# Supplementary material for: Phylogenomics of a putatively convergent novelty: did hypertrophied lips evolve once or repeatedly in Lake Malawi cichlid fishes?
Source: BMC Evol Biol. 2018 Nov 29;18:179. doi: 10.1186/s12862-018-1296-9 (PMC6263179; doi:10.1186/s12862-018-1296-9)
Supplement: Supplementary file 1 — PHYLIP-formatted super-matrix of UCE alignments. (PHYLIP 88800 kb) [file 12862_2018_1296_MOESM1_ESM.phylip]

168 541230
aristochromis_christiae_ID25 gaaagtaagggaaactcaacatcttaacactcgccaatccgcctccatgccagagatatcaatgtagttggctttctctgaaattcaaatggcaagaggaaaaaaagtagatgaaaaagggggaaaaaaagaaacctctggctttggaaaggggaggggagggggtgctgagaaaaagacctgtcatctatgtattagtgctctgtaaatattacatgagctccacattcactcagttgtttggcattacttccactggatgggtatattattttagaaaccatgccttgtttatggagaggcatgacctacttccagacactcctctctttctctctctttggtattttttcttccctttccttctttctctcattccttttacctctctctctctctctctctctcaaaacaaaacaatatattggtcaggatatttcatcttttttccccctaaaattggcatttgacatgatgatattctattgccgtctgggggagggaagggacaaaggttcttctttcgagtttatattcaagttttctcctttttttctgctgtataatttcttcctttttcttgtttaaaaagagttcacacttttgtgatttgtgtgtgctgctcttcatcaaaaggttcattttccggatctgagtcagtggtgtcagagtatcgataatggtctggctcattgtcgctaacgtcgggggtgactgatgttgaagtactagcctcggagttcggctcctccacggttttcgtaaagtacaacttcacctggaaaccaagacgagatgatcacaaacaagtctcgtcgctgctcttttcagtttaaaaatgcaaagtgaactgacagcagatatacggttattcaacagcagaaagattacagcacttactttgaagtttggtgagaagtagcggttagctttgt--------------------taaaatgcatggtgaggagcagtcagagaagaaaactacattacccaagggtccgcagaatgacggacagatacccaaagcttaagactgaaccacaggagtcctcaaggcgccccgggggccaaggaccttcggccaacctgtcatccccgatcccagtgccccgcggtggctcagaccacgggagtctcccgcaggagggggtggggtgggcctgggggaggagggagacccccctcgcatcatggttcatgccgacagcttcatcttacgtaccattccacatcacccaggctttggtaaatgtagctggtcgctgttagttggttgcaagggaaaaaagaagtcaagttaatgccaaaatctgtaatattgacatcaacagatttgtatgaagacacaggtacagctgctttgtctgtgactgtgtcttacaaataatagacttgaatttttgaagccagttgtttgaggcattaatttcagtgcaatgtcaaactgatgttaaatgtagacaattacactgcaaaactaccagtgaagcggaaactgaaaagttttaaaatggtttagagtacatggataaacaaaagggcactttcacagtgcagagatgttgcacatgtgatgtttagtacaactaatgaggaaacacaggattcactcatgctcttaaggctattgttttcaaaggagcaccttagtgataactgttacagataaattaagcaaaatatatacgatgtatatgactttttgcctcagtacaaagtttcccccactcatctaagtttatccagtacaggtttaatgcatatttcagcaagcccaagcagggtgccttagaattaccactttacttgtgggccctgaggccttggagccgactttgacatcaagagaatatgtttgggaaaaggaatgtgcggcaagctttcacctccaggtatttatcttctaaggtggggtggaccagtgaagaaggtggtggggtggcgggtgcagccaggctatgtcatggcaggtcgagaatagacagacatgaacctgtcttagtgcagagccgtatccccaagaacgactgcggtgcaggggttgagagtgatgcagctcccatggctgcttgaaggcaagcttctgtcagcaaaacatcataagctgcttttcacagaaggtctagatcatagatggctggcatgctgttagcaaacggaaagacaatgc---------------------------ttgtgttttagctacccctactgagcagccctcattcaggtaccaaaaaggtctaggtgcttagctacaggggctagtgcgtcagctaattaggatcatgcacagggaagcttctttatctcagcgttcctatttcagcaagggaagaaaagaggagagaacggggatgcttggtcttaaacaacaggatctgtatcacctagagagcaatttgtgccaattatgccttcaagtgaaacgaagcaatttaacagctagggtatcaacatggggctttggacacgtgcaagggggagtagcctgcttaggagtttgtgtggtacatgtgcgtgtgcaatgcactgtgtatgtgagcacatgcatgtgtgttaataccggggcgggcttggggcacaatgctgcagtgcaggtgtagtttcccgctgtcaaaatgcctgtgagatctataacccattcagacactacaacagcaccactatgtcaggcttactcagattcatcagtggacaagattttttttaggaatggtgctcaacaaacaaataaatgctttgccaaaagccacttgcacctgaacttcttttgtaaattcatatatatttgaactgactacttttttaagttaaagcatgcttcatagcagttgtgtctccttcaaaggctgcagaactcaactacttcctctccacagaaaatgttctggccgctcatagaaaattgtgttgaacccctttgactttgcgaaataattgagttaaaacactcgataaaacattaattagcttagcagtctggagcagataacatagataaaaccctatgtaattcatattgattagaatatgcacattgagcgtaacctcttaagacaagttttccttattaaatggacacaaagccgaggtcattattcgtacaaagaaagatcgctttagattttatcttttcacataaaaaggtttgattggatttctttctgagaaagccgcacaatctattttattcaggtttgattgtattacctcttaattagtttgtatattgagtagaacaggccttattgatttgaggtgcattcatttgcattgcaaaaatcccttttaatccaatataatctcgtccttactcaaacagagcagactgcatcttcgagaggctcttttcttgcttttttcgtgctcctgtttttggcttgctttcagagaggcaggtgagtttgtttgtctgattttcttgagggagggtgtccccccgctgcatgcacagatgtgaaatttctgagcagataatgatcgtcatcttaatgctcagccagggtcagactatctattctctgtctgaccgcaggtctagacagtcttcctctggaaagccttttccccttctttttaaagacccacttctattttcctgttgtgcccaaacaaggattttataaaacgggtgacatagccacacaagctgtctgtcgaatcccccttaattaaagtgacgtttaaagccttccttagacactaataaaccccctctccattaagatcctcctaattactgtgtgcaaaggaaaaagggacacacacagacagacagtgtggaggtaagcctgctggcatttggccccataagctgagtgccacacaaaagaaaatgtcccctgggttacccatcctaccagagagagagagtcc-ttttttttaaccaccccctcttctcctgtcttcttcttatgaatgaaagtatatgacatgcggggctgagtgtccattcatggagctggtggaatgtgggaatataattcatcccctttcctccctcccttggccactggcaatactgatgaccaccagaaagacgcacacacacaagcgtgaacacttttcatacagctagacgtcggcgcatgcacgtacacactcacacatacacgcacacactgatggctgctgtggtgtgctggtgtaatgtgctttgttgtgtgaaggtatcaatcagaggggagcagattattagagtgtctgaaagagatcaaacaatgttgccgtctgcacccacacatggctgatttacaggcaggcagataaagtactgcagctctctgtcaggggctacatgacggctcgccgcgctcttaggataaattattgcagaggcccgcggtaatgtctctccacctagcaaccagccgctccagccgctgccaggggagccctgctcgtctgccataatggcactgtgtccggggtcagcagttactgtatcgttgcagagtaggagggatatacacacatgcacgcgcacgcacacacacacacataaaaaaaaaagttccttgcgatccttctttacatgcacgatctttgatttctgacgatgtaagatcaaattgagctgcaagtgtgctccctctctgcctttcatgccgcttcaatatcacggcgtgaaaaaacaaagaaggcaaagactgagggaaatctgaagcgttctgccactcaacattccccaatcccaaacaacagcgtctcactgccactacaaatacattagaaatcaattatttatggaacagagtcagggcctctttaatcttttccttttatccaattaaattgtctaaccattctaagcctctatagctcacagggaatgtgcctcgtttttttttttaagaaaaaaagaaagaaaagaagaaaagatttttctcttcagtccttcttttgactttcgatgtaacagagaagagacacttctgagggttgaagaatgaaaggaaagaaagtgagtaaagtgtaaatctttatggagcagtataatctgtggatgtgtaacaaggcagctattaaatataaacacgataactctggtggagttctttgaaaatagcctttctctgcaatttccctgtgacatgaggatcacctccaattcttagcgtgttctcttcgtctcttctgtgtgcacggggaggtgtgtgggtgtattacattaccaaaacaaaaacaaacaacagcaatattaaacttttgcaaccacaatagaggaggggataaaaacagagggtcctcgacttcttattaattatgcaagattagtctaattataattcagcaaatgaatgtgtggcagaaggtgcgaggcgacggggctgggagatttgcatgttaagtgggcagggggaagcggctaatgcatgctaatatatgcgtcaatgtctcgctttaatttcagcatttgcagctgtgtgcgtccgaactggggttcaggctactgtatgtaagattattcagaagcagcaacgccaccggccttctgcacagctctcctccgtgtgtatcagccacttctcccctcttttggtcaagaaaggccacgtatttgtgaaacctgctcacctcacagtcacccaacatcatttccgtaggattaacccggacatggcctcagcctgtacagttatgattattgacatattgggtctggcatatttcacatttatgtgcattgtctggaagcatactcaagtgttctcaatgtcatttctgctgaagtacggccgggcagtctgcgagcaagggccgcaatgaattgatcattgctcactgctcactttaataattcaagcctgattgccacagagtgccgcagtaaaatggattgggagaggtcacatgctgctcagctcaggaggtgaagcctcttggggatggttaattcatatatgcttgatagacacgtgtcctatttagagaggtcattgtgctgggtgtgtgtgtactgtttcttagaataggcaggtcaactgtgtgggattaacacgctggtcagtggcgataaaacaggggaaagggatgagttagtgtccaaaactgcaaggtagtaacagctttggtctgtggttgtcaaagcatttcagcccacatttaattttgaatcattcacaaaagctggatggaagcagttaatgagccaaaagcctgtttgaataagaagctgctgtaacaatctctgtcccaattagcacgctttggtttttaaatattccttttgtgcgaagcctaaacacacatgaagactcacaaaacggtcacgttgaaaatttaataggcttccacagtgatttccttcatttatttaaaatgttttttttccctctcctttttaaaaaagctagaaatttgagaggcatggtgaggcattctgctgtgaggggaacagcattcacaaatactagacctaattcctttggcagcagctcaaactgctacagacagacacataatcagctggggagtgttagcgcctcagcccactagcaaacacaggaccgagcccttgttgtgcatcgctgcttttcagaataaatatcccgatggaaaatacagtgggaggaaagaggtattcatgtgtatatggctctttgttcagtcaaaaatacagaaagagagaggaacactggctttcctagctactttactgctcgttctactcgatccactctctccctcatcttctctatgtccctcgcccctccttctctttctctcatcctccactgtaccctgtgtgttttggtattcatacagatgtttggatttgactggcagtttctcctgagactgtgcattacccccagatactacgcatcttaatatgtaatgcttgcattatatcatgcttccttattgttttcttcagcataattttgtgcccattacaacacataaaaatgaagcaaaacacaaactgtcagcattatcgtggccttgggtaactgattaaagagcgaacatttaatctaatcagtgcaatgaaacaaaacaacaggagaagctccaaagttgtgaatagcaaagtctaccaggcataattccttttgctggctgttgcagaggggtatgctaagatagaaagtattattttcctaaatggaaggtgtcagatggtcacggaaatgtgatcggctgttcaagatcactgcttcccatctgcaatttgtgacgtgtgaaagattcagcccaaatgtgctcaccaagcgtaaatcctcagcactttctcttatcgtggaaaagcaagataaccagctgtttacagatcagagaacatatcatattaatatcatggagagggtgatatcatcttgtttgtaaaatattttgttaactaagtgtggtgtggtatggcaacctataaagtgaaagttgtaatttgtgttttagcaaaagtgctgcagtttaaagcccctttttaatgataaaaaatatattaaaaactcattttcaccagatattcatgtaaaggactcgcttctgcagcactcacagttgccaaattcttaaagacagaggaagtggataatggatgagcatgagccagcaatcgatcgacagtgtctcgctctaacccccttctcatggctggcatcactgcagtccctcagcattttacccattttcattccccctgcctgtccctacacggctctccctcccttcattctttttgtttttggtttgtttctatttgcttcatttctgctgtcccttcctttcttcccttccagaaagtgatgcacactcgcaaaagacattctgagctgtaccatgagctcaaccactcgtccaagttccacaccatagacaggtatagcagggacccagccatgtccgcattcaaggtaagatcattgccccgaggcaggatgggaacccactgcacccgtgcacctccacctcctatcctatacaatacttaaaccccca-caccccacaccccccattccgtgccatttctgggacgcaataactagcttcaaaggaagtggtcaacaatgactaaatattatcagcgctgtggtggcgacattgtatttattcgtaaatgcagctttcagccaattataggcataaa----------------cactcaagtgtgcaaactgtgtcgcacattgtagtagatcaagtggaatggagcacttttttttctacttcgtctttctcttcctcgtgtaaccttacgcctttcctgcaccgtgttattcaagagccatcacatgcttaagtagccaaattagacgtggagttaatgtgttagctcgtgaaaaagctggtctgattcgctttggttgtgggaggctgaacaatgtgacagtattgtgctgggtgtgagctctctgttgcagtgagtcagtgtgagggaaggcaggaaagggttaaacagaaattgagcggggatgctgggggcagcagtgctgcagaacatagcagtgttcgtgcgaaggcaagtcatttcccgaaacactgcagacacatggcctgcggcgctctaaaacctttggagaccaaaatggcttgcaggagttagaagtaataaggtgtttttttgccttctttctccttgactgaaattctgcacggttgctatgcattgccatggagctgtgtagctgtttttatggtttatgtgggtattaagatgctctgcaactggccatttttgagatttgttgttgtttagttgtgaagcaaatggaagttgtttgttttgaaagtaattccctcatcctttttgccatgatcagaatgctagacctcactcctgtcccattgtgttttaccctttattcttttagtttttctttttactgttcacaaaatgacaataatttaaaaaaagttcaatgaaccatgttgtcaacattttatctgtagagtttagagaaactactgataaaatgtcaaacaaataactataaaaacaatgtcttagatcccaaattaaatttttaacagaacaaacatcttaattagctagcatgagcacagccacaagtaaatctaaagtgattattcctgcccttagagaaaggctgtctccctgtgctctgtcaaaaggtcaattatggccccaaaccggcatgcagtgacagtgacctggaagcggtactgatgaccccacatccaggggcccaaaagagttgatcatctaacatgcaggctgcctggagccatggaaatctgacatttgtccttattcaaatgaacacaaacaatatgcatctcatgcctctccctaacctgtgccaaatctaaggcatagggaccagcagtcttaatgcattgtcctccaagtacatgcctctactcgtgactgcggccgcacagcaatcacgcgcaaagcctgcagtaagagcaggctgcgcagcatctttactagcaacagtggtcattacagttctagtcggcagtgctaggggtcacaaattggattaaggtcatacagtgaaagaaagcgttaaaggtgagacgagtgccccacatgccccagaaaggagaggatcacaggagcaaccacataacgactaagaataagagaaaggagaggaagtagggagggaagagggaggatgaagaaagaggcttgtagtaatggggaacgacaggaaatgacaggagaaggagaggaaggagggagggagggaggggagatccatcaatcaatcacacgacactgaaaacatccaatcacatgacaattatatggtcatcaccaacacacaagaaaacacaaagccaccgggacgcacacacgggctcaggccggctcacgagaccgcccgcacactgaggcaccactatgagaggaagagctgtgaaagggttaaagatgcttactctattccccaccctgtgcctccaaaaatcacccccagggccagaatggtccctgctactgcccctatcagcctgttagtggccacgctcactgtgcagaggggaaaaggagcattattaccaccctgtcaaaaacaaatagcaggcttctgcttcagagtcatggatgaagtgaccactgccccgtaagcccctccccctgtggtcaaagcatcatcttcagaatcagagcaaacaaatcttacactgcttttacattctcctacaatcaaagcctttatgttccccagtagacctgtgaaactcaggaatgtgcgactgactcagatctagcagtgcgtctgagagcgacactgtaataacatttacattaaacatacgatcaatgtgatacatcagtgctgtctgtctggtttcgacgagcaggaggtgtgggtgaacgagacggggtaaaaaccagacaagtgaggggaaaaaaagtcaaaaaatgtttcatgcgccgatgtcattaggaaggcgaaagcagagctgtaatcctattttaatcgcagtggatttattaaacaggagcagcaggtttaaatctcagcagattacacagacggcccaaggagatgtggagagggggggtcggagagggttgcgtaatcaagtgcacttaaggtgatatggttcatttttgacaagtcaagactgactcaactttgagaagtagttagaaaatgagacttaagacaaggcattgtctggtaaatgtatcacaagctgcacctgaaagacaggcaaggagccagacacacgttttcatggttcaaaagaaagaaagaaaaaggggataaaataaaaacttggatcaccgtgaaatgccgtctgttctggatataatcaatagctaaagaagaatccagttcagggttgtctctcatatttcaatccctgctcttctgtgatcaataaaagtgagctgaaatcaaagcgagccctctttactattgtctattcaacgttagcagacaaagactgaggagcctttgatcggcctgtctgcagggcccacagctaaacacagaccccatcctcccactcccacccaccacctccaggtgagcagtgtgtgtgtgtgtgcaagctttccaaaatgctttctcttttgttttttgtgcgcatacatgagcacacgaacaaaaataaaatagtaccttttataggattggcagagaggagctccacagcgaggtcatgctgtcagctggcaggtcatcacacgggtttctggccactgcattaaacgtgtttaactgttgggtttgctttgctgtgcgtctatttctcctgttttgtcctctctctgctccccctctctctccctctctctctccctttctctctccctctgtctttccctctcccctcgctcctggctggtgctggtgaaatatcagggcaaacggattccagcttttttctctggctcagaggggttgttctgtgcgatttggccctggggtgcatttcagcacttctgatgtgagagaggggcgagagagagagagaaaaagagagagacagaatgagggagagagggcaacggagagaaagaaaaaagaagtgtgtgtctggttgtgtgtgtgtgagagagagtgagcgagcataactgattgtttactgagtgctttccaccttttttttcttcccgagcctgtaagtataaaattttaattaggaacactgacaggtctggcgcatgatccacagccttgcatccatcacagaaaaaaaagggagagagaaagatggaaagagagagtgagggacactttcaccaccccaccccaccaacgccaccccctctcctcgatctcccctctcctgacgccggacttgagcagcaggtgccatattactgtgtacagaaaggcaattaggcagcatattggatgaatgaggagtgcattaatattagcaagtgcatttgtcagtggcgtttgatgcgagtccttttcttttctttctgcaacattaagattgtggtgctcataaattcactgcttaaaccaccatctgctgcgctgtcagcccataccgaggagagaggagaggagagggggagccatttattcccttctgtctctctcaccgggaaaagagagtgaaagacagatagataagaagaaaacacattcattccctccctttctttgtgctgaaagaggtaacgtaggtttttagaggtcagcgagagtcagcagaagacagggtgcagctcgaacatgatgctgaaaggcacagacacgctgagagcagctggccaggagagtggaggggggaggaaagcgggaaggaaaggcagaaggggtgaggaatgtaagagtaggagaatcgaggacaaaatggaaaaattcagcaacaagagtatcattctcagttacactgtttcacatggtggaacccctctttaaaaggccaattactctgtaatagtcctagactgactaggtgatttctcactgtgctgagtgaaatggcagagcaggagtggagttagtccagtggagagacccaatcatcattgcactggagtgaagggagtcaagggacacgcacacacatgcacccgcatgtgcccccttgtgtctgtgtgtgtgaatgaacactttgtgtgtataattgccacaactccactaaattcattattttcttcatcatgaggggggacatgatcatccagtgtttagtgcttctaagaaaaatagctggtccatcggaagagtctgtgtatctctatttcttaaatggagctaatctactaaaattctgccagaaaggagcctggcctcttttggattgactgaattcaaaaacctctccttgtgccatgtcctccgttacctcatactgccccacactgagggggtcctgtgggggcgggtatgaagggggcgtgcacctgtttacacctgggaaggcaggcgccaaaaaaacaaaacaaaaaaaagagcaagaaggttttgtgggggacgagtgcatctgtttagctattctcatcagcttcttatgtagtgacattaaggaagcctattgcttacagaaccaataatctgtatcgcctcaggcccccttacatccactaacctacgacttcagctgcaaaactagagccacttttgctctaaaacaaaacaaaaaccacaagccctccacagagctatagccgctttcttgactgacctgggtggttggctacatcatcttgacatgtaattatctaaagccctttaatcacttccataaagattaattgcaggagacaacagcggaggtcgtgtcttcaaatcaaaagactccttggcaggttgacacagcagtgtaacagagttcagacttaggtgttttataagggtcatctactggaactgaagcaggtttgaatgctgtaattgcatgttcagcacagagggttttatagtacaaagctgtaacctcgtttttaaaaagacttttttttcctcctgatcttatgtgttcattttttcttaaaagtaaaaatctcacttaccttcatctcttttcctcttttcaccattggatcgtggaatacccagccaatcactgtcagatttcagtattcagtgctgtgagtgtttcctttgtgtagctgcgtcgacatgtttaatttcataaatcttatcaaagcttttttgtaagaaaaaagctttccatttaatttttgttaggaaatgagaagctggaaaaagaggatttaacgagtcattttgacaaaggagtgcacatttcaagaatgacattgcatgcattactatgtaataaaatataaatgattatcattagtaggtctgcaggcattagtaaattacatcttaccaaggcatctcatgctatgtttgtgtatttgcttgaaatgatttatcattactttaaatggggtcattcccactaataattatgaatgtgcttgaatcacatagaacctgcagcgactaaccttacttccagagtccttggctccacattcacccttatcgtaccaccatttgtttttcagcttgtctaagacgccttgctcactgagtttcaataccgcaaggtttactggcgttcttcacgtggaaaataacataaataacattatcaatgttattttatgttattattacatttacactgattaaactttttttctgtctttgattctcttttcttttttctctcgctcagacattaatcttgctctacccttctacatcaaaaatgcttgtattgtcagcgcgcgctaatgtttgcctcctattcactatatatacacatatatgtatttttgtgtctgagggaatcagtcgaatgcattgttcccaaatcattgtaatatctatttagagtggcaacagcactggctgccgatgctcagtattcatggagcataaaccagccttaagacttagaaaagctgaaagggcttatccctatattcttaaactcccctcttttatgttggtcttaggcattaaggataggattgtgaatagcaattgttcaactgctgcactgagagtgagtgtgtatacgtgggtgggggtgttttattccttggcaaaatcctttccctttctcccatttttttcagctgtaaatattaactgtgttcttaactcttaacggtgtatgggacacagtaatgtgcttttaaggatatattatgtgaaagattttccactgcatacactgctgcttgaaataagaaaaggctattttatggagcctgaaaaca---------------------tcttttttgtgcgcggatgcttttccatgaaaagcacctgtctgaaattctacagaacaatttatacgagtgaaaagaatcattccagatgaaagttgaaaacgcttttgtaaaaatggcctttcaccggtctcgcttgaagataaacaatttcccatgaatatatggctgggcccgctatctatcacaaaaatcagactgtgtcccatactgagcctattgtagtctattaaaaggaatccttccctgtggcaaccattttgcaggtttcaagtagataaatgccttccaagagggataagaatgcatttctacaaaactgcattaaagagtaatgtttgtcaactactccgataaaaacttcacagtcacaattctttttagaggctgcaaatgcattgggaatgtgtaaagctga-tggtctggggaggctgcctacaggttagcaggcctcatttccaatctctgacagcaatatgtgtcgccgtgcgcttcatcccgattgctcatgttgaacacaaaccatggtcactctatatatggaaatctctgtcttcagggcgaaaaaaaattaa----------------------------tatatctatcttttaatatcggggtgtgtatagtgaatctgtgtatctatgtgtctatctgtgtgtttggttgacttgggaagcagcatcaccaccaaagtgaactgcagataacctcatgacgttgcagacatggtatgcaaccctatataaaattgacggtggccgcatgtatctggtggtggtctgcgtcgcttgataaggctttgcagacaatctgacttcagtctagatgaaggatgagcttctcaggcacagacgttgtccatcctgctgatgctccctcgtctcatcgtaaactcttgtgcaccctctggtgcttgctagtctcccaaacttctttgtgtagcctgctttgcagattgtcttccttgtctgtgtggttgctcattattcagagacagacggatctcaggtcatctgcagctgcagcaaaggagaagcaggaaagatggcgatcatccactagaccgaccgagcgcacgcatgaaatacggaggacaacttttgggaggatcgcttgaggagaagattgtaccagtgagtttttttgtgtgtgctcttgctctatatttccagtttcgtcaagatttcggctgagctttcaaggtctgcgagaacgtcggtatggtagatcatgggatataatttggagagcgcctcgtgaatgacctggaaagagctgatctcccctcgttcaaattgattacggtgttaaaaacacaccgatcttttgaaaattggcatctttttatttaaccggatgtcagtctgaaattcttttttccagttttgatcttacaacatttctttagattgtaaggtctgtaaaggtgccgatccacttatgtttgctgtcaacataaaaaccaatggcaatcctcaccatcacccctggtctattggcaaaaggctgctgtcatcatggcttccggttaggtcagccaaggatcaagggggggcaaaggtcacacacacattgtaaggtgaaagccaaggccaaacgggacaggcagtcatcttagccagtcatctttagcctcaatggactctcagcctcagcccgcaactggactctttcaaattgaaacatcaaggacttttgttaatgttgaatataaaaaaaaatttatatatagaccaaagttaaaacacatttcacatgaaaacgttagtctactcctaatgactacactaactaggtagctatgtatgtggtgatttgtgttcagcttgtttttttccccctctggtgcaaacaaacaaaaataaaaatagacaccttcacatggctcgcccaaatgacagttatggttcaagtgaattttacaatgtatgaaaagaagtaattagtaaatagttaaaggaagcaatcacctagcaatgaagataaaaggactcaaaggaaaacaaactggaaatgggctggtaccattcacatcacagtcggattccagaggttatatgctaagtcctgttaagagtctcaaagggcaaaacattgaacactgaggacttctgcgtgagtgttcataaaacccagcctgagtttaagcacacaaacatgaaaaatatcaatttcacatttggtttaacgctttcacactttgtgtcactgacacccagagagaagggctgtggaagacaaaacacagctcctggataaggatcatgttaatgcctatcaattaggatcaaaaagggattaaccggcatggttgcagcagtgggatgggagcccatgcaaagtcactgaatactaggggtcaaacccccgacttcattaggcctgacctttccacgccattgtgtgacagagagatcctgcagtctgtgggtgcagtcttacccatcttttaaggtttgggagtcagatatgagacatgcagaaaagctgttggagataagtgaaatatgaaatattcactttcaaagtccagggagacttattaggttactgcaacttagtgcaggtgggtatttactcatcaacccccacactctgcaaaggaaatcagtttttcaccttagagagaagtgagatttacatctatcaccctgggcctcctgtaagggccatcgggtcactggtgtgtttgcaccaatcccatcactcactcagagtcgacaggctggccaaccacagtctgcttttccaatccagtcaacaaagcccaggccctggcactgtctgtttagctagaggggaaaactgtcaggaaaagtaagacgaatgagctgctctgattgactatttccttagatactgaatcaatgggcttattatcaccaccaattacagtactaatacaaacagatgcttggggaaagacatctgcttagagagatgagacaactagattttcagtcaatagagtgaagaaagctcttctctcactgaccctcaacagaggtatttgtattcatgtgagacctagaagcaaatacacaccggtggaaaaggacacacgaaacgcacacaaacagtaatgatttaggagatttattgccgctagagaaatagtttgtttgaaataatatggtttaatcacagaggacaacatgcctcatgttaatggtgctaagaaagctgacaattgttttcttttctttaccgttcagtttcgatttctttattttcatttttcggtatgtttcatttcaccagtgttaatgaaaaaaaaaaagaaatgcaaaatagattaggttcctaaccctctttatgaatgtatattataatgttatgtttgatgtattcacttcatgattctttgacactgattggaattacttttgctcttttcattaaaagattaccgagctttatatatactgtctagagttgttaccagaaggaatcttaatgaactcttgacactacaaaatcttgtatattttttgtgtgccaatttgtaacatattttgtaagtgtatatttttcttagaaagtgctgtgaagtattcgtgtgtgtgagtaaccttttatgcgcctctatgggcagtggaaaggatatacaatgacaagtttctggttttaaaaaccaaaatatgaaagtatcaacagaaaactagaaatatttacattttgttgggagttttgtaataagaccatgatcttgttgtgagagtgttgtgttactgtgcaaaacacaaataagcaaagaaaaaaaatgaaaacttggaaaaaaatataatttgtgaacaatttgctgttttatagattttcatgtaaattatttgagtattattttgttttttttgttttgttgtaactgtttgtgtgtggcaggtgtcaatctcccagcaggcggtctctaagcctttggtcttcacaggaagcagcagttttctcattagccttcaaacagtttgcaggtcatcaataattccctttaatttgctttatctcaaaaggctgaggccggtggtttatgtggctgtgctttggtgtgtcgggcatctatgtgtacatatgtgcatcaagtatagtaaaagtataagagcgcgcatgtgagtgtgtgcgcgcctttttgtttcctgtatacagaatgatgccgtt--------------------------------------------gtgaacgaaagataagaggaacaggccagcatgagcgagcgaggaaaaaattagatacctgcctgcctcatttgtgaacatatcattattcttattttaggatttgttaggctgccagacacccttcgagcacaacaagtgatgcgcctgtgtgaattgtgtgggcctgagtagattgagagtacaggggctgtcaatagatgcatggcccagtcatcttctctgggaagagggaggggaaaacaaacaaatgcatctcattattgctgtgcgcgcctctgcagtgctctgggtaacccatcacagtccacacagattcaattgcttcttttaaatcagtttgaagctgcagccacatctcatctgtctcaatagcagactagagcgaagaggtgactctgcacacagcaacagctcctcctagtggccacgattcaaatggacgtagaggtagatgttgaatggctggctggtttggttgcttgtggtccagctgttgagccatacattggcagtggggtttatctccggactgagcggcagctatctccctgctccgcctaatcctccacagcccgtcttatagtcacatttcattcttgcagtatctcttttctcctctgccagtctttcatctccctttacaaacgcatcttctaaaggtctaatcagggcttatttacacaggtgtgacatgcaaaagaacaaacaaacacacacaaacacacatgcacttgtttcacagggctcacttgaatttgaaaaccttttttattctattactgtgtgtgtagtctcacagacaaacacagggatgcacagttacacacgcaaacgcatgacacagattcgcatgtgcacacaaactaattcattccctcacacaagcacaaactcatatacacacatcatgccgcaccccacttctgtttagggaaaaaagtaattactttctctccctgcctcaatgccttcaaaagcctcagtggggcgattccccggtgagccagtgaaattcacttaaacagcttttgagagagtaagcagtcttattgttgcgcactgaaactttgattggaaagggaggaaaaaatgagaagaggaaaggagggggcaggaaaagattggtaaataaaactgttggccagtattatttttctgtcttttttccacatttcttttacctctctcagactttgttctctttgactcggctaaagactgtaggcaggcaacatcggcaggtaaagaatagctgcacgggatcatgctgtgtcttttaaaacactggaggaat????????????????????????????????????????????????????????????????????????????????????????????????????????????????????????????????????????????????????????????????????????????????????????????????????????????????????????????????????????????????????????????????????????????????????????????????????????????????????????????????????????????????????????????????????????????????????????????????????????????????????????????????????????????????????????????????????????????????????????????????????????????????????????????????????????????????????????????????????????????????????????aaattagtgtaatggactaatagggacgaatagagggagcgaatacaataataaggctgtttaacacagactggctgttctcaagctaccgtctagtctggtgaaacttacccacagacgcggtccccatcctggagaacgtccggtccatactgaggcaagactgagcaatagagctggtctgtaccggtcaagtaacacttacagcctgcaaagagagagtcagacgaagcctcgccgtcagtgcgattatatgttatgtgcaatatactgtcaactccccaaaaccataaaacttactttaatggctaccacgtgaccgtttatggccagtgagcctatctggccgctctccggatgatttttacggtcgaattcatagacaaaccccccattcatttagcacccaaatgtcagagaaccagaaacggccctaataaagtttacagcaagaaaagtcgagctaattctctgggaatagctcgggagtctgtgcgcaaagaggggacccacggcccctgaagtcagttaaggaccccagcgcctgagcaaggtgagtaaaactggatgctttaatacgagaggacctgttgaattcaaagagatttgaggaaacttt---------acataagggctcctgggccgcccatcaggccgaagagaaagctccacagcctgcagcacgttcactatgagctggtgacccactttatcgtaccacagcttcacctggatgagaagcaaacaaaaacaaatccgatgccatgtcttcacatttagcaaacttgaaaggtcctccacagttcaagtgcccacactcactgagagtcgccctggcattaactgcggagcatctcggagcatcccgggactggagggagacaggacatttaaggatggtctctccatcttctgggactcaaaagaactggaacctgctatgaaggcagggaaagcaatatgtttgaaatcccgagcaggaaatgccagctgtctttcagaagggagtcagactgaaaacataatctgctccaaaaccaaaggtgcgttcgttactgaaactccagactcctcagaaaagttcacacagaaacaggttaaagtataagtcagctaacctgtcaggatgacaaatcaccacgcttctgtcctagttagagtccagcagccacatctgataattaccatttataatcataaaacaatctttatttttttaatatgacacggactcttcgctgccaagctcttggcttgcgtcttggttaatctggatattccccagccctggaaatttagatttaacagattccagattttttttttaaattgtttttttttaagtctatattctgatatcatttacctctcgaagcattttactaagcagcaacttggagagagaaaccttgtgtttctttctcctggctccttcctcactacctctcccggttgatctgattatttttcccttcacgttttgtcccaatagcaaattaccaattctatgaattgcaaagcagcctcagagacgctgaggggtagagagagagggggggatgcgaagattgaaagggatctttgcaaacacaatcacgttcttaaatggaaatgcggggctttaaacaaatcttacatctctcccgttccattcgcctaaaactctgcaatcaggcacatgttccgctccttctaaaacaggagctttttggaaggtttttcaggcgcaacagtcccattttaatcatttacctgaaagcaatgttttgccttttccccccccctccacaatgtatgcgtacaatgccaccccaaagcccattttcctgaaatccctctcattgttctgcacgaccataccaccaaacagctattcatctttggggaatatgctgtacagaaatgtctttgtatgtgggcttgtttttttctgtttctccgttccatgtttaataatgcagaatctgtccacctagatttcatggtttaatataacaaaaaaaaaacttaaataagaaacaaaataaaatatatcgaacaagattatacttttatttctcaaatttgagaggtgatttcagcaagataagtttaaatgactacctgaaaatgagtttctgttataagaaatattttatagaggttatgcatttagccattttatgcaagtgcttgcactaatgtgtgtgtctttttcaagtgtgtctgagcatatgtctgcatgtgtccatgggccttcgcatatgtgcatgactatgtgtttgtgtgtatgtgtgcatgtgtgcatgagaagtgtgcagctctccaccagcaataatatcgcatacattttaaaggaccgtcattatcgccgtgggttaccccacggccccccatcacaaaccccacaaaccattttcattccaaactcattaatatgcaaacttattcaaatgagattgtaattaagcatctactgagtgggaacccttttcatgataatttatgataaactcctcgccacctttgattgagattgatttttggcgcagacgagccgacctgaatacaaagctacacctgagagacctggagggagaataacacttttaaaacagcaaacttatttcatggctgattgtgccacaatcatcttggaggagtaacaaagatctatttgaataatgcattcccactgtgctggtgatgtgcttagcctttagaagaggaaaaaaactgggcatatctgctcttggcatcaaggtgacaaagtaatgtgtgtctgttttttaatggaaggtaaatcagccataaggcgagcacagggtttagtttatggtaactatatgtgtaataaaataatgcagttatttacagatgttaagcagccaaacagaatgtgcagctggatggag--aaaaaaaaaattgtgtcgcaaagtggaaaacgcccctagagtaattccagttaattagaggtcataccagtggtgccctctgtatgtgtgcaaggtactgcagcaggctcttagtgtggtagatggtggggtggagctcaggattgggattctgccactggcgattcaaatcctccccactcagagaacaacgatgactacagcagaaaggagatggcagaagaggggaaggatacagagtggagcacaacagagcaacagctagagaatccttcaagacaagatttgatgtgtgttaacgtaaagctgtggccactgtgcaggcccaggctcggcagagtgtgtgtcgttggtgtgtatacttgagagttatgagcgtgcgttaatttagttcgtttattcactgtaacactaactcatccatgatataagtcatttttactactaaccaatatctaaccaactaatgtactaactaacatcctaattcctcatcgttggttttggtttttcttttctgtccatccttattaacaaccttttttgttcactattcttttgatttcctttcttcccctttttctggaaagcaatcaggcattggacacgctatggtaaacaaactacattgtctggtagatatcattcttattgtcttttttttgggtttgccgtgtgt-cccccccctctcttcttttattcgttctctttgagttccatcctagacactcttatcaaaaaatgaggagatgggtttgtattaccaggcaattctttcttcgcttcttctcaatttcctccctgacctgccaacaacctccttctttaccccacaatccccatcctgtttttttttcactttggcttttacttttttctctttgtttcttccacattactgcagatttacgacaaataaaaataattgacttctttgcctttgtcagggcaacttactttttatttttatttttttcacacaaaaagtccccattttttgtgaggactgtcgtccagaactgacagaagcttgccacaatcccaaagatggtgacctcgacaacgggccc----------------------------------------attttcatgatgtcactctctttaagccccttgctttatgagtcgcaaacggagtggagaggggagaagaggaggagcacagaggagaggaaaaagcaagggaggggtgaaaacaaatgatgtggatccctcattgttctttctctatgccctcattccagtcagggcaataagagaacattgtgatttactgtcagtgaagcgcaagagtgcatcagagagaatccactgcggcaggggccattaaaatagatttaacttcccacagtattaggccagatgtctacacttctattatatttcaatcagccatgaccttggtctccatatgatgagaaagatcactaggagaaaagggaagagagagtggaaatacatgcagaaaaccaatagaaatatcaaactacttagtcccactaaatccctgtgctccgttgtgctgcatatactgagagagaggaggagagaggccgggaccaaaatagagccaaggtttcaagttctcttaaaagagtgtatgcaatttccaaatgcagaactcgttgatcaagagagcagatatctttaacttaaacgtcgggtaatgagagaaattagcacaaatgctcttagtaatagtttctgatttatttttttttcactcacaaattatttttcaacttgtttttgtatctgcgcataaattaaaaaaatcggctgaaatttattattcatctgagatgtgattaatatgcaaaattatgcaaattaagatgcaattaggctccaattctctagtggaattttccattataatttaatacaaagtaacagagtaattggtgtcacgtgtaattacggttactcaagtgcactttcaggcatgcaaatgattcgctatatgttggttatcctatgcaaatgtaccatgtggtgttttaacaagttgaggaaaacacaatgggcgcgtggttacccagtggggttggaacaaggtaagtgtatttagctggaaaactttcagtgctcagattatcaccagttaagacttccagttacttcttcttttttctttttttgaatttatgatgaatgctggagaggcacacactttcaggatccaggtgcattaataaaatgtcaaatgttcataaaggtcccatcaggagggtcataaggctagttataaagtgaagtgcctttatcgcggatgttattacaccaagcatttatttaaaccgctgtgcacaggctcttcatttcttgcatcggttggaatatggaaagatgggacgcattttctaatgagctgtttgttgtttgattttttttttcctttctttgcttcagtatgtggactttcccaatgcaaatctccttgttttccttttttcagggtttattgtcatcccaaaaccaagccagctctcccagtggaacagtagtatagccacaatatttctgctgctaaagaaccctgcaacccagagtctgatgctgctcttcaccctgcaagcattgcaagttttccttttcttttctacccctccctctcccagttttgttaatggcttttctgttgttttttgttttatcactcactcgacctagagaaggaatggaacaggaaaaggtgtggtgcaattgtggactattgtgcttttgttctcgagttttaatacattttagaattcttttttttgtttgtttgtgcgtgtgtgtttggcgtgtgcgcgcgtgtcaaatctcattaggcttttctggaattaatgcttggctttgttagatgcaaaccagacaacttcgtgttgctataaatctgctactaactgcggtttttatttcctttacagagtatgaaaagcctcagtcagccctggacgccgtgtcttctatgaacctgtttgacctgggtggtcagtacctgcgggtgggcaaagcagtaacgcctcccatgcccttactgacccccacgaccccaggtggtttgccacctgctgcagctgtggctgcagcggcagccactgctaaaataacagcccaggcaagtatgaatcccttccaaagggatttaatggccttccaggtaaatatgacacagaactagctagctatgacaccagtacagataacattagcatttgtacttagagaaggccactttgttgtcagtttattattggtattattaaaaattaaaaatgtaaccttattttaatgcagtttgacgtcttcaaaactcaaacagaacctataaacacggtgaaagactcatttgtttttatatgctgtatatatgttaacctgagtggtaaaagttcctcacctttacttttccccccttctgatcttgcaagacacaaatctcctcttggcagctccacgacctcgataacctcaggggaatccagaaatgacaatgccctcggaaactgagatgtctgcagatgtgccggtgaaaccgcacatgtggacacgcacgagacacacaagccccatcccgctctctcctccgacctctttggtgtgttttgtgtgcgagtgtaagcgcaggtttaagtggacacatcaggcaaacagccacgtactttaacacccttcttgccttccagaggcccaaggggttttgcaggaatggatttgtctattagctcgtaaagaacattgctcagtgccatatcgatcatcgaagctgtaacgtttagggtctttaagttgtagagttgatctagaggtacatgggctcccctggctattttaccagagtgagagatgatcaacttaaccctggtgttgcgcttggccagaggaaacgctataaacacatccgctggagccagaaagcgtttttattgaactgctcgttcagccatccgggagaggctgaagagttaccatgaatccgccaggtgccttgttgtagcagcagtgcagttgtatggttttcctcttctttaatggtggtctcatcacgcagttattgcttatgtagatttgaatatatttacgttctttgcgctgctttttcttctcttcctgcatggagcagagggaaaaaggccatgtcattcttccagaacttaatcaggggctacacacaggagagggctgctgcagcatggacctccctgatcatgttaatgaggtcccctggctatgtagtcattgaagtataattgacttgttcgtctcttatcttgctaatagacactctgacccagagcacgtttatttcgctatgagaaatgtcaagaaggattggaagtttcttcagtgtgcccattaaaactgaaggcatgccaccctgtctccagccggccagggctgccattggctccctgcctcattatgcagatgccaaacgtaaataaatgatttgctacccccaccattctcccctcacctactctcaccctgtccctcttcccaaactccggttttctctcttctcccagagaaggaaaaggaggacaggatggagggagggaaggaagggaaaagaggaaaacgcaaaaccatccagtaagcaccaaaacaatttgcctctgcagagcaaaataaataaaaattattaatatgaaattgatacataacaatactaccgtgactatattttctactgtagtatcttaggagtgctgcatttcaaccgtgagtacagcatgagggtgttgtgtttgggtaggaatgataacagtggatggttattagtgttgattaacgcagcactggcatgcgcggtgttaaaggattgtgaatgcacaccgaccggattcctcatcctttgacttaatgaattgattccagcacatcattaacatgccccactctactgctccatacacatatgtcttaattagctgctcattggctgtttaattacaagaaaacagctgacagctgccaagttgctttataatagaagccattatggaaaccgactaaaactgccagtgacaagcagcactctttaataatgctatgatttatggtccaaacttttgtactcgcacatatcattaaaggcctctctgcctggactaattagcagtcattaaagatagatttcagcagtttattctttagtgttttgtccctgcaagctcctatgtgagggagaagagtgcaggaaaggaaactctctc-------------tcaccaagtaaaactaaagtggcataacaaagttttattttgtaacagaacaagttttacaaccgaaactacctgaaaatcagaaagtccaagttgtgaccagatattaaaagtttctgatttaaaaaaatcatcttggtgcaaacaaatacacaaccttttattttacagtctcaataatgaaaactgctttagatcccacagagtattaggatttaaagtgagcatgaaacacaaacccttcaagcagattaaatttcaaatcaagcaggccatgtaaatgatgtggtgacagggggcccagtgcaattagcatgccgggctagtgttaaagcaattaggcaaaacagacggcaagagcaccggggctaggcatgggaagggagaaggacgaatatttccatattattcttcaggacatgaagaaaatgtgtgtctgtgtgcgtgcatggatgtgcgtgcgcatgtacagtttgtttgaggtcgtttggcactcgacttgtttgtggattctcagagggaatcagaggttaatgggagctagactttgcaattcaaatgtcaaagtgagccatgaaactaggcgagagcgagagagaccacctagcagaggctcatttttttattggtttactgtgagatactgacaacaagcttaaaagcactttttgtcatcctgacttgcccgcgttccagaaatgtccgggatcgggccacagggcataggtgattctgttgtaactgacattttctgcagtagccttcttcttcttctcgttcctcctcttctttttttttcaggctcagtgaactgagagaaaatgacatttaattacaggagagcagtcacgcagttcagctaattacgatcccgggagttcagtcatcatatctaattaactttcactttcatgaaagcttaatgcagcaccatagctaggcgccacatgtgccacacttcaggagtattgacaactctttggaaattaattttaaagaattttcttctcctcattttcccattttttttaaatacaagaaaacagtggaggcatttttaaaaagtagtttgcttgcttgttttacctctgaagtcatagaagaaattcaaaattgacctaaccttgcattatgcttaaatagaaatgaatataatcaatcacttggatggtggtggcaattcatactgattgcatttcccatagaagggaacagttcactttgtgcggagggtagaacttgcacaagtcgtactgtcgttcagtgcatagataaatgtccacggagttccgataacactagggaaccttccagtactcgcatcacacatatacacagtaaatgtgtctaagagtcatggactcgatgctcacgcaatgtgcttttgagtacatacatatcattttattgctgcatatatcacccccatactgagacatctgaaaagagagcatgatctataccaaaacattaatcatcattcattgtatgttaataaattcagaatttctccatttaccatgcggacgtccatgcgtgctggaaatgcaacctttccagagctcataaatcacacacactgagtcatctgacaaagtaccccaaacacaggctgaggcgctgcgatccctagggcacaaacacacgccatctaatgtggcggattcagagcggggaccacagttttctcttgccccttgactacactccactgccaaccccctaacaacaagaaccattcgttgcgatatgaacaaataacgaaatcagaagggaatgcggggtgtctgtggccttctctgcagtggttttgggtcccacaaagtaccctctctgtctctgtcttgcacttgctagttcactctgacttttttccaactgtcatgtttaaacactcctggtggcagcagtgtcttcggcttggtgtgttttacaggatgactcacagtctgatggacaggcaaatcgatattttgactttgtccactagatttcctcttacaggaggagagacggtaatggaagaggactgtaaataagtggaaggttcttgacaaatgaatccattaacatttgccgtgtcgcctggcgagcagatttgctgttttatggagcaagaaaaaagagctagtaaatctgaggacgctgtaagggtgaggagctgagagcaagctggggaacacatctcccatgatgcagcactttatctccctcccaaatggcatctttatctgcctaaattaagttttgattccttgccacatacggagcagcaaatcacttttaataccgatatcaagagcagcagtaaagtgtgcccaaagcgatggaaagcagctttactgtgtggcacatgactgctgtcgccgctattcactgtctcacaaaaaagtgataatgtggagaatggtttaagatctctggataatttttccacagagagagaaaaaagccggttataacctagtgtaggatctgtgttgtgcagaagggtgtaagagaggagaggttgctcgacagtctctttacgattatcttggctgagactcgtacctaattaaggttttattaagctttagaagttggctgcagtggtgtgctgcaaggcatcactgtcctctaaagaggcgtttaccaggcatgtttatgcaaatacacatttaaatgcacattaaaaagtcggagtttagctgtttaatcagccgtcacattattattttattattgtttggttgatgatgccagctgaaatattaatgagctggtttaaaggaagccagcgagaggagcacagtaaagtgcctctctcagcactgagggaaccatgctagcagtgggaggaagaactgcctaattaaatataaatggccaattactccacagactagagaggcaatgggacattgttccataaatgaacgttatgagtcaag--------tttaattgatatgcgtttttgaaagagaagctcacatcctaaaaactaagtaaggtttcattggattgtggattgtgtcacccatgtttagaaagtctggtattgtttgctcagatgctgtggatataatcactgagagaacctggctcatcatgaaatattcagcagattgagttaacgccttcaactgaacgcttcctcctccctattcatcactgtgcgacagagctcctgatgaacacaccgatgtgaatgtagccatccttgtagagtctgttgatgatgagggtgagaatgaggccaatgttgcgtgagttgtaataagttaaatagataatccatccacaggacagaatggtggctgaaaggggaaagaaagaacatgatttcagtcagtaaaattaattttaagagttacaaaagcttctgtccgcttgtaaacataacaatttagtaggccaacactttcaaatataatcacaatgcttgattaatctctgttgggtcaaattctgcaacagcacagcatgagtactagtaacacattaggaaccccacctgaaagtactctgtttccttaggcactataatgtgtttatcgcagacttacaatcatacacccaaatctgatgtgggctccagcattgctacaaatgctacaaaccctataagggactgaggagggaagatgcagtatgataactcagaatgtcctgctgtaattatggtattcatgaaaagatgaaagtgagtgcagactaaatctctagctgcaggcaaaatcaacagcttggcattactccgtgacccctgcctatcttgaggatacagcaaacataccaaaactttgcagctttttttcatcagtcaagagtgagggaatgaagtgcatcgattgcttgtgattattaactagactgagataagccctctccttattatgcagattactgaggctccccgctccagcatattgtacagatgcaagggagcagctgctcttacagatggtgggtacacggatctatcattatgcctccattgtctccacttcaattgtttgggggacaacagaactgcatcaaagaggaatccgactgcaatgaattaagaaagagaaacgaaaaccatcaagtaaatttatacacccgaggccgtggaatggagaggagcgtaaagctgaagctatttcatatatacaaccatggagtcacccagtcatgtatactgtacccaaatctgttggatgcagcactgtgcaccaaacatatgttgtttttagcaacaaacagacattcatttaggagtcagatattaattcaaatatgaaaaaaaaactacagctaagcaaataaaaaaatctgctttggatcataaacacctccgtctgtctaccctcctcttttctactccacagaggtgagttaggttttcactctgttaatctttcacttcaggccttctcgcttttacattggcccactggagaacatagaaggggaatgaaagaggggtagtaaaggataagaatggataaaagagcaggaagaaaaagccatagagagggccagatgggcaccttcacagtccatttatcaaacccaatgtggccctcccctcccctccctactgctctcatgtcctaaacccccatgtaattctgtaatgattttcattatcatataatgaccttacaaagcctacagcagtttgcatggtcagtacaaaactcgcagctgttcccttcagtatttgcttgctggctgtgacaaagctttttgttgttgttgttgttattttttctaatgcccagagcagtgacctctaggttttgcaaggtcagcatgaggtcacctcatccaggatattcaacagtagccacactgtaagcacacagactgaagacagcgtctaaaaatgcataatgagcattgacagcaagataaaacaaaacaattctctaaatatactgcagaagactgcaggctgaagaattttctg--------------------------cggcagcctttcagatggcacacctgttgcttgagccttgatttcgctttttgatcagagggccctttgacaaaagcgggaaagaagaggctgaagaagagggagaggcaagagaaaagatccttatcgaatgctctccaccggacaatgaattttcccccaccattcaaatgtatctccagaatgcttgagtgattcattacagcagattctgtagtgtgacaatggacctcagaaatgagtgatgctatctttttgctgatttcatttccctgatcctccttatccctctggcctgtgtacctctattaattagaaagtagggatttccactcatcaactgatgggtttcatgctccgctctgtcacaaatctcctgtccacgctatctctctccttccaacccatggctgccttggaatgtacatactccagctcaggcttcaatctcagcagcaagtcagggtggctttggcgattcataaatatttataaaccgattaagaacgaataataaagttataagacagtggttggttacccttgaacagtacaacggatgacttccttagaaggggaaatgtgatcaaacgtgccggaaacggttctttctcgctatcttgagtgcagaaacca---------------------tgttcgctttgggagatgtgactctgtcaccttccgctgggctcagccaggtgtgaaaaggcattctgtcagacctccctgctactgggtccatttatccttcgctgtgtgtgcgtgcttgtgtgtgtgttgggtccgtttatcttccatgagtgtatctgttgtctgcctgcacctggccctcaactaacaaactcctccaaaccacacagtatagaccacaaagccctggggtatttaccgagaaagtacgatactgacacacatggacacacacaaacacacacactcctcctacaaatatatagagcagcaaatggg---aaatggatttttatttatttttttaaatgtttgccatgccaccatcctatgctaattagcacgtgaaatccagttgacaagacgagacaaaagcttgaaaaggtgtttgtgtgttcggtttgggtgatgccatttcatgcaatgcaccatggctctcaagaagcatcattgctaagacacaaaaaggaaagagcattagagggcctgtctgctcgacactactctgttctggtctgttgtgttgtgttatggtgctagcctggcttctagccctagcttgagtgctccctccactccaccattgttccatttgatagcactaagtgactgatttaggttcaatgcctgcatggagcagacaggccagctgtgggttaagcagatagcattcaagtgagctaacccaattcaaacccaatcaagccaggatttatcgttggggtctgtatttagaaatctgatagagtctgcatcagtcccttgacttgtatcaggagagatgggccttatttcttttagcggaggactataaacggcaaaccatgttttccagcagggacataaatttcaggatttgtagacattaccgcaaatgcacattgggaatgggagggaggagcaggggcacaggaagtggggatggcacagctgcagacgtggctccatggttcgcaaatatagtctgtctgtctttctgggagaagatgtgatttcacacctagc--------------------------------------------------------------------catatgttttaggagacggagacatgcaaagcatttttattcttgcagaatccgtgtgggcgactgagcaacgcttcccgctcacacggaaagggaaggagattgctggattggtcagggcagcgagagatccttgtcggtgacagcgtcgctccagcgagctcaaaaccacagtaacacagtcgaacaatccaaacacaccccaccaatttttaatttcttccattagaattaattatgaggccgaaggcaatttgtgtaccctgtgtttaagactgcctactggattaattaaaaactggatgctggaaaattaatgtgtgaattgttatgccttgctataatgagccatcccatgctattacatagtagtgtactgtacgatcaccttcaggcctctgaacacacaaggttcattaaagagcaccaacctaggcacaagtcaacttaaagaacgccgacctcagcgctttatcggcaacgcacacactaggaatgtgagatatttaaattttcgcccaaaataaaacaattgaggaagactcacttaattaaaagaacatttgtaaataaacaacctctgcgacctgagttaagtgctaaaatgtccaaaattcatgcgtcactggccatcatttttcccttttcagcgtcgaagcatctttttttgtttttccctcgttctcccccctctgtctcttgtccttctcttttattgctttgtacagcaaagcaccattactgatcccttccaaagcacaaactaaaaatctatcccgttgtcatttgctgcaccgtgccatctatcatcgggggtgcttggcagcgtctccatacgagagaggaggtgctggaacaggaggcagagtcaaggactttcacgcgcaacaaaaaacttgtcacaattatttatggctcttgctgggacacataataggacacatcaaactgctgtttttttgtgtgatgagcgccctcacatcgctggctcccttgtcgaagtgggtcacaggcatctcttgccttacacatacaatttccaagacaatggcggagcacttggggaagtgacagtgacaaatactggagcccccacagaaagctgggcaggctgttacatgagtgattgcgccaataatcatgcggagtcgtcacgtgtctgtggagcaggaatacacgtgtgagtgtggtgcgttaatacagttaagctggcggaggcaagcatccgtgcatgcgtttttgtgcatccccaaatgtatctggggctgctgaaaagagatggggagaatgtgggcggatgggggattggaggcggaggctggcagctgggcatttggccactggtgcagagctagagaaagagcgaggaaggggatgatggtgggggagggagggggggtgcagcggagataaatcattagagagcaggttattggaaatgcagggagataaaagagtgaagaagccagtaattgccttaaagatcagactacaaagcattactttggattttacaaggccagccagcaacaaaagagcagtaatttatgagctcagtgtaaaagaatagcataattacattaaaaattaatgctaatgagggctaaaatggggaaggtggttattatgaaagtttgtattcatcttccctgggttgaatgatggctagtggcttgattaatggcttaatttctatcaattagcaggcaaaaaaatctccaccgagacaggcctaaattgagcattgaat----cacggcagcacctcgccggctttacagttaagcaatgttggctgaatgctgaagaggataacgataatgatgatggaggttatcgtggagtaattactgtgcacagaggattctacacagtgtgaatgagtaaaacacccaagcgagcgagattgaaagagggaatgaggaaacaacactgaaggagggaggtagtgggggtgggggtctctaaatgtgtcgcttgattgaagtgcgtaaggttctgagctaattacacccagaaccacagcctaggaacagatgccacacttgtgcatcaataaatgcttataagtaacttatttagggctgcctgccatgcaaggaaatggcatgacttaaagcacaagtgcccgggggctattccccggctctttgtcttgtcatcctgcatcttttaaatctattcaccgcttcaaaacaacacaggcagacagcagggcaggcaggggagtagagaaagaaaaaaaaatactttttgacagttacttgacacttggttctcgccattttacatgtaacatgaccacatctcattcatgcagccacaaggctgacaagactttctaccaaaccttatgtttaattatcaaatagctatcaagctaatgcacatttactgaccagactggacacatttttgtaagttttttgccagaggtaccattttttctgtgttgggatattcaggtcatcgagttgcaaagtgttgctcgggcattgacaaaagaaaaatcttaagtttattaaacggaacaggctgacagtccacactttgttaggcagtgaatgaacagagtggttttgacaggcctaacctcttaagcttcgggtcccactgagctcggcgcagctagagctaaatgccatctgtcccaacatcatgaggccccccaacctgtcccccaacagtttagcataaaatcatgcattgctgctattaagaaaggacgcaagatcattttaatcatctgacatcaaagtccacaaattaaagaatttgccccattgccagcaaaagtttagaaaaaagttataaggctcgtcaggttaaaagctttgcatacagcagtgcttgtaatccacttgatttggttttcaatcgccgttctctgtgcgctcgtagcgtgatttcttcttaggcatcttctttttgcccttcttgccagcctcctcggccgtgccgctgcctccgccggtgctcccgttgtcgttgtcctcgtcatcgctgtgctcgctctctgcatagttcttggccccgccctccagcgtacagctgcgtcggggccgagagctttcgctttcacggtcgccccggtccccatcctgccggcgggacttgccggcctctcttttgtcccggtccctgtctctgtccctgtcccgctctttctcccgttccttttctttatcggccgtcatgatccgccacgtgccttcctcagtcctctcacggctgggcctccgtgaaaggtagactgtgagcctgggcttcagtcttctgaatttaccagtcaaatccagggaaaatttggccactccaacaaccccagtgtttcagaaaagctgtggagaaaagaagaagcgcaattaactcggatcaataaccaccatttttacaaaatacaaacaacattaaaagtgttgttcaatactggatgacaccttttttgggggtaagaaacgcaacattagttcttggagattaggctgctctgccgactcttctcagcatcacagtaattgctggcattctcctccacagccaagtatgctccggagagcacagagcagctttatgaaagaacaaaaccttcgagcttcctgcagttacacaacataaacatgaatatacattatggcagagttgttggcttttttatgtttttctcccttttttaatgtcctgtatatgtttaattatacggcataataaagtgaagccacagtgtgcccctcctctggagtgattgcagagggggcggaggaggaatcttaacttattttcacttcgttttcacctcctcacatttcttcatttcacatgggctggaatcgcctgcggcgttctctttcccttctccagagcaaagtgaatgtgacttttctaagggggtcacaggatgcctggaggcctgtgggtgttactggactgttgcctgctcttagcttcactgaggggcttgtcatagatttcatctccacaaaaatgagccgggggccctggccaggagcacaagcagccaacgttatgaagggcccacgctgattatttccctctgacatcgcatcctgagctttccgcattaatcctagacaaaggcagcccttcagtgctgtgccagagctcaaattaggagccagataatggccttgttgagatcctgttctgttcactgagaggcagaactcctgctgaaatccgctttttttatattcctttactcctgcttatttttttttagcaagagtttggtttctattccaccatctgtctcctgctattcagccacatattggagttatatgttaataatccaagaagattcggttttcagcggactcactgctgtatatacaacccaccatgggattgtggatggtagcagagtagacagcttcaggcctgtaaacagtaggtgggtttacttctctcttctctccgcgggaactatccattaacagataatgggaggaaaatcagagtgattaaggcccagggaattatgggtgaatacaaattgactccacctctgtgtggtgcgctctcttgaggtggaggcactgctcataaggaataaactcatttcagaagtattgctacacccattagggcctggtgaatgcagcatgtgggggtagggaggttgtaggtgggaacgcaaagggatggactccccctggactgaagctgattggagaactgccaggggggaacagcaccgcggctcctcaaatgcacacaagacgatcggggcatttttaatcaagcgcgggccatcacacgttatgaaccagcctgtttggtaggcagccttgatgcttctgtatttccaaacgcccggagttttagtgctgattcctattgaggctgttacagccctgtaatgaatcctgtcgctcgtctggcctggctcagattcctcctccacataccagggagatgccaggggccacacagacgccagaggagccttcctaaatcacagccttgttacactgatgaatgtgtgtgtcctgttctgtgatctaggctatctgcctctgtgtgtttgtgcctctgccttctctgcatgttctctttgtgcatggctcccgctgcctctgcatgtgtgtttctctccctttgtgtctgtcttgcctccctgtgtgtgttgttagctgtgcggttatacttggaaatgagattagagatgaatgtgtagggtgaagtgaaattagcatcctttgtatgcaggtacagtttcctcccgtgtatactcctctacagcgggtgggctacatgctgaagtcaatagtcacaatccccatcctctcccctccctccactcacttcttcccagttctccttttttgtgatatcctctaattttgcccatgcctaggcaaatttgtcgcggagcgtgggcccgtttgatttcattaaacagaatatttaagcataaaaattgtttaatcgtctcatgtcattaggagatggatttcattttgcatatatttgcatacttccccctcaaattaaaccaggcaaatatgcaaatgcggaggcccaggttatggcggaggtgtttattgtcatcacttcaggcagttccacactgcagcgcctccgcagaacaggggtgacagcaacatctggaggcctcggggttgggagggaggaaagggtagaggcataaggtgtaggtgtggggatgaaaagtgtgtgatagggctgctgctcagtcgtggtatacacacatataaagtgtgaaagatgggcagacagccctgggaggacaatagctgttggcttgaaaatgcagcttgattattaaaagctaatgcatttttagtattgcagcgttcattaagagtgaggatggatgggtgggggtatggggtggtggtggggcggatgggtgagaggctactgggaggaggagaggatgggagacagaaagagagagggagacaggggctgagtctgtcctataactcctgggtctaagacacatgcagctagaagattggctcgggcctctcctaggggtcgacaatgtgtcatttccacccggctagattgccctctgcctatctgatattaatgtgcaaatcaatatttcaaggattaaatttcccttcttcattttttatggtttctacctcaataagtctcccgtctaatagaggaggctggatgatttagaagcctttgctgcagaaagagagaaagaaataaagaggagctttgcaacaaggctatcgctgcattttaatgttcttcttcgtggatcccccataggcccttagtaaggagggctatatcgctgctttacagtgtaaagacagccaatttggctaaaaaggcagaaagggaaaatatgggtccggttgaatacttaagactgcataaatatacatacacatgtacgtacacgaggacatatacaaatatacatgcatatacacaaatacacacacagactgtgaaacatacacttgggcctgcaaaagctgtttgcttgacatgatggaagaatgagcagcaggctctgtaatattgctcctattcttcattgacaagcatatatatattttgctgttcccaactgactttgcagcgctgaactccatttatgaattatctgacatatttcctgctatttttttgacaggagtactcagaggaaatttcaaggcacctttctcctgacaagtagaaatatcaatatttgaataaattgcagatttggatctcctcacatggatgctctccagcaagagtgtgtgtgtgtgtgaatgtgtgtttgtggatgtgtgttttgcatgtgtgtctgtgtttgtgtgtggatattttccttttttccccacttgaaattgctaaagctttaccaggctgcatgtgagtataccttatagtctgggtgatttgagtgactatcagtgaatactctctccgaaaagcgtctctttttaggaccaagcggccctctcgacctccatgctggctctggcaaggtaccaagtagcacaagtgccgactagccaatggggttcagggggaggtccctgagctctgaccagtcaaacacactctccttccttatatggcagcagatctccatggtaacgtgtgctaagttgcagcagtcgtgtcaaagttcactatatagagagctcagtgagctgatcagagagaaagcattctgccagcccggctcctaccaatcgcaaatcacttcctaacctccgcctttttaacatatttgatcactttgattctcttctcctttttcctattatttttcagtgcacggaggaggtttgtaggttgtgatccttgtttttttatgttttttgttttagtgctttcgcttttttggggaagagttgtcttcatattccaagctctcaaaacattggcttcagctgcgcgcttgctggcgctacctcacaaggagaaaaggaagaagacgcagtttttttcttttctgtttttttacccagttggtgattaaaccactagtggagagacttgctgttcagttacgcggtgccaaattacgcacaacagcaaagagccatatcacaaccgccagctcgtctttaacttctccttcatgagctttcagggcacaaaataatgcgtttgtaagagtgtgagccgctgctgctactgctgctggtggtggtggggctgatctgaactactaaccaagtcttagagagatcaaaattcaatcccgttctgagaaaaaacagaaatgacgttatttgaatatgtgcccaaaatccttaatgaataacttaggacgagtaggaggcaaatgctgccccagctgtttcctgttgaaaatgtctgtgtaatgtagataaatgtgagggattttctctctaaatccgtctcctgttcgctaaatctcacttctccaaaacgagcctgcgcaatggaacaaagtcggaatattgagatgtgacattgcccgcatctcatcctctttctccctgtttttaatgactttaaacaagttcattttcgtcgggctttgtcttgtggagacccgtggggatgtctagcgctttttcctttcagtggcatttatgtgatgtcttcaaggtaacttacctgatttcctttgacactatacattatcaccttgattcttcacttgctcactatttgcacagagcatcttcgcctactttaaaaagaagactttggtgtctttttccgaaccccttgagaatgtgtcggctgtggccccggcgtctccctgtaggacacagaggtgactttggaaagtgatccgcagaccgctgggctggtctcaagtgtcgtcatggcaagttattgcccaaatggatgtacgcatcctcatgaaaaccaacaaagggatatgtggtgtatgtacatattcaactttgtatgttcaagggtgttctgcagcggagtgagcttgtgcttcaagaatcaatctttattaaaaaggataagactgaagaattgatttaatgaatgcggcctcatgtcctgcggacacatgtaatccgcagagaatcattgagcatgagctcagggggacaaaaaatgttcgtagaagactcatagagtggcctgtaatgatagtctccatataatcccataattccttgtttaattaaactctggagctggccttgagactccgccagctctgttgctcttttgttctcacagttgttatttggaggccaggtctgagtattcttttgtccacttatgttgaaagatttgactagagtgagctacgagcggttcctccgttaacgtccggctttatcatacgagagcccaacaccaagacaacttcatctcatccaattttcacccctttaattcggtttaaatggcatggccgcgagggccagggcgggaattaataagagccaataaagctcgccgctggggcatggaggccagtctttaagtaaacattatgacttcttgaggggggattcaggcgcggcaattgatgaattgcggcgaagcttgggaagggctaatttctcacttagccgtcctgatggggctagctaataggccttgctttgcctggctgattgtctgctggctttattattgtgcattatcacgctgccccctggctgtttttagcgttcggccccggagacgccagagcacgtcattaatcacattgcggcactgactcattccacttcaacacttattccaatgacacagtggaatgaaggaaagcaaggagggagggaaagaaagggagtgcgagcaaaatgagaaaggaggaaaactgaactgaaaagaggaggaaattcaagtccgagtgggctcatagtccatcctcggccgctctgccctcacacagacggagcctccctttgcacataaaggctgtataatgagcgtttaatgtatggcttctcaaaacgtgagagaaaaagaatatttagcgtggcccatgtggtggttttgtaaagctgctgcatgaaggaacacaccccttttcactttctacttttccatcctttccatgcaaaccccctctctctccacccctccctccctttctgaatccatttgcctaaatcaatcccgcaggaggcggtcgtggataatgtaccagccagggtttgtaaaccgttttgttaacaatgcattttgaaaagaaaagaaaaaggaggagagagataaagcgagacggagagagtgagagaaggagacagggggaaatgggcagaagggtgctgaaaaaggaacagttgggtgggtgtggtgcactgggctgcttcggacaggccctgccgactggtgacacccctgtcccatctcctcctccctcagctaaagcctgcatccgcctaattcggccccagtcctcgctttagtcacaccacctgctttcaccattcttcactaactacacatccacccatcgactacacacacacacaatcacatacccccacatgtgcctcctgtttcccatggctagtttagctttctttacatgtggggcacgtttgctaacatttcttaaggcttggcttcattaatgcacaattagcatcctgtgaattaattagtgtcagtgcccttcaaaatgctaatgctagcattctgttgtcttgaagagcatttcgagagtctgggcaatgatacaaagttcttatttggctgtcagctatttcaatttcaattagttaaaagaatgacgatttcaaatgtgaattttcttaagagcgatgtctgcttttgacagagtttactaacctgacatttccatcataatgaagagcatgctgtagctggccgtttacatggccagtaaattcacgtcatgccagtgtcgaaatggaacattaagaaatgaaagctcatgccggtagaaatcaagtaccccgaggcttacagcacgcagcccaaggcctaaaaggtaatagcatgaaatatagatacgggggtgacagatgtttacagtgggtcgtgagatggcattgagacacaacacagtggctccctccattggagaggaacctgatgagtggtatagtaaagagatggagtgatataggaggtgctctggcagtgtttgcaggcagatcattaggatccctctttaactcaacccccagtgacaatctattgctctccacccctgtcagcgaatcattatggtctgatcattagtgacatcgccacatgcccatcactcaggctggtgccatattggcagatgaacagcctctgccccaggcccactaatctagagacttcagacagggaggatgaaggaatgttcacccagcactgaaaacagtgttgagggggacaataactggggtagtccttataattttaatgaaacactcgacattctggccttgatttaaaatgctctgtgattgtcttttaaagaaatatgtaaatatgcaatagaaatcatgtattagaacagcaatgcagatatttaaaaaaaaaccttttgcatga-----------------------------------------------------------------------------------------gagagagagtgagggagatggagagacagataaaaaagaaggagaagaggcagagctaaagctcattatgcatcttgcttacaggcgttgtgtggatattctattagccatatctaaagtgtaattgtaccattgggggggacagtgttgtaggggtgccaggctttctctcagcgactagcgaagtgtggtaatctcacacaccatctcattacagtttaaacccccagcagctgctcgcattagacttttattacacgctgccgctcacagctgtgctggcatagccctggacaggatggtgagagacaggaacaaagacagacagacacagggattccagcacaacatttggctcccatcaaaaaaaaggggaaaaaactgaaatatcgaagcagagggttgtaatgaccctaacagcctctcagtgtgataactctacacccctcccttctaccccaaaaccctaaaccaaggccaaggacagt--------------------gtttgctccagatcgtgaacgtatccaaactcccctttaagggtgtgggtctaggtgatttaagccaatgatatgactcggtgttctgcaggaaaaacggtgacacttgaggcagtgggtctttaaagggctgctctgctcctgctcacaagctcaatctcgtaggacttgttagcgtatcacgtgccagattcttaatgaagtggacacacaagagcactatgtgcgcatgcgctcggtgtaaactgtagttggaaatgaggtgtccgtcttggagtagtcgacttttaaaaagcatcggcagcccgtgatatgacgacttcgctagttctgcatccacgctgggcggacaccttgatgtacgtttatgaaaaaagcccgaatgaaaacaaccagaataaaagccaaacaatggagggactgagcggtaattgccctgcgacccactgcagggacctgatgtcgcaccccgcgctgggacgacattctggcaccatagcgacccaccagggctccgtctactcggatatttcctccacagacactggccgacagtgtcccgcttctcaaacatcatcaagtgcatctttgagttacggttatccctttggaaacccatattacggctgcagattatctcactcgcacaacgtgaacttgcagcagaagccttgctcgtaccatcccgcagagaaatatgtggccacaactaaggcctggcaagaacagaacactgtatgggggcatccgcttcatccaaaaatccttcacccagtgtgtgctgcagtcttgtgaggtcgaacgaatggctcttattactgccgctttacagtgaagggagaaaaaagaaaaagaaaaaacacttgacttgtactaatagctgcgaagccatgctggtcaccaaaggtctgaagacgaagcaccctgtcagtgcccagcttgggaaattagcaaataatgttcccttccccctgacaaatgtgtgacagctcgccttcgccaatcattctctcctaacgttatgatgcatgtcctggatccccactggaggatacaggcgaagtttactgaccctcaatttacccatgacaaatggggtcccggtaaatgtgcgttttctggggcgcggaaggggttcattttaagcaatcctggttatgtggatgtcactgattaggataaatagtggctgagtgtgttaggactgcttgcagaaccatattaccaagagcccgcatcgttgcccctggaggggagcactcgtggaaacttggccaagatagaaaaccaaaagctctgatgcaattaggagcttaaattggatgaattgtacactcaagtttttatttatgatttactctttcatacacttatgt-----tgctcagtgctcatgtagtacataattccattcacattgcattttgaatgcatgcattttgaaatctgttttttccctcagtcatagtggctgctctgtgttgtattaaacagcattaataatcacaagaggctcagtgtcactcagaagtctccacatcactaaggcagacagtgttgtgctgctgggcatgttgtgctgtgtgaaagtgcttacacgctccctcagacaaccaaagggaataattaaagacagaagatggaggcagaagaatggaaagcaaatcccattgtttggggttatttcatcccactgaatttctttttctcactttcttttcgctctcttctcacattcctccccaaatgcactgtgggtatgcggcacgttatcaaaagcatatgtaagcgaagcagcgcagaacaaaagccctgtgatgtcctcctcatacccacattgtcttttgattattctacaatcatttttatatctgtgtaagttgggaaggaagggaaggcttaataaccccgtaatatacaaggagcacatgaccatgataattggttcggcacatgtcagcatctcctttgttaaaattgggttttattagtatgaaagttgcactccagcaaacattacaattggtgaagtgacccccaaatgattttcctgacaagtctgagacttcacactcttttgagcacatcacaattgttgcccttgacccaggattaatttggctcattgcatttacacagatttctggagacatggccacagaacatattaatggaaatggtccagaagaaccaatggacacctctgcagttacccattctgagcacttccagactttattagaagctggtttaccacagaaagttgctgaaaaactagatgaaatttacctagcaggtaaggcaccacgaatactcttgcatattcagtatgcaaatttttatgtttagcaatttcttgcatgtattgtcattttatcacatttttgaatgggggaattgggatcccgaagcaactttttgtggtttcctaccaaaatgggtactgcagtgctacagaattttaaattacacattaccagagtgtgtaaatgattgcagcatttgcattcctccgctctgatttcagcatgctaatttagtcggtgctcctcagcatgattccctcgctctctctcccattcttgctgcgattctgctccctcccctctgggacctgaagattaatattcctgggcccaacaagataattactgatactaattagacatgattatgtgaatttgatacacttattactctagataatgagtaggacatattatcctaacaagcacccgtgccgcttagtttactttacacacgagccacacactatattttctgttattgtcacctcaatcagaaactgatattctcttgtaattattaaataaagggccttgatgtgtgttacctgtaagatgaggaagctttgtcaagaaaatcagaaaattgtgttgatttccataacaaaacctctgatgttttaaccttctaagtgccagtgtgatatctatatggtgggatggtgttagattaacactacctaccgagtgccatcttaattgcccctctgcagatgcagtgaaaacatgtcatttaggcacttcataaacagacttctctttgcaggttatcaagtcagccgctcagtgaaaacacaccctcttttccaatgctgatgtgcaattaaaatggttttagaaatcctctttgacagtccagggcttagccaaaaatgtaaatgacattaaaggagacaatgaatttaattttgcttaatgtcccctttcgctgattctcatttacatcacatttccacataaagggctgaccttataaatactggcatttgttcagcttttggaggtaatcacggttttgcacaaaccagatgggagcgcacaaattttccgatttgtttcttagaaggccgagggaaccacatgcgagacgttctaaggctgcggtcttttgtttctggtaaacaacttgacaacaagtcaagtgcactctgggaaatgacctcgtaggtgttccacaaatgaacgataacgcaaagtcatttagaaaatacaggctcactaatgagggacataacagaaagctaagcaaaatctacattaggcaaaaatttaattgc-----------------------------cgcctgaggcggacgtgtccatgtatttctccccatacgcggaggggggctgcgctccacacgactttatgctgctgtgatgcgacattctgcacgggtaaccgaagtacccgtacggcagggacgcgctggacgaattctgagctgcagagcaggggctgcactgtttcacaggctcgcccatcccggaggtatgcacgtcgctggacgagtacgccgtgcttggtgccagggatgcggggtgcgccatcagattcctgcactggttcgcagcaaagttgccaccagcaaaaccctccatgttcttgctcacttcatcggaaccgccgccgttgtcgtagaggaacatcaccgacgggtcgacccagcgaggacggaggagcagtgacgttgtcatagcacggcatccaacattgaagcttatggctcttttttaaaaagccctcagactgaaaaaagggagatactgcttcccggagagtaaagccactctgacgcgcacaagagcgcagatgtggcgctgttattggtccagatgtggtcacgtgaccgggctatgcaaagaggacggtaaacatcagcagataattaaatggagaaaaatgcggcgaagggaaggtgactgcacctatcgaggggtttgacttttgtcatatttgatttaaccagcatggatgatgtgcattaatttcaaaacagaacgtaaggtacaatttacatgaatctgtgcttacgctcatttaggtttcatgcgcgataagattagcggatttggcagcgactcaaccccttcctcatcagaatatgacaggcttcccggggctaggggggcatcaccctctctcccaccatgcccacctccaccctggggagctgggcaacgaccccggagtggcactcactccatttggaccagagcacatggcacagacaaatgctctcaaacttagcccatctcagcacattcagagccatcccgaagcccagaccgcggcatctttcacttctgctcagaccacagttggtttccccgtggctcacccccactcaggctactcaagcagcagggacttcatcctcaggagagaactctcagcctctgctatgcatgcacttggcgaccagcatagttccgcctcctcccctcatcaccatggcatgttcatctccccaacaggtgcttatgggcacacggaaagtggggcccattcacttttcactggacttcacgaccaggcgtccccaggtgcccaccaccatgccctcaacgggcagatgcgcctgggtataccgggggacatctatggcaggccagagcacttcgggcacaggccagagcactatggaccgtcttctctccacagctacaactccatgaacctcagtgtgaacatcgcttctgctcctcacggagccgcgggggcgtttttaagatacatgcggcagcccataaagcaagagctaatctgcaaatggatcgaccaggagcttccataaacgctcagtaggcataaaattcttctatttatttagttttcagtctagctttgcacctctggacagatcaataaagttgtttaaagtaggtttagcctgctagctccgagagaacctgggtgcaactgctcctgtagagggtctacagggggagcaaccccgactgaaaagtggagatcatagcagagctcagccataacacgggacaggttgatttcatgccccaatgcagcggcagtaattgcacccaggcccgttttattgcgagttgattttaaggagggatgaatggagaaacattctgtaaagtgtttattttgggggatgacctttattaacccatttccaggcaggttcccccgaggtgatttggctcagccctagattaaccctcacaggcccatggtagccaggctgcgccctatcatggagtttcaggaagcagagagtgacagtaaaattggacttgcagcatgtgtgcaaacccccacacagcacttttgatacataagctactcacccacccttgacacacaaatgcggggagtttgtactgatatccccagtaggcgagtcagcaacaggctgcatggtgaaggttaatatgatatgaaaggccttggctcttgctgatggacctcaagcaatctaagagaaaacactggtacattgtccagtcgcatacactcacacacatatgtacacagaaaataaatttaatgttgtcactttcttcaaagccatcaatgtcaagagaggctactggcgattcattgtaatctggaagcccgggaacaaaaataaattcggggcttgacacgctgtcggaaaagaatggcaatcagcacattttatgcatttctgatgtatatttaaggctctgacactaggccacagatgtacatgtgttgcgtttctattttgcaaaagatatggtcggtgataacctattattggacatcgtcagcctcccctctgcctcagccgcggataggaaaaattccatcacttgctctgtccgggagatgtaatatcgaaacaaattatagctggaattgaaaagtcacaagcttattctgtcttgatcaaaccactgccaagagcctaagtgcggaagtgcagataccccccaaaatgctttttattgcattatcatcagtgacatctacggcactcccagttctcagcttcggcagtgaatataaatatagcaatttctaaagcctaacaaagattttaattactaaattataaaattctccctagccaaattggggagagaaaaagtgcatcccctgcatctgaaaaacaaacccatgaaaggaaattgttgatcaaaaaagatatccaggggaaaataacattagggagagcactggggcccttattcagcgagtctgggtggggagtgacgtgtgccaaacgctaggctcctgggctggaggaaatgaacttagctgaggttctctttgtctctaaatgtctgccctcagagttattatgctgtaattgactaattgacaccttaatttcatttatggggctcctgtgttcataaagcaacctctgggtggggcagtggtcttgagcggaagcaaggaagtcaacatccaggacaccaggtagggccttaggccttcggttctgtcctcggcagatgatgattatgtatttgataatgaaatggtcaggaagaacacactgacttagtggaggcttaaagaggagcatcttactcgtatgtttaaatccctctgatgcatgctgatgtgttataatcatgcacgcccagccttacaatctgtcactgcagacacaaacgacctccttgagggtcaaaggagtttatttttaggaagcgaggttcttaaacttcactgtatgtgtgtgtgagggagagtgagtgggggagagaggaagggagaggggaactggggtggaggacgtggggaggagggaacacacaagcaggtgacaggacgaggagaggaacctgtggcagatcctcggcaccatcaggcacaacgtatccgcagcctgacagctaattagaaacgacacggatttctcccaatgtaacagatgttgcctaatcagtccagctcgggagaaccctgcgccagcaacatttcatgcacaatttaaccatctaaaagggatgaaatacttaatgcattgtaaggccagcacagctgtttctctcgtctgaaaatttcccagtcaaaaatatgcatgttttatgtaactctagccgagtgtttataatgctataatagctgagaaaaattgctgccacacatctgccaaagatttcagctctattggttaccataacattgatggagcaaagactaaatgcagatttgaattctttctttctttttcttctttttctgtaatagcttttctctccatctctgacaaataatcaataaaccttcctacaacagaataagactttttccctcctat------agagatgacacagacctgtcgtgagcactgctttgtgcatgacatcagctctcattaacatggtgttagtcttactccctttctttatgcgtctgcttacttgaacttccccttttaccattctctttgtgaagtgatctgccagccaaatgagcccaggctcccagtcatcatgcaatttatttatgcaatgtctagaggacacaaatgaacaatggaataatgatttgagttttgttgtgtcaaatatgaaaatggagatgtgaaaaactccactctggttctccctttgcaacagcagcctaccctgccgcctatgcgccaatcagccaagcgttcccccagcaaccaaccatcattccccagcaacagagggaaggtaagagcgagcaagcgcgcccacccaagataaaaggtgataattgccatgttccattctaatgtagctgcgctgctttgaattagcgagggagggaaaaagctggctggggaaaatatgagaaaaaggctccccatttaaagagaagaacattagcagtgagatggaaagttactctgtcattattcaaaaactgcactaattcaaactcgcagtgctggactgcttaatcagtccattacaatgtgtttaagtggttataaatattcatcagattaattagctgcatgcataatcatttattaccattccattattacgtctgtattgttttgttgttgtgctttcaccttgcatacctcttccacatcacgctggctcagagataaaaaggaattagattaaaagacgctgagacgatctcatcatccgcactgttaatctctgtgaaacctttaattttggcctaatatctgcctccatttcatagagaaagactatataagtgcatgtgtgcgtgagcatgtggccttgcatgttggtgtgcgcacatgtgtatgtccatatgtgtgtgggtgaagtggatgatattgagtctgacttcataaatcacccagacactgataaactccccatgcacccacacaccgctaatgggcaacccttaaggagtgtgagtgtctcgtgcggcgtttgattcaacatttattaaccccctcacacacactctctccctcagatacgacacacactcatttgagccccagaaagagcgaggatatggttggtggcatccgtagcggtagcgcagggttttgacctggccgggctgtattaatcatggccaatagtggtaaggtacgttttggcttatagcaccacaacaacaacagcctctgcatttcctaacattagtttccctctcataacttatatcctgtctccaactccctacttcccatctcatatcctggcacccctcctcattatgccattgtgttggtgctccacggctggctgtggcaccctaatgatgatcgggccagtgttggggcatagagtgacgttcgggacaacggagcacaaaaccctcgcgggtcagctggaggagtgcggccgttggcacaatgagacagaaaacgctcctgtgactgtggggggggggattggaggggagcggtggctcaaaaagtgagggagccggggacggcccgctccagccgccagccggcccctcctctgggaacacacagagcctaatgagtttgatagtctgctgagctccataaatcatgccatgcaaaacatttctcctctctgaataaaagcatttatcaccctctgtttattcactcactctcacaagattgattggctcccagcagcctgctgagcaatcagccgtgccgattcctctatttctccccctcagtcgtcttccttggtttttttatttatttctctcctctgtcattcagtggggaaacttcggaaggagtggatgagagagaccatctccagcgtcggcatggggatgctcaggtctgtcaaggactacgtggacccaaataacatcttcggcaacagaaacctcctctaattaaataattctgtccatctttagctaacctttttgttttgttttagcatcttgtgcattttcaacttgttttggctaaaagaccctagcagctactttctctgccagatcttgcccctcgccactatcatatcactgtacacagagaaaagggctcactttttatttacgccatctttattgtcagaatattgcttttaattgctgtcctggattccctgctgcggtataggacgagtctgagacgattactcaaagtaatggagcataatgatgtctcggagtggcccctaaagctcaggtcaggggttagacaatgtgaacattcagctacttagcttcctttgcaactttgtgacaaaatctgtttgcccaacaccaattaagatgcctctccgtgtgctctggtcaatgggtttgacggagggggtcgtccaacgagttgacatgtccctgagcacgaacaagctggccagtgtcctcgcctcaataattggtgtcccttgcaacatgccgcttcccagggctgtcctttgtgtccccatggcagtcctaaatgaagggagtcagggctttaatgggattcctgttagttttaaacaaacacagggcgaccccctactgttttttctcatctgcttctgaagaagactcgacactggtttcgtttgtggccacgttttaatgcttttgttcgtaaaaccacactcattcttgttaaataacaatttaagagggcaaaaaaggagttccacttcaactaagtgctcggtccgtgtctgcattagggcagtgggtgtcctctggccatgaaatggctgcataattgagttgtacatggctgaacctgatcagagacggttcactggttgagcgagactccatgcgctaacactgcatgcaccagcggtacctcagggcagcctaccacgctccgctcctactatatttctcttctccagctacgacagggaagagaaggaggggaaaaaacctgctgattgtatcctgatagatttttgtggccttgggcaatggaattaaagagattaactgttcattatgaagtagaccacattgattaggccactgacagatgggccagcaacggtgtgcagcaggagtcatgggaggaggaggaggtttggtgggggggactcaaacaaatgctggagagtggcaagtttgcatttgcccataccaacaagctcctatctcattaacaaaccgctgaaataaaagagtgcttttttggctcacagctataaaaaaaattatcatagtgatgatgttcctcagccgtcaacagagctgtgataacgttgtttgatgatgactttcccatgaatgttaagcagccgccgcggcagaggaaaggagcttatcagcgcctaatgcccatctctaattcctgcccttcttgaactagccattttctaacagcgttaactgtcaaatttacatcccgtcttaatgccactaaagagtacgggggatgaagagtaaatgacagcagtgtaatgaggaaggcaaggcattccttcttccactttctctcctcttctctttctccaaggagaaggagatttccacaatatgggggctttttttgccatgatgccgtgatggagagcttacctgtgaacttactgcaggtgtgtgtgagcgtaattagtactgaactcttttgtgaaggaagggaggaagaaagaggaaaaaaggaaagagacaaagagaagaaagaattcattctttactgtaacacaaatacaaggcatctaaaatatgagatttatttcacagtgtgcagtggattaggcccccctcgtatgcccctggacaaaagcattgttttagcgccggcccgttcgctgtaactggaggaagccgccgctacccggcgtccacaatatggccattgtggacacggggctagagggaccctgcctccgaggccgtctagactttgagcctgggccgagtggagaaacggggagaaaatcccatcaggcagtggagtgaaagttaactaaggtaacctgctgtgaacctgatgaagatgtcaagccaacatatggcaaaaaatgtctattgtcagaacggggagctttcttccctctgagggagggtacggtaggaggagacgaagggtggctaaagaaaaccggggatgggaaggggctatgcaacctaaagaaaggaataactgcggtggtcatcgttttacttctggatcagtagtctttttctggccgggaggaggcccaacccctccgcgcgcaattaaaggcgtaagcagattaactggcatctctctcatctccctccccttcgccggcatcacctgtttgcttctctcacacatctctcttccttcccttttcacttgtcctctaccatccctcttcctcctgccacctctcttttctctctcctgccgagtcaaaccaggccaccaggcctttgaggacctgaaagtcatttaactcctggtagataataagtcttagaatatagctcctctcagataataagctttatcacttgattgctctgcacgctccctactgtctttagattcatgtccagggacctactcaagcgaatcacactatttcctccctggcaagtcaaattaacactgtgtgtgttggtgtgtgtgtgcatgtgtgtatcaaccactacttgtaacagtaagtgaaggactgctgagggtgcaaaataaaatcaaaataccacaggttatattcagatagttcacatctgatctgtgaaaactgtagttaagtttaaaggtccccagtagtgacatatgaaaacaacacatttccataaatataagtgacaggggctgtgcgagcgggtccagagccttatgcgatgcccagttggaccacagggggcactgatgtgatatgtgagagggagaaacagacaagagtggagagagagagtgtaaaagacagaagg-aaaaaaaaaagaaacagagtgaggcgggaaaggcaaaagggaaagagagagagaaagagtgggatggagaggaagagagatgcaatgaggcaaggctacggggatgaacgcaaagcgtctctctcccttcattttttcaatatcccctcctcatgaaatttcatttggattgtaaatgttcagtaatttaccatcataaatgtgtaatgggcccctgaatccaatgacattgtgctggctaatcaactcatttgaaaatgaatatagatctattaaagggaactcagcatttcccctttgttaagactggcatgctgtcaaacatgggaacacttcctgaaagagggtttctagaaagagagatcctcttcaagctgtggtggtgcgaaaaactgtattgactcaaaacacatgatttaatacatattaatattggatgaataactcattaatggatgcatcagacaaatcataatactgtgtcataaatagattgagggcttttaagaatttatggaatattggattattttccggaagactacagcgatacagacccaacttgcactgataaaagtcttacaccgtagatgcaggtaaataatctcgctgccttcttcttcttctttttttccagctagttactctcactgtgggctgggagctgatctctgctccagacactttcaagtctacttaatgtagcctacatgggcttcacaggctgtttcatgctcttatggaaaacaggcctttgaaatccctcagcagcccaatcttaatctcatttgtgaatatgagccgagccacgacaggaccaggaacatcctcgtcttcctaaagcaccatttcatttgtcaggagatttggggcggttgacactagaggagtgatttaattgattttaatcacacacctgagatagggagagcgagggggctgcccttaacgattattcagagggcccatcccgtgctgtatctgtgctttcagccctctgtttgttttgatacatcagcattttgatggatagggcttagattatgaacttacaaagcggtctggaattttaaacatgaccttggacttaatatgccaatatgaggaataaaaccattgtttgtcagagggatgtgcatccgaatctcgccaactttacagccactacagtagaaaaatgcataatttggaaaataagccagaacaatgtcctgattttaagagtttgtgcgaattcacatggacatttacagcccatgaaaaacactcaccagatcgttatttcacagttaattacaaatctaattagaatattcaaattaaagctttcccctttcttttcttctctgtgtgagagcagggagccggggaaagagtgagagagagagaggcagagggagactctcactgagtggcaatgtgataacctgtaatcggcagtgctgcaaacaccttcttcctttgatgtccccccactaacatcctggcaacaaagccggccaattacaaatgagctaattaactaaattgttgatggagcatgaagagtccattcgctctggcgcctgcaccatgacaacagtgaatgggggcctttgttgtggaggtaagtgtgcggccgtgcgagttgccattagcttttgacgctttttcacaaacctatcaggcccctccacgccaggaaggaaaatttgttatggaccagagttggtttgaatcctgcactactagagagaaaccctgtcaactagctgtctataaggtcaaaatgggctctgtgaaaagcagtgatgttttctttgttaggcccccacagtttgttttcatccttggcagcagttcagatacagcaaaggctcggagccagacttggccctcgctgcaaaaaagaaacacgatgaaccaaatctgcatttgtgagcgcaaaacatgtactgtaaatgacaaccgctgtgcttcgggcaaagggtggatgctgcaagtcggcagtgtgtgctcgcgaagatgtgtgagcgtttgaatgtgacagcagacctcgctaaggactagcaatcactccattcagcatctgctgccacacagctcatattgtcattccccagtttaaaggaaccttgagcggcttcaaagatcttttcaaagccttaatcctaataggtcgcggtttgttctgtcacatcaaaagggggagagaggaggtagggggaataatgcatcggggctggcagagattcttaagggtggaagattggcagaggatttgcagtgcggggaggacagaaatctgaaatatcggacacagaatgcctgctgtaatagatatgaaataggtcttctcaacagcatgaaaggctgacatttccagaaagtttgtcatgagaagacttcaaacacgtactacagcaatatgggagcaaattcatcctttttttcacttcatcaaagcctctaccagctaatccctttcttatataaatagctcttttggtggagagggtagctgccgcatagagctctaacccttctgtccctgaagctacagccaggataagctgtgtgttggattggcacatcgggctgcctggggcctgctgctgcgctggccgccagtacagatggagggcagggctgggcaatgccagcttgtcagtcggattaaaacgactcatttattcactgaagtatcgtgcaaagcgaccgggccaaagcagggtgaggcgaaagggggagaggagggtcgaacagtggcaagatgagggcagcctcctcctccttctcccttccacgttaccccacggtgtgtgtgcccaaggcagtgggcgccctggctcctgtgactagtgggtttgctcccttcagcggcaccactcatctctctctttaatgtcatttagctgcggggtggccagcgccttgctcgcccattaatcccattccaaatgccataacatttcccaaaaagcccctgcttcttaaagccgataattagaatgtctatttaaagttcaccactctcccttgccgttatcaattaaaagccgtttaaaggagattggtggcaatagtcaacaaattaaatctcgtcttcgctctttgacgttcagtctggaatgcataataggggtcaaaaacggccctctgaacatagagcaaaatttgaaatttccaaacagttcttggtgaagaagggtaaaagctgctgtaagtcactgtt--------------------------------------------------------ggattcatatgagttgtgaggtttctaatttatttactttgtcagtgatacacacacacacagagcaacacacaagagggaggaaaaacacaaatacagtaaaaatgctcccactttacagtaagtgagagatcaataatgatggatgagggccttttatacaatcggcatgttctcctcagttcacagccatatgacaccacgcctgtggctatcccattctgcacttcagcagtcaatcacatcgcagctttaaaaataacagtttgttagcaccattgatttagcacttagagcgtgtccttattaccttgtaattatggtcagtgttgacataacagcacagacaaccaggcctcccaccctctgagagaatttatgggccctggttttattacggccatttcgtgtgcctgggtcccccgttaagcgacgggcttgagttctagccaagggcccgtatttcactcatcgaggtcagggtccttaggaattccccccgtaaaactgaatgccgctgggggtctgcgtgtacatacagaaggcacagggaagccctccccgagggctcattaaaatgaataggcgattacaggctataatccaaataatgctaacatgctccctgcttttcagggagcgcatatgcgcaggcatgcttatagatcctaccaggtgtgtctgtttttgtctgtgtgtgcgtgcaccagttttactcctcctctgttggcaatagagtgaaggatattcaaactctatattgtacatcagtttggctttagcagagtcagttttctctgaccataaatgtatggctatgcacggtaattgtgtggaaaatgcatgcagcctccacctagcataaccacccctgctgcactcccctgtggataacaaatggcccttttctctgggaattgaggctaaacgatggtttcacttagagagcaaagtgactgtccatcttcataacagtgctctccatcagagagcaatgaatcccatcccgtcccactggctctgattaaacacaggcaatggatatcccctttatgaaggcctccaaagctggcccttgtgtcagccttgcacctgcaactatcagcttctccttctttaatatataaatttaaaaaaagaaaaaaaggagagaaaaaaagccatctggccagggggagcagtgcacttctccagcaggccagttcaacagagtctgtttgaaagtgacacaccttaacttgatctgaattaccgtgaatcaaaagtttaagaccaaagcaggtgaggttaaactactgtaatcctgtttgctgttagtttgtgtggagggtggggttaaggtgttagatggacactggttctactgactgtttatcataaacacagcctagcccagagaggtccatctgctttgattttatttagtgattccccccaggggccctgagctggagagagaataacaatacttgagcccatctgttcccatagaaccagccccggctaaattaccacacgctacgagcggctggcatatgctgtggcataaagctacaagagggcattgtgcgccagctgttctgttgacaaatacttatctggcacttctgaagtcagcttgctaagctggtttcaagtttgactaaaaactaaacagggtaaggtgtggaacaggcctcccgtccggggtggagatgcatgtataatgcatgctgctttatccaggcatatcattttgtcagaggtcgtctggggaattgggtcaccgatgtagacttaagctgagcatattagggcagctagaagactgcaaccaaccgagtgttcaaaacagactataactaatctttcacattctcccgtaacaata-------ccactgaattgaagggtagttcagagtagtttagacacagctttgctaaagaggccacagcagtgagcgctcttgcaatgaatacacgataaaaggtttactgtaaattctaaatggcgttttctgaaacccatacatcactcatgaccattaggttccaccctcactgcacagtgcacccttctagccacagctttccagatgatacagtacagaggctgcagtggaggcagatctggctttgaatagcctgcagccaatggattttctctggataatacaatgtttgggacagagaggcagggattagtccagacggatacatccaccaccccccacatgcccaatctaattagactggaatcagtttaagatgaaagcaagccctagcatcaccgcactaaatactggaattagtattccccgcatgggaatttaatgatggagactgaaaatccaatcacattcagtcgcagtttagccccctcatgcattgggcctggacaatgatgaaacgaaagaacaacaacaatgatttgtctgtcaatagatattgaccagcaccacatctaaggccacttgcacattggcgttgctatgttgtcatcatttaatgaggataaacagcttataatcggatatttagacagtctgtttctgatgtaaacctttgtgacattttgacttttcgagtactgctgctgaggttgttgacaacacttcggttaaagtggatggcagaggtggcttgagagtatgcaccgcgtcctaggacaactccggaaaggcctgtcaaaactgctgaagccccgggctctcctgctccctccaccgccgaggctcggtgcttcttccgcgggggcggcgacgctccgccggtgtccgagtcggaggaggaggaagcggaggccagagtttcctcaccgagagcggccgtggttagaagccggcgaagctccgggtgggaaatgaaggttaagcttccagatctgaggcctcgttgtcaggcttagagcgtactgtcactgtggaagctctatcagttagcccgttttgttgttgtttctctcaaaacagctgcagctttaatttccgcagtggcaggcgagtggcaggcaggactgactgcctaccagcaatcagaggctttagcctctataaactgcctgatcgacagggtgatttgtgactgactgactgaataagtggctagctgctttcaacgtgtagcagcttgtgcctgtatacaagcaagtgtgtatatgtgtgtgcatatcgtgacgtcaggtcctatttcagccatggctggtgagggatgaagcatctgaaagagtccatttctcttgccgcgctgcctgagccttacttaccctaatgatgtataatagcctgcaactacacttaacctgagcattactgtggcaaagactgagtggaagaggcacatgcacacacataaacacacacgtgcgcacatccacaaacacacacag-------ttttttctcagaatgctgtttaccaaagtctgcgagggtttgaaacaacctggcacgttgagaaatggaagactcgtaaatcaaatcaaatcttaagatgtacattaacatcgacagctgtatcctcgctttctctctgatccctcactcacacttcactctgctgctgactcattctgtagctataagaacattgacactggaggaataacatctgcatgtttactcaggagaagattcatccccgatagcctccacgaaaatgaagagggggagaaaaaaacaaggagaggaaatttgtggaatcccatctgagattgcttccctgatggattccttttcctgtcagctcagacgagaaatgaagccggggaaaattaactcctgatacagctacgctgaattagacagagaggaggggggaagaagaaaaaaaaaccaacagactttttaaggattccagccttgtcattttcaattttctgctctttggacatgcttgtattcagattccccaacatctattcgccatatcaatcctaattagacaatctgggcccacgaaggatgagagcggagttatttgcataatttaatcataaatactcagtgatacatatttccaaatgcatttgtacaattatcttttcatccttggggcaaaagtattaatatgattaggcaataattctttaaaaaagagggaaaataggaaaccagcaagtgtgcactcttttttaaactccagctttgggctatatgaaaaattaattaatttctgaggaaaatc------------gaaacaaactcttcaaatacagacatcaaaacaaatggtgaattaaggcacggcactcactgccttgttctgagagcatggccttgagctaccgatttttaaactgtgccaccgttaatttatgcgaagatctgaactaattctttggcaactgtgaagcgagaatattaacgcgatgtatttccttgtcgatgataatgctgcgctcttaatttgagatgtgcggtgtagtcgaacatgaaatggaaatttgccccaaactatgtatttgtcactgaacgtcggatgtggaatgaggttatatgcatcctttgctacccacactcctaagatacaagaagaggtgtatttctctcacacactttagggtgtgcgtatggagaaagcgtcaacttacagccccgtacagaatatattatatacacgtatatttttttaacccgtgcatttgcatagtttgtgtatgcaaagaggagcttgtcttgaaaaataagataatcaaacaggcaggtttccctaaagcatctaaagactcctctgaggccacagctttttttccacaggcaatataaagctgccaccctgattccaaaagtccaaaaagaaacgacaacaaaagagtgaaagagtgcgatttgtttgagaaattaccacttgatctgcataatcgggggtctgggctgcagctcggtacccgggggctgcgtttttattgcgcgtctcttcgccgttatcaatttcagcagcgcgcctgactttttaaaagggggacgaggccggctgcttctgaataatgaatgacacgcttttatattgtcgctaaagtgcccgtgatgttacaatatgaaaaggcagcggtaagtaatagtgcatttaaaggggatgtagtgtattattatgatgtaaaagagaaggagagaggcgagagg--gagagagagggagatgagtggagagcagaacccagagaaagagagagattgttttattacaataagaggagatgagtttgcctcgcagcgaaatggggaccagttaatgaaactttaccgcagctaacgatttcccctccctcgctctaaaaaccgccct-------------------gatccaccagcaccagttcaaaagtcagcatatctgcatgtgacatgtgttgcctctctctgtgtgggtttaatatgaaagcaggggccaaagtgccttatggacaacagccatcagtgtttgtgtgtccggtggctgccttttagtgttattgtgcatttactg------ctcaccatatgagcccatataagctgctaaactaattaaattcctgtgtgcattggtaatgggaagctaagagatataattgttgtcattttcatgccatccttttaattactttctggttccatttcattccatttgaattgacagcctgatcaacttttaattgccagtttttgcaaacagcttatcagcctgttccaagcctgcatatagagtactaaatgacctggccagacacactcagaaacacacacaccatcaattcccgagtctcgggaagcacacacatgcacaacaactctcccggcaggtagcgttagagtgagatgcagatgcagcaaatagggggtccattcatttccctgcagagcagcagccgaaagaagagggcacaaacaagggagatggagagctaggagtatgatggagatagcaaacag---------------------------------------------acaaatttaaaaagaaagaataaaaatgcagtttcaacacgagtttgtcctttcgcttttattgacatgcaacacaacagaaatcagtaaccgtaatgagaaaaaaaaaagaactcgagttcactttttttgcgcaaagtttttgaaaatctgtcgggccccattattctgagcgctgcgtgtactctgtaggctctttgtgtccaggccctgtgcgcatcacacccatcccaagatccctgccactctcagtaaaatcattatttagtccttttgtaagcaagcagtgtcccagatcacaaattaatctttcatatgtttccaagatctagccttctgtaatcccatctgtatgagacacaacaaagcacagtgagagagcgcctatgaattattcattcatttctcatgaaaggctttcgttatgtctgtcatgtttcactcttgcaaggaaaatccattgatccttgccttttctctgacaacaagaacaaacaagcgacatcacatggctgtacactccaacaaatagatctgagaaaaatgcatttgcaaaaaggctatgtataatctgcatatgtgcataatgtgtacacacattaccagtgctcactcgcacgtactgtatgcacaccacattaaacacatctccctgctcttaactaatagcttttttaccccctcacaacaccttgcaaaacactatttcctaccaagggggggatactgcatctttaagagccctacaaaaatgaaacctattcctttgcatcttccatgctcttatttcaatactcctctctccttgttccccctccacacatcattaaacatattattataacatgactgtcagcctgcgcctctcttcgctccattcttgctctgccaggtaatcaatttgtcgtcactctctgtaaccccagtaaagtcatcaagtgaaatgagttacagctgcaaagagccttcaagaatacaggaggaaaaaaaaaaagaatgcgagaaaaatgacaacacagcccaggaatattccaccgcttgatagcacatcccaggtcttgaagatgaaatattaatgcacaatttgtttatctgcaggcccacatctctccagtgccgagctgttaattttctatcggcacagacaacggatcagtcagtcatgaactcttcacagccattaccgggagtgttagcataattcagaaggtttgttcatctttaactgcaaagtgcattgttctgtgtgcgcaatcgccatgcaaagcaaatgagaccaacttgtgagcaatttagcctgttgtcacgtagagatggtgaacatacctccctctctctccctctttccgcgagctttgctgtcgcagcagttgctgtcagtttgagcggtgcctgcccccaaatataatagggttttcttgactgcctccccagggattgactggcggtggagaattcaccatggctcatttggggcagtgcagggatgggcttcataaaactagctgctccatgtctccaggcaggtttgtggcattccaaagagggtgttagtttcactgataatactgtcattgaaagacagcgcttaggtttgctgtgttgtccaatgtc---------agccaaaaaaaagtagagtaaaataaataaagcaaattagaaaattacttacatttataataacagcgtccacaagaaacaaaaatcttgaaattgaaaaagttcatgcaattattaatcagcagcaaacattcagaaagtagcacggcacaagcgaaaggcagacagctgtgaactaggcatctggagtataggacatgtccccaccttcataagtgatatgacagagcaggacaactgcactgctatttctcctgtcaatactctcccagcatccattttcacctggctgacaccttttactggtcaagggatgaataaatcacacttagtgtactcccctggtagtttgactaaaaaaaggatatcaacatgaaggaggactgcagtgtttccctgtcatcgctgcccctgaggtacggtgaaaaattaccgttgataaaatatcatttttcaaagagccttattgctcttttaatctatccgccacaatggatggcttctgggatgtgtttcatttcatctgaacacaaacaatctttcaaagggcttaataacagttacacaaatgagagtcattaatt---------------------------------------tcgtcccctatctgcgctcccctaccaccccttggccctggccctctgcctgctctttcgctcacccccaccccctccccatgttcgcaaatcacttcttcccgtgtcagcaggtaaattgttttgtcctcccattcccagctttcattaccttgtgtaaattaagcgatatgtcgtccaccggtgcgcgccagagcactcaccgcgccaacgccaaaatcatgagatttggcataataaatgaagacaaactggcagtagcagtgctcctctccgcgcgggctcgccttcattattcgcttaacttgccggagaaaatgacttaaccctgacctgtgtattacgtcccatattcactccagataaaagcctttttacaacacacaacaatttatattccagcaaagaggctgcttttctctgtcagttttccaatctcagctcctgaacacacgtcattaaacttgtcttgccttcctgtatttgtccatcagtccttctttttacataaaatctggcagcattat------------------------------------actagctgccgtccccactgacacagacattgtccacagtttattaaattgaatgttgtatttaactggtttggagccagggcaaagctacatgcttttgtaccattcaaactcctctttctggaggaatgtgcttatttcagggggagagagagagaggctgagagagaaagtgggagttagagtccatgcaggtgagagtgtctaacagtgaggaaatcaatatgatgtaaattattaagagctcaggaatgcgtctgacccctactgtcttgcagcagactgggctctgaaggctggcaggtggacgcgagcttggactctccctctaacactcattagtggctggaagccggggctccttgtgagtgggaaggcagggatcacagcggggaagtgatggcccaggcctctcacatcccggctcagccttcgctctggctttgccagcctctccctggaagctcattagtaagtgcactgatgcataagagctagtcattagctgggcttttttccgtcttcatctctctttcccccgacaccatgtctgatcctgaagaccggtggcagtgctggtttaaaagacaagagaagtccacattaccgcaggtgctctagacatatggatatg-----atacatttcacatatccctcctagcgaggttactcctgcctcctcagccaccagttaagcacagagtctacggcagcatttttcagctgtcacttggaacagggaataatgcgacggcttcattgtgggtggtcaggtaaatcctctgtgcaccttccacatatgcatcttgaaaagtacaaatgtttattttacagtctcttagtaagggcttaagccatttgtgagctggagtcagttcaatctcatagtttcagtagaacagccgaagtcacttgtgttacagagagagagagcggtttcttttattcaattgttttccacttccacaagcgtgtgccaagggggaggaaagcgccggcttaacacgctctgcaattcaacacggccagacgcagtcctattaagatttaatgtgccattcttctgcttgtgccgctgaaaaagacttgcaggctgaggaagagagtgaacaaagagcaggcagagccagggccagggagagatactgagtgtgagagaaaccgaaacaaccgcttcttgggctggtcattgtctcagaactgaagacagtagtttcaaaggaccgctacacagcaaaaaggggaaataagaacactgttgttggtataggttttcgctcaggtgcttgtagcttgtagttctgggtgaatgctaattgaaagtggcaccgttctattataggtcagtctctggagaccgaggaacgagccgttcttctccacgactggcaaggaacgattata----ttatcgcatttcaaaacgcacgttcttgtcacgtaatatctctatatttcgcagctatacataattgtagtatacagtttacagttgtggtgtatgataggtcctatcactttttttctgtggagataaactgtaattactttaatctgctttaacattcctcattcctctttttcctgaccctgtccagttctttccattcttctctttctctctctctctttacagacgtttatctttcagtctaccaggcaggacaggtagacacaggtactgctaaatttacaaccaagtactgtaaccttaactgcagtttaaaaaaaatagtcaaattctcaacttataaatgtaccaagttctagaccaatctaaaggccaaaacagtgtgtgattggaaagtaatctaattgcctttcaaacctccgtggcactttctatttattaaatctcttttataaatatgtatgcagtgaagtcacaacataataggggccctggtgaaaaacaggaggcagcaatgcagctgaaggatgaggcacaggccctgcagaaaagaatgttcccccagcagaaattggtttaattaataggacattttacataatgattacagtgtaattgcaccgactagcagagtgtcattaaatatatccttgctcctttacaacaccctccagctaaaaataatgagttacattgaaaatcactgtgcaacaggttcataaataacatttaagcccatacaaggcaagtacttataaataataaatatttgccttttgtaattgaagaaaaaatgactgcctttttttttcatgtcagagtgttaattgatattcatcccgagattctcctcgctgttctgtgaagccccgctctgttctccggctgcggagatgccgtttggtcttattaaaaagttgtttgattagccggccctggaatggaggcagtggaaaggtctggcagcagcagataaaaggggaatgataaataggcgaaaagccagccgattgccagtcagccactagagcatcaaaacacatccatttctctgcaaagttgatccaattattgtcagccactcacagatagctactatgctttactcctttcattccgggctaaattgctcttccccttttttgccgatacggcaatcggtcataaagggccagccatcattagtgctgtttgaattggagccctgtagtgtttggttaagagggtaaatgcaaatttgatgaaagaataaggctgcatttacatatcagcctcagctcacatggggagggtaaacattctgtttatctcaagtgtcattttatgatttcgctcgaatataaaaccgaccttggcccagtcggagcaaaagaccaaggaaatttactgttgtttaaacacaatttattcaagtagaacttgtcaacaaatcttcttcaactcagcaaatacgagaagaatatcaggaggtttcagtcaaaaagcagcagagattacctcatcaagtacaataggtggctccctgggcaactccatcactatttataccctgattaccagaaagacgctgcagaacctccagagcaccgtacactatcacctggccagtctcgccgtgtccgacctgctcattctgatcctctccatgcccattgagctctacaactttatctggttccattacccatgggtgttcggggacgccgtgtgcaggggttactacttcctccgggacagttgctcttatgccaccgcgcttaacatcgccagcctgagcgtggagcgctacatggccatctgccacccgttcaaagccaagagcatcatgtcccgcagccgcaccaagaaactcatcagcgccatgtggctcgcttccttcgctctcgcgacaccgatgcccttcatcatgggccaaaggatgcgtaacggcgagatgatatgcaccactgtggtctcgccggtcacggtgaagaccgtgctgcaggtgggtgtc-tggaaagcttttattatcgcaattatcggtccccactgtggtttctttacgcatcgagacaaagtaaaaatctacagtacaagtagtacttgagccacaacaaacaatggatttttccataataataagttgaagatttcattatgagtggctaatggatggacaggtctgggtctgagcagatacacggagaagcatccgtttgatcagcagcatagggttaatccatggtaagaaataagggaggtttagaggggggtggagggtactattgagctgggctgaatttacagccgagagggctcagtaaaaggatgatttttagagcctctcgctgcgtattgaaggggagactgtctgacaagtcatcaatgcaccccggcgctgtactaaactaatgaaagctgcatttgatcttcttcgaagaggttcaatacctctcctgctattatttaagtcctcagcttcacccaaacctgttttcagatctacagaaatcattaaattgcacagtgaagtaaactgtgtttgtaagtattggatgaggaggaaatatctaaactgcttataatgtatccctgttgattgcatccactagacacttcctgacttgtttaatgcctgtgcctacccaccacaccctccccctacataaccaattagctctgaggccataatggatgttgtttgccgtgtttccctgtcagcggattgaattagcgcctctgtgtgtgcgagtgtgtgtgcgtgcgtgagtgatcatcttatcggctcttagtacagtaatgaaacacagttataaatggctgcaatcctgttaacaaaacagcacctgagtgcagcccgctagataaatcagaactgggccgccgccatgccggccccggcggctgttgctaaggcgtggaatcaccaggagacaattgaatcatttgctcattgtctgataaagcgtctgtctttaacaaccggatcactgctataaaaaaagaggagaaaaaataagactgtttgttatctctgtgcttctcctttcacaggatttaggagaggccgcgctggagttctgtttttgtcatcaaaccgataatacaataaaacaacagcatattttctctctctttgcacaaaatcagctaagggctagagatgtattttgttttccatcgtgatccaggttggggaggagtcagatgtcaacacatccctaaaccatggagatctagagcagagacacaccctaatctcgtgctagggttagttagttagcaggctgtcatcaatggtgtttcagttgtttggagattgcttgtgtgaggtagactcacctccacctccgaggctccctctcctgttgtgtctctctgtgatcttgcagtcatgtatgtgattggattttggcttaacaaaaacctgaaattacacacctattgtgtttcagctaagcccgctttcacagcaacgggggcatgctctgcacggctctcttggctgccgacttctgggatcccgccccttgtcccttgcaggttgttgaaggaaaaggataacaggattaggtcagggtttctgggaagcatcgattgccatattcagctggctggtgtgaaatagaaggtgtgacatgggtcactagctatgaggtgaaatagactcgacctttaacctgtatgatggcaccttactagctg-----aaaaaataaaataaaacaatgctgctcctctacaaagcagctttaacccagattattctttgggaattttttgagtccttgagacaaaagagttctcttgctccaacctccatctcagcggagaagaagacagggtggtacaggaacgagagaatcaaaaggctggaaattcacggctgagaataaatgctcgctcttccctgaggtgatttgtctttgcgctcttctttctacagatgttagaccccttttttagtaaagacctgaggttctttggtagcactttgatatcctgctcggattcaatatgtgaaatagaagagccactccgtgacttggagcacatcacagtctttgaagtctgatccaatttttgctgctcaccatttgatgttgaaaggatgaaatgaggaaaatgtacagtttttgccagtaactctgctgagcatatgtaagattaaaaaagcaaaatcctttggaggatgtacttagaaatgttaagcagattaatactttcctatagctcttttattcaaagataaaattaaatatgagaggaagtctgtatgtgctgtttttcatactctcacaattaagtcagtgtggtgctgtttgctaggaggtagggctagtaa--------------cgtacccatacttagagaaatggttaaactctaaatgcaatcagagctcaaagatggtttaataaaacatggcactttgaagtgatcaggaaattgtgttatcatgtacgcgtttatagaattaaatacaaagaagatgcgacacatcgacacaagcataccacagaaactgtaatcttgtaattcaatgtattcacattacaacatccacatggttcagtttgtgacgtctactgatcttcaaatatattcactgtataatacataataccaatataggcacttccagtaagtctggcaatattgaagctacagtatagtgtctaaattacaaaatggtaaaaataaataatgtatatctaaaagagtttttgtagttttaaaatttcttcactgtacagcatgtatgtattttgtacaaaatggagcatcgacctgcaaggaaatcaattattttactttcacaaatactatgtatttggacatattcttctttagtacatgtggtaagtgcaaggtacttgtgagaagaaagcaattaattcgaaacatgagttgctatcattatgaatatctcacttgacatgggtagataaataatacaggttcattcgaattttaatctatttttggtagctaaaaaacacaatgtacagtgcagctgtgtctgctcgctttgaacaacgtgtgtgtgtccaagtgtgtctgtgcgtttttgtgtctttactataaacaatatatctgctgttgaaatggatccactacatctggaggtcaggccttatattcaatcttgagcacattgaaaaaaaaatccattagggttcatctttcctgcatcagccattctattgtggtgctgcagtgagatctgttttcatcaggcagattcaatacgtgagctgggcaatgaaaagagtgcaatagagttgaatgaagaaaggaggggtgaggatagagtgagagagagatggagagagggagaaagagagagcagggcattgtggggaggaacgctagaagaaaaaagtaactcttattcaaaatgagcgtatacgtccagtttttgtaccgcctggatttcattattagatattttaaagataattcagttgagtgaaatggggttatt--------------------------------ttcatccttttgcacatggtttagcattcccacagcaccaaagtaccaagaaattaatattcatcgtcgacaatttatggattcatttatcacccacatcttatttgtttcctttaatcgaccctgggggtctgactatggccttggcttgccaccagtggtggagctttattcctcttcacacaggcctagtgttaatgccgctggccaagttcacagatttgactgactgtggacttaatgctgcttgccttgttttcagcacttgtccctccagatttgccaccctggctgcacaatttcctccaattctaattattcatcagctcgttatgtctgtgcctgggcgcctcccctaattagaggtgacgcagggtttggtcccaggctagcctcaagtgaggaaaccagttcagaaccagtccacggcgtgtgctcatggaggactgggtaactgccagcctctcaaagtgcatgggggaaagggcctgtcttgacagtgtgatgtgacgtgcctttacacagtttctctctcgcgcgcgctctcatacatcacacactaatcaccctgctg-----------------tacattaatttcctcccctattctcttccacaggagagctgatcaccactgcttgtgagctgggggtaagtattagctgtattgtttaatcaattcactcattaactcttataagcattaaggaagtttaattaagcatgggcagaaagcagattaatttactttcagtccacaggttttcccccttcttttctatacacttattttactaagttgcaagtagagaatgctataatttgcaacccgtttttcaaatccaattaaagtcaatggtaaggcgatggcttttgtaggctttgccttatgtacggtataaggcttattatatccacccctcttttttgtgtgtgtgtgtaagccgcgaagaatgaactaaatcgggttaacagttataataagttttattatttaataaagtttattacgccgctgtgatccttttagggaggctgtgtcggtgtcactatgccagtaatcctgccgttagtgctgcagtccgtgtggcctgcctgtctgcctttcaggcctccccagggccttgcaggccatctctgggacccaggctgctggcccccctcttagcagcagctcctcagatgaatattgtatacacctagtctggctaagtgttgttgtttatgtcagggacagtgtttatggtgcttggtgggcctcttagtgcagttaagcttctacagcatcccactatggccatcaatttctgtacaagatcgtctgggtttgtgggggttttttttcctccccttctcctcctcccttcttccgtgctcggctggtgttgcctgccttctccctcgtctctgcttgcccatctcaccttccttccttccagatggtgcatttcacaacctgctaggcacgatcaatcaagcccagatgcagactgggctattaaggtcagtaatgatcggcctttgagcgttatgggcccggctcctgttgtaaagccatgcatcaaactctgttccagcgctcagctcgcctgcccttaacaagccagcttaaaatatcggccggaggatacaaaatgaaaagggtacaaccttatctctccaaagacaggccgctgtagccccaaggtgtaataaaactacagaacttggccgtcgcctggagtcatctcttttataagcaatatctttcaaagatcagctaagcggtgggctatgggtgctgggtagcgaaatgtaatgcatcacaccatgttcccctgcacattactatgcaaacaaaacaatccagcctcatatagtccttcaaagtcacctttagattcagacacttttctcatatagacgcgccggcgagtccgaatcctccagagcacaaaactaacagcgcatcacggtcgcatgttgagagtcacaccagcaaggaaacagaaaggggggaacatttcaacaaatagagaatagcatggtactgtcacatggggagcacaaaacagcaaataacagagacaaggtctgatggtagcccttggagcagctgtcatattaaataataatgaaggatctattaatatgcaaaggaagcagcagccgactggcttaacgctgtcatgcctctgcatattgtcaggatcttcatcattaattaacatgctagctgccccatacctgcgccaatgtcagaacattcttacaacaaacaccccaatgcctgtgccctccgcaactaactcttataattaaattaaaatcagattaacttcacatcagtacacaaaagaccgacttttacgactttctcttgcagtgattagtgttattgtgttgcctttgatttatttggtttttaagtaactgagcagcatttaacacactgcgctgtgaataataatgacagaatgtctcgctgacgtaaaaaacagtaacacgcattcattgtcgctgtcatttcagcccaccttgaaaaatcctttgcaaccctcgcaggttctcactccataatgttggcaggctgcgttgtccccacataccgcacacagaccttcgtttgacggagatcctcgggacgggggcgatggcacttggctgtccatcagctggtgcccgtggctgagctgcagcgagtgaggaaaggccaggccagactgtttccgtatagcgctgggcaccgcaaaactctggccgtccgggccgcggtgtgcgcccgggttgtcgtggttcatggacacgtgcagcggcccgtcgaaccgcatctgacagctggaaacaggagtaccgggcggggactgtttgaacgagaagagcgaaagccttgacaccggattcttgcgctggtctatcataacagtaataaccataataataatattctcagtgcagttgaatagaatgaagctctgtgcttgtgattttgtggtagaaggatgcactggacacagcatctgatgaaacagtttaataagaacaagcacccagaaaaagacaaaaagacatcctgttccgtcctggttgtctccatctctgcctgtttgtgatgaagggctctttttggtgtgagagtgaaagagacaggctgggctgcctgtcatgtcataaaggatgcagtcagagagagcagacatgatttcatggataatgattcctgcactaatatcagtgtgggctgcagaggggataaccaagttgagctgtcttagctcaaatgattcaattaggccagctgtccctatttgtcatggctcaactggcttctagattacctttccagagtgcatacgtgcctctgcattgaacttaccagctcaacagtttcacagaaaaaaagcgaaaaaaaaaagcaagagaaacagagggcgacagcgccgtggaggggaaggaatgaaacaaagaatgcagtaataaccacattatccacttaaacattagggccaattatcgagataaatgtgacttttttgtttcgaggacgatcctcgtgaaatcagaagagagcctgggagca-------------------aggtggaatgactgcaccccctaaaggtctttggaggaatttcacaatagcttccctacacctccaacgcctgtccaccccacctccaccgccaagcgaccagacagtcacacagaaaggaagaggaagagtgaggatgaggaagaagacagaaggatgttcatgccaccaacatcatcctctttccaccagcctcctctcatctgccagggtgcttatgatctattttcccccagatatgagaaagttgctgctcagaggaagaaagcagtcaatcaatgctactgaaatagccctactccattagcaggaggtaacaggagctgtgcccttgcttaggggactttggttgaagcggctccagtcccccagtctctctttcctctgtctttgacttactgactctctccctctcctttgcctcccccatctctctccagcctcctaaactaaaaccagatccagatagttttacagagattatggaatatcatccaacggctctctcatttccacctctttattttctcttacctcaacacctgccacgacattgcactttgtatcattttcacattagttagagatttctgcttctaacatggcgctaacatgagatgtttactgtcaggtgttttctggatacttagggttggaatctgcttcatttgaacctttttgctttttgagaccagtaaaattgatttgttaagattttaaaatgtctgcaaatcatttgacttttgtccagttgctaagctcttatttgatttgtctcttacttgaatctgtcctgaaactgtgtcttcaggtgatggtaataatggtcatttcatgtctgctgaattaaatctttcaggtgagaactaggtctgtaggagaatgtgtggccttttattacatgtggaagaagtctgagcgttatgatttctttgcacagcaaaccagacttgggaaaaggaaatacaaccttcaccccggtgtcacgtaagttaacttttaaaaaagtgtatgcaattttgaagaacattgctcatagaaaattagtaatggaagaatgtgcaacctccaccgactgtgaggttgcttatgtaaaaatcttcttttttaagtattaagagctttgcaaatgcttggttaaattccctttgtcaccagtgatggccacattattataaaatagtctgctgaggcagcgtacctgagtaagataatctcttttgtgtttttgatccctaaatgtggtggttgtgtccccttatcccagctacttagtttctgctatgcgtaagtgatgccatgtacttaggctatgaaaagcaggtcagtatgaccactgagagaaaaccacatgtgcatcgcatggatagccgtgggattattcctcacaaaatgtcttaattccactgttcactaatgatccagggaaaatgccctctaatctccattccattaattaaaaagagcatgagccagtagaaaacctcaccatctgctgcagtttcattcctgcggacagattgtgttttcagttttaaacaggggaatggggattttttttttctgagcaaatgggtgaagtaagcattgaggtgggtagtaaacataatgcaactgctctatttaagtactaatacactgaaatatgttcggaaaaagatgttttaaacagtaacagtgcctgccagggtactttgatggggtttgcgcttattcataacatttttacagtatttttaatgtattatagtaaatctatacatatgtgtagaattttagttaaaactagcaataatttttttttctttacaagaaattagtttaggctgataaaccagacgtagcacatgttccagagctgttccagagttaaacatagtgtttctttcttttcaattttactcagtcagtcgcacacacatttataaacacagacacacacgcgcgcacacacaggcgcgagggcatgtgctgcttgctgaacagggctaacgagggttgtatgttgtggcggctggttgggtcgacacagatcgaggtgccttcagccgttacaaatctgtttggcttttgtccactacagagcaattaataacactggggctgggggtagggaagcaaaggtcactcattgagcacccatctatctaagttgtaagagaaatgttgttcatctgttgtctgaaacatgctaaaacgttttgtattcactgaatgagcacacttatattagctttgctaaaggttggggaaatatgtttgagatattgcggcacaatttacttgcagcatatttacaagtcaaattggagtgttactgactactttatttaaaggcttttgccatattcttcagctttacaactttgaaaacttccacagatccagacatttatacttcctgatttctcgcatcatctctccaagatagtgataatacgatttctgtgtttttcgctgttgagaaacaaactggattatgaacagatcactacataaacagctttctaaaaggaggcagctattttaaaaaaggctgaagaaatgcaaagagggatttaaattttaatttgaatttattccagcaagtgaaaggttcttttgagaggggatttcagcaaagatgatggtatttaaaagtgataaacaagcatctaaacctccagtggaaaacagtcattctgcttctttctagtgtaggggaggaattgggcttgctatggtcacatccaaaaaataagaataagtaatagtagtaattaaaatgtaaataaatgggattgtatttcagagttatttaactctatgtggttactgattctatctgacatgcttcataaagtgacctaaaactgaaagtaagcagagtttgagcctgctcaccacactgcttgagagacagaacgggggtatggagaaagtaagaaagacagaaagaagacagctgcctgcgctattatcgaagtgccttttcagcgaaaaatgcagtcccagttgcacaagcaccatgccagcacagaatgacagagggtactgtacaccgaatcactgtgtagtagggagggagcgagagagagagagaaactgaggtagagagagaatagatgtaaagtttaacagtagtgaaacagagatagccaaagagagagagagagagagcaagccccccattctcctcctgtgaggccgcccacccttgagagtgattaaacgctgctgaagggccgttatgctaactaacgcactaatcatttaatacacacattaccacaggggcccttgtggctcagtctgctgacaaggtcccaaaacacactcacgcacacatgcccacctccccactttgcctatacaccccacccccaaaaacacacaagaaatttcaaccctctgaagaaacagtgtgatcaagaactaattaggagacccctccatcagcattacgtttaat---------------------------------------------------tgcgcagactcatatttttagaatatccagtcagggcgcagcctattgggtgtcaaataaaagcacctgtctccatgacaaagtgcagcccattccccccagccccagccaccatctaccagaccctatctagcatgtgtgtttttctcccaccaaacctacttcatacgctggactttggaggccgtctgtcccttttatttgcagttaatttttgccgccttcaccagggctcttcaccatgaatcttcatttcgctgctgacacccttgaatgtgaattcctcatttcctgtccttttatttatatctgttgcctggtgatttgatcatgctgggaatacaagattagcaattgccttgtccttggttttgcctcaaggacatcttctcctgaaatgttattgtttgtgctgcttaacccctcgtgtcccggtttcttattcaccttagattttgcactgcagatgcaactctctttctttctgtctctgtatgtctgtcttcatctcatgctttatgcatttgtccttcacagctctacctgggagcacagacaaaactaataatatggcaattccatcattaaaatccagccatttagcatgccatttcacagttaattttttgatttgtttgtgcattcatgtgtttaatcaaacaaccgccttataacaagtatacacgataaacatacatattctgcagaggatgacttgaataatgtgccaaactatgcagatatatcactgtcaggacttctgcctcctcctcctgctcctccattccttctttctttccctctctccatgtctgcctccgctcttgtcagttgccccagcacacaattactgtgtgtgattgctatcaggcgggacggttggggaggctcccaaattagggcctaaataggatttcctacatggcgaagggcacaggcctggacatggtaatgaaagcctatacatcacaatcagaccgacaatcctattcatactgcaacacattactctcactcctcataattatagaggggtgacagacgggcctgtgaggcaaggtagaggaggaggcagagggaggggtttgccggcgaggtggctaagcaagtgtcacagtttgtgagtggcttcttctctgcactcctgtgatctcctgatactttgagtgaccagattaggtggaggagtccactgggtttaattctgcatagttccagtatctgacccttagatggatgcatgcaactcctgcaactgtgtctaaataactgtctctaaacctttttataagcaagacgcaaaaatgaaagaatctaaacgcaatcgacgagcgactgctcaaaatgagccgtgcatcctccccacagcagcaaaatgtcattcatcaaaagtggctgctgttcgttgttaaaatgctgggctgacgttgctccaatgatcatttattgtaacaggtttataagcaaataaataggagagggctgtcacttgatgatggaggcggccttcggtcagacgaataatatccaagtggagaggaagagagaagtgaggagcgaggtgcttgtccctgggttgatctctgagtctgttgtagatcgctcttgggtttggcctcttgggtgaaattgacagtctgattaataaaatgagcgaggcaacatttccctcttcgtttaggaatattattatgctttgattctccattgtttgcctcctctcttccagccctccccctccctaatcat???????????????????????????????????????????????????????????????????????????????????????????????????????????????????????????????????????????????????????????????????????????????????????????????????????????????????????????????????????????????????????????????????????????????????????????????????????????????????????????????????????????????????????????????????------------------------------gagaaaaaaaatgttaatacagtcataataattgcacttcataaatctagactaatgccagtatttccccacaacaaagctctggttctttcttcctctgcagttaataaattcaatttactactcaaatttgactgacaaaagaaatgctaatttaagaccagaggactgctgcactgatccaatttttctctttcacttgagtcccactaggcaataaaacatcgcagtaatttaagtgcagtacattcaagggaatctcacagtcataataaatatttcactgctctgaatcatcaagttaagactggcctcggctaaacgcatcccaaccaggggctgaaatggacaatgaaaagcagtgagctttgagtctcatttcatctgatgccagaggacagggcatgattgttttcatttgtttttgtttgcaggattaggggtgaatagcaccccgaagatatgatctccatttgtttccaccactttctcatgatgatagcacctgacagatgaactgtcaagtccctgtgatgaattatccggaagctttacccgctgtaattctaaatcttcccaacaagtgcctttgttgtagagaaattaatgaaaacaagattgtctttcataggagctgatctaacagcgcaacagccagctgctcttctttgggaataaaaacagtcagcattaaacacagctcgcacaaaatacttttttttttctcctttctcttttttttcccaccactcgtgtggaaaacaaatcaggcagcaggcgcagtggccatctgttttgttatttgatatgtgtgaatacatgttgtaatgactttgtttgtgaatcactctgcgcggcagaacacacgagagctctcgaagtgctggagtgttcaaagctaatcatataattggacacaatagtcgatgacaaatggagacgcttggagccagccagctggggaagtgaatatgtaatcattgtaaaatcatatcatttttgcatatttgaagacagcttaatagagtttgcgtgtcagcacactatcaaatgatgatcagagacagtgttgctgcatttgtttttcagattgtgctatatatttatctgtgccgtgattaaaagtgtttctaaagagctggtttctgatgctgcgtgttcatgtgtgttccattaaatcctgaaagtcaaagcagatctgggagaaaatactcctctgaattaggagaaaatgtacgccgactgctgtagggaacgcagagggtgaaaagaaccacacagcagagaagaaggatggaaaaaagcagcagacaattagcaatgatgtcagtaagtcagcatgattaacatccggatcgctgagatgtaaatacttgaagaaacacatagtacactcctgcgagactcctttctgagcggctccttcatgcggcacggcgagcaagcgagggggtcgcgtacacatggcttgctgacaagccttttttatgacattcatcaaagccatctgccattttccgctcaattaatttgttatgggaagtgggatcaattaagtgcgcgcagtaatggctttatatccttgtttcccttttatagcccaatattttctgtgctccactctggcatgaaaaggggaaatcgatatccccagctattttcccctcctgtggactaatttgtttttgccactctcttcctggcatgataaactggctgtaatgaggggttagggcgaggggacagactaaacataaacctgcactctagccaacaagccgagcgggcatgcttcttccgatgcgtttacttgatccaagaaacagaatctaccaagagctggatgtggatatttgttcacagcaaggggtccagcgatttatttcgcttcctcagataaatgatctgctgcgggaccctttcaattagttttaaagcgcatctgggacggcagagcgcagacgccatgcgtctctgaggtggaggcaaaatgaggcttcgagaagcagctgaaatttagaagaggagtgcgggattggactaaaccacataaagtgcagaaaatcccttctaatggcgcgtaattggttctgtaatatcattacaggcggataatggccagttacagggccccgcgctattaagggtttccctggcgtgcagcgtttatgttattaaagggggaatataatgatattttagttattaaatgcgcgtaattaatttatgcaccactgaaaataaagttgttattatgacctcggtgaggtgcgtggagaaaattgaaatcaaataacggttgataactttatcccaatatttggtctagacaactcttgacaagagtgcaggccttaacttcctgtcagcgcctttcctctccatcctctgatgattgcttaaaagactaaatgcaattactcctcatctccgtaggtcgagacacatttacaaataaactttaactagttctaaacgtggaaatgacctagcagtcaccagctttttcctttcggcaactgcacagcgcctagctcgagaacaggagaggctggggtttttatcaagccgagggctcagaccaccagaggctcttgtgaaggaaggaaattaccgggtgcaaacattcacaataccccaactcaattacccctccctcatctctctcttttccttctctctctgacttccactctcctgtccctatgtttatcaggttttggggcactgtattttgatgtcaataagcaatttttcttgcctggtctcctgcctgacccctttaatccatcaatatattattagagataaagttttgtggacgcctgctgcagtcacaagataaatgacatctctgaagtcacgcattaaagactagattaaggccttgtgactgtgtcttcagtgctcatctgtgcgcctctgtccaacctatcacactaagtgacaagaaagaaaaataatgaactgaggcagaaaaagcaaagagatatttcttacacacacaacccgcgtctgtcttcagccgggattaggacgcattagaggcgtgctggagaagaggagagaggcagcgagggagcgttgctgtttgtgtgtgtctaggctgaaagaaagggaattttagccctctatcctctttaaaccaaagggaaacaggcgc-----------------------------ttttctcttttttttttcgttgggagggagcttttcttattcaaaacagccccacaaaagacttccagtgagccttgccacatccccatctgacttggggccattcatcagccctccaagcctatcaatgacatgtccccatcagggctcctataaaatcagcccctttcccatgaaacatcagcaaacattttgacgggtctggctttccccccgctggatttctggagtctctacccccccgccccacaccctcacccccttcctttccaccctcattcccacctcccctcctctcctccgccaacaccacccctctcttgggcgaacctcagatcctcaacatctcctgtgacgggcagcggtcacggacgtagatgccaattgcagcccacttctcttcttgcgaagggattttcaacatcatgccagggaaagattattcaatctttcaaattgtacagccagcaagaggtccagcaggattttatgctctgtgttaactatgagcacccatttttgccattttctcataggaataaactctgaaactgtaatcagagttttaaaatgaaaatggtgcggcttactgagaaagaaacttatataagctcagagtaagtacaccattcgcatgtggataattgcctgtgagggatttcaatacaaattgaggctcaggaagcggataagcaacaggaagggtgtctctgctcctgtgtaagcatccaaatctactgtgagtgtgcaaagaaccatgactaactctgactaagtctgtttgtgcgtttttagggaaagcttaaagatactttcctctcttcttcatctcgcttcttctagctgtcataacctcctttttccctctctaaaaataagtaaataaatcatctgtcgctcttaggatctctttctgtttgagtgttaagtgtatgtattactcgccacatgctcccacattttccagtcatttccctgaagtgttaattgtgagtgtttgtgagcgtcatcagagtttacagagcacctgttccactgggttctccagacagacacaacatgtcaaaccctccatttagcagggagattaaagcttatcactgccgtgcgcgtgtccccttccccttctcaaacctcgtctttcattcaacgtctagtcctttcaaaacaaggtgaagttcagcaaagtttctctgcagagatgatcaaacagtcacatcactaatggcgatgggtgacagggccagtgaatacagatcagctttaattgtggtgggtcttactgccactgtctgtcaatctgagcctttgaattggtgaaaatttgctctgttcattctgttaaatgatgtatccaattaaatgctttagaattcatgatcttcagtcaaggttaaatgaaagcagttactcctgtcagtaaggtgattaaaagctgcctacatcaggcacattttgtgcaaaaatttaaatttgggactaaagcatgaatctttattcattatgtgcagtcctgctctataaatgtccagcacggtcgctcttaatcaccttgttcattttaaatctcactttagtccttttttttt----tcatcattgtgtgctcttgcactgcaaagcagattctgtatcactccacaattttctcttttttttcttgagcaagtgcaataacttaatcttaaaggcaaaacgtggacatgagggccatttcgaaacatgttgtagataaatgttaatcacattagcatttcccagacttccgtaaatctccataaatagcatgctgaggttgatccctcttttttgcccattgaggcaaaattacagttgatgaattgcttttgccatgcatgtaggctaatgaaagctttgctcctgggccctccttaacaaaggctcgtaatttttccactttccactaaaataagaacctgttccacttttaattaatagttttaccctctcctattcaggactgtatgcatagtttcaaattaatttttaggtgaggtttggttattaatactgtagaaacaagcccttttgtgctagagtaacagggaggtaatgttagcctgcaggtatatttttgctttctggcctggatgtttttttttatctcagtggtttagagcctgttgcccccagggccagatttaaatgtgtgtgggtcttcaaggatttttctgcagaaaagccgtttggattgcagccttaccaccatacaagtgcgaccgaattgtgtcatttcaggtttttgagccatcgttggaaccaaaggaaagtccaaaagagaagcaaaaaacacaagacaaaagcagatgaaaatggaccagattggattatgtcagacttggcatgcgcctcgttatgagggaagtcttcgttctgtcttatcacacactgccttacagctaaatgaattttttttttaaaaggcaaagcactgcttggctcattggaaaacaacaggcagatcgtaactgtaaatactggtttaaagtggtgtgggctccacattattttcagtcacaaaacaggaagtgagaggagggaaaaaaatatgcatacattgggtgattgcactaactttagggaaaaaggggggcattcaggcatgatttcaaatgaaagccattgtttgcattctagggagtcttgag--tttatctttctgcacaaaattagattctcacacctctgcaaacaaaattgcattgttttgttccctgttcaatagagattatccattttctgtgtcagagaatgtgttaagggagcggtgtaaatatgctcaccattttcagtgtgtagaaatttgcattgaggggaaattatgcatgctggctagtggaaatgaaatgtataaagtgcatgactggtagacttgacaagtgcagctttcatccatctcaaatgaataattttcacttcccttaaacatccttaatccaaccatgttatcagcgggcatgcaggattctgccagactttctccttaacggcacagcaactttcaacttgcctgagattttgcactgcagttgcttaccacatggtcttagggactcactcttatccttgcctgctggttttgtggatcagtaaaattccttcaaaacacaatatatacataacgcaagtcttaatagatagcagaatgtctcactctaccctcctctgtgcagcctcagaggtcgacttaatgcactgtaggtgtcatgtcaggcatgttatgaaactgtcgactcaaatgaccattttacccttcccatgttagttacactttttgttctgagtcactgataaaacatagtgttaatgtgaaaaatgcttcagggattttgtcggctgtattgtattgcagatatctgaaattagctctaactttaggtggggatgattgaggaatgagcaaaaagtaaaaagtctgcataatatttttgaatataaattgaggctgtgatggcaggagaaaatgctatgtggggattattcacagttatataatgttaggaagaaaaccaggcgcttctcattttggtcacttatccctcattgtaaaggtctgtatatttcattgctggtgcagcagcttaggggatacatttcaaagcagcaaataaaaattggctaaacttccaaaattagcacttcaaagtcaaacatgatttgcagcgagggaaggggtggaagcagtgtgactgtgaaagtgtgtttgtaaaaagctaactcagtgtgtgtgcgtttgagtgtgtgtgtgtgtgtggcagagctgatgtgcagagttcaacattaggccttagaaccaatttctaggcaaattggtttcatttaagaatgagatcagagtaagcaaacctctttcagggcaagttcatgcatctgtagccatttattcttcgtgataatgtcgtaaggtgtgatttttgttctgtgcatccattaatgtatattttttgtctttttctttaatacactcccattgggatcctcagtagacaaacagagattaaggcctttatatagggattgaatgttgactacttttgtcacagcagacagtcacataagatgctctacccacaagcacagatattaccaaaccaaaaagctgctggaggtgtcatgtaaatacctaaccacagttaaagtaataggctataaagtgatctttaagtggagttttaagcacccccataatggctttggctgccttttagcagaccatgtgactcccccagagtagtgattatgagtcacagatgaagaggtcttgtgtgtaggtcagcctgtaagcctcactttcacctgccaatctttactttccttcgatactctaagagccttgttctttatactgttaactgtcttacagcaggtggtatctggtgaattatgtctacaaaacaccttgacaaaatttgggtatagcctcatggaattcctgctgtggggaaaagcctccaaaaatgagagacagaagggaaaaaaattaaacaaccatctc----------------------------------------------------tcataatagtgaaatgagcacatataaatgtgttaagagtatctctttgcatcttgtatagactgcatgtatttaatctgtaaagcttattaagaccccagtcattgctatgcaaagcagcacccagtgcttttctctcgcttttcagctgagtgcagtgtttggccaatagcactggccccccgcctctcattctgcattcataacatgcaacatttgcacaatgtatctctcaaaggccctgaatagaaggccttaatactcatgtaaacaactgcaaaccaattacttaatgaatcaggcccacacataatgagaagcctcacaaaaggctataaatgcattttttgcaccaaagcctctgctttaaactacaatccctctgctgtagtctaggcttaactggcaaatcataattattgcctaagacaacagagaggaagccatttttttatttcgagtccagcaccatcctccttttgaagtcactcatcagctcgctgacaaaataaagcaaataattacttatctgtttgagctgcatgtgtgaaattacatatcaaaggtgagttgcaggattcctgaagtgaaggtatttcacccgttttatattatttctgtgacccgaacccttaacaccaagagacaacatgttaccacatttaaatgacagcaccgaacatatttatgcgcgcgcagggtgtcacatgcacacaaacagacgagcattcaatgtaacaaagtcctctgttgaacctgacatccaatttaacaaacaccagtttaaagtcctgttgacaagaagcaggaagcgagaagagaaagaggatatgacatgaggagaaatcggctccttctgttccttgtcactccagattattgaagacttacccaacatgcacctgggggaatcagtgtctgtccacccaagtctctcagtctcatgttgctctgcttctctctaacacacagacgcatacacaaaacacacacatactctctttctgtcctcctccctcctttcctccttatcaaacacgggcctactgtacacccttatttgcatttttttccctttgtccttaaaaaatatatattattctatttttattttccaaccaagtgtttgcaaacggttcaacgtggtatctcctagccaagcagagaaaacagatgtccactgtctccctatagtgcagtatccagctcccacggggcatgcacaaagtcacccagtcacccatccattaaagagaggcagctgccagagtgtaagtgtccaaaaactcagtaagagacagatataaacaagcatgacagttggttttggggatgcgaagaacactgattgacagagctctgtcggccggattagagacgttcatttcgtcctgaactcaattatattttacaaaggctgacatccccagttaattgcagcctttccacatgagggaattatttgcacttctcaattccctggccatgtgtactctgttccgcgtgtacaggcttcatctaatatgtggaaatattgcaaattagatcagtaaaaaaaagcatcaaagcatgtttttatctgatctgtccttaatgtgacaactgttatgaagtgtagaaatacaaaaaatgtaaaagattcccccagattattaaaaaagaaaaagagcgaaagagagaaaaaaaatccacgtattgcctctccgagagacccgtatctcaacttcaataaagtagcaggcttctaatgcaggtattgggagaaaacaagatacagatttgcataatcagtgtcactatacatttgggtggtagctggagtgtggcaagatgacacagctctggtgctctggcaagaccagtgggataaaggagatgaatatgcattaaatatgctggcagttcactgcccaaaatgtccagccaagtttgtcaataacattcatgtcagagatagtatttcacgcagattagcagaccctgcagtgctgtcttcaacgctgccatggtaggacaggtgggaggagcccctggtgcaatatgcaatcgtgtcttaaagagtaaaagctcagcctatgtggataataaagcaaacagcatagcggggttaacaacaaggttatctcccttgcatccatgcagggagtccaaagtaagcatcaatattttacaatccctccagaatcctcttcaaagatgtaatcaatgcctcctattcattatccatgtgtatgtcttctaggtatggcctttgtcattaagcaataattctcttcgccacagtcccacattactctgcagctccatacttttacaaatgcctcggggctataaatactaatgaaatctctttgcttaatttgattttgctggtacacttgcagttatggctgaactttcccacgagagaggctgattgaacactttcaagtccttatggaagcaggaaaacattccaaagagctggggagatcatttccataattaccccgattggcagcctaatgaccttctgtgacaataaaaagatctcttgttaattccatttctgtcgctgacattcaagagattcctatcttacatgtttgagggttcacaagataacaagtgtacttttttttctccctgtcgtttttcagcgagcaaaagagcagccccattcagtttggctccccccaacacactgcagcgatgtgcctccgcctagctctgaaagggatctgcttgtgcctgcatggctcgtccaccctgcccaaaagttggataatttatgggcctgagggagattataaagatggatctttatttctccggacgtgttttgtcgtgtgcataattcgtcattcctctgggacagtgttgtgagtgggtgtgctgagagagccggctaataggggggaaatggcattgaataccaatgcacagagcagtcagtccttgcagaagaggccagacactatgtttgtgtttgttgtgttcggctgtgtgtgcgcacgcatttctgctgtctttgcatggatgcacatcacatatccgtgtgtgttagagtgtgtgcgcggtgtttgctgttctgtccccactcacatcccgtctggatcgaaaccctgcccttcctgtgctaaaataaacccaccttgggaagttgaggaccttgcacagagcgctgagtgttacaccttttgatttttcactgacttgtgtcttgcttcttagatgcggcgggtgaatttgtgccatacgtcacagtaaaaacataaaagtttatttcagcataattgtagctcttgttacatttcttcttattttgagagagatcatttggccaaaaacgtccatttattatggtttatctacatttaaaacatctaccagtaccaaatacaagagcatttatctgctcagatcatttgccctctgtgtttgtatatgtttttacaactcaa-----------------------acaacaaatggcaccaaacgaaactatctgttctaaaaaagcattgaccgtcagggcatagccaatatggaggttaatccattctagtgtctatactatgggatgcttgtggagccatatttgcttagggcagccatgcaaattattacttactgccctgtaagctgataacacaaattagatacccattaaagttgaacaatgtatatagaatgagaaaagattgcaagtgatacctgaagggatgcttaagtcatatggcactaaaatatgcctcatgcttgcaaacttcaaaagtggagagatgtttatccgtgggattggaagatgcataatagtaatctcatatgcacagaggcagctgccaggtggaggatagcacactgcatgtttatgaagtgtcacctgaccatactgtcttttctctttaggttatgtgatatgtagctggcacagtgcaagagtacaaaaacagtttggggtttgtttggtttttttgggagtgactggctttctgtaaagtctgaatctcgtggtgagtacagcactttgtcagccttcccccccaccattgttcctgcatgtctgcagtgagagtgagggtggggggcgtgaggaagtcttgacttttctgttttgttttgttttttgagggggattattttgattgtctttacctatcaggtgtaaatttccaggcactcagttcattttgggcctgctccagtttgtctttagtctgttccagttcagccttcattttgaggaaaaacaagttgatggacgggtccaccatggacgaccgcagttgggccacgctcggctgctggacttgcttgaggtactggatctgcgtctgcaggatacaacaaacacatgtcagtggcaggaacagataaacaagtgttttatcatggttcaagagaacattcttgagtttggctccgatctccagtagccgtgtttttccctcttaaaaaataaacaaaatgtataaaattggaaatcgcaatcttctgatggaaacttttgatgtggactcaaacaatttaaggtatttttggcaagccatcattcttctacttttctctgtgggttccaccatctccacagtcctctctctcccatacgcacacacgtgtgcacacaaacactgctcatgactggcagagaacagagagagaagggagagaggaggagatctaggggaaggaaaaggggtggtggttagggatgaaaacatggggaagagagggagggaaagagagggaggggcgggataagggaattcccttagcagttgttattgattccggtgtttacgggcgaatagtttagtgccgtttacaaaacagaacagatgcagccagtgagcaaaaaggtaaacaattgctgtgtggcgggctgccaaatccccagtctgatgtattaaactcacggtgaagagcatttcccctttggctgcacttattgccacttcatttcctctttgctcacatacacattctctccttcttgtcatctcgcgccttctctgcatctttctctttctctctcattccctcgtttatctgagggaaaagaagaaaaaaaaagg-atgagggtgtaggtggcttttttgccgcctggctattttccgtccttctcttgacacggtcacagttctgtgttcccattcagcatacaagggcatccattaatttgaaaaggctaagctaccatgctcacacatgtatgcacctagatcacagactccgcactgctttggaagcagcagcactccatcttctgtctaactgcagctaaaagcatgaaagcagcagtgagatttcatttggctaactgactgaaggcactgagggagtaaagctcgctggagagatttatacatccagtctgacgcctcctgctccctataatagaacaaaagcttgttgtctcttccaattacagatgtcaaaacgcttattttgagggttgtgatcttttcccttttaatctgcaaagataaaaggtctcagcttcattagcatgtgttctctccccctagactcagattccctgcaagcagccagctcagcctaacagactattacccactcttggggccattaaggtctaacattaatgatgtgtaattagcatatgatgacaaataataacaatgcacacccattcaatgtaatggagggggggtaggataataacatggaatcccactgtttcaagcctacataaagctcacaatatctatgttttattgcctacgctgttgttcataggtataatggagtggtcttagaactgcgcgccggctgtcagatctctaatctcttgcgatttcttggactgtgatgttttgcgtgtgatgcttccgcttaatgcggtaatgatcttccagtgaaacctctcctaccaccatcaccaccaccctgctttccgcgcagctctctcactgtagtcttctgctttcagcccatgggctcagagcgggaggagatgcgtaagacacaggtgcaggttcatcaagaagcagctgccagtgtcctccaagcgcgcaccagaatgggaaacacccccaccaacgcctcaaatgcctgctgcttctgctggtgctgctgctgtagctgttcctggtaaggagaaacactccactgaatcccacacatccacacacagatttatacactgatgacttaagtcctctcattaattacatttccttaaatttcacgggttcatgagttttgcatgagttgctagctgttgttgtgtggccgagatgaatcctgaactcactcaaatgattgtgaaaaaagcttttttgtgtgtgtttgtggaagaatgtgtgttgactctgattggaaaaacatccccacaagtgcaaatatgcacattttgagcatgcgtgaactcctacttgcacaagtgtgtctgtacacgagtgtgtgtagctacagtatgtgcatgtgtcagcatcatcgctccatctccctctgcgtctcctggaagctgacaactggataatagctttttacttttccagagcagggctccggagagaactaatatgattataaatcattattcaaatagaaaggtgacgagtggcgctcaggatagcaagagagcatgataatagcatcattaccttttatttataattcagcttggttctcaaagactttattttcatgatgaaacaaattgcctaatggaacaaaagccacccacctgctcctggcggtgtagtgtttccttttgttcaaagtttgttgaagtaatgtaaacatccagttgcctttatgtttcctcctccttttcatacaatctcccacgtattgcctctgcctcacaacacacaaatttttattggaagcttcaaccacagcacaaggttaatcaatgtggtagctggcaataaattaggttcaagtgacaggagaatgtccatacctgtctcagctgctggtgatctgtgattggtgacagcaggcccggctcccttgctggtgctgaatcatcaggagcagctgatttagttacggcagctcagacagggccaatctatcaattgatctggggagtaatgcattgccagcctgggtcaagggagcctgggcagaatatagccatagctagaagccatggcaggtgaacagggggcaactcgacaaaacggtgagcagcagagagaaggatttagggagtgtcatttagtgtaattcatgtctttgccaaaccacataatgggtgttattcgtggtatgcgtgatgctggaattggaggttatgcctcatctgcggagttactcatccctttggaaggcgagatgaatgcctctgcgagtaaaaagagcgagggtccgctgggtgccgtcagcgccgggacttccccgtttctccagtagatgccagcagtgaaccatttaaaaacacggccacgtctcgctctctctccctctctcgctccccctctaaattgtgagggcgctctgcatctagctgctttggagttggagatggtacagatggctggcctaaacgcaacacttatccagacatttcactgttcgcagaatgatatcaaagtcaactcaaaatggaggctgtgccatcaacgtgaaacaaattctaacacttccaacagaattgtattgtgagtaaagtcgcggtggatttggtcagcgttcagcacagatgtcccccctgtgtgtgtttgcgttaaataaaaactagtgctcacatcctcttaaaaattcagctgtgggattttcggggataactgctcacaattataatgttttaatccagattgaattcagacacatttatttatttcagagcgtgagagtttaaatcgtgctttaaaacattcagagttacctcactcagcctgtgagagaaatgacaaatagcagcattaacacaaaccacacgcataagtaattttaaaatgaatctttttatttgaaatgtcagtgttcaagagaaaataaaacagcaatataaatattagcataaaaataagagagtaacacaggggtatagcgtggggtttaagcatttgataagaaagataatacagcaggatagagtaggattaattcagcagcggacggacttacacatatataatatttataatcatttgttcatatggacagaaagagaatgagaggcattctttcacaaatgcacaagataaaatcaccgcaaaagaacattaagaggttacagaaggatagaaacttttccatatttttttttcttttcttttgtatctttacagggtgataaaagatagtagagggaaaataaacacaaaaatatgcgcaacacataccacaagttaactagtctacgtgacacaggtatctgctcttgcttatgccttacaaacacattcacgcaaacacacatccataacacgtgttcagagtagaccgagcatgctcacacacacaaacacacacctacatacacactaacatctaatggctagtcagtgacactgaggtcttagcccctgtctgccagtcctcatttgtttcccagcccctcctatgtgtgtatagcagtagcacttgctactgggtgtcttgttactcctcagaaggtctattgatttaactcttgccacaatctataacactattgtcttgccttaagtgtctcatctgtacaattcactggcaggagtctatacatc-aaaaaaaaaaaacccacctgcttaaggatattggtattctgcaacatgctgggaatactttttttttctcagtgaatttcacatttcttgcacactcaaccttacttttttaaaaagtgaagatgcttgcagctaggcataaaacaagctagtacaagtttatttttactactgttgtgtttataaagtcaatattttatttcacaatatcatacagcggtattgtagagcagtgacagtttgaaactcaatacatgcaatgcataattattcatttcctggtgattgtatacttaaccatgttgcaaaattacaaaggataatttacaactgtcattcaaaaccagtatattttggtgaaatgacaccaccatgcatcattttgatgtcaaccaatcagtatttcccccctcttcttcctctctctctctcgttctctctctccctcagcccctctctgtctccttactccctttcgccaccatggcgctctgttcaccaacactgattcataatctatagctgtgcctgggagaccagcagctattgatttaacgcctacagtaatccagcgctgtatccgctgcttgttagagatgctgaggcctaggaactggggcttgcagaggtagccagacagagactaggacagatgtgaagaattgtttggattcattccttcacagatttttttctttttaattgtctcaataaaagaccaattttggataacagactgccatcatctttatggaaaatataaatatttgggtgtttgtattatgtattacaggctaggtgaaatggttttttgaagtaaagtttattttatatcagaatattttagaaacaaaagcgcaatatttgcttttcgcttctcatctcaaatgcatccgcgtgagaaagacatcagcaaaacgcctcccgtgagtgtgcaaaaatgcaacaaaaccccaaaaaaagaggaaaaaaaatgacaataacacttttcacttcatatccacctaacagcatcaaaactattgcagactcttccttttctcactccagtcagctaatcatgaattaggttcggaatctgatctaagtctacgtctaaattgctcttaaaaagaggatgaagaagcagagagaagatggaagctccctcctcatcacaaacctgcaaggtcttggactgcgctgtcgctccggtagtccacataataatggaaaatggaagcaaggcccccaaagccatcaggatggctccagagggggcccctaccccgcagggactcgctctgtacgtaatcactgaggaaatcattgtcagcctgcctgcactcacacacagacagagaggcatgattaaaatcctagggatcatggcaagatgcggattgctggatctgcttgtccccggatccggagtcgaactctaaacccaaagtcggcttgctcaccctggcgtctcctctgcctcagctcgccgtcggccactctccgtctacggcagacggactggtcccccttctggtagaaatggttaagcagaaagacattttctccatgcaacccaatcacctccctgcccagcacaaggctattatttctactgagcagcaactggtttcagtgtcttgtgcttcggcagaagcgcacgtgtgcatatgtatgtgtgcgtgcgagtgtgtacacgagtccactgggacaaaaaaattatagaaaccgggggctttggcattagattaagtgtgtgttcttccaccccagcccctgctccatgccctcctcctaatccccctcccttctagaccagcatgtggatgtgcggcgaggccagcatgcttcagtgcagtctataatgaaatgcttatatttacaggcacagctgagcatgtcagacagagcccctgcaatctccccaaataaaataaccaaaaataaataaataaagggttcaaccttgtgaggcggagcgacttttaaagggatttatcagaatggaattgttcaaatgaaattccgattcagacacttaaaatatgaggcaacataaggcagtatgtgctgtcggtggcttttagggttgtgggagtttgccacag??????????????????????????????????????????????????????????????????????????????????????????????????????????????????????????????????????????????????????????????????????????????????????????????????????????????????????????????????????????????????????????????????????????????????????????????????????????????????????????????????????????????????????????????????????????????????????????????????????????????????????????????????????????????????????????????????????????????????????????????????????????????????????????????????????????????????????????????????????????????????agcttgcacatgcacacgtgctgcagggttcgtatagtaaatactccccgcagaataacaactaccaataaaatccctaaatacacatgctggcttttcctttgacgcaagtcactgaaactgtgcggttaccttcaaggcacatttatatctgtatgcctgcccgcaattaatatatggcgacataggcacacacaacacagaaacatcccaacacaaacatgccacacagacagaacgtgctagaatctccgtgtgtgaaggggacagacctgtgtgtgaagctgtatcggagagggttctccgcttcggagcgtcctgaaacactcggctaagctggggctggcctgagccctctgttaaaaacaatataccacacactatgttacagcacttgtgtgtttttttccttttacagctagactaaatggtgccttacaatgctctgcaaacataataagtgtctgttccttccaatgcacattatatagtaccataaatgcattgatcttaaccatctgtggcccaagtaggattccaacttctacctccaaaagttataataaagccaccacagagacggcctagtggcagctatcaaacatgggaataccaacatggaccatctatgactcgctggcaaattgtggtatattttttatgtacctctgagaccaacttcaatcagcaatgtctttatttacattaagacataggggaacaaatctaggcctgccttagcaccggctcatgtcgtgcctgcagagacgggcttttcctgctcagattccactttttttttttatcagtcaccaaaagaagaaaaaaaacaaatcaccaaatgtaacaatctttctcctgtcctccttgtgattgcatgttaggaactgaggtgataagcacactggtacgtgttgttgctgtgtgaaagacaccctttatcggctcatacctctgacttgtgcttagtctagtcagccggagaaatatgacggaaatctgatatgggaatggtcccatctcaacatcagcgcaagtgcacgcctcgcaagccaatgtttatgcttcccgggtcttgtgttctcaggggaaaaatgtcaatagagtgtcacggggcgcatcttgccaatgagaggatgtcgtctgacccatgagctgaataatactgtcaacactgtttgtattttggcattaaaattgggaattttttggaacatttttgtgttttattgtgt----caacccgggcctacccccgcccctccacagctcctgtcggaagatattgaaaaagagaaggggcctggattaatgtgtaattaaaggaaatttggaagggtgagatgttgcggaatgttagatcagtggctggagcagtgtggggtgtcctttaggaaggcttcattgattcaggacaaaaaaacgagagagggcccggactgcctccctgtctgctcatttatcaagcggggcctgacagaaacttcacagcttggcctcttttttcatcccacacaatggagagctacactgtttgctaaagtttctgcaccaggagctggaccgaggagccaatctctttggacgaaagagaaagagagaggaatcactttgtgaaaaagaatattttcatgtctgtaaatgataagtgattttaaagtatgtttgtgttaatttaatcaaaatatgctctgataagctctaacaagcattaagctaaccatcagctttcactatgaatgattcatgtcgcctgcagatatgcaggtctgcccgctgctctacaccaaaaagaacaggaggatacaaactgaaacaacaacaacaacagcatgctgcctggttcacgttgaactcatccccgaggtctctgatgggtggatgacttcagctgcaaagtcactttgactcagtgaatcaggaatcaggtaacgggatcaggcttcattaggtgacttcagccgagctggcagacggccaggtgagctggacgcacaaatggacattgatttttcaataagggccctgaaactgtcagccaaccaggctatggtgatatcttctctcgcggggatggccttctctcgatgatggcctgactggcacacgaccacaggccaccacaccagccccatacattcccctggctctgtctcatgaccctacactggtgttaatgtgcattatcctggagtacagctaatggtatgaagcgagaaaatattgtcatgtttatttaaaagagaaaaaagttttgtgtgggtggttgtgtgtgtctttgttcttctttttacaaatctttgcttaagtatcacatttttaattgaacacgcagtattacgcacctccttaaactcatctgtttcaccgccgtatcccattatctgtctcacatatttcaacaagcatttaatctcatctttcatattgtcttatgtttcattatgtctcgggtgttatttattaaaattcatttagctaataacgcccatgcgtgcggccccttcgtgctgcaccgtacctattctgatgcgtttggagtctgagtatcccgaggaaaaatgggaaatgttgaaaattcactcgaatatgaaaagcaatcacattttctgtatcagtaagcaggtctgtcgtagcttggggtcattcgtgctctctgctgttgcttggggaggcattttgaatgatcccctaaggctcacctagttaattaagtttttctgatattagaacaatgtaacttgtaattttactgcttcacaaagccacttctcttccgctgctgaggtaagacttgatggatgttacgtcttctctgcaacgatgctctaagtggaatataccaccagcaaaaacattgtgttgtgactcgatacacgccaataacgtgcaagatataactcttacttcagttgtatattttgttttagtgaatatcaggttcaaataaggggaaaaaaatatataaagcagtcaatcaatgataaatagaaaaagtatctggaatacacaacaacaaaaggaaacactggtgatgcacagtgaataacttagataattgtaatgtaatatgaacccaggaaacaaataaattccatttccaatgaatccacacaatttagtgagctactctcctggtccatttaactacacacatgtgtactataatgagctgtagacattatgcctaattatgtattagactgtgttagagggcctaacaaaagcttttgaaagggacaattacgtttgttgcttagttacatcgttaaaaatataccaaatcagtgcagattatagtgggcgagaatgcacatgtacaccacgagcattgttgccaaaatgcacaaaattcaatttattaggaaaaaagaaaacatttttgcttgtgagaaggacggcggcataagtgaaaatcaacaatttttaactgctgcagatgaagtgtccctgcgggtaagt-------------------tcaaaattacaatataaaaaaaatctaaaagtcaagaaaactgaaaaaaatgtctggagggttgggggacgctcttcccttattactagaaacagttactcgctatgcataacctagttaatagttcaatttgctattgcttttttcttgtcttgttaaaatgaaatctttagatctttttcaataaagtttagtcttaatagaatgttataaacagtcgttctggttcaatataacctgtgataagtttgtgtagttctaataagccactccgtccacaccctccctccacttactaccgctttgtgatgaaaccttatgcaaaaatgtgggtctgaaagcatagttttccgtttcggttagcattttgtatgacattcagctctcggaggctcgggcagacagacattaaaaattgttgttcgagggtcattcattgcactggactaaatcggtcaaagagtcagaacttatttttaagaatgttcatcatgttttcaaatgacgtaccaacaaagctttgagaaattgttaccattgcacaccaactgttctttccagcagttgttgctatacataagaagtactctggaggtataaaaagggattgtaccgattcta----cttatttggcattgtttgcaaaaatacaagtctagacttctgatatttgcatgcattactctgaaagcttggagggttatcggcataacaagctcacccacaatacccagattcacaaaaggaacgattgtggctggaatgcagtgtgttcccaggaagactagagaggaccgtcacaaaaggaaaacccacacggtgggcactttttcttctgccatgtacaggaagcgaaatgagaactatcaagtttgacactattcacagggccttaacgggaccctacaatacctggctgggcagacagaatgcagggcttaacaaagagggggggtaatggctggcaaaatctccgtcacgtgaaagcgtgtcgata-------------------------------------------------------------ctctctcaactctctctctctcttcctctccccctcctcgctcgctctctcctctctctgcgctcctcaattaacagaatcgtttcctttcaactaaaatgaatgttattgaaaccaattagcatggactggaaaatctctcgttaatgaggggagtgtgggtgagtaaacaggaatgaaaagatgaaattagagaagaggctcttcttgttggcctggaataatgacatgcttagtcgcctaattgtctggtgaaaagcaccgctgcgatagtaacagattgcggtgttcattaggcagcaatgggccacctgctgctggggcggcgagcccgcagtccccgtacacgtgtttatcccagggggcactttttttggccacgacgctcactatgaaaagcaaatgagcttgccaatatgctgcaatgttgtgtccttattgccaaggcacagaagcatgatatgtcaa----------------aaaaaaaacttcagaaatgccaacctcaagatggagactgttgttgtaaattaaaaacaaataaatcaataaactacaaaaaataactttctgctcatgacaggatggcacccctgaagcaaagagagtggagaagcagactgacagagttctgactcacggccagtagtgggaggagcagtagcagcagtagtgcttgtaggagaggaaagggcattggacaaggacacgtgactaggactagaaacattggttacatcctgggtctggctggtggtggatgattggcgtctcagagcccctgccccctgaaaggaggtgccactcttgaaggtgttgactacttcaatctgtaggagagcgggacaggagaggacaaatggctgctcagagtgacacagaccaaatggtaacacaggttgattggtagggtgactggtggtagagggagtatctcagtcatgacatgatggagggcagctaaaagtcagggtgtggtgtccccatttattcaatctcctgagagtagatggctagccaggagtatggagggaggaagtgggagggtgtccagagggagctgtttgattgatgtgttttggggtagtggatgtgtgtgggtgtgggtgtggtggtgt------tgaggaggggagaggagcttgatgggactgtgccgcaagagggaggcacggctcttaagtgggggaggagggagccttaacaagccctagattgttagtgacaggcagatacttcaacacttaaagtagaaggtttgatttaatcacagagctgtcatttgttatttgtctggcttgctccaccagggccacggctgatcaactgcctggtcccaagagagccctttttccccctgtaatgtctaaatccccagcacaaattacaggcctgcacctcccattcccacccctccactccctcactgcttcaatcctgccatgttaggagatgaaggccagaatgggggatttacaaagagagggaagcaggttggcaagatgtgagcaaggaaagaagacttccagagcacgagaggctctaagaaaactctgagtgacgatgattgacgcccgagctaggtcagtccggttttggcgtgcaccccaccaccctgcagcccaccatccctttcggacgacagcccccgctcgccgctcgcttccgtctgatgcccaaattaaccttctgggtgaagtgaaggagccccaaagcagcctaatcagaggctgattatggcggcggcggctggctaaagggtcagggtaattgtgccatcagaggcctgattgttttcaatcagacgggcggccgagtgacagctgggggattggggctctgatggagccgcggtgggcctaatcagagaagagaagaaggagagaaagaaagagaggggagaaaagaagtgagagagagcgggggtggcggtggcggtggtgcttaccaagctgatcataatgaacatgtacaacatttggaaattcgcagatttgctgtgcactgtattcaacactcttggtggttctgtatgtaaggtgctgatacgaaacctcaagcacttgtatcctaacctgctaatcacaggaatcgtggttaaagagaagaatgggcaatgagccccagggaaaattcctcaccccctggcagtgcctcatggaaacgccgcaaatgctgtacggattcaaacgtatcagggattattaagagacctgagaacaaggtcaaagacttgcagaagaacacagagcaagttaaacttaacttccacttcatccctgaggctctgaaaatacttaggagatagttgaggcaggctctgttgaaagctcccccgccggcacgcaaagctttacttttgatgttaattccttgaaagctgtttctttagctggggattagtgcatgaagagccaggcttaccatgctctggctaataaagatgaaacatctaacacaggtactcgtacatacactcgcttgggaacagtgcctataaagttgccttaattatagagaactcacttcgcttcagtaactgtaagaataggacgacatttgtagtttgaaaatactgtggtattaaatgctgaaaagccgatgtattctttggacacaagtcttgaagtaaaataatgagtatataggcacatcgctttctcagctcatacgatcaaagctgccttcgtagtatgcgctcagtctccccagattaggtctctgctgcaaaaagaaaagatcgaactcaaaacaacagatgcagcaggacttttttttttgcattctaatattaggaattgcatggatgtatggcaacatgtttccattaagttctaagaataggccgcgccacataaagcgaacatttacaagggtgtcagtcaacaatttaataaattgaaaatccatttatctgaatgcagagttctgcccttcactccactgcctttccctaacagatggtgttgtgggtgcttatgtccaatttgatttgaaccaaaccctcagccaatttttacactggcatgaaatctcagcgagccagatccacacactggcagtcagaaatagcagcggagagggcgcgacattgtgaaagaacgatgaagggcaaaatctggagcgacattcgagaaagtcgcacagaaacttttccttgttgtttcatttcgcttgtgtgttgttgcattattttttttccctcctttcttctctcctctgcgtgttgtttttgtgccgagccggtgaaattagcgatgctatcttaatgctgtgtttttgcgggagacagagaaacgtaacatgaaaagttatcattaaagttgagtcttccctgtttgcatggtttggtggtgtgagggccggggtttactgtcatggcaactttgcgttatctgatgtctctgagcggagaaacattgagggagataatccctgaattaaacaggatctgctttgagtcgactgagatgagcagggccaggctgtgccgacgatccccgccgctcccatgctgtgtgaacaatgggaaggcatcctgtctctctgtggggcagggctgcacttctctgggtttcatttgcaaatgaattcttggccctgatgaaagtgttgaggggccagaggcacaatgaaagggattcatagagaaatgcaatttgtaaatcaacttgtatgctaaatagcgagattttagtgtgacaaagagggaaatgaataaggaaagtctggagcacagcagtggctctgggggcagggtgtcgtcttgccttttcattccctgactcgtcctgtttattaaaatggaaaatttcaaaacctatttcagtgcgcatttggaatgtggtcgttactttagaatttcgccagtataacaaacttaactaccaccggctgtttcttctagctgttgcagtagcctgtaaaaacttttttcttctttactttcttgtcttttcttttcccttttttttttcttgccctctgtcctaggtcgcagctgacagggtggagggaaggccgggtgggcagaacaatgggagtgcggtgcagggattgtgggagagaatctaggctggagccacagtgtctggagcgcccctccactcccctcatccagcttttgttcagctgcaaaagctatcagcacttcctactgacaccaacaataactccacacagctgggccctttttagcctgtttacagcacatcaaggcgaggggagcgagagagagaagacagagagaagaggcagaggaggggaaagaaaagtgaaacagctcctgattttaactgacagaatggcagtgccctctctttctctccccgctccccttccctccttcatcactgacacagaattcatttccccgtggactctttatatgtgagctgattatggctctgtgttttaacttgcaaggcacagggcagtgctttatttctctgctcatttttctcagagattggtaccttcacacgcagatccataccatgctcctgtgcaatgcgggcggtggtgaagaaagagggttatattttccccttgagttaggacacctcatgacaaatgataatggataatcaataaagtgggaaatatgaggcagcaaactttatgaagccaggagacatattactccccaacaacactggtttcccttaacaaagtcactactcgactgtgcctaataatctgaaggaaaatcaaaggacccgcaaccacatcagcaatattggcaacttattccactttaatggcattttgattgattttttccctcttcctaatggtctttttatagatttgacgctgtttctgcaaaacagtagtgtgtaataaacctccctgaaggcaaacgttagccattaaagctcttgtcttactagcactcataattggaggttgaccaccaccacattttggtctctcacataacacacactttcaggactagaattctccctgtctctcaagctggtaaagtgactagagtagggagggtaggtaaggagaggacagggggggtttgcctgagccccggtaagacagaattgggcattgtcgccgagcagagtagagccgagctagcccattctgttgatctgagcaggatcccggagaaaacaaaactgcattgttccccgcagatggaagccagtgtctcctgggtaacagcattaatctccccttttctcctgcttcctctcttgtcggggccataatcggtgggctcctttcagcagccgagccagcctcaaagcccaggctcctaactagcctcctaattagctgcaattacaatgaagacaacatgatgagataatagaaatttgcaaaataatgacataccacgggaaaatattcctcctccccaagcaccatttttttccctccgggagaggcacaatggagagccggggcccttttctgaaagcggggagctcagaaaaatggtggcgcattatgtggcatagaaccctattgtctgccttctggttgcttcaatcaacaggccattgtctggctgcttaaatcaaaatgactcaaatacgggctccgtaatgatgccctctcagcaccgcatactgaacacagagacagattgagggagagaggagag-----atgagaggcttgggatgagagcacaagacttaattcttgcatgaggcccactgttgttttgttaatgtgttagggaacttggctgaagttactctgcgtcactctgcgttaaaattaactgcatgtgtagtcagttaattaactttgcacctcaaggctttgaaatgaaagatgtgtacaaaaagggagggagggggtcagaatgggagcaggcacaacacaaacacagaccagtgggacaaaggagaaagagaaaaactgttcagttacctttcccaacattctttttggtagctgacgaaggagagggaatcataggtaatttcaactcagcacgatttgactcagtcagaaggtagtgggacttataggcatatgaacttaatatggtgtcagtaaggtcttgcactaacagccctacacaagacacacaggaagagacgggggtgagccgcagtcaaactcgaaaattacccaaagtttacaaaaagagaaagaacaaacacgcgtgcacagccacacaaacacacatactcatacacagttgtaacacgcacaaaaaacaaaagtaaaacaaagttggtctcaacagaaagaggccagacagtgcactcaacttgaagttaaatgtgaggcttaaacgagctaaaagtcacaaagaaaaaaggatgttttctttcatacagtgtagcagttacaaaatacatgaagtggtgcatttttaaaaagcattcacttttcctgcattgaaaatgcagagaaaaatgattagagcataaacaataaagaaatctaagtggtaaaaggattcaagagctgaaggtgcaggatggtagctttttaatgggggaaaaaaagagaaacaccacaacgtatagaaaggataaggtggagaggctcaccacaaatccaggacgacagaaacaggtgtagccatagcctggatcattctgaatgcatatcccctggttgcagggctgtggaaggcactcattaatgtcatcctcacagtgaaggcctgtccaacctgccaagaacaaaagcccacagagtgccgtggtgagcccaggctctcccacttccaccctctgaagtgaatatcaatcagattctcttacattgatttgcttctttttgggttcacacacatacatagacaagaaaaggctttcactaaagagtaagatgccacatacattttaatgagccaaggcagtatcgtctttttatcactgtctttttcagtactgtatgactacaaatttctccctggagaaaaaggagatgacttttgaatggctttgaggtacagaaactatgtaggcagtagggtaaccttaagtggcagtttcagtgaatattttcttactgttttagttctccggtgttgagagccacctcgaggacctataacctttaaccccaggtccgacctgttcctttttcccctggatcactcagtcattgctctgtcccttcctccccattcccttcccattaccccgcaacaaacattctcctcaagccctatctccatttaaagccctttctctcttcctgctggggctggagaggggctgaagctgcagcatctccccatccgttagccaggagccagagatcccagccagacatgccatctgatacaagtctatcataatgaaggtccagcatggggctaaatgagtttccacctcagccgcgcaaggggctaatgacaaaacagcctccctgtgctccttggcctgccgctagctttaatcagggcatatggcacttgcctaaactgcttgcctatgaggaaagaagaaaagaggagtggagaggatttgggagaatgcagaagggagaaccttgagaaagcgctgaggagatgaagaaaaagacaaggagaaggcgaagagtttgccaagacattttgaaagtttacactgctgcgttttacctgaaacaatgcaataagtccagcgtattatatacagcaaagttgacagcagacgtctttttagcctaagctgctttacaattactgtgcagttaattaaatagtaaaaaaaaaatcctacagtgttatataaaactgacttatatgttctccttgtcctttacagatcctttttctttgtaaggaaactcttaccgtcatcaagcggcctgaaagcgctttcctgtccatgtacttggcgatatctacgactgacctgtctgctatatgtaatatcaaagcctctgtcagcgtggaactgaatggggacaaaagagaggcctccattaatgattaactgttctaaaagccctggcttttgtattcccatggtgcccaggctatctggccaccatgtgacatgctcacagcatttttcgagcagattgggggaaagctagtgagcaaacacaggtgctttggagcagcgttgccgacgctgtcagggacaaccacaaacaagagcagctatgcctggctaaatgaatccccactcctccctgcaccatcaccacccccctctgttctgtcgctagcttgtttgctagctccctatagctttctccctgcaaagccttccttttggacggtcaccacacccccttgcacaagtccaatgtctgctacagctgggctccacaacttctgacaccctccttgttggggtgcacataatgaagtttggggtcattatacttcttggatacaccaatcttgtgatgtttccttttcctatcatgttctgttaaggctgatgattctcaccagacaatctcctctatccaggagtggtgccaccaagtctgtccttgcttatcattaacaatctgcaaataaacaggacagcatacattacatcacttgcagctccatgatcaattccaggaatgtctttgaagctttgcttaatgaacctacacagtgtagctgctctgtgtagttaagcaatgaaagcttcataacccatgacatcagtgcaggttttttcatccctgataatattttaaggcttgcaaaggaatataaacaaaaataaaataaagtaataaaaacacagagtggttgtagttttctcttcttcttctctaccttttttccaagaatcttaagtcacatcgttcaaggatcatttccgtaaactgt-atatatatatatgagggaaggaaaaggaaaaaagcttcagtgcgagcaatttgttaaaaacgggctttttaagtattgtgagtgtaaagctacttggaggttctttgtatgtaaatagggtgtaaaaaaggccctccccgtctttgtaattaattgacacgttataccactcatcatgctctgaagcaccaatggtagaggctcggatctccccaaaacccacaatttcacatctgcaaacactgtcttcatccacttgactcctaagacccgcccacacgtggccaacctttcgcgttttttaatgctttttcactgcaggttcatgtgttgagaccaaccttatatggactgatcggacaaggtaatggcttatttccctctagcacccagcagtagcacaatatccatgagccacatatagcacttcagccactttggcatccttcctggacttaa-----------------------------------------------------------caagaatacacttctcactgaataggtctgtactttatgtcctctagcctgtgtttccttctgagtttttaaacgcactgcagagtgagcaactgatcatttactcatgcatatttgacagcacctagtaggcccctttttgttctgtcacttctggctcctattctccttttcccctaggagaggacagagtcaggggcttgagggcagctacctacacagttccgctgtcccctcctcgcctaatttttgttgtccagccctttgaaacctcaatctcatgcagaaccaaagaatggtgatccatgtgcaacaagtgccggtgccatggaaacccccgttttgcccccaaaatattcctttttatcccttttgaagacctgtcaccaggcaaagcaggcatcacacgaccctgggcctagccatgacaaagcctattttctgcctgcttcttgattgattaaaaaagactttttagtaaaaccatgttaaaggacacaaaaagtgacacacagaagaaaagggatcttgcagatggcccaatcagacgggtttccctgtactaacgcaca-----------tccagatgtgctggcgaaccacaccactcacacgctctctgcttcatctcccttgttcttccttgtccctcctctgtttcatctcctccttctcctccttcttccactctcaacctctttgcctttccacttccttgtctttacatttgtctcagctccctttttccactcttccccacatccctccttctcctgccttcccacatctccccttcctcccctggtcctcatctctgtcgctgttggcagcctatttaaatgctccattggagaaggattaaggtttatgcaaggtcagtgtgggatgtgataattataatcacagctttttgcctggccaatgacggccatttgttattctcagctcagtggcttcagaagcccctgagggggagctggtgggaggtgttgacaagaggctggctgatttactgccccccccctacacacacacac-----------------------------tatgaaactacaccaagtagtgtaaatgtctgtaagcagtggaactcgggatgcgattcaaaccaatttaactggcattcttgtcaaggtgaggggcctttgtcacaaagagaattgtattgcttccaaagggaatgacgttgttttcattacccctttgtcagcatcgagtgaaaagaaagcaaagccaaagtcaattacatttgataagcaatgtttagtttgactcccatacttgtctctctgtagggctcttttagggacagcatgagggaaaggaaagaagaaaagaaaacacagtaagcataacagtgacaggtagaaagaggaaaacgcacatatagtatgctgatgactcatcaagaaaatgtttctgcaatgcaatagattgttttaaccctcatgcaaattctgtgcacccacacaaagaacctgaacatatctcataaagaaaaaggactgatgcaaagttttcgttaagcgttt-aaaaaaaaaaagaatttttcaggtgagcttcagtgaaatagtaaattttcaccccacgagccaaaggtttcactttgatgactttccttgtggttccctgagtgttttcctgaatcctcaagtatccaatacggccggtggatacatacacagccggccctgccaggaaaacctgcccaaatccttaaagcataatactttaaataaatcacgccacaggaaagaaacagcacaatcattgtttatggcagaactacagctcttatcttcaaagcagcagatccttttgaatttgtatcaggtctcagacgagcaacagagagaaaaggagcgagctaaacaatttttttttgttatgtgcaaagaggcacaaacatcagccctgtgagcgtgtggctgcctgaaggtttgcacagaagaatgacaaagtggaatcaagtattttcctcaatcagctggctaaaaagatttgtttcagactggcgttttgtgtctggtttctgctccaaataatctaatgtctgagtctaaccatttcacactgtttaattaaacatacgccacgagccgcgtgactgccagacagctcttaaccaccacgttaccaactaacagaaaagtacaggaaagacagaaaagaaatggcatcatcatctccgtatatgtcacaagccaaggagatctatgtcaaccaccgaag-aaaaaaaaaagaaagtgtgtgaacctgcccgcgagcacgcgcctgcgcgtatgtgtgtacatccttgtgtatgtaagcgagtctgtgtgtgtctgacctgctccatctggaggattcgagcactcgggggctgtcacacaatagggagacgaaagcccgctgaaggataacaaatgacttcatggcaaaacagccattgaaattctttcagtatgtggcattaaaaacaactgaacaaatagagataagaaggtgggtaggatttgaaattagatttttctttactctcccctctcccttcctctctccctcagcttaaaagctaaacaaaacaaatggagcttattactgcagattaccttacactggacagattcaccacatgaggcctagcgtaaacaatgtctttctctccgcgcactaactatgtgccatttataacagtgagc-----gcgacggcgcttcaaacagccccactgcaactcccctgccactccggcccctcctcaatagctacggggtcgcaacccacattgccacccaatccggaggggatcaaagcacatctcggggacctgaattaacatggaataccacaggcacagccctataaatatcaggcccttcaaaagaagaggaacagagggagtggaggagcgatataaaacaggcctcagccaagtcatcccaagtgtttatcttggacacatttctatctcagcggccaataaaacaattccacttaactgtaagtggcccctaaagagaatctattcctggtcttaaaagggctgtgcgattgcttccatatggtgggacagcatggggacaagcatgatgagctcagacccaggtccatttggctggtgtctcagcactgtccatccacagctgtgatattacatcctaacatctgggttattgcccgctatgcctgggaattatcagccttgccgatcttagtcatcccacactggcaacatgcctccaacagccaagccccccccgctccccttcccttccgcttctccgaggagaagagaggagaggagagggaagcacagattaataggcagaggaagagcaagagaaacagagagaggaagacagagaagcactgagggagagagagggagacagacggcaaaataggcaaacagaattagaatgagagaatgagtgggagagtgtagtggtggggtgattgctcagtgtttgggattagcatgactctctctgtctctctctccccctctcacccccttgctctctttatatatatgtatctccctctttctttctctccctctcctttataagccctggggatggcacagctttagttaaactgctctattaaacgacgcctgctgagaaaatcaaattataacttcctttaatcagcgagtatcagtggcccacacaggagcagccggctctgacagcacatggagagagatagagagagagattaacaggcagtaaatagagaggactttgaaatagcttgaaatgaacaataaccttttacagtgaacccagaattgcaaatggaagtcatggtcaagcctgtttgatccatcgctacgagcatctctgtcattgctttcaaagtttttattcattgactttttttttccattgactggcttatgagggctctaatgcgacatctaaattatctaggaaaagtattctggggttttgcactgataggaaatccgcacgatgcctcaatgtgaggagttaaatgttttgaaggtcgcagtttctctcattgatcttgcaatgtttgttaattacattgtcactgatgttgtgagagataattaagccactatgtttatatgcataattatgtgcactccatatcagcctttgaaagacagtggcgagagagagggaaacggagagagggagagagagagaggtgacagctctatgagggaggtagcttcatttggatggaagaaggatactgcatcatttttcacctcatgtattgcatatgtatgcctgtgtatactgtgtaaacgtttgtgagactgactgctgatatgtttgtgtttattgactcaaagagacaggccgtggctgcgtacacagcggtgtacgggtggcaggggtccaggactgggggaaacgtgtgtgtttaaagtacacacaggcctaattatgctgatttaagcattcttgcggtcctccctctggcttgtggtgtgttaactggcactggggcgtccagcagagagcgagagaggcagtgagggagtgacggaaaagattgaaaaaaaaagaaaaagaagacagaaatagaatagggcaaccttaatcaaaagactgattaaaattaataaggaggtcggcaaaaagagaaatggtggcagtttaaagtactcaaacacagcaagagtaactgaaaaaggtcccagatgctag---------aataaacacacactcaacacagagacaggagtaggaatactctaacaccaatattctgtctttcatgcagccccaacatctccacaatgtaaaatgctgatctgttctccagccactatgtattcttcacaggaaaaaataccatagcaatagaagaagcctcactaccactggtccagtcatcctgttttaggggcggctttaaagcatgtcacaagacctcatgcatagtaaacagtgcggcctccatggctgactggtgagcaatttgcctcgtagattgcctggccccggggccttggagctatgtttatgtatgagccctcctgtttcatatgtatcggccccagatcattttctgct------------------------------------------------------------------------------------------------------------------------------------------------------------------------------------------------------------aggcatttccattttattaag---------ttttccaccccccaccctttgtcgctttgggaaatttgcatacctctattcctagggggggaaagtaatgacagcaatttcttttcttttctctcccccactagccgtgtgagtgcttcgtttagcggcacctgcgaaagcgacaggctcggggatgagaagtgaaagagagcagttgattaaatcatcatcaagtcgcagcacagaaagtcaattctgcttgccgtctacaatgatatccctttatcttaaagtaatgagctatggcacttttgcatcgggtaatacgatgagttccattagcatgttccatttgcttcacaagcaagggcaagtcattccagccggcttctatcttggcaatcaaagcaattggctgcacagccgaggagcgggggaagcagggagagcaaaataagaacaaaaagggaacacggggaagaaaggctagactcctttttttcgtggatcacaacacaatgcagaaaactgaaattatatcaattatttgaacccctcgcttgcttgcgtcgtgcacagagaagcggctaatgagtgctcggtcgcgtcgctgttgctacattctcaaaagcctgaacgccgttgatctcgtctgcggcgttagtctgtgtgggaggcgtatcaaaaacacactttttaaggtgtatttatccgccttcatgttggagtctattaagatgcctgcaagctctgcggaaaacaaagtttgcgccacaggtggagaaatacacgatattggcgaagaggttttaccttcttttctactcgaaaacacagaggcagagccgcatctcatctataccttaacgactgttctggtatggaaatcaaggtcatttattttatgttacagttggtaatagatgccacattaaactgaaggcgagtaagagtttcaactttgaaaacacacattaccagagagagactaggaatattgtttttgcggctggagtacatccttttaaatgatatacataatgagtttataatatgcatctgggctacctcctctctactttgatgtcttccaaatggcccgggtgtcatcagcaaaacatgtaggcactttcccgcctcattgactcccaaatgtattttaaatatcattcctggtaacgcaattatttaaaacgctgaactaaacacttactaatggggaaaaagacagccacttcgataaattcatttctcaaatggtgggcattcgtgtttccttttttccccccttt--tctctctatgtgaagcggaggcaactctgatgataacaaaaaaacatcagcagcagtaacaccccctgccctcatcctagtgtaagaaaaactggctttgctgcctgggtgggcctctcccttctgaacagacagcatgggcttcttctcagtcttgtcagcttccccgtctgtgctggtctccttgttgagggtccctttgggacttccgagcagagcgtccttcctgttggccagctcagtgcgggcctgctgctgctgctgctggaggctttcctccggccccctgggggagtgctctgtgccgttaccttccctgtgaagtttgctgccgtgcccatgtaagtcctgatgctgtaagagttccctgtggctctggaagctgatatggcagtgattgcatctgaaggccgcctgtgacaggtgagacatgatgtgatgctggaatgtaataagagaatctgccgtgtagttacagattgtgcatttcaagctggtgccaggagggaggctctcttccattttgacacctgtgaaggagataaaagggaaaaatgctcagaatctcgcctcccacttctcctttagagttaactgtagaaaccatcaaacactcatgcattatgccaagcttattcccatccacttt-ttttttatggctcaaggataaactgtcaactataccagctgacagtacgatatgtatattcctcaaaatatatgacagttggggtttttttcaagcca-----------cgatgttgaattgaacaaagaggatcaatttctgatcagcaagagagccactttcatcaatgtgaggaagaggtcttgaattctcttccgaaacacctccgaggcggtcgcggaaaaagaccagaaacccggccgccgaaagaggcgagggggccgaaacgaaaagaagcggaggcgatttaaacagaggctgaactgacctgtagttgttgtaagtcaaagcgcttccaatattgaaacatcgatcctgcattggccgccatcttgagacatattgagacaggaatgagatgctgatagagagcgcgggggttggagttcagtggagaggaccgggcggccggaacacccggaacggatcacatccgctacccgcccctgcagcagctggctcacggagcggagtcaccttccaggagtgtcaccttaataacgccattataattgcttaaatagcattttatcaacattcagatattacaggtaaacaagcgaatcggcattaaattactgtatgtagcacctttaaaaatggagtttgacctcactcatcctcattttgccactactattggtactggctccacctgacactgctggcaatacataaaaaccatcactatgggagttttatactatgtactgtgtcctaatttgaccagaaacagaagagaataaaaagattgagagatggagaaataaggagcttaaaaggagtggagaaagacagaaagagtaagggaagtagagaatgaaagagagagaaagagggagagagcttttaaaaggattttgtcggttattgactggttgcactcttcagctaatagccatttaaagattatgggcctgctggtggaaatcaaggcctccattgtttgccttattgcattctggcagatgggggctgacacaacaacacgcagcatccctccgggcacgctcacagagcgccgaccctccatcagcagatctcctattgaactggccctaataactggccatgaattattaatccatgaaccatattgaagacagagagagaagaggaaaaaacaagggaagattgtggccagttgcagtgagtgtgattggcgtacaggtgccagtcgaaggaaaaaaggtccgttcaaaagagtcccaggacgaccatttctcggaacggggaggacattccgataactggcacgggaagataaaatatatatttcggcctcttgatatttggggctcgcgttgaagtcgactgcagcaagttttgtgcctccagatttgggagttttctaatgaagccgagcagctgcagtttccccttcagtctggaaacgagaggctttgtgtctcttgtcaccctgtgttaatttgggccctaatgtattttataaacaaagggctgctctctagcctgacagtcgtgacaccttgattccagtgcaggatgcatgcaggatggggttacaccattaataatcaactggcagccatcacaccattttaaccacgatcattatgataaagggcatacacttaattacaggcctgcttaattatagctctgttgaagctcgtttgtttggtcaaatgctaattataccaccacgctcttggcaagtcctcatttcaatccactttttttgccagctgaacagtgcggcttattttcatgcaaatttgatatctggtgaatgttttgtctctcttctttccgcttttctgtgcctagtgtgagtgtgtctttgtttcggaggtgaacatctctcagacaagacggaatcgggaataatcaagagtaattaaactggaagagggctaggaaagggctgggttggaggagagagagtggaggtgctcaaatacagcggactttacatagaaataacgacacgcagaaatgacatacggaaatgcaaacatatataacactcatttagtaaataaacgttagcggggagatggttcaccagagaagattgatttgtattgtgtgatggcgaaggcactatatattgtggagaaactgggcaaagcagagcaagtagaaaaacagaggggagggaagctggcagtgactgagaagatgaggatttgacggcaaggtgacaaagagttcaaacaaaatgaggcttgtagattagcagcactcccctcagtgacaggtgtcatctcttggggcagtctgtcactctgcctgctgccactctttatataatatgaggagggagagaaggaaagagaggaggagaggcaacaacacttgcacctcaaaagccatggcctagcctgctctacctgccagcagccaagattaaagtctaagtgcccgagagagagagagagagagtaatgaaatgaacaaaaataagaagtgaacctgccacatacaacgactgcctggagacaaatcctatcccctagattgcatgctttcaagacaggagagagaaaagcatccctaacaacaaaatgatataaattaccactgttatggtctatacggttcaatttaatgtgcttgtaatgataaattattttggttatgaatctaaagtggacctgagtgcagtcggagcagcaggactgttagaacaattgcagctgtctcccagggctgtggccattagtcaataaattagaaagtaattagtttctgcttctgtggctctatttgaagcgcttcacacaggtgtaatgaaaatttattggagctgttgatccggaggagaaaagaaaagtaggggatttgtagcgtgtgattgtaatgtaggatttccatctgcttttcttattttttgcttgcagtgtgactggtaaggttagcctcgatgaccagtacagtaacattttgtcaacttgacaataggctagcaactataaaaactttttagaatattttgagtttgagattttaaattagtcacattttggttaaaaaacaacaacaaaaaactgcccttctgcttaacatagcaaagtaaaagagtgcttcagggggaaaatgtcaagcgctggtgttgctgtgtctgacaggagattatgatttgaagggagtttgttgttctgggagaggaagccctctcacccaggggtgagaagcagggaagaaaagctgagctccgctactccccctgcccttaacaccctgttttaagatctgtgatctttgtgccacgcagggagttaacacacacaagcacacacaaaacacataggcttttctgactccctctcttagggtcaagggcacaaactgtgagttgggaattggaaagtcaataaagcagaagtaatgttataatgaccccgagctgaagatgtcctgtcgacccccatcacattggaggaagtggccaatcaaacaaaatggtgactctgcttgatctcgctgaaagccacccttaaacaaggccacaacaactactgaccccctgttactcccagatcctctgaactcagtgtgtttgtcagaaggagcaacagtgtttggtttgtggaagcgggcgagagatgatacagaaggataaaaggaagcaacatttgtatacatcctcaacagtataaatctcctctgatcccaaggatgataattttagcatttagacagcttttttttttttttaaacttccttacgtgtttccaatctgacatcaatctttctctctttgtcttcacaggactcatctctcctggagtgtctgtcccagtccaagtcccaggaagcgagcctgacatgtctcagtactggtcaagactacagtagagagaagagctacttcaccctgtaaccacccactccaccatcgccctccggcagtgttcctcacacatacacggcacaggagagtaaagaaggcgagagagggttgaaaggaggcaacagacagaagaggaggggaaaaaaaagagagctaaagggactctgggagagcctttgggacgtctgggctttgtttttccagtgggacagtgtgctgttatgtagctctaggcacattcaaacgaggacttggaag-cctcaacgcctaccccaggttttcccccctctttgattagccgagacatttgcatggtcactacacatttttcattttagaagtcattatgcattagtggctcctgatcgcccgccttgactaatcctgatgaactgaaaatcacagctgaaggtcaacttccagccggccccgctgcacattcatattcatattcaaacaaatcctgcctccattgttcattagggtcttagagagaagggactccatctaaggtggaagagat-------------------------------------------------------------------------------------------------------------------------------------------------------------------------------------------------------------------------------gaaaacacgggccaagcaggtcaggggaataagaagaagtggaaaagggacctaaacagcccccaattctaatgtgtcatgcttgcatgtagcttgtctgtatgggtttgtgcgcctccagagtccaagctgtgtagatcaccattccaccttatctaatttcattaatgtgatcccctgtccatcctctgacggcttaatagccattatttgtggttcccttcaaataaaggctcagcagtaaattgcagtctgtggaaatcgagatataaacgccaccctgcattactgtataatatctttccctttaattaactgaaagccatgctgacatttattggattgcaagttacttgttaatggcaataaattgcgaaacaaaaaaaaagaatcattgcttattttacatcaataatttgtggaccttttgctaatgattattcattactcgcctatggggactgtcgtgtttggtgagctaaagtgaatgaagaatgtaaagatttaagtgggcagcatatacttagcgttatggctttggtgccgtgtattaaatgccttcctctgttgcggtccctttatcttgtagatcacacttagtagtaaccttctatgtgtaggtacagcttttactcagaagtaatactcttaccagactgaggcagatatccaatcaaattggattaatgtcactaattatatggcagaactgaacgatgcaaggcgctggtgtggtcacgccataacatgatagaaatgcattaaatggaaacctgcatgggatccatggctgggaacctcccccctgtcaaattgactaagctgcaaattacgtacaaacggatatatcctttatataacagcagtgattttctccactttatcctacctgtcaagctcagaacatcacaggctaattctttattaagtgaaagggcatcggggaccagatgatccaatttaagtacattgggcagaatagaagactaattaaaacccatatttttacattattaattttggaacttcacttttaatgaatgtgaaatgacaggccttccatttatacacacatactctttgggctgctcaacaagggaataagagttacgggtatactggaggggctaagaagaatttttaagcatccatgacagacttaatatcaaagtttagacaaaggtgtgcatagctaacttctgcatcataaacctgttgtctcagtggtcatggtttgcctgtgttaaagcggctgggccgcatttccctacgctgtaaaacggttctgattattctgcactggcctgcagttggtgtgtacaaaacaaatcacccatcaaggcttgcagtaatagtgtaatgagcctctctgtttggagttttggccatttgcaatcagatgttaggggtttagattaatagacacattacagttgtgttgtaatgactgtctatcaaacttcaggcatacctccagcaagctcaagagctggtgatacttgaatccatagtgctgcagaccctgggtgagtagtggtgactggagtggatgacttgagagcggtttgtttgtcaatatcattggttaattataagtaagggagtagtgctattgattactgatgactttgtttatcacagcctgctgactgaaatgttttatttgcatatggttgttttcacatacatgttttcagtgaatcatgtaaaggtgacatgtcactctctttttgctaatgctagttacgaatgtggcactgatttttatttatttatttttctccatctaattgcaattaaaataattttaaaaaggtgcaaaaagatgcagaacaatcaagcaatgagcgggaaaacggcttaaaacagagaaggggaagggagtgttgtataaacacacatttgataattgaagtaggaaaattaggcccaactgtccacacacgcacgtaaccgccactgtaaaaactttgtggcacatttttcttctctcttcctcccacacccatttgtcgtctcctctttgtctccctgtctgggtcatgctctcctcaggtgcagaacttagccactgtgaacaaagagggaatcaatcactgttcaccaatcagctaagctctgtgtctggctggagagaggatacaaaaacctgtccgacgtgtacgcgctcttacaaaacagctgcagtgatgagctccttcatcacactttccccctttttttcccttcttctcctccaaatcaccagctcctcaaacacaatcacacactcagataatcaagtcttcttttgtccccgtcctccattttaaaggcttgtacacgtgaggatgagagcgggcgaacaggcatgcaaccttacaagcgcacagctcggaggatcatagagaggctagcaaagacttttttttgtcttatcatacagaaaaaataaaaggagaaatagacgagcgattatacaaagagacaagctgtcagagacagacaggcaggaagacagagagacaggcaaatagacagtgctcgtccctactttggtaatctgatggagagattagcaagcaggcagcatttgggtcggattatcgagtcattagaaaagactgatgctccagagcctctctcatgtgttaatgtggctttacaggtcctcccggcagtctgtgcagattgtcttgtattgagagtatatatagtagatagtccttcaatatgcaaattcataaatctcacgcaccagtttctgtatgtatgtatgtattatttacatcccaccgggattataatagtctttatgagtgatgttctaattattcagaatattttaattatcttttaagaatggctcatagtcagaattacacacgttttctttttatttgtatctatttggcggcatctccccgccgtacctttaaaaccatatcacgttaaatgtcttcctatgttagcgtgagtggatgttgcagagcaccaaatgcatcatattgttactgtgttaaattaccaatgcaagtgtttctctctcgctagtgcagccctcccctcagacacacacagacatacacccacccacccgctgacccctccctctcagcgctggttggttgccacggctaccgtgtcgccactcttcctcatgttgctatgagactcggaccgacagacctgagctgaatgacaatgtgtctgtggctctggcaaaaggcccacaacaaccaataagagacagtctagacaaacacttcctaatctggggtctggggacctccggggtgattgtttgggtttgcaggagcctttgcagccaaacgaggtgcagtttattaacgctttagtattatttttattaaattattactccagcaccgttttgtaaattattgcgtgattgatatctgtgcttgattaagaca----------------------gcatctgcttctccagtgccgctgtctggtcgttctcttctgccgggcgtgccagaacctcgaagatggcaaggacgaggggcatgaagatctgctgcaggaagggagacacctgccgctgccgtggcaacaggagaagtttgttaaggatggcgagtcagagtgtgcaggaaggtttggtgctggttcagcggcggcttaccttaaacttggcagtgatctggctgatgagcgggatgaactcctgtagatctttggcctcgcagtccttcagcatgtgctctgaggcagcggggacgaagggcagcacctcctcctccatgcagatgatcatgcggtgcaggaacgagcggacggagctgcgcagcacgctccgttgcacggggcagctgagtgcgggcaggaaggcctgcaggcagtcccggtacacctcggtgcagccacactgcttcactgtctgcttgttgctgaaagctttgctggtccggctgaaatgccacagacggtggcgaggtgagtagcacgccgtggcgatggacagaataataaatgacacacaaagaggaaataatcttctgaactaagcttgtctggcgtatccactgctgagtctataagtgcggagaaaatctcctcaaactgatgcactgaaataaatacgcttaatttaccggcgcggaagcggcattgcagaccgtagaggccgtcaaataaaaagagccgtcgattggagttgtatggagacggagatgcaagacagtgtgggttagtggagcatgatatgtatataagcaacatgcaaatttactgagagggggagaggatgcaacaaaaacacgtttgatacattgggtaaaatttattccatgcatgcgaatgtgccgccccaacccgagcacatcatttgctcgacattcagtacatctgttgtgttaagtgactgtaatttaggtgacattggcacaaagcctcttaatgtagccccggtggaccccctgtaagaggggcacgcgggaccaaacagaggcatctcgcagctggagccgcgtcaaggatcatttccctcttcacatgattaattacattttgatcacttgaatctaaatctgattaatttcggtcacatgtcagggaggcatcagtggtctataatgtatactgtgttaatctctgccaggctctccttgagagtcattttatgagactacaacatgtgaaactaatgttgtgcatgtgtgaagagccgaaatgatcactttgcgtcattcatgtgtgaatcttctgaatcctaatgccatcgagagagtcagtgtttatttttacatctcaattatgtggtgtgttttcaggctgatttagtacagcgaagccactgatctcaagctatgtttccccacaaccctcttccttgtgtcttcttggctgggatattcccatttcactcatttcctatctcaggactgtgtctcgctctctgattacacacacgtacaaatgcaggcacacaggctcacagccaaatggctgttcattaaagacagggacctgaggggaagcaatcgtctgagagacggaaattgcgtgtcacattagattagcagtgtaaagcctctggattggctcgagggaataaggaattatttcaattacattatttcaaaaagtctttaagcaataccaataccgataaaaacaaattaagagtgatttgggctgatttgtggcgctctgagctgttctttctgacaatgtgctggaaatcagatatgaataatgtagatattacgccgcgcgtaatgtgttggacttgaaagcagattatctgtgacaaataataccattggtttgcactagaactgggtgccacccgaccctcccatgtacttccaatgagccacagcgacgctgcccccttcatccaaattacaaactctgtacttgctagcgcgctcgctgccaccccttaaagctgcttaattatggtcattggcaccacgtctgaaagctccctttatccccccccacgctccagaaataggtcttgctgaagcacacaagcagcccagatcaaacactccccatagggaaggggtcattactggtacgcagggcggacacagcccaatgggtgccgggccacgccttgagcccaaattgcagcctgggcctagtgaggacacaagactgctctttgatgcacggcaagggaaacagcagcatagcctatttggatatcagtgtttacagtgagctatactgtaaatacacacaaaaagccaatacagcaggctaaaagctaagaaaattaggcgctaggtttagttgggtgtccacatgtttttcgtgatttatatttatccgagagctcttgctgttttacataagcagcatgtgtagaatggcttccaccccttttctctctcttgaataagctcactatctttggtgtattctggttagcagccttagcgatcacgccataaatgggtgtcttcaactagatattcttcacttcaactttagcaacttcatgtttccattttgagtagaaaagtagatctctaactttaagcaaatcgcacgggacaagaagaggcaaggctgccgaccagacagacgagcgttccactctctagcttttaacaagcatagtaatacatcagtcaaaagcaataattttactattaatgaaattccaatttgccttcagtgcatttcacgttgacattttccacattgcaacagtgctttgataaagtttttaaaatgcaaaaacgcatctaagaggctaaagaccagcccgggtgtcagcgtgcctggcagaggactatggtacttaatttttatcgccatatgcccggggcattggaagcctgaatgttaacattggctccattttcattatcatcgtatgattatggattttactgcatttagctgataatacaactaggagctcaccttaaaagaagttgctcgaaggtttcatttctgcccaaatgaaaccccaggaaggaaaaatatccaatgaagggaagcaaagcagcgcagcagaggagagcagagagcgattcttgggtttgtctgtgtagccgagtggctggtgtggagtttagagtcaggcaggctcactgttgtgtgtggctcatgtaggacgagcgagagagtgagaggaagaagggagggagggcagcagctctgcgctgtggagatgtcgcaccactagtttttatagcagggtgggtagctggaagataataataccccatcctcctccacaacacaagtttaagcgcagtgtgtaataagcccatggcgcagacaccctctgatttaggtcagacaaaatgaatttttagttgtgttagagtggattttggtagaaagggaccggggcaaaagaaacccgaaggggttgtttggggagactgagggagggtaaaaatggaaaggagaaagagagggagcgagagacagagagaaaagttgggaaagtgttttgtgcacctctgttggtgagtctcagactgagatgaggagaagcagaaatgcaagtggaacttaaatcaggttagttttattcccacacctgctcttttctattctattaaaaatgaaacttgaaataaatctatgttaggaaacaccgtggtaaacagtggcatggagacaagtggggaaatcatcactcactggagtcatctgagtcgtatccctccacatcaggctcctcgtcctttttggtggcctgtaaggaggcggaggctccggcaagagcccggtctgggttatcctcattggggcggtcactctcagcagcagcagtcgtggaggcagaagctgaagaggtggagagggcagagcggaggggcccaacgtggggcagagtagggggaaggccccgtgggtaccggggaaagtagtcagagatctgcttgatgggctggatggggccagggcacacgtcaatggccatgtgctcctggatgctgatggtgggtttctcgcctttgcgttgtgtcatgcatgcggtccagccaggagccaactccaaaaaccaaaaaactgagaaaataataaaagaaaaagaatataaacagacccacctccctggtcctactccgcttacttctctagaagaggcaggtgttgtcttgggtgggtgctgatgagtggacaggtccaggtgatctgtggatggcaccactctggtctacatggagttcagtaggcggctgttttgtcttccagtgctgtcctcagacccagaccatgctgtctgacagcacctggctcctcttcctgtccttgtgatctctctgttccttctctctcgtgccgctctatcctttctctatctgtctctttctctcttcccccagctcggatcccttcatccccccatctcgctcactccctctcctctgcccaaggcgatgccgtcctgcaggctttgatcagggggccagggaggagagaggaagtgggtcagaaagttgtgctggagactgcaggagaacaaggctggaatatcgagtaggtgaggctgggagtgggagagagggagagatggggtaatctagtgagaaagtgatagagcgtgagagggtggccggtcaataaagactgcacatgaagaggactccaagagaagggaaaaagacataaagagtggaaggggagttacagagtcagtcatctcttgcaaataagtttttgagtcactttccccagctgaaacacgggtcgatatttttcccccccttgagaaagagattgacttttgtttggagtttgtgagaagtgggaatcagaagcgggacaatgggactccccacggcgagaggctgagaggagccatctcaaatcagtcagccaggggactgactaatccgtccattgtacctccccagccaccggccgcacatcaacacattcgcccccaattgtcccccaccctcatgcagcgggatttgctctccccaacagccagttttgtccacggcagttcgagcggaagtttctcactgacaatttgccccaaatagatttgtcagagcgtccaactgcaccgcaccgacttgtgggtttctgggtttgggtcttgggtctgtgtttttggtatcatcatctcaccctgtgacagccactaaagcattgtcatttattaaatggtaatgtacgcagattgacaacccgcttcaaggatgatgttactaattgtgcgccggaagagctgctgcagtccatccctttctaatagtggcgagccagcagaccaagtgtgagggtaggcaaggaagtgaattagggtggcgattatgcagtgattcagacagcagctcattaggacccagctaagcaagcaatcaacgaatcgatgtgacagtggacccaaaagccacagaaatttgtaataaatggcaaagcgataaattggattatccacagccccgtggccaagctctttctgttgcaaatgacaaatcaatccaatcatgccacgaaaaaagctaaagaaccacaaaaacgggagggagggcctcgagttgcaccggctgtggaggttatctgtctgtcagatgcgtcttgttaaggttgtagttttccagaggtcatttctgtgtgatattcagggctctaaaaaattcatggccagccattaggtgtttatgaccacattctgatacataactcatatggttgcatcggaataattgttatcatcactatactcagatatacaataccatttgattggttatatctgatcaaaaggaaatacagacactagtgattacatttaaagttgtatgcattagccatcaccatctgtggaatatgtatatttatgaaaataagcggtgaaactagcctgacagtacgatgtagacgtcaaacaaaggctcgtcagtaatgttttatacaaatccactgatataataattatactatccccagtccttagtggaggttgattgttcttgctgtgagctaacacacttaattgtagtatgcaaatgagagcaattacaaagcttttaggtgaagagatgacagctgaggttggttttattgggggcctcacccaaacagttgtcatggaaactacatagaataactgtcaaatggatataatctcatgatatgtccagaaattgcctcctctctactttgtgttcatgaatcgctccatatgaaaaggagattctttgattactgaacaaattgtcaatttgtgttgcgcaaaaatgaaaagagggctcatttgagaaaaagaaaatgctggattgggttcaatttccaaactgacgcttcataaagatgtaaaatatactcacacagagtcggaaaagctttgtactacatggggcatatctgtatatagcacatgtaaagaacagtaagaagccaggaaacaaactactgttttgcacacctctaagtgggaaggcagtcatagccagaagaggaagagagaagggtcaatggaccgatagttgccgatactcactccccgatgacaatgaaaagaaaaggtaagagagaccaggatagaagtgggtgctaattcctacttttcagtttaaataaagattggagctggataaaagccattaagggagaaatcagacagggcatgctatgtaggacaagagctgactgcagggaggtgagtggtgggatcgatactcagtcgatgcgctcaacacccagttctgcacacacacagacacacagaggggcatgtggtgttgccgggcgtctgcgtgtttgtgtgtccatgtgtgtgcgtgcagcagtgactaatggagaaagagagggagcccggagagaaagagtgcatgcaatatacaattaactctcttttgagtgagggaatattaaacacaggctgcttgtgcagactgtaatttgtagtgataaaagtattaaagtaaagcacttggacaaagat---------------------------------------------aaaagagacgcagattcttcagagatgagaactttgtgttgagtcacttgatttggtctctttcctccatcaaacagtgaggcaacgctcttggagatctccagagataacaatgtcacattgtcacatagggttctgctacaaatccttaattacaaaaaagaggatcagatgactacagcatccaatactggggtctccaggcggcatgggggtctttgatcaagaaaatccaattatttgtgtatatacatttcccacatagtgattacttcattaattgtcccgcctttatctcctcccttcccagcccccctaataatcagctcctttatccagaccaacaaacacaccataggagctttgtggattcaaaggatttgctttcccctctcaaagagccgctattctttgatgattgggcagcggcaaacttcaaagtaataaatcttatttctgactggctggcggcccaccaaagtccttatcaaattctaagaagtgatccctcactcttcagatagaccaaggatatatcggagagaggaagcactggagagtgacgccctgctcgacaagatatattttttgtgtaccgcgaatgagcatatttgtctaaattagctccttgcccttcgctacgccgggatagacttcagtggcgaggctgcagtctttgctggcgtttgcgccaccgtctggggccgccgtgaggcgaggaccgtggctctgtggaaccggttgcggttgcgcgtgatgcccatcgttgaaatcgtcgagtccggtggcggggacgttaccgtaatcgtatcccgattctgtgtagtttgacctcggataggatggctcttcgtgatgggggaaacccgtatcttttggccgctcgtaataatcaccggggttagggatgtatccgctctgctgatattcgtcgcatggaggaaaggaaggctcgatatagttggagtttatcaagtaggaactcatggtcattaatttgtgaagtgcaacaatactaatttttatcgcgctgtcgtttttctgatctccacaaaaccctcctactccctgtcaaatgtacaaagttgcctggtcacgtgtgaagagccaccaatcacggcgtgtcctgtgggcatcatgtaaacaggaaccaatggaaagcatggcactggtaccaccaacactgcttggactggcttacgttagtgttttccttattaaatcacggtatataaagcaaaaccaatcaactaacttgtttactgcacgggaccaaacttatgcgggcgaggcttcctgcgtttaaaacaatccgcctcccctgaaacagaaagtggatatgaaattcaaaccttttttccctcttcattatgtttcctgcacagattaaatctcacacactttgcattttaactcttgagatgcatcaattgccaccgcgggcgctgttgcagacagaaacacattctcagcatggttgtcagaaaattgaagtgtcaaagtctggaagcaaaatatagttctgtgattctaaactctttgatctacgctttctttgggctgctctaattaaaagatcaacatctaacaggtatgcctggtgcagacagcagcgcagacactgtagtagttaatttcccataccactcctgtgtggcttcaaattgcagcaattggattttaatctgtgtaccactgattagtcatttggctccccagccgctgtgtaatttgttccacaacagagagcggaacagggacgtgcacacacacgcacgcacactgtacacgcaatcaccggagacccagacgcaggcaggcaggcaagcatgcaaagtaacacacgtgcaaagagaatggcggacacatgacagaagcaaaaaagaagtgagagaaaaacaaagagaaaaaaactaatgtaatggtatgtattcccactgaatggtaaaggcattttgcaaaaaagtgaaacataattgctgggagcattttacctgcagtagtagtatcaaaatggtattatgtgcagttgatgctgaataaaaatagagataaaagcaaagagcctgaaagggcatatttagtcaagtttgatgagtaatgtaatgctgagtttggactagcttgagcttcgtcgggatgtggtaagcttatgaagtggtccctttttcttgcacccaggattccagatgaaagatgaagagtttcagctggattctgcagagagcaaaaacactcttttaagcaacatgtttactggtactggtcttttcataagcttcttattgtccttgtcatttaccatgtgatacctccctgctaatttagactggaagtaggtgatgtggaacaattgggagcttaagcgaccaaccacatatagaaccggtccccttgttgtcatgtgattttcatttaatttgtgctcactgcattcgtaagatcttcagttcttctgcacatcatccttctcctcctctgttttggttccttgtacagctgttgtttatagtttccctttatagatgagcagccgaatgtttgtttgcatctgtgagtatttgctccacaaacaatttgcctgagccgctgagcatgccgcactgagaggcctcaagcaggacaagtttagcaactgttttcctttttaattgttgcggaaattaaataagagagtttgtgacatgaatgttggaggtaatgagagcccaagagcagctgggaggctacgggcctggcgtgtgcatcattaggagctcagaggctcccgggctccacgctagcgtaagccgctaatgaaaagaatgtagtcacagatctcatttttcaggcaattcttgtgtaaactggagattttccagtgtatgcacagtggaacaggggccccacataaatcacgcgggctggctgccctcggtaagaaaaaagagggggttttgagcgcatgctaactgcacagacatatgctgcagaaaagtggaaatctgcaatggcacagctagagggagagcagctcacaacacctacacctgtctaacccactcaccccaccccaacacatctctccccatctcctcaagctctctatatgtatgtggcccatatttattcatacgtgcgatatatgagggcacacaattctgctttggctgcgggaagaagaaataaaaatataaataagaaagtaaataaacagtcaaattaaatagccaaagtaataaggttagctgttggtttttttttttatatatatattgatatttgcagggagagctacaggaggggggaaattaatgacagcaagcataatgccattgggatacttaggagtgtgtccaatactttaagtaatagcgttaatggcgaatttgaaggaatttaattttcgacatcaaacagcagcgcctttagaaagccaccaccctctcgcctccacatgtttggggcttccagagcgtctgaactcgcttcctctcagaaggaggaagaggagaaaatcatctcttggatggcgggcatgcagggaggcaggcggctaaaaacttccaagcagaacagcctctcgactcacagggtgacgcttgttaggctcaggcccagaggagggagcatggccagtaagtaaggttatgtgtgtgtgtgtgttcgtgcagacctggagagtagggagttaatgcaggcagggctgtggcagtcctcctgcccctcagccagattaatcatgcaggagagacacagcaggcccccgttcattctgcctgggggtgaagctgtgcccgcatgctctccatatcacatggccctggcccccctctcttctctcactctctctctctcactactagggttgctgtggatggggctggtgctggaggagagggggagttattggtggtgtggtggaacgccacagcacgcagtatagctttctttctttcctccacattgttcgttttttccaccttggcacatccttttcccatcagcgctgatcaaactgcacagctatagctgccccatctctatcggcttctacagaaagtggcatctgttccaacctgccagacaagagaaagatagagagagggagggagggctagagagaacttcatttctagcaaattaatttcccatccacgcctccagagcttactagctcgttcgctagctgctgcggccgctgctgcgtgtgtctgctgagtcggagcctcatgcataatgcatcaggtttaattgcaaacccagaaactaatgactttggactggttaacagcaggggagccatacatctcgagcaaactgaatgaaaaatcagctcagaggagagaaaaaaaggagcctagcccctaattgatgaataattgaagcggcgagctacagggcataattgtgacattttgtttcaatcaatttccaagtggtgtgggcgaaagtgcacttaaaggaaaaaagcaatgacaatgaatgagaatgaaagggagagatggagagcgcggacggtgatggaaatggacgttgtgtcttcagtcattgttacgaaatttgctggagcaaaaaggcaggactggaccaaacgctt----------------------------tgagctcatagttaataaaaactaagggtgaaaaaatgttaactgaaataataaaaaccagagagccttcttaaactctttttcctattttggtggtattcaccatcataaaccctctaacagatgtgtgactgactctctctccaggcgaagatgcctcgttgcccctcagcagcgggggcagttatcagattttggtcaacaacgtcttctacttcacccagcgggtggtggacaagctgtggcagggcatgttcaacaaggactccaagctggtggtggacttcatcgtgcagctcattggacaggtacaagcaaaatgacctcaggctgtttttggtcagctgatggtccaaaatgtagattcacccaaataaatccagtgttttcagatgttatacaaacggaaagtctctgtctgtctaaggcagcgtacgtcctccctttatgtactcacattgtgtagctggaggcactagtattttgtctggtttgtacacacatttaatagtcattagattcacaaacacagcataatgtaaatcctgtattgtctcacaactctgtttatcaggttttacacctgcaaagcagattgtttccatcttacctgtcggatctcccttcttcctctttatttccttcttcttcttcacgtggatgttcctcctcatcgcctaaccccccacccaccccccaacccccatttctgtggtcctgtcctcacccagggttcagactaatgactagtgacagtccactgaggggagcgagctgtttgcagtcagcagtgcgtttgttggtaattattttctagagtgtcacattagtgtcagcctcatggcggtgagagaggagcgaggacggggcctgggcgcagagtgaggggaggggaaagggtgtgatgtttggtggtgggcagtgttgtatttatgtgtgcagactgcatggtgggctgaggacaccggctgacagcgctgtttgcaaaagcttttacacgtttccatcttttccccttcgagtctcacctggattacaggtaacatggctttaaaaactatgaagacacgtcccatcgtgttttgatgtgttttaatgctagcgtgcatgtgtggctcacgatcctgtgtggaggcctggcatagtgtggtgcagtgcagagtggagaggagagacagctgccctgacagatgccgggaggcaggaccccactgggaagcagagggagggagctggcactgtctcaccccagcggaaacaccataggctgcagaggaagtgggcagggggacaaaccaggggctcagtcgtaagaagcagagaccaccattccaagttttatctgcttctacaaaatgccgttatcttagcgcggtgtcaagaactctatctcttttttttccaggtgacaggcacagacgagagataagattggaaaagaatcccactccactgagtaaataaataatcaatactcatctaaatgtaaatgagaaagtagccccctttgataggagggtttttatcaaccaaccaattttctacaggcactcactgggcctcaaccaaatcaccatcattcagctcccatgtaatggataagaaaggggagaaggggcgaaggggggtgggggtggctgtggtggagtaaagaggacagcaccaggagcccctgcatgggggccaccccctctgacatcagcgaggccccgcagccctgggaagttgagcatgtgagcttccccaggtcattagggagaggcttgaaaagactgtcaccaggaaggagataagccgcgaggggcgtagtaataaggccccgaataatagcccctctgtagaaagccactgaggatacagacccagggattaaagggagactgaaaaggagaaagtcaatggacctccacaaaaatatgaaccgagagtactggtgaatagtggggggagttatcagcattctgggggctccttctctgggccccatcaagctcaaggagaagagcggtgttctgtgttttttagcctcttctctgatgggattggcaatattaagggaagacttttctgccgagtttgtacgtatcattaaaaaaacaacaaaaatccaacttaattggacgc-----------atgttcctaggactgctgaggtcctgtgcacccagcacaaaggcagtcatgtattgctaggagaaaaaaaaagtatggcttgttatttgtaaataagattaataaaatataattgtaatcatcaaattgcaaacaaatgtctgacaattctcaatctagtaaagtaaagaagtgctctggaacagtgttaacagcaaagtttctcgcattgctcatgaagctgacacgtttttggcttctgaaattgacagattagactgaaacctagattttcatccaaatgggcatctggtggccatatcctttaagcaacacaattctgcacaaatcaggggttctgtcagagcttttcgtaccacctgctgtgtatcttcccttcaaaatgattgagcctgcctttattgtctcatcataattttatctttacagtttgttggccaaaatgcaacacacattgcacatttatacataaatgggcagcataaagatactgccaatgtcatatactgcatgctgttgtaactcaccatatatcttatggtagatacttcatataaagtagatttttattggcaataaagacacatatcaggactaaattttgactgtgattcaagagtgcattaaggcacaataatgaagtgcatatagctgcccccactcacacaaacacacacacacatgcactgaaagccgtctttccatctggtaaagtgggcttttgtgattgatttgtggatttgctccctctttttttctctccatttaagtgaaataatgtatggaagcaatctggcgacagacattttggaaaatctatttgaaatcatttcagttgaagccaaggcagtttgtcttcttaggggataggagcaaagtataattgtctgcagtctagtaaaacacagtataactgccatcacacttgactgagcttatagccagctagtcccatggcctctagaagatagagcagttaatgttcccttttattttagaggatatgtcacttgtatcgcagatttataccatgatacagcaattttgtccaaacagatggataatggtgtcaccagcaaaaagccctgtttttattgagtttagagcatattgtttagataggggactgtgttgaacggctccgccagccctttctctctttatctctctaatcttgccagtattagatttgatcatttttgtttgaaggaggaaaatgtggctgtaatggcttcctaatagcaaacacaggggaaacaaatccagggaccctgttctgtagtgcttccataagcaccactgatttatagaggtctttatgacagaaaggaaaatgatctgctgcaggtata--gatcgctgtgctgttagccgtgcgcctatgtgttcatgtgaaatctccccaacagtgtgctgcttgctgtaatgctaatggctctgaaaagagagttaatcactactgcgcggttagccacatgcttgcctcttgcagcgtgcttggtgtgttccaggggttagcaaaacactggcgtaacacatgattgctctttatgaggctggggcctgcaagagagagagggggcccacagacgatgctaaaaagacggtaatgacagccattcaccgcaatccaattatgcaaaagggagtctaaacaattccatcatcccctaaattagattgtcctaacgagataaaggcaccaattaatcctgaattaatttctacagctcattttccccagaaaacactctaatatgcaaatgccagtgagagacagagaggcatccttctgcaggagtttacaccagccctgcttgttggcttttctttctgagtgaacttatgaacctggacacatattgtgaggattaaatgaaggattataacatatgtcacagctcaggtgttgtgctgaagataaacagtttaagagcaaatgtaaatttctctggatttcatgtttagagttcaacgaatgcaattgttttattgacacgaggcagcaccgttcaataagctccaatcagactacaatgaaaatttcttccatccagagtcaaaatttcttttgctcttgtgctgtaactttttgtttgcgtgagccatatggcccaaattaataaagccaggcagtatactgagccctcttcactctgtcgctgcttgtcactgtaggattggcctcaaacctattctctccctccctcactgcttcggtccctctctcccagtatctctctcgctccctctctctctctctctctgttctttctgttttcacgcaagtgtcccagttaagaaattgcttacatcccactcagtctggggctggattgaaatttcccatagggtatgtaccaatatgcagagagcacacttcgacagatgccatcagagaacaagcatatgaattaccaggcagcctgccatctttgagttcagacagaatggcattaatacctgattacgatccaaacaacaacacaacaacaacatgaaagccaaagcaactgggagcaggtaaaggtttcatcatttatatattaatggatttactaacaaagactctaccccccccccccctccaaaaaaaaaagttaaaatgtcatagaagctgccagtgacaatcctttataggctgataaagtaaaggaagtctctcaaggaacagtgcactgacttggcggagggtctccccggggagcaggtgtcagggttgtctatcagaaggctgaaaggagaaaagggacgtgttaccggactctattgtatcccagttgtcattgactgatcgggtccatttagctggctttcacagtgaatgaaaccacctgaatagatgaaagcgagacagccttcctgacaaacaaggagccctggaatattcatggaggatctgtgaggaaaagattaatgtattagaaattaaaatggggcccggacgtatgatcttgctctaacacttggccagacctgtgtcacccgccgctagcgcctgaagtctgcacatgccactgccaaggtggagaggaatcattaagcaccctgccattgtgtgagcagaataatcaaacttcaccaaaggctattctgacagattaaaaaaaatcactaatgagtgctgcagccgcactggagggttctatagtaataatgtgggtttatttaaagaaaagtcaggcaatttgtatgttaaagccgactttcctctttttcatcaagcctcaacagtatgttgaatttctactcaaggcttaacttttttaataacgattttttccccccctgttctttctttttttgccccatctctttctctccgcagccctgagctctcatcctgctccaggaggaataggcggaatctgattacagacctattttacagcagacgccggggcgcaataaagggagagagagcacggaaacgggactcggcccatcaattagatctctattagcagccaatgcagacctcacctcaggaaacgccggggctctgaaattaaacaattcttcaagctcgacaagccagtcagttctgttgtatcttttagagggaatgagggaggggaagagtccttacaagaatgcactactagcctaaaatcattaaaagaaaatacgctatatgaaaacagaaatataaccgtgatgataaaagcaaaaagaaagatacaaacctaaaccgaaagtcgctacttataaagtagaaactataaattctcatttgaataataaataatgtaggagggccattgatgggattttatatgagcagtaaacacgaaggtaaaaaccaccccaacaatgtctgagtaacattacacgcctggcatagcagccttgcttttataggtggcaaaagctactaatccttcagtccaatatttacttagtccaagttatgctttcctggaccctagctatgcatctctcctgctccctgcttatatattcttggcccttgatgtattcctggctcaggaaacaacttttagtgccccgcaagggctgagtgagaattgacagtgtgtgccagagtgagagcgagaggtagggggcctgttttagttccactgtgtttgtaaggtcactcagagtacatctgtatggagtgggaactcactcgctttcactgtcacaaccactcacaacagccatctgtaatgctgttatgtggagcactgtgtccctttgtcccttaaacacgcgcacgcacacacatgcggcacgcaaccgcgcaagagggcacgcgcgtgtaagcaggcacacattcgaacccgagctcgcactctggcgacgtagcctttcacacgacaacaaatgaaccagtgcaaacacacattaacataatgctaagctgtaattgcgagagcatgtgtttctaatgaataagttgttttaggggttttattctgctcaggctgtcaaacaattcgcccgtgttttgaaatataattgtggggactgtaagag-------------------------------------------gaggagctaagccattgtcattgaaaatgggatgagaaagcagccgggccccttacccttaactctgttgtggacagatttcccctgacaaaaattaaactagctcctacttggcactttattatctcttcaactgaatgatttattgtttgtggagcgaaagaaccaaagagagggggaagattacatttccagccaaagctcaggcctgatctcgttttttactccctctgtccaggaaaaaagctcccgacaaacaataatgtcagctgtaattgatcggaggtcgctggctgggcctgcagtaaaagcgcactatttaagcgacaatcggccccgcgctcttcagacgctggctaatgaagctgtctgtctgggctatttaccttctcttaaatggaaggggagagatgtactgtaagagacagggctggagaggatctgcctctcactcccgtgaaataggacctgcacatgcctcaggaatgtataattggttggcgcagccaaagctggggatccggtgctaattaaatgacttgtttaaagcctatctgtctttgtttgggaggctctgggcttcagaacaatgcattgtaaatgctgttgtcaaacaaacattcctggttatcctttgatttgaattgaacaagacaaagggctgatttgctcactgctaagcctttggttttca---------------aaaacctgagacctccagctgaacccaccatgtagaaaat-----ttttttatgaagtcgaccaaccagaatcatttcagtcacagtgaaagtttcct--gagagaagcttgcagtactttggatccactgatcgattagccgctaacgctattttatcactctgctttttcagggcttgctatggcgttctgaggttcatcatggagagtggcgccaagggctgcgaagtcgtcgtgtccggcaagctgaggggtcagagggccaagtccatgaagtttgtggacggtctgatgatccacagcggagaccccgtcaactactacgtcgacacagccgtccgccacgtcctgctgaggcagggtgagtgcagctcggccacatgcagccaaatcaaactgccatcgcgttgttttggtggcactgatgtgtttatttaatgctctcaggtgtgctgggcatcaaggtgaagatcatgctgcccaaaatgataaatgacgctgtacagcagcagggattgatttggtgtaaatgaaactaattaaggaaatgtcaaacataattaataaaacaggtttaagctgcaaaacattgtcaattgaatgaatgaggaggcattggctcccattgttcaggctttatttaggtcttgtgtttagcttgttccctgctccagaatgctctctcccctcctcactccctccgccaccaattccctgagagggggaaaataaatttgcttgtctctccactgactgtagaaattaattgctgaaatcttgtcccatccaagtgttacattcacacgcaggacattaacataactaatttgaaagagctcaaatgactgcataatggagctccgtcaccatgcatgacagtcgctggtcataccaaattagcttggctttataattgaaaaatttccccctcctttcttatttttacatcatcttccctccactttttacacatactttttcacgtcttccttgctccctgccctcctgtcgtatctttccttcttgttcagttttcctgataagaacaaaggttttataatttacaaaaagagtgcttgacctataattagagaagaggagtgaggggagaggagggggagtaccaagtggtggcggcagagtcagggtacttcagcaggcctgtctggctgccaccaccggggcgagaggctgtcgagtgatgacggagagcaagaagtagagacgccacacaaagagagcgaggtggaggtttggagggggcacgggtggcggcggggctgttgaagttgaagcctgttcttttgtggcgccctgccttctgatcatttacatcaagttgacattcggagagtttactctggggtctgtaattgtattctttcgccagttctgcattgccaaccatgaaaatggaatcttatcaaccctgaccaatttttaatgtacaaaatgaattggcaggggttcaaaaaagggggagctacaattcaaatcaggtgaatgatacacagccatatttttgcccccacccccaccttaa--acacacacacatcccctcaacctgcccagcagagtgagagaataagtgtagtaccaacagggggtgggggaattggagagagactgagagaaagtcagataaaagtagttaaaagaaggagaaacgaagagggggggtgtgtggaaacaacaggagagtgactgaccaaatactcagcgacagaatgagagaggaagacggatgcagagaggaaaaaaagagagggggggagaaaagatgagaatatatatgcggtggccagtgttgtgagacaaggcaggttgctgtcactttaaaaatgactgtaataaaagtgaccgccggaagatggatctggtgattttggcttgctaatcagtcatctgtgaagaggaccacagcccagattcagcggccgcctgacaccttttgattgatgcctgtgcccgataaaaaagggcccattaactgtcctcctattaaactgggtgaaatggcaaaaaatgctcttctatcccactccgctcttctgatctctctttcatttaaactatatttccttttatatgctctgccctcgtcctttcagctctttcccaactgttaatgttcctcttggagttattactggcacag--------gtgggaataatgttaatcgtcgaggcctacttgtgtgtgtgtgacacacgtgcatgcgcatcgacaagaacgatggatatcgacactgctgcatttaatgggaattctttatttccataacaccataaatactctcttttctggaaggtcaatttgctgaatggtgatggcacaaatattgcaactgtcctctgacagatctcacaaaacaatcagcatgtgcatgtggggagtgcaagggagtggtggtgcagaggagttagaaaagctctttggtggctggctggctggttcagtgcaagtgtagatgaataatttagggaacacaaagaaatcaatgtggcatctttagttaatttgatttgccgcattagagaacaactggctgccttatctaattacacacacatatgcttgggtaattgttgcaaagtcaatagtaaacaggctacattcctttgaacaatttctaccactgctgctcaactttgggctcctgtgtggctttgaagtgctgccctgagctgcagagtcacagggagtgatctgaactcaagctttactagtcagtgtagcgagggcaactaggttaccctgttcgatttgtatcagtgggtgctgctgtgcgccgttgtcagattgactgtttcttgagtggataggacaaaaatgggcacttcccttattaacatctcacagtggaaatcaaatatgcaaggaaagtagtgtatctactaattagtgctgaattcataattactgtgctcattgatggagatacatttgaatacgttcatttccttagggagagaggcaggctgtccgggatagactgggagaaaaaaaaatccccttcagccccccctcccttttcttttggaaattagggatccgtggcacatggcgatactaccagactaagatccgaagtgcccgcaattttcttcagatataattaatcaagtgaagcatgtaacctaatgaatgtgtttgatatccgctcctattcaaatatgggctttatcgcgatgtgtgccggaattgcttagagctatgcatagacagtgacattgcttggaaatgttcttcaacagtttctctttgcgtgtaaacaatatccatgcttgtcaaggcatgaaaaaaaaaacagacagagagacacattttaattgcagtaaattaataacaattaagccgcaggatgctgggtatcttgacagtgctttgttgttaccctggagataatttcactgagtgccttgcaagtctgacaagcaggtgaaaaggtagaaaagagactctgtgcaggggttgacctttggcctctgttggttaacctacagaccatttaggctttgctccatttctgcatggaaattggaaaaggggagacaataatttctggcgaaaccatagctggaataataattgctaagtttaaaaaaacagaaatctaattgtgccgatccctctgggaactaatattggactatcttataaaaggcccccagtatcccagcagtgatttattgctgaattccagtcattttcaatacattatagtttccaaattgtgtttaaattgagtgtagaggagaaaaggccattaggagatgcagaaatgaagattatatttaaatattcatgtactcggtaccttattattgaatctgtacactaacaaaatcaatattaagtgcagcttgacataaatttatttatgaatttcgactttctaagtacttgcgttttttcgctcaaaaaaaggatgggtataatgccgtaacgatatcaaaacagagtgtcagggtgcattagtctgggagtttatgaacccgcacataaaaactcaggagcgt----------------------------------------catgtcattcaaatctggggcactcttgtctacaagcaatttgttcttttgttgctccatgtgctctattttcatcttcttctcttgttagaaccgtgagagaagagcatataagggtttgatggagtggtgagtcagagacaggatgacataaagagagagaaaagtgagaaaaagagtgagtaaaaagagcgagagagaggagaagagaggggagagagaaagagcaagcgagagagagagaccaagaaggccaatgtcaatcccacagcaaacagcagcggataatcatgggctttaggaaaacactgtgtccataatgctattacccaggattacctactccagcagagaaggcgagactctcttcacaatgtgccacagacctttcagataatcatcttatcacagatgacaaacccagaagaaacatcccattattcaagaaagagggggggaatctacagcatgtttggatgaagacatattgtaagcctaaattattcaagtgaaaaaatatcagattttgaaattagtacgccagccgcttcctcacttcctctctttcattcgctcactgtctctttctcccagggtgctttctccttttcccgcagggcaattagagacaagattttatgcattgttcagcttatcaattagccataacaccttcccctctgattggtctgtaatgaacataatggttttaacagtcag----------------------------------------------------------tggctcatgaagctttcaacagttattgtatctgatccagctggatctcagggtaaaaagaggcgacatctcaaaagcactgaagccagcctgcaaagatgcagaatagagatggaaaaaaacgaaacaaaagagaaaacaccaacataaaacccaaactaaagcaaactcacagagttcgacaactactaaggcaacttttgccaaatacaatataagcccaagtatattgcaacacaactatatattaatttaataaaatacacaatatagcttttgtacacataacaatttggctcaaatgcacagaaattgcagtaaaatcaataaaaaatatgtcaatttttttgatgtaaacacatctaaattggatacatttacacatataatgatattatgtatagtgagaatgtgaagggacattttcttcttcgcttagtcatttaattaattagggtcatgtagcatttaaaattaggtaagaactcttagtagagaataagcaaatgacagtaatttcaaattgacaatattaacacaaaacagtcatttagaaaaatgagagaaaaaacaacacctacaagcttaagagctattacattaaaaatgatgcacctactaatacaataatccatataatctgtgtaaaaagcatgtagaaaaaacacctgatgcagtttgctgatacagtcattgaccagttatgagaggtatgaaggatttcacaggtagataagtgtgagaaagtccgcactggtgactaagggatgggggctcaggcccttgcatacactcgcttcacttaaatgtgaactatggcctctgcaagttctaaggcaaatattggaggtgcacttgtatccatgtaatgctgacccatcccaatagttggattaaagacaaggtgaggaaactcattctgtctcttccacaacaccaagaatcggttcaactgaaccgagcaagttttacatggcaaaaattgatcaattgggaaacttaatgtgccagtgtctatactcattactcttcatacctcaaaataagaaaaggaaaatctagtgccattttatttgtcattctttttgaaagaagtttatctagttgtacttatccatcggagacatgcattcgcatgtggtcattgaagtgctccatttggtcaaacttggcagggcagacggagcatacgtaggtggtcccttcttggcagctcgcttctgcagctacacccactcctgttccaaccccagcccctactccagcacctccacttactggcatggcgagggcaaccactccagctccgggctcagggacggccataggcatgggaatggagacaggacccggggcaactgcactccctgacagcccagtgatggcgctggctgtgctgtgcagggccatgtgcctctccagcagggtcttgtgtgagaacttcttcttgcagatgtagcactcataggacttctcgcatgttagataagcaataaaaaaaggcagtgcacacgtaataaattacactactgattataatgttgatggatgctcaacaagattctttattcaacaaacgtcaacataaaatctaattttttacaggcttctacctcctttattcttcaacttcacaagtcaaacatagaagcatgtgcatgtagtcgttgcgcgcacacgcagtaatagagatataactggaagagttctagcagcatatggatgccatttgcaagctgcgctgagaatgtataggtcagtcttaccctttggtatctctctatccatctgttttcacattacttgcaaattatagtgtcctccagacccaaatgaacataaatcaggccggtgaaagtgcagaagttttcccatctgtcataaaacaatgatttaatgtacgggttgtcaaaatatggcgctgtgaattcgccccgctccccagcagtaggaacacaaaggaccatctcatcggagtaatttatggcctctgagggaacagtgggtgattagggcttaggccaccaacagccagaaaaacagtaggagctccagtaaggatggttggaaaacctagaccaaatttatcaaacaattcagcaaaatctatttctgtttggagaagagagcaagatata------------------------------gtcagcttctattcttggtgctgacctttgtatgcatgggcctcataactgacattttcaattacactgcaaacaacttatcaatatgcatggatttcccagccaatatcagagcaaacagagtcgtttggagagctgtttctgtcaggggagagaaatagggcagacatgtcaaggtcaggattttgttaatgagggacggaccgctgaataattgaatgggctgagcagtatcgactgttgaagcagaagcatttaaagcgttggcgatcgttaaggaaaatcctcccagcactttatgttccatggcagtaatttatgcacgggcatccaagcgggtgccctatggttcacagcactgaatgcacaaagcaatgagtggattagccaagcacactttagaagcagcagccaagcgtgcaagtcattcctgtggatgaagtgatggctctggcagcgcaattattcagctgtgcattttaaatacacaggcaaatggcatcgagagaggctctgaatatctgctcggcgtggacggaaaaaacagctaaacacgaaacgaatgtcagggctgaaagtgatcaatcctcaaattacgcatcgcacaaacacacgaggaaatgaaatgcaaaacaggcggcagcagtaattgagggcgatcgggcccacgagcatgtgacgaaacatgtgatgtaaaacgaccatcaaatttcatgtaaaataagctcccgcacaggagaagacacccatattttatgtctaactctggagcagaagatgtatttcctgcttccctaggaagcatgattggtgtgtgactctgtattatgatgagatcacttggtggggctgaggataaaatgtcgcttaggataatgtgattgcccttaaggtacaaggaggtgaattatattccctgatttataatctgaaaattaaagactcactcattttctaatttaattccaccttcaatggaacaatgttcactctgagccaaattggcgaataatgttactaattcagatgcagatgtaatttctattcggggggctgcggcgtgtggtgatgaacgagtcccggatggatcgttgccactcctatctccccgtcttgacaattccccagcagttgtgataataacctgagcaataaaggaaggataggcagtgctaccctgttccactcctcataccccaagtcatctgatacttcatctaatagtatttctgtcctttcttgtgtcactctgtcttaaggcagctgacaccgtgctcttccatacaggaaaacagagcacaccgaatattacatgggtaaaactgcattaacacgaagactcttaataacctgcatagtctataaagttgaggaagcacgagaagtgttttcccttctagttagaaaaattgtttgaatcaagtcgatggcagtcggttacattgtatgtagaagctctacctggcttgtaactgactagaactgtgatgtacagatgatgtattattaaaatctgaagcaagtaatgcaatgatattaggatacagtttttgtatttttattcttgtataaggttatttgatggctattgtttagcctatagttcattctgtgttatttaaattctaatatatgaatcatatttggattgaagtcatgttcaggggccatgttgtgtatgtattgagatgtaaagcctttgaatgtgaataattattgtaaactataatattttacagcttttttcttactatatcatacattttctatttgctcagtgatttaatcatattctgataatttaatgaatctgttcattctctctgattatttgtgcgctaggtcagtagatgttgaatgatgaattttccacttaatgcttggtagtccagtaattaaagcatgtagggatttaggcataccaataaagccatgtgtcctgtct------------------------tgaacgcttgtgttctctgaaaggtggtgaatacgtgaagcgcatgtctgggattttcataaaagatcagctcaaaggcctcttgtcagctaaaacgacccattaaagaagtggggagcaggggaaatgcattttccaaattgaacgttgggatttacagtcggtttaacgctgctgacccctaacacgctaatgtttggttcgtgtcatcagctgtccctccccatcttttatcacctccattgtcgagctatctatttaattgaaagaagttaattgaatgaaaatgatcaactaagcttgtattaatattgctaatggaactttcttcttggctatgtttggagaacgatgtcacgccggagtttgggaaaggcccattaaggtttgcacttaacccgatgggctaattaaggaatgcttattcattcccagagtcagggggtaggtctgctccaaacccatcgtcacgtgcctcttacagctttttgcacttgccattattgcgggctctggttgcctcccggtgattggccaagattgattgttgctctatgtaaatgacatgcgcaacagtgggttgttgttgtaaatcctgtatatgtttttcagtgacacattcaactatctacaggttgtcatgaatcactgagtaagtggggtggggggtccacccaggttagcacaccgcactgggcctgtcagaaaaagtgggaagggttcacattcttcacctcccccagaatggcaccttccaaagcggatcccctgtctacccattccccaggccccagataagaagctcatccgtcatccactggggctgcattaaattttaactctggttaccgagtgtggccattcaaacttttatctcaaaccttctttatcttcttttcattaagttctcaagcactaatagccctgcgagtctccgccggggtaaggatgatgttctgaataatgaaagctcattatttctctacagaatgcttgttaattcaaatgatgatattaaaactatagtagccctcagcagtcgggtgatttctagcatactttatcatgtatcaatatatactctgtttgtcaaaactgccccaagcctgggctgacattctcctcccgaggagtggagtgcttcagcaggcctgaaatactctatggtgacaactggcagagtttgtgcctt------------tgcttgttagaaaacacaacatttgagtggcagcgaattgagatgtgacttctctctgcttctaaatgttccatcaacacccaggcttcccttaagccctggcagaggcactgcaataaactaactaggctatccaatttcccttcatgaaataagagctttttaatgtattttcagagaagcagaaagaagttaacacacagtgatgaattagatttcaatttatttgacttcattcccagcttgctgcattaaagcctgcaaacacccatctctagcagtccgtccacttgattcttattaggtttcagaaaacaaggcgagggaattgcattagtgtatcttaagttaaaagctccttgctctttgaccaagtgtttcattgttatagggttaatcagatttttgctgtcttcatggagatgctatcacaggctagaggcagtggtgggtaaccaaagcagccgtgcacagacgctatccagatgggatcagcttacggtaatttggtttcagaatacattaccagaagaagctcctggccgagaattgccaccccgctatgagccaggagccggtggcctctgtagctgcagcatggagcccaggcaacccacctgtcctgctcttactttcctcatctcccagagcaaatgttaggaggttttttgggatgtgtgcctattaaagagaaacctagcttgtctggaagttgatagttttactcgtgctaatgtcgaggagaataaatgaaacgcacctcaagcagttcaaatattcatagctttattcaaatagatgttttcacccgggtttgacacggctcttaggctggcgtgttggctcctcagaccccccatggcatggggcatgtaatcatcctgaaagtctctctgggtgtctgcactctcataaagcaggaaaatggatcgtgtggcccaggaagggaaaatgaaagaaaaggagaatgaaattacagacctggctgactgcacaaatcatgcatatcatgttttatggcttgccagaagaattcaacacctgtggatcatcgtagctataattgtacatgaacgcaccgggatggaggtgggaggagagagttgtggtttgcgtgtcgctgaaagtgcgagcgagagtgcgcgcgcgcgttcttgtaggtgtctgtgtgcttgagagtgtggttttatttttttttcttttgctggcatgactggcttttagagacagaggtaagacgataaaagaaagttactggaaacgcctgttgttcttccccgtat-------------------------------------tagagacgaggggaaacatcataaattctgacacagtgctgttgtctgcaggatgataaacagcactgttggatggaatctgcctctctgtgtatctcttagacactggctgccactttatctcttccatcctgctagattacacctccagggttcaggtgggaatcaatcattgctattattacctgaagtcgcacgatgcatctatcaccactaaggttaccataacctcaatattaacagaggaaaagcccctctaataaacagcagaaaggatgggctggctggtgggatttcatcttcctttcacttttaataaggcactcagaggaataaagattacaggccatatttagcatgcagaacaaatcaggctcttccaggctcttcctctcctccacttctcattctggttagtcattaagtctgaggagaaggaagggtggggtgggggttctagcgtggagaggcgttccctggttcaacagtcatgccgccgctctctgtgctctcctactgcctgcagctgctgttaataagactcttctaaggaccgatatgtgtaaacttggtagtgagtctccacatgcctctgcaagcctggttagaccactggctctcacaagcctatatagtgcaccaccagacagatcaagaaataatagcgttgccctctgacccataaaaaaacattgactctccctctgcatgtctttggatctttttttcaccgctttctcttgtttctccccatccttttcatttctttgtgctcctctcacgcttcatccccctctctgtcttttcatcctcctctccgtctcctctgtctcttcatccccctctcagtctcttctgtctccctctctgagtaagtgagtttcatctggggtgcttgccgggcgaaatcacctcagggcgaacactttattatctgtagtcaaagcgtcaccacaaataccattctacacacacaagtgtcactttccatttgtctgcactctggctgcattagcagagccttgccagcccagagcctcatctcaaacgcacccagcagaagaaaactaacagcgtgggaaagcactcgccctgcattcctgccccattaacaccactggcagcaccagagcagacctgctgcctctcaaaggaattaagacattattatcaacactgacctttctgaaatatcttacaatatgacaagctatttaggcaggagccttagagtctaggggaagatatcctgcctgcagcatatagtaatatgaccccacatcttctaatctcagttggtgcaagatgaatgtaaaggctgctgtgtagtatgttactcgaccattattttttgtcacttactgcaaaggtagctcactgatccgaggataaacgaaaaacaccctctgtcttcttcttctgtagctgatagagtgcattctgatgctgaattcattttcttaacagcaatggtctttattccacgcagcagtcaatccttcattttgagaggcctgagcaagagaattacatgattcatcaagcaggctactccaataaattggatagctgatacaaccatcaaaattgccattaaatgaattgtaagtgtgaaatagaatggtaatatgtcttacatagcagagtaataaatgtagtgcaaggaagtggtgagtttctcggaagttatagtgcaatagactttgcactttgaggtgctaatgttatacggtaacactttacaatatagctcacaaaatgaatacttaccaaaaaagtgacaaacaaatcaggaactaacatgtttaatggctaataagtacctaagacttctttctgaaagaacacaatgct---------aatgtgtgccagcgactctccacctctacctctcgccccgggacacgcagacctactttagactttaactcagacacactggttaatgtctaagacaaaacttgaatgcacgccggctctccaaatgtgacagaaacgttttctctcgcaaatttaagctcgtctctatgataaaatgagaatgatgataaaagggagaatgggctgtgccgcctcttgcggcgtgggtggggctgacaagaatagactacattatgcagttcatttagttaacaagtgaaataatggggaagcgtgcagtgggaatgccgagagaaaggcacaaaaccctattgagagctcttggccgcttacagcgtaaccgtcacatggccgaaccgagtccacggcagctatttaaggagaggctgtgcgccttcagcaccacttcgctgtccacagtcccggagagagcacgctgacgcaaccaaacgagcacgaacgacttcaactttcgagcacgccgagcaacaagtttgcaaacatgccgagatcttttctcgtggattccttgattttaagggaggccaacgacaaagggaacgagaacacaccacgctcttccatccatacctcctcctgtgactcgggacctctgcagctgcctgctctcatctcatccctcgttccctcactcacacgcacacagaagcgcacatttccacttccacccgcgtgcatttatttattcgttatatttcctaattcagtttgacgaatgagtgacagcttgacacttcattcggcaagattaatagaacgacacaatatttacgtggcagagacagccaattatcccgccatctatcatccagattatctttctgattgaaaactactcgtccatgtaatcggaattatttggaattagaagggaatttatggcttcttgtgtcacttttcctggacggtggtaaattagaaatattagatacataaagtgagtatagaaaaacaggataaaaagaggtctggaattaatgccacgctttcgccagtctccgtgccccgggatgaacccgcttttcagtcaccgttgtacgtactctcttcgcatatattaacacttacagtgggtcatacattgtgttggtaacactgtgtaattcacactggtaaagaaggcagctttttccctttctgcagcgaataatataacaatatcccctatgttgttatagtattccacctaccctgatgttcccctgttgtcattctcttctcttcctctccttactttttttttcttgttaatggacacagaggtaacggttgtatgcctttcattgcacttggatacaaaagttaattaacgatatttaatgttgtatttctaaagagttgccgttttatagcagagcagtcaaatccagataatgagactaaagctaacaataatttcatatttatgtctctcccactgcttttctctctccttcgatctctccttctgtcccgtgtgctgtcctacctgactgttgtgttgtcacttttaatttaacagttcaatggtttttcaatttagcccttaaaagctgcgctgtcacttgtgacgaatgttaattgcatgatgtttgttgttgttacttttcttctcaatgacaagtgtccccatcccgcacacttcagttctaaactacgtaaccctttatgccacctttttccaagatttaacactgtctctacctcatacgagcctttcttatctctctatattcctgaaattcttaaacaatttgtccttccctagaccattctgattttaaccgatagttttctgttcataagccccctgctttgacagtggtagcctctctaccattaactactctcatgatgcttagtacgattattaccttgcattagatttctcacggaccttgatagctgatttttaacacatctcgtaatacattgctaacactttttcttctcttcttttactcaaatgccgtgtggaaaataataattattggaatctttttgatgtaacctggcatgttcatcatatagaaacagtataaaccctgctgttcacctagtcaatttgaatttcatgaccaatcacatgtagacaaggtgtcagttggtgggtagggaagaggggagagtgaatccctttcccaaacagttaatccaactttaatcctagtcattaggaattagacatgccgagctgtccggccgtgcctctaaattacaatcaaacggttaccaattacacaaattattgatggtagattctcttttcaactgcaaattaaggctattaaggaaggctcctttttaatgcaaaagtgactaattaaccagcggataggaaatctgctgcccagatatcaaaaaagttctcagcacacattgcagaaacacaagggaaccaattagtttaattatcaaaacagctaattaaaattgcacagttcctaattagttctttgcttttgcctctaattgacagcatggagataaatgggctgccgatgaaaatggggagaggagaaaaacaggagaaacttcggcagaatatttatgctgactttatctccgtctgtgtggcagtccttgaaagtggaaaattaatgacctgccaaaatgaaattttcagaggagactctttcagccaaacttggaaaggagaatgaggaagataacctaatttactgcagaggacaattatcatggaaaaaagcaaactgagcgacacatcgcaggccgaggtagcatcgctcctttctgaagaagacaaactggtagattgaaggtctcttgaatccaggctgtcgctgggggtaggggagctcttgtaatttgcagaactgaatccatggagcgggcataagggaataagttggaaggggaagaagacagagaacaaacctggcaggcacgttgaggccatgccagtcctgcctgcgccacgcggtgtggcaggggggcagtgccaggaaatgtggcaagaggaggaaagatcaaacaacaagggctgcagatctccaccaatctgctctgtattaatgtcagagccaaggagcagctgaaccagacgtgatccacaatgtgtgacagcaatgtatgtgtgcgcgcgctcgtgtgtgtctatatgaccgttcgccattcgcaaactggaccaaattcataacggcctggtggtatgagcgacagctctaaaactgtcatagagtgtgaaacatttttccaacttgtccttagaaacttgaggacagcaaacgcccaagagtttgctctcagattgcttttgaaaatttccttactgtcacatttctaatgcggagcacaggtaattgaggtgtcccctcccctccctttttttccagggtttctcaccccatcctttcaccccccaccctagccacacagcgggcacaattacgttccccatcaccccaccagctggcccccgtgatcccacacttcttactaaacgcgactccattggccctttccctcttaacctctcagcacccgctccaggggaatggtaaggctgcacacagaactgggaaaaactcaagacagttctactacttttaacaaaaaaagcgtggagaagttgagttaactgcatgtgcattgagaattaaacgcggtttacggcaagtgtgcggaaactggcatctgagtgtctgaatctacacactgcagctctgaagaataatttaactgcctaactaactaacttcgttttgttttttgttttgcttccaggttagctgtttccactaactgtaatgcatgctttttattttctgtctgtttcacctgtagctgttattttatctcaataagtattaaaaacactgactcagttttcattcttaggattcattttggagcaaaaaaatctattttttatttcccgtgctcctgtcctaggctcttttgcatgcatgtgtgtatacagtgttgagttgtagtgtaatctgaagtggaagttgtcttggcccagtgatctgactgctaggtttcaattgacagctgaggaagtgtgactggagcgtgactcaaaacggcaggcattatggccccagtgccactgacgacactttggggattacttggcaaaggtaaccttttcattctttcatgccgtctctctctgtctctctttcagcacatgcacaaacacacaacatataagcattgaaatgagtaactcagtataatgtatgatttccttgattgtctcctctttacgttcacatataaacgcaattacggggccagtagccgtggctgttattgctgcagatgttgacctttttcgagatgaggtcatgcctttgataaaacacacgtttccttgtgtctccctcatgttttctttcccccgccccctttctgttgcttcatctccttttccttaccgtttaccccgttctttactctttgcactgaaaaaaaaatccaacctcagtttaagaagtgcatatttgtttgtgggtatgaaagcgtgtggttttttgtttgcagtaggtgcttctgtaccctttgcacatgtagacacagatagtgtgaactgggcgtgttttatgtgtttaggtttggggattttagtacagcagagggagggggaaaagaacggtaagaagaacatccccggtctcacagcaacttcaaaagctctccttccccaggatattaagcgactgtgatgaaaaatttagcaagcgttaaataagccgctttgaagtgatctgttttggctcagcagtctccaaatttccgtagcccctctgcaatagccatctcgctacagagagggaataaaaggaacagtgtgttaagtgcagaagttgtgggggacctggctggctggcagaggacctgccaacagtaattggtgtggccaaagacatgaaggaaccactgctgtcgctgtccccttttgttgttctctggatcgttctctcctcatttcacctctcccttccctgatgggtcttttgctgagtcccgtgagttgcaggcagacagatgttgctca-----aaactaggttttgaatacatgccttgtttttttggggttaactccgactctattttcgcaagtgcacccaggtgcttgccagctccaatcatgctgtacaagtgcatgcatggatatattgctctgtgtgcttgtgtcattgtacgcacgcatgtatatgtgtgtgtgtagtagtgcgcatttgtgcatctgtgcactggcgtgtgtcacttaatcttttcttcttctttttttccccctttctgttttatatttactac-----gcaacaaatgaatcatctttattacggagaaatttaatttggatgaacttaactgctgccgccaaggtcagacgggcagaatgtcattttaatccaatcaactttaatctgttggttataaaagagttaggctgttgaagaatggctgtatctcaggccctttattacactggctaatgactttgattgtaaggcgcctatcaagaggttaggagttcttatggagcttcacatcctgctaatgcgctacctcatgtcactgttgggcttagctaaccctaaaatcaccattgcctttattccctgtttacgaagaaatacagtgtggaaaacatgaaacagttttaaatgaaagaaaacatgactataaaagcagtttagaagttatagcgtttcacatttgagggataaatggagaagaaaacataaatcctctgcctctacccaactattacaaattttctctgacccactatttgctattagcccctcgtcttcctcctccccttcttcttatcccttcactctccatcgctgtctctgcctatcctccttatatatcctcagccttcgctttgctttctccccatctccagcggcatgaatatattattatctacacaatggggccctgcttattgtttatgaattaccagccttgcggccaaacaaagcctattttcataagaaacctccatttcatttcagctccaattagattgggggctaaagaataggagtcctcaggcctcagcccctaaggatggcaggtccattcagcttcattcaatggggccttattgctttcccatacaaaagagcacgtggatgggctttcagactgaaacaccaaccaaaaatgactgggagacagtactgtacaataacaaatctttaaagaaaggacactgagcgcttatcctcccatccatcaattcatccctcactcttcgctttcttcttctcctctgttcgtatattgtaagacctggacattaatgacagacagttgaaagagaaagggagtgaaagaaagagaagaagaaagaggcaaagcagctcagtttttcacaatacatgtcaagtctaaatgatcactggcggtggtggtggaggggaatcactgaatggaaatctaaggggagagatggaaaaggcagaaggagacgagagacggagaaaaaaagtggggaaaagatcgcaagaggaaggcaggagaaaccgagtggcagagagcaggagacagaaaagagcaagcgcgcacaaaatgagaaaatgatcaggttcacatgaagcgaggccaccaaatttgtcgttgtggagaagaacccctcattactgcacctcatgggcactcggcgtggcctttgaagtgctttgaggtacatcatcccatgaaacgagcatagttaatccacttgttaatcaagtgtgctcatgagcttatgtctgaagtggctctttctccttggaagacgtaaagcgttcaaaggaaattgtgttgggatgaaaaagacgaagtattgtaaacttcagacaaaatctgagcggagctgtgaccaatacatacactgcagatccagatttttcttctttttttttgggctcggcaataaacactgacttctaaacggctaaggcgagaacatttcgcaagaccatttataatttgaagcatccctgagctgttcataaaaaaggaccatccccacccattctccttttgccatctcaaagcacgcggctatatgtgcacatttgtttgccttcttctctctaaattgctggatttcagatgtttaacctctttggactcctccattaatgagcgtttaaataggactctgtggtaagggttgagctttaagtagcagagaatgaaaaatgatttgtattgatgcaaatcgtgtgtacggagtgaattatacacaattacccatcaatactggccagtcttgcccaccctcaccaacaagatgtggttaacaggcagaaaataagattgaaatggtgtgtaaagagttgaaaatgaatttcaatgctgcatttgtccacaattaccccgtcgttcacacgtgttttattgggagttttttttttttctttttttttcttcaaatatttctcaaagcagattggaaacattcttggtattaccctctttcttcagagaagaaagaattaaggattttgtgacaaaaaagagattttctctccttctggagcgacggaggataacatggaggctcacagcgtgtttgattgttaatcgtggcacagaggctttaaatctgcataccatttttgtgtagcatcatatagtgtaattgtgccatagatactgttgacatccacatgctgtttgcaagtcctctggaaacgatgaagtctctcagtctcatctaagccagttcattaccattcaggtgcaaaaaggagataaagcaaaatgcagatcgctctctctgtctccccctctttcacacccatactctctcactcactcacatgcactctttcattctatctctctctctgccgttctctgtgttctctgatgttttatttgatatcccacaataaagcctctctttgaactgccatcaattgtgtatggatttttcctctgaggagaaacagagagctgtctgaaagggctccagtcccgcaggctgccttcatattgatgcagaggagtattgccatcctcattgctggatcaatcactcacgtcactgttgttttatagctggggccacttcacagaaagaagcctgacaacatcaccgcagaggtttgcaaaacgatacagctctgatagttgaggagggtggaaggggcggcggagagatgcaggaggatttcggaggcaataggggatgaatttagattttgtaactgtcacacacatgcactcgcacatatctctctttcgtacagtggtgggaggctctagtttattgtttggtgtagctaagtcggatctagtatgtatttaagcaacataatagtacactacctcaacagcttttatcccgtcttaagctatagtgtgcaggacccgcaagcgcactcaaatcgcgcacccgcgcacacaaatgttaaggtcagagagccaacaagctagaaaagcttgtaatggagagcgtttatgggtagtaatgcaacccaaatacaccaccgctcctgctccaaatgtgatcatttaatcaaagtacagatgcacaaagtcttcttaaataacctttggatttggctgtatttgggaattataaaggcaaagctagaggctgagggccaaagcagatcacagggaagggattttctgcatatcctgatacagtcagtcagtcagtcgctgggcagggcaggaactgtccgtggcccgccaatgcacccgctggaatgacttcatcaaacactggagacgaactgataggctgactgggtgccgccgctgctgccaacaggggacgagaacagagggtttgttagggctgcgtgacagcagcgctggggagagaaacacagttcaggggcctttttccaagagtggtaatcaggcggagggggatgaaaaaggctgattttcagggaattagcatgataagcgagaacacaaaatcaatccttgtcctcagccgaggcctcctctgattactttgaactgtcaaaaaatggcagaatcaaatcgaaagtgctcgaggttaggggagtgatttgttcaagaagagatcgctagagcaattgacacagctcttgagacaataattgggttatcaaagagaaaacagttcaagtaccacgggggtgaaagcttatttgcattggattttcatacggagggacacacctcttcttctttacagaca--gttttccccccctcgctctatacttgagaggcgagttgacacggggattgcatcattatcagccgaaagtttgccgccatgtgttcgccgcgtgattagcaagtggtttgtgattcaagttgaaag---cgcgcgagtgcgtgtgtgttgacatctctgcctgcgtgcaagccagagtttgaagccgtgtgcggtgaagagacctggtaccttttgccttgtgtggcagaacataaatctcccatagtgagtgctcctctccctccctcgctctctttctttctctctggaaaggcagtcagttcgttggggacacttcccttgtgggcattaggatctctgtggggggtcacaggtcagccagcggaggaagcgacaagctgtgaaatgtaaaagaccaatttcttccacatgtttcagtgctgggagaacactgccaagctgtcagccggcatcacgtttaaaatgggccagggtgctacccagcagacctgtcacaactcatttgtaattaaaaagcctgtgtgatgtttaaagcagagcaccccagaaacttttgaggactgttaaataaagatgagctgtgcgtgcaaaaaaatagaaagaaagaaagcgagaaaaggaaaaaaaggccagtgtattaataacaaagaagctagctggtcgtctttgttgaggatcaataccaaatcagtctgcacttgatttgtggcaatggccagaatgctagatgactaaaactagtatgttttttaaaataaggagatggactctaatattatcattattattatcaacaaaatcattagccccaattaaatgtggttatgattaaatatgtgatttaaacagagtggctcatgtgtctgtgataattaggactatactctgttttgcataatcacccggaaagataaaagttgagatgaagcattatcaaaacaatggtaactgcacaggaggacgttatcaatatatctgtttcacatcctgggttctctctcatattttgacaacctatataacacgtttaaccttcggtgtctgtttctcaaaatgaaattgcgctgtggaaaaaaaagaaaaaatggaaaagaaagactcatattaccgtgaaaaaagatggcttttctctggaacaataagcagtccttgaactccacgtcattaaagtgaacgccatcatttcctttcattaagatgactgtgtgcagacacatattgcagttggaaggcgaagctgcggcaggagactcatttaaaaaccgccctaatctggaaaatgattctaatgtttctcaaatgttatatcctcccaacctagtatgtgaaacacttaagagagccgtgagattctgaggcgtttaaacgagtctctccttaaaaaatgtaccctgagagctgcttttcctgctttcacatatattgccaatatttttgacgataaatactgaaaaaactgaataaaattcatatcctttccctcagccggagattatggttatctcatgcaaaagaaaaaagcgggcctctcataaattgtgagcctctgttgcgtctttctgttgatgtctgcacagaaatatattttcatagttttgcatgccaaatgtgacattttatatttcagattcatctcgctgcagtgattttagggaaatgtcatataaacaaagattttgtcatttaccaaaggaaattactatgcgtggcaggtttggccattgctttctcttctttctctctttccctctccctcttttgccccctattctgcctgtgctagttgtttcaagtcagcaagccataaaaaatctttatctcagtgaaacacagcaatttgggagataatcgaatggtgactggggggcacaaacgccagtctgaggaattataccacaatctcccctgcatttacaaccttcctcaaagccagttgtcaccctggaaggaaagcccccgactgaagattcattacatctttaagccagcacggtggcatggcagcctcatccccagatgcaacacaacagcacactcctcccacagctggtgatgctaccactaaagctgcagtccccttctctctctttcctactcggttatcttttctctcctctaactctgttcccccctttttcttctctaaaggctcccttttcctcctacttattttgcaaaaaccaaagacaccatccccacagaaaaaagattctttatatgctacgtaaaaatacattgtgtcaatatatatctgcactggcattactattttacaagcaagtaggctcattacagaaccatatgcttggtaacgatgaaagctgtgggtgcatcccttgtatgagctgggatgcttaaattattaaatacaccgccgaggcttgattcagatgtggcaggcagcccagttctctcctacacacactctcacacaaacacacagaaatgaataaaggcacagggaaaaacttcaaacacctttcctgtgcatttagtgtaatgaacaatgccttaattgagattggctaattacccaatttcaagataattaatatgatcctaattagcatatgtaaatgggacgttgcataattgagaatccctgttttgaattagatggctctaaagtgaacccgcacgtgaaaaggtacaaagcagctattaagagtttgatgccgcattaaaacaggccatcattcaatgtgcactgatgaaatgctcagcttcacgcagatgttcagaaacattatggaatgtcgttgattattgttgatatgtttttgggacattgctaattagaagtcattgcctacaatccgagtaactttctgcctgttgtatacagcttggtacacggcaggatgagagagtttttctgagtgatttccagtgtgaagttatggtgttgattagcgcagtgacagctgccatgattaaaatggctgatagtaatagtgcagcattcatgcattgacaactttgctctgcatggctttgtgagtggtgatgtatgacaccattagggtaacctcagggccctggaggacacttatcttcctcgtcacgtccttcacactttccattctccctctaacaaaaggacgcctgctccccagtctgcatgcttatgaattgtgtgtgcacacgagcttgtgatacgcatctgtgtgtctgctcgctgtccatctttgctagtgaaaacaaatgctgtagaatatttgggtgagcctgtgtatatttttgttgtttgtaaagctgagtcaaggcttaggcttctggtacattacaaacaagacctttataccaagctgtcttttctgtgcttatgctgctctaaatcctgccatccctagcccatgctacactgttgggctcggagtcggggagaacatacacaggcagacgaagctggaacgggtggggttgggaggtggaggggagagggcctgagacaacataatgggaggcaagaaagagcaggagaagcggaggtgaggtctcggggtgggcagcagggtttggtgagggtggggcagcagggtcgggtaggtgtgttaaggtgataaaaacctttcatgacattagggtctgtgaggttccgcgagcagatcattgagatcatagcatggagcctatcttcctcttcctcgtcatcatccagcgatggcgcgcggctgcccgtggtgtggtggtagtttatagtgactgttagcaccggtgggacaacagagaacaaagttagaaaagcggtgccctgcatggctctgcaagagtattgtgggaaagaaaccagggtgctttacaaacacattcatgtagccgttaatcagattagtgttcgccacaaaacaaggttcgttttggttacgagcagctacgtctgtctcgtgggcgcctgcgctgtttgacagttacctgagatttggtcattttagaagtggttactcaggaaagaacacagagaagctcatctacttttccagtttgacacattagtgaagctcacctctaagtgaatatctgattatgtgtggaggggagaaaaaaaagtcaagaaatggtgcacaggcgatagaaagcaccagttcaacctatagtcctttctcccctcttgccggccataaaacgcagtgtaataggattcctaagcttttccagtgactgcttccactatcacacagacatttaagtgcactaatccatgacaaattgtctcatctgatccatgacaaatcgtctgaagggccgatagagacgaggagatgaaggaggggtgggctggggaatgggcggctctctctctctctctctctcgctttaggtttaatttggcatgtggcggcactcaccgactccaggcccggtgacagagctggctggcttgttttgtgcagaagcagcagcggccacggcagtgccgtatccgcccttacagaaatccccactccctgaagcctggcccacatcctcatagcctgcaacagtcagacacacagccgcagcccacagcattagacacaccaggcaggggaagcagacctgcctcagatagcatctgcaaatgattcatagcgttttgtttgaaaattggaccacatggacaggttttaccaagttgggacaatgcagacggtatcaagttccctccgctgtaacaaccagaactttgataccaactgcagcgtctgtgtggcaaaacctgtccgtccggtacaacaagcaggtcagaatcaacgctgacggtttatggtctgtgagcaaaaattgtaactgcaatggtttgcgccatagagccaatgcagccgtgcacgatttgaagtgaggttaggagctaaattaactgaaacaatcacaaaacgactaaatgacaaagaccgcgaggctgctgctgcaatggactgttcgataaaggtaggtgtttgcgccgtttttttaacgcccgtgttgaagatgacaggcggccacccacaccgtgagtctgctgagtgagagagtcaaggcggtgatgcgagctccccactctttccttcttgtacaaaatttcctcttccttcccgttcgtggttgtatgtcggctctataataacacaactaaccactacatctttacactcagataaaaacactaattggtggccggttatacgcgtaaaagaggatttccaaacgcacgcctttcgacttttttcgtaatttcgtcgagctcttcctgcattattcacggacccacaattaacgacaagcataaggcacggagagtcaaattactgaccaccgatcgctttcataaacgcttttgtttctttaacgaagatgaagtagatgaaagggatgctggactttctcggt-----------------------------------------gctcagctcgagcgactcccaatgagtgagctaaatgattcatggctggatttgggccgtgctgtaattgaatacagcatatgcgtatcggacacaaactgcgatcggtgtcatctgtgactggacgtccggcttcgctctgcacatattgcttagacagaaggatgcagaggggaaaattagacaagtgcagatgggtaagaaactaaagtgcgtctgctgcgtcctccatgtgccggttgtgtattttgatgcaggttgccagatccagggtactgtatgcattttgttgtttcctcccgtccaggtcgccagccatggggaacctcattaaggtccttggcaaggatttagagaactgtccacattttttcctggactttgaaagtaagtgggcgccagggttgcgtgcgtgtgtccgtgtggttgaattgtgagtgtgtggagtggaagtgtgtggcggggagggggt--cacacacacacatgcgcacacactgtaatggataggagctggctgagggcgtctgtcaggggcgactgttctaatcagagcagtggggagagagataaaggagaaaataatgagtgtggcatcaggcctttcatagcgcaacaaaaggccacgggatcagatagacacacacaatgtggagaggagaggaagggaggagaggaagagagggaaaagagagagggagggatgggagaaggcagcgcggtgaaagagaacaagggatggacgggggaatgggtttgcaaatatgctttcttgcaagcgtaggtgatgtaggcaacattatgaaatgcaagcttatgtctggcttcactcaaaggatgcctcattcccacattcctcaaggcctcgttttttttaccactcccacatccaccctccacagccccatccaagcccaccctcaccttctcaatccactcttggatcatttcaatttgcatcccaactggccctgggattccctagccctgttaaaaggcaggctatttgttgtgctctgcggttaatgccgcgcagagctttaaatacccatatcaaatcttggaggctcaacagattcagttttgcaaacctgtatcgaacagaggttcaatccgtcagcttagaagtgtacactccttaagttgtgtgataaggtaaaaccaatcactggattaggctctctctgtcagtgatggtgtattttcagtgcacagtgttgctttgctgaaacaagataagctgatggagtaacattatggtgcttgagatttctttttcaataggaatatactattaatggattctgaagccagtgtatgatgctgctcttgcagttgtggataatgcattagcattagctgtgaaaagcagttggtgccggataccatgagcaatcatctctcgaaaccacaaatttgattgtttttatcatgcaaatccagcctactacccgataaaattgattagatgaaacgggatgggtttttgcctgtcatgattacactggcaccacttgaatgagatggaaaacaagacgccatcttgtgttccactcatgtctgcagcagcttggcttctgttccctgtcatacacacacacgctggcagagcacggcaggagcttgtggttccagtccagtgacagcggcccgtagtcagggtggcgacgcttcaggagcagctcctcgtattggggaaccatgtttgtgttggccccgaattaataacttttcatttagtgcggaaatgacaggaatagtaattaaggaaatggaatgattttattggccatgatgtttatattaagttccagatgtgaagcagctgtctgctcagcaagacgccctg-ccccccacgtgctatctagaggaactcttattaaaagcacgataacagcaccagtcaaatggaggaaaaacatatagtatctcattcacagtggctaaactcacatctcctctgattaacgagaaactgttataaagcaccgtgaggccagctctgtatttacaaaagtgcaatttatttgcagatataatgttactctatttaagacctgatttgcctgttaataatggtagttactgtgttttgaagtaatgttgtcttgttttaagatatagtcaaagaaaggcattacaaggtagaaaacaaagaaagaagagcagaagcagagtgcctagaaggagggtagagtgttgggagggtggagatagagaaatgggggacggtggtatttagtatgcacggccaagctgccccatctgcttagcgcagcagtccctgtcgtataactgtctgcaggccgtgggccacataaagaatgtctcagatttgatgtaattccgcaaaattaatgacagctttactcggtatgggccgtgagggaatgattagtgtttgatcgtccatctgatcagttcccttggctggctgctgagagatgctccactatatgccggtatgttgcctatggcaagcacacatgcacacacagatacacctatcccagagtaattcctgggcccccatgttgtagtttatgtttaggttctggttcgcgtttccctcaacaaaaacatccaatatcttgtaaaattctctgtgctgtgacacttcacatcaatgtgaacacctactgatgtgctggatgcaggtcccactggtaatgtgaatgtgcacagggcacttttatattaggcttaagtgcactattattgttgtacaaatggcataacaatattggcaatataagaaaaatgctgtttctattatagagatatttttttaatctgttcttttgtgttgtgctttttctcaggaagaatcctcaacaggttttcgaaggacatcggttacctggactctctgcttccatggacgtttgtggactttatccaggtgagtctcacctcggcaggtttggttgctggcgcagcagcatggggaggccatttcatgcctggctaaacctgctttgtggtccgggtcccctaatctggaaacaattactgtaggattacccgccagcgcagcccagcgcctgcacagatttaataaaagtgtgcacataggctgagggtgtggctccctcagcgtggcacaacagaagtggcatcttcagagaatgtgtaaggagaataaggaagtgattggaagagagaaagggaccaaagaggaaataaagccacatgatgggtcagatgtggaagggaaaatagtggaaatgtcaggagagggtgaagtgaggatattgtgtcgagtggcaaagagaaacacctgactaatgaattaagaaatccttgcaatccggcgagaaaaaaaaaggaaaaagctatactcttacgatgccctaaaaaaaccctcaatagttttcttgtacttgcattgagatacattcagccacagcaacagcatgaacgacatacaagcagcacgcgtgtgtgtttgaggatgtgcatgcgtgtgtgtgggtgtctgtctgtctgcgtttgtgtccttgtctgagtgtgcatctgcgtttatctacatgtgtgtctttgtgagcttgacttcagacagcagtagctctggtaatccatccaggctcccagggcagccagctcctacttcctgatgcatgagaagccgctggagtggagtggcagcaacaactgctcagccctatttgattactaataagagagttgtcccctctgtcagataccaggcattctccactaagcaaacagtgattccagctagtcaaacattagcattgctgtctctccctactacgtggtgagagttacattgagatcgacgctcaaactacaccccctacctcacctctatagccaccgaacacacataagcacataagcgcgcacaccctcgtaccaccaacctaaacatattcacattgaccaagacctatagtttcacagtgtgagggaaaatgtcaacgcctggaagaaggccatttattctcccactttataaagtgatgaaggtaatatactgctgtgcctgttggtgcttttgctcagaaatacttccatttccaatccttaatgacaaacaagaaagcttttctgattgaaaacaattccagcacttcaagccataacaaaaatcatgacaagagcattttcaccaaaaggaagacatttcacgcactgggagccttttgtgatattttctctccctccctcttacccttcttctctctctctgtctctttcctttgtgtgcgtaaatcatctcttccctgcggcctgtctgtgatcatgttgatgggaaacaaagaaatcatcttgaatggcacattaatttcctcccttctccccctgccctctgcctaatgaaatcccctctgccacggggcctgaggagccacactggcaagccgtcaccagccagtaaatatgtttaccttggagcactacgctaatggactgtttactagggggaggaagcaaggggtgttacagcgaccatgcacgctgggtgtggggttgtgtgttcctcagaccaaatgacagctcttttgcttcccccatctcctaaaactaacaaacctaatctagagtgtcaccaacaaggtgttcagatggaaagccaaaagattatttttgatttatagttgttgttgagcgtcaacctcagtatgatatgtgcctgcatcacctgtcataactgtaataatgacatgcccctgaaaagaatactgcttttgtctctccttttcatcttgcgaataagctaattatctctgttggcagctgaataacattgctgagttcaatcggaccacagcgagatgttagatttgtcagaactccgctgggtgggggatagccttctcttgtggcattggagaacaaacataaatcttcttcaacaatctattttccatcatacttattcacaggggacatctcaaagtggtctttaccctttctgtcaattgctgccctcatccatcaatttcatagagaattatacctcagatcgatgtagttcatgaccgctgagcatttgtcgaggggtagtgggggcggctggggcggggggtggcagcctcgcttctctccgatgcccccctccactattctctggactgagcggagagagaagctcagacaaacagctggatccgctcgcggatggtctgccggcagatcgggcaggtcttaagcgcggcgctgcagtcgatgcaggaggcgtgcccgcactggaagaccagcttgatgtggttatcgatgcagatgggacaggtcatcctctcctccatctgacggtagcgggactgcagttgttcgagcaggttgtgctgctctgagttctcggtgccggggctgcagtccacctccgtttggtctgtggaaagaggtcattgttattaaacgagttcattttatgcagactgtgcagtgctgtgcaagatgagaccgtcctgctgtactaatggcttattacctttcaatggggaaatagtttgtaggtaaagaatgtgaagagtgttaaggggggaaaaaacgtgctggtcaaacataactcccttggagcgatcattgcactgattgggtgacaaagatgaaaaaggcctttcaatatctcagactaatgttgtgcctttgctcagaccggctgttgccctgggtgcgtgtgaaatgcttggcgtggacaaagtaaaccatggccggtgcccatgctccattgtcctcaaagcctcctaaagaggtctcttcacaggtccagcaaacacactctccagactcttggcatatctctgaagatcctccttttgtgtgaggaaacacattactctctcaaggagagtaacaggggaaacaaggcagcactagtgaaaaggcttaagtatgtcaccccccacccctgtcagaccgcctctcttccttgccagatgataattgggactgaaacacttttttggtcgaagcctaattcagtgagtaaattgcaacatgggaaaaacatgaatggggcccaagctgtgtggatggcctctacgtccctgaacataccctgtagcgactgtcacgggaattgaaaaggaaattagtgccatccagctcataaagacacagtgtagtctttataagctgattgttatggaattgtgttactttgcttgcactgtaggtaggtttttctcacaaactggcacaataaggaacaacgagactcgtgaaatgcttggtttcataataaagtttattctatattacaaatagtattttgttcttgactgcaaaataggaatgcattatatttacatacacaggtatacaattaattataacaaagttagagaagctcgccttatatcccccaggtttcgttttcatctctcaataagatactctttatctttcaaatatgatctagtaaaagtcttttctagcatgtttgtgtaacatctgctataacactgagctaggaggacatttttagttcctacaaaacgtttgaaggtggaaactttatctgtgctcttggcaacgctaggtggctactaccagacgacctttgttgcccggga---------------------------------------------tctctcggtcttttctgttcacatccttcccctgcccatttctctcgctctctttctctctgtctctgacattcactcagtccctgcagtcttattgaccttggttccttctcatttgcatccaccatttttcattcttcggaatatggcgttgggggacttttccatcattaagtgaatttacagcgatttccttatgtgttttctccgagggattgggttatgagatgcacattaaatatccattaatacctcattatcccactgataagattaccatgataatgaggcagaaattctaattgtttcacttcttgttgtgccactcatttaatcatccacctgaaagacaagtactctgcgcccctaccttgaagactgtaaacacggacagcggggtagagctctcccactgccaatgaaagccctgcccccgccaacagcagcacacactgttgcctgggtgctggcacgcatgtaagctcatgccacgcgtgtgccacgaagtggaagcatttcgtaccaggggcacagctaccacaggttgactttctggtcatgagccttggacgcccactcccactcacacctgctagctcttttccctcgcctctgcattcttccgccttgttaagccacgtttgaacactataacgcctatataaaaagtgtttttacaggaaaaggagatacgttataagatcagataacaaaaggatttctttgagcagctcagagtgaatagccaataaatcaatgcttcgctgtttgcagtgtgggcggaaaagagagggttagagttattgatcagcttaagccctcagatccctgtgatgtttgtttacttagagtaacgcggttgctcaacacttatttccagccaggtcagtctgtctggctgaaatgtaatccgccgagcccacaagtggcagccggagcagaaatggctttccagtcagcgtctatttgatgaggccaatgcattattcagtccattagcttcttcgaaaattactctcaaacaagagagccattctgtctgagatcagagccccacagccatggcgtaacctgacaccgagcgctggctgtgggatacttcccaacatgtttacctaacctcctgcttgtcaggccgacatgctgttttcctctgagcaaaaaaaaaagtttaaatggtgatgaaaatgtgaaaagctgccctctctgcgctttccacatcacaaacgcacgtgtgtgcgcgcgcgcacagggaagcgcgccctcgtgcacgcacacccagtctctaagtgtatggtaatataatgtagctatatttcgggtctaaagccgtgctgaatgagaaggacaggggaatgaagcgagagaccacttcaaacaaatccatctggaacagtgtgtgagagagattcagtgaaagtatggggaagttatttagctattaataacgttttttcctcaggcattgagagtgactccatctgcactttctcgcagctatttggctgggtggaaattgagggagacccaaatgttggggagagataacatacccatcatagcccagaccctgcgctgtgcttcactgcattaaactcggattaacctcccctgtccccgcagccactcaagccacatttcactggaatttacatcggtaggcctacatctcttataaagggggcaggagctgaaagacatgacatcgtcgatattattattagtagtaaatgggtgcaagaagtctcccaaaacacctcagatggtgggtgaaaactgtgcgtatgcatcatgattggtggtgagtgagcgctgctgctgctcatgactgtcgaaagtgaatatttggaggtggatgagggcgggataggaaggggtgtgtgaggaaaccctgagaacgtttttttttctctcttggcatagctgtgctgctctccaggaccacgaagtgttgcacccctgcagcttaagcctctgtctctttttgtcctcagcacaacagcctgtggcattccatggcagcaaatctggctgtgctgtcacatgggggagattagccaaactaagacctcaatagaatgctcactttactcacccattccagtagtggctgcccccctccgctacacccccactttccagggcccgaacaccctcacacacccaatttaaccgttcctcgtctagacagagtgcaaagcgattattattgtcattattaagacttataagcaatgccctttttggtcattgtcacattcccagcagtacacatgagctgccaagcaatgagccctatttcccactgggaagttttgttaactctactgctgtatttcactgcctgattagatgtcactcaattaaaagcacatttctgcagggagagcaggctctctagttgccatggatgctgttggaaaggtagcagaactgcgtaatgtgtgtcccagagcaccataatgaaatatccactctcttaaagcagaaatacacagacaaaccaaactttcacacccaatcaatgaaagttgtgtggcaggctttttttatgttgaaaaattaaaaaggatgtgcctagtaagtcacagaggactcacccattttatagtcagctatgaggagcacgaggattaatagacctcttctaatatgcctcgcattggtggtccctgaacaccctgatcaggtaaggcccagcgaagcaaagatcatttataagtggttcattattttaccttcagattcctctgtctggcattgatttaataaacactgatgtatctccttgtagaagagaagtgccatttttcatttcccagatttgctatctttgttatcgcagttatctgttgagcgctggcatttcagcggtaacacgctcccaatctcagctgtgtgcgggaagtgggaaatagtgcaattcttctagggcagatattccttttaatgtttactgaaagactctttaaaagaaaata------tttatcacttcaactctgtgcctgcacgtccagacttggctttgtaaatgaacagtttgttta---catttccactaaagtgctctgattatctgtgaaaggattcaacgtgtgacatcaacagtgaggtacactaaagaggagaaaaaaagagccgatttcaaacggcccagatcaaaaaatttgtcataacaacaaagctttggtctaaaccaacacgcaggggcccctgtagacttggggatttgacaaagcccagccctcatttttggaggcccagctgtaaaaaatgccatttaatgaacctgtctgctgaagctgtcccctgcctgtcagaggtgtcagccagtgacaagcgctggggacggccgcctccagtcacagacaggcctgccagctggagacttcggccccaatctaatcacgccaccaggaagggaccggcgctctgctcttggtctgtcacgctcagggctgggggagcggtgagagggtgggtgaaggggtctggtgtggccgacaagcacagccttttgtttccacacaggtccctccatgcaggctcattaggaggcacaggcgcatgcgctactttaccagctgcagcatatatccctatcctgtataatagccataatgcaatttaacaactctctgcttgttttacgttactggcagttgtcaatgaagacggtctcttagtgccttagaatttgaagactaattacgcctgtcaaaagagggtatgaatgtcacccgtagaaacacttttggcttacagataattgcatacttctgtctttgcagggtgtacaccatagaattggtcttatttgtgagatgcagggtaaagatggcctgcaatgcaataagtgaatgtggtagctaagcagagtagtaggtgtgacatggaattatgggaaattacacttactgcaagattacataaaccactcaccaagctggaattcagctccttaaattaagagaacccatttcacccatcagacagagcaaggtaatgaaatagcagatgagaggtctcaaatgtaattttccatgtggagttcttttgtgccgttatctcagagggtgcaataataattctctgaatgacttttgtgcaccccataatggcccacagtagctaaggccacagtgtgtaaaactataattaccatgtgatttcaaaacatttttagcatgctgtgaagacatattctggcccctgcgtaattattacagcaatgttaaaaatattccaggcaacacgcaactaactatgaacatttacaaagacagacgttattgaaattccacattcagtcattaaaaacaaattaattaccttgaagaaggcatgtttgtggaatgaagtctttcacagcaggccttaaccatgcacagcatcacactaaagccagtgtactgaaaattagatgagctgacagtgagataatcatatggaggtcagctgcttaaaaggcaaaaatgcaacattgagctctagtaaatttcacaaagcatgaccagtctgttgtgagacttaaagaaaactactcaaggtgccataagctgccaactagaacattatttgtggacatggaaggctgctggtaaatgtagtgttctctttaacagggatcttccacggtagtgctgagggcatgagcttaggacacacatggcactgagggataccagagcggtcctaccaaatcccgttaggtaagcctgggttagtgattccacgctgcgagacactggctagcagatccgtcacgttcccactacatcaaaggaaagtgcagcgctgcactcccttcgccccctctttctcgccacgaggatcttgcagttgagggtccaaagggaaaaaggagtgaacggcaatagagagggagcgttcaggttaactgtcgagtctaagaggaagtggccttccagaggccgagtgaggacctcagacagttacacataaagacacatagataaggcacgtggcaatttatccatgccagtcctcgtactgtagctccaacatgggatctcgtctgttagattggcgcattgtgaaaagaggttctcagtgtctgggcgcttgccagctgacattccacgaagacaaattgagagagaggctccggcagatttatcgggccattggctcgcctcaggaattctcttgtaacatggcactcctgtgaaagggataaagaaattagtgtaaaacagccccccaccaccctacccccgcccctaccctctccaacagcacccgtttagatatccagtgctagcttgta-------ttatccctgtcttcataacaaaacacaaattctacataaaatccatctctaagggctctttaacccttttccccttccccatgctcaattaggtttggttttattatttatttattgtatatttaaaggcaactaacactgggaagtgtaataaaatgtacagtggggggattaggagcagctctttaatctcacgcttctgataatactgcatgggctgattgattagtttttcaggaagcttatgtcagaaaaacctaatccgtctttggattgtgccagccttgtaaggttttccgcgctgccactttatcatggcggcgaattacagagctgctgggctgtgataaggtcctcgtctcttttacagaccccaccgcccaaccccctgcacctccctttccctctggacaataaaaaaaaaaa-------cagactgttgtttgtgagagttagccacaagtcgtgaataccaaaacagtaatcagtatgtagaataactttgggaaattgcattgtaaaacatgaaaactccaacatcttactctttctcatcactttttgtttctcttttcattccttctcaagccttttgcttctgacgctcatccttcacttcctcccgctttttactcaacccactctcagtctctggagcttgaataggttgtcggcaagagacttctctgtgtttgtgtttcgtgttgtcaatggcaatggcgttatcaattagtgcagcagtgggagcccaattaacagcatcaaacagctaattaatagagcagtgtgagttagcagcacacaacagaaagctgcatgactctaagctagcgaagccatgttataacatgagtacgctgcaggggacgcggggctatacagtaacactcgtgtgcacagacacactttctacacatgtggtcacagatgtttcaaaacagttactatatatacctataaaaatacaagtaaagaggtggataaacatggccatttacccaacacccagcaaacacaaaacggtaatagattgctgatgtttatgcataaatactcagagacgtggaaacctaccaattaatatcatcatcacagaatgccatctgagcaaggctggcttttaatttaatcttataaatgaggtgcgcactcctagacaacatgctgttccaatttgaaatggctgctttattgggggacagcgacacagggggagagagaaggggaacgcgaaagagtgggagacagagtgagagaggaggggctgacggggggtggtgacgagaaaaagaaagccaagggaaagacggtggtatggaacatttgttagtaatccaattccacataccatatggcttcattaccattatgcgggagagaagacttcagtcagtctgaaaataaagacctacttagccccatccaaactgaccccaaatgagacatgtttgtctccgtgtgacagtgttagtgttattgccctactcttgaattcttcgtggtcggttcagatcgagcttgcagctgcagcgtggtttcagaatgtgtgtatgcgtgcgtgcacgtggtcgtctgagtgtgtgcaagatagggatcgggcagtttcccagtgactgattattacggaagagagtccttagtcattactgcagggagagagagggagcgagagagctggagagagaagagaaggaccataagccagctccattcagatgtgaagatgactgataatgcaggacctcaccttcacaactgcagcggggggaggggagcagaacatgggagacatgcagactaaagaagacagacgggctcataccaagtcagagagcccagtttgctggtcctctgctggattatctaaagagccaccgacggatatgtgtaatcagccccatccccatgtttttctctctcactctctgcctctctggctaatgtctccgcctgattcgattgaggcaattaggcagtaatctatagagctagggagtgatggaaacatttcccactgtcctcctcatgtttctccgagctgctataattagctaactttgtttctcattaaacatcagagcagtatttacatacccagatccaatttggctctgtggagcccattccttttaaaccgtcttgaaatcctgaaacatgcccgtaaacaaaggaataagggagctgcaatcctacaattagttcagtcaaacatttatatattcgatgggtagaatgcaatatagatatacaggttacaaaaacaattaaaaataaaacatgtacgtacaaaacaaagtggatg----------------tttgcgctgagaaaggctcagtccggatatcaattaaatcaagctttgtcagtctgatggccctctcaatggagggacagcccattcccctctacacatcagctcagctttgtgtcaaccattcatctctcatcctcccctccgcttcctcctctctccctcttgccatctttatcagccttgacgcacgctccctctctccctctctttcctccttctttcctttgctctctctctctctccgtctctcaagcagccggtaactgaatgcacaaattactctcccctccacctttaactcccactaaatctttccccttttccactttgctgagctgggatattttattcctccatcaaatatgcatcccattaattaagttaaattactcctgactgccaaatatcccctgccccgatgggtgtcaacacagaaatgcatgactgtgaacctgcaatgacacggccccaacacttaaacatgagttacagccttttccagctccatccacgggcagattaccagacactttgggctcctggaattaagcacccgttcgctccttccccccctcctcctccacccagctttttaataagtgcacaatggatgacactcgcacttctgacaatgagaggactgatattttaattacaccccttttttcatctgccttcctcttcatcttttaattgctgttgttaatcactcatctcgcatcaccggttatatttccgaacatttatcatgctgtttacctgtaatgttataatacatgcaaatattaaaagcggatactttcccgttatgaaattatgacaaaccattcaatttagacaacaaatcagcttcaactacatggtggcgccttattgggaaaagaacagcacagaaagagtgctggacagaaaacatttttctttctttgccaggaaaaatgaactgtcaacatttaatgatagatatttgcattgtgatacaaatcgtgtccttggccctaaacataagatatagatccatttataatgaattcagataaagtgtcctttttgcattctcgctctaatggatttaccgagccagtcagtgaccctggtgcaatcgacgaaaacctgtgccagtggatgatcaagacagacatctatcattcctctcacaccttcttagacgttgctgatacttaggtgcaaatgtatttttctgaactaagtgtatgtgtaacttctgcaagctggctgactttttttcatgctgttgtgagaatgtgaagaaaaaagggagcaaaaa------------cgtgtcacgaacgacaaagcgtattttttggaggtgtcataaaagggaaaaactgtcggatcaaaacagagatcgtcccggaggctgtgaaagaatccgcattgcgagttcagcgaccatttctttctctttctttgacccttttttattatattttttttttcttgagcaaaagaggaagaaagctgaaagaacttttttccaactctgggagcgtttagacggtcgaggaggttttgtctgggaacaaaacgtgggttgggaggttttgtgagagtgttgtttgttgaagtggagctcagcaaaagcggctgctttccctcattgtgatgaaagcaatcagtggtatttggaaaactgttagcattgtgcacttcttctgtgtccattgtggaggatttcttttcacaaggttttttttcagtcgatccagctggccggagtgaatagcagtgcaatgtgtacacgctttgtccctccaagcccttcaagtagcccacattgaatagagtgagttgacactgcatgacagtgaaacaacataataaaaaatacatgagcgcatgaatagaagcaggcgcataaataaataaaatgggtggccaaaactggataaactgaatgacaaaacggtgaaaggggaacaaaaagatatttaacacgctagattagcattagaatgcaatctacaagccagaacaattgatgaataggtttaccgctttctgagcgccacagtacagagggaaaggaataacaagattctcatttgggctctatacacactgcccacagatacatgtataattggccctgttttcattctgctctgttgttaaatgcactagctattagggtagtggtattggtgctgatttcatgtgtttgtttattgttggaaggtgtgctcctcgtttgtttgagcacgagtgtgtgcgtgtaaaagtgtgcagaattgtgtgtgtcagatagataaagagtgtgctctatctctctcttcctctctgcttttttctttcggagtttggtcgtggttcccctggggcccctgtcgcagtaatggcctgctcctgattgctctgatacaggttaggaatattggctttaatgatgtgtaaaatgagcaagcagtgcctgtgacatttacagatggcaccgccttggcctgttcttcccaactgctcgttaattcacgggaacggcaagcacttctttaagtgactgcctgatgcatgcatacgacacaaaacagcacatcctacacaccaaaacaatagctcaccttatgtacctctgcaccttgtcatttcagtgaagcgctcacgcaaatagatgaaataaagagtcctcaaggtgaagagctgtttgctaagtcatctcaaagggtttgtgacaccggtctccagaggtctttgaagggcttagacagatagtaattgtctcttcttcacatcattaattgctctcatcattgttttcctttctagaagtgaaaacacacaaaggaaaaaccgactaaaccggcgccgcatcacaatatatttacaggcgaggttgcagtggtcgcatttgtcaaacattaaaagatgttaattcggttattatccgattccaaggtgtcatagtgcaattttcattcttccacggtgcagaagctctaagcacggtgcatttatctgcaatattgcccttccgccacttcagatctccccattccctggtggtctaatttatgttaagtcacaaatctcccctatggctgttttgaaatgttcagaatggagactgtgtgctccaggtttatgccagcgccacaatcccctgtgtaattgttctctatgggaaagcacatctcagtgaaaccatctgcaagtccatggggcagtttcctaagaatgagtggacttcttagggggttccacagcaatccagtttctcttgtgaagcaagtaattaattcaaatctcaggaagtcaatagctgcctggatcagaggcatgtagcacgcagctgctgatacctccgaacacaccgcttgtcctctcaggaagtcgccggacaaaaaggtcacaatgggcaaaagtaaacagagctatgttatcatacatgagcggaattcatattaaaatttgtcgtgctttgtcatcagcccttaaaaatcttccagatgagagaattggaattaaagctgccggttcatgttttagagggatctggagcggctagggctatgtctgaaaggatgtgtatgtagatattttggattaaatatgtatgtgagcctaaattcaaaatgttgccaagtgtgttgggggctgagggaactatgtctatggggagaagcagagcaggagaagttgaagagagcagcagccacacagaacatggacagagcgtttacctggccctgtgctctgtgggtacgccaagtagccgcctcttccacgggcccccctacctgagccacgcgctgccgctactgccgccgccgccaccggtccatatgctgtcgctgggaagcctgcaggcacatatacacacacatatacacacgcacatcacttcgtgcacagagatgagtacctcccaaagctgcaggagaatgttgataccagtgctgagctacaggataaaactatagctttcacagacaggggctcgtgttaggtcgacatctgtcagcagtctcctacagaacaca------------atttatgtggatgcaagcaaccatcatgttggggcccaaagttcttgtttaacagttttcgtaatctgcagcaggccccacatgcgtccccctcacgtgctgagcagggacgtttgttgatctgttttgctaatttgcagacgtcacactgtcttgttgcatcttatgacttaagctgctaacagggtttagcgttctgtcgccactcatgaggcagccgacagttgaacagttcttgggcccttttgtcactccaaacacatgttttgcagctgcacgtcagggttcaagaaccaacgttgtgatgagctggccaacccctgcgattacttctgtcagaatgaggggatgtgcacattaacagctcttaacaaaccacgctgcaagtaggtccctctcacctctccagctgtattcagcgcccactcacctccttttgtacacaacccacccccactccatttggcttcatttcagcctcagtccagcacataggcctctctgtgatggtgcctccttgtagcagcttgtcatgtaataagtactggatatagcaatgactcagcgtagatggtggaatcacacagatactataatgttgttttattagaatatgttggcttatatttatttctgtatggaaacaacatgactgactattattagcatcattagcaccaacacgtgttgacctctcctcttctctccctctgtgctgctaagcgtattataacactccctggttcagccctctctcattaccatattctaattacattcgttaaggggagcatttgggagtttaatgaataaatttgaaagatgggtctctgtggcgatctttaggtttgtctccttctcaaccgactaaagatgggagcatacgtgtgtgcatgtgtgtctgcatgcacgtgtgtttgcgcacctgttcagtacgtgtgtgtgcgcgcacgcacgctcggtaaatatgactgtagctgcatttcagaaaaaacaaacaaatctagttagctcctggagctcacgtggagatcaaaatctaaatctaaatcaattcagaattctgtttgtt------------------------------------------------------------------cccggcctgagagccatccagtttaagttaacaggcgagcacagataaccgctgcagctgtcacccctaacatggttcctcccaatccgctcacttatttcactttcactgcaacaaatactgtttcacattgtgaccttttcgcctgacacagttacttcttatttaggcatgccatattacagacacatgtaaactgaaattggtccattggtctgcatgcacacacgctaacactcacacatacagatacacatacacataaagtggctggtgagctaactaacctctgtctgtggtcactaccctttggtaaggatggattctcttgtcgtggcgtcgtaccttagtggtcatggcacctgctaacagccattggcatcgccaaaacagaacacagaaggttactcatcagaaagacatcagacagtccacccatggcaccaacatcagtgaaaccaggaatttacaaagtgttcaaggctgagggtgaaaataagtcaaacacatctcgcttctaagagagagaatcttttgttgttttgtggtcttctgttctctaaagaaaatattaaaccaaaccactaatttctcattaagcttcactagtagattcaacatcagctgtaagcaaagtcactctatatagctctgtgatcaaaataagctttaacataggttaaatcacaaagggacttctttgtttctgcaattgcatgcagattggccaaaaaaatgaaagccagccccatgccttcatttgtataggggaataaaggggtgcttgagagagcctgcagggaggcttgaatcacatgacaaaggccctgtggggatgggctgtcaggcctgtcagctccccactccaaatgaacatctcgcaaaggcaggcaggacccacagcagctccaccctgccagcctgtgacagggaaacctccaggcagcttgacaggaggagaatgtggcagctagcaaggagaaaagctctggcatgactgagaatggtgacgatggaaattaataggggggaaaaaaggggagaacaaaaaccaaggaatgggagaggggaggggctggttatgtgggtccttttagctacatatcgctcattttgagatgcatgaaattgtgatcatgaacttggaacacaatctttctagctgagcacagttgaggatgatattggtacaaaatgccacgcgtgatgtgggtgacagtcgagactgaatgtgtgatattagagttaattaaagctttgcgccccatctactgcaaatgcttgcacttctgcaattaagaatcaaaggcgagggcttagtgtcaggggggtgtctaatacatggttttaacaggaatgggacctgatttgccgagctcctagcgacaagcattaacaacagcctcaaattagagagacattaatattcataagtaaaacaattcatcctgtgaatgtgtgatgaaatggaatcctctgaggtgagctcttgtgtccaggctgccatcgttcattaaaatatgccattacccatgaagtgcttaatctttatgaaagggtggtgaaatcagtttgaactgctcgaacagaaaggtggaaatcgtaatattgttcagaaccttacattatgttaatcttgtgcatttcgtgacgacgcgatgtcaaacagtataggtttctgtgtgtctcatgaaaatgtaaactgggttaatacatttctcggttgtgaagttgctaatgaagattttaataaaaaggttaaacgatacaagttgctgctcttgtaaatgcctcaggaaacaaaggagactttcaaggagactctgatctaaaaaaccttagcaaaggctttttgtgatctcacacgcgtggacacaaacacttgtgtaatgctaatgtacagatcagcaagcgtggttttgtctctttttccaggcattaaacctttccagtgtgaccgctgtgggaaaaagttcacacgggcctactccctaaagatgcatcggctgaagcacgaaggtaaacgctgtttccggtgccagatttgtagcgccacattcacgtccttcggtgaatataagcaccacatgagggtctcccgacacataatccgcaagccgcggatttatgagtgcaaaacgtgcggcgccatgttcaccaactctggcaatttaattgtacacctgaggagtctgaaccatgaggcatccgaactagcaaactacttccagagcaggtgaggagtccgggggcgccgcccccatctttactcagatctcacctggatgagaaaaaagttgagtttagattctaacagaaggctcgttgtcgtgacttt-------------------------------------------gccccatgttcttaacctgccggacatttcccagccgaagtcctgaccaacgcaggcctgctttgcattataaatgacaagataaatcttaatggattgaggataatcagctagccatgaaggctgacatatacacacattcaccaggcatacgagcgcacaaacatggacgtacagacacgagggaaattaaaggctttgaatacgtctgcattgattattttaaattattagcccacctctctttggacctccaatgcttttagcctaagctttaacacatttacagagacttattgactataattacaactgagtcctagtaatggacacatcaattatgagtcgcacatgtctctgaccaagcgttgctcagggaatcccaatctggggtccattagcgtctctcctgctggtctgaagctcaatcagtctttaccttcacctctactgaaacagctattacctggctgaagtagatagtagctctaacattagcttgaactgccaaaagaagaggcgcccaatactttgggacctaaaacaaaggcctaatagctgaggagctacacaaatgacagcttttctttccttttgcaatttc---------------------------------caactgcagccttcatgggattttttttctcttttgatttaaaagatttccaaagccataagcagcagacatcctgctgcatgtacagtgtgtgcattgagttgtactgatatgcatctccacacaaacaaaggcggtaacagaactctttgctcccccggcctttgagtcatctcgctacatcaataaatacagcaaaatagcattagcaataacttcaactatatgaccaggctctaatatgatagaattagtatcagtgttttaaggtttggccatttaggtgaaattctaagccgggcagggagtaatttggacacagggaaaattgattttgaccatcagcactttctcattttcaaacagcgcctgcggctaaatgggttagcctgttaagcacattacacaggtagcttctcctttcctccccaatgattatgtgtccgccttgagcaattgatatttcttgcaaataagaaaattatcatattccatgactggaaagagaaattagtgcctgctgttatggagtggagtctctggactgagagagggaggccgaagtacatttttcctctctttcctttttttatttttaagggtggggcaaccggtaagaggaagaactaatcatgtcacagtgcctatggcaactcaacttttctgtattaccctgagcagagaggtgcacagaccgcacacaaactcatgctgacacacccacatgcacacacatccacttatctctgaacaaactcacaaacacacacacacaaacacatacattgctcgaaatcaggcggttggaagctgtgaatgaagcgatattgtaacctcaacctatatggcgctttcccactgtgggttcagccaatgaattatcccctccaataaatcctgtttggaggataatccttttcccatcttctggacagacactttctgtaatgaaatggccccgggtccttccctgtaacccagtcccatcctggccctctaactctgcctgtctcaggggaaagaacggcttacagtgtggcttcaaccccactcaacctctgctcggcttcaatggctttcccacctcccaactgcccccacacctaacccatcttcacgttacttcttccttttcttgctccaggtgcaacttcatttcccgcagagccatactacagtgcctcttctgcagatctctctgtctgctctcattcaaacaagtttttcctctctcttcatcaaggggataataacaaaagaaggggaagcagagccccggttctcacctccagcgatgagcctggcttctttttcagctcctcacatttcctaaatttgcagatctggtggcccgttttgcggttccgacaactgctgcagacaccacagttgattagccgcctgcagggtgcacagaccccacaccttttccttttcttctttgctgggtttccactggatgctgaggaattattctgtgggcagtctgccagattggcaatttgaaacgcactgtctgtaacggctgctgaggctgcgggggagtgaagggctgtcatgacgatgaccccgggaggtaatgagatgccccctaaagccggaatagcggaaaaagttccaacgcgttctgggagattcattatctctgcttcagcagcgccgcatttcagcttgttcatgcattctcctgctaaaggtctgcagtgttcgggggataaggtagagaggaaattattatttgccatttgcagcgtctctggcggcacgccaggcttccccggcctctgggagtcatttctatgcatgctggtcctattagggtttattgccgctgatttccttccccagagcatggcgcctccaacaaacactgaggctagcgtagatacacacactcaaagacacacagtcacacactgtatactgcttagattacattatctttatccccgggacatgagccctccttgttggatgacatttgggcttgtgcagcactaaggttacctttctttgcccctgagttaaagatgcctgtctgcagcatgcatttgaaatgaaggacgggaaaaaaatcagatgagaaagatttccaaaagcactttgatcagaggcatcaacagtcacgcacaaacttgttaagcagtatgtaaatttgggctgatactgaataaagttgccagaatggcatgaatccattgtgctgcgatgatcaaaataaaagagggcttcatacgctggagggcaagaaagtcacagacatgaaggtttttttccttcctctttttttctacaaaggggctgatgggatgcagagaggagagaagaaggggagggaaatgaaagataggggaaagcctggaaggatctcaatctaaattagccgagtagaaggaagactgtgctgagtgagacatataattaaaacgaaagtgatgaaaacatcagcactcattcagtcacccaacagatgaatttctgaaattgctagtaggatgatctga-----------------------------------------------cagtttctcatgtggctcctttgggaaaattaatagcacactgcaatagaaaaaaatgacaattttgaaaacggctgcacttacaaatcaacaagcaagtgtggtcatttttgctaattatagaaggaaaggggaacattagatattagggagggaaggggcagaacagaataaatttaaactctttacactcatgttggtcttgtcgctgctggcagaggacacactccatcttttggcagctttggcgtcaacaggtggagattctctatccttgtctgcactgtgaatcttcctgttcaggtcctgaaacatgtcctggtggcgtttccgggtgtgcattattttctacacagggacattgcacgttatgtacaaagtaaacagcacaggtgaccatcactcctattttaaaaataaatgtatgcaaaaatgttgtgctttgaagtctaaacagctctgtaggaatcaaagagactaaaaattacctcaaagtcaagctctgcatagcgtgattttcgtctctggagggagatgagacagagagattaaagatgtgtcttgatattgtgtgttttttgagtagcaagtgtttctcggcagtttttactgcgtatgtggacattaggtagttagtaaagggcgtcttacagaacagggggcagctgtgaaaagcttgttaaggtataattcactgctctgtctgtgtcatttgggccttgtattatcactgagatcattcccacacgcacaggagcgcggaagccctgtgagtgaatggcaagcaagcaagcatgtatgtgtgttggggatgcttccatatgaaatgtacacgagggtgaatctcagtggtgttaatggctttttaaatgtcagggaaagtcagggaatgataaaagagagatctgttatccatgtcctcatgatcaccacggagcacgccgctgttctcacctcgctgaggagccttcagcttgtgtgtcgtgtgtgcaggagtttatccctctgcttgccttttaatcacccagagcttctttctcatttctgctctttctggtcctgagccgcaatccgcagtcatctatccacctttgcatcctcttctctattcatctcatcacttttatcatcctctgcccactctgaatcttctctccctctgcttttacttctttctctgtctctcgccgtctccctcctgctctgactctctctctccgggtagtgctcagctgtagagcacagcggactctaatggcagatcattatcatgctaattagagcactttgtagctgccgcccgtcattctctcctcctcacagccccccacactatcgttaaaaaggccatccctccttttcccctctccaccaacccacccaccccccaagctcgtctttccatcattaacaggacgtgcgctggcgtaattggacgctgtttattccggagagcgggttattaaatcacaccggggtgacgctcgcacaggtctccccctgaaacgctttcatcagtgtttctttacgcagtatctcgacttttaaaaaaagaaaaaaaaacatgcactgctcaaacgccatctgcttgactaaatctgaactcttgtcactttgtgtttacatatattttatatacacatttgcagcatgcgtgcacttttgatattgatgtggtctacatgtcatgacagcggaaggacactatcctctggtatgttttgttgtgccctcttccttaatttgcctattgtgagtgtgaaggggagccagggagatgacatcatgcagcaggcagtgtttgaagtgccagtcctgaaggaaccacttatagcaattaggatatccttgaacaagcgtttgcgaaacattggctggtttttggcatttgcctcccgttcctgcctactaactagcgaggtttgatctcccataattatctacccaccggctcctcactcctgacagctctctccctggagagggctgaatgccggggctactcactgattgcatcaaagtgtcagaaattgcaacatcaaaaataataactgatattccggcggcaggctgttctttgaatatttcctttaaaacgctctctaatttgtgtctcgcatggtgccaatgtgtgtgtgactgtgagagcttaaagcaaataaaagcaggggaagtgcattcattattgaacccctatttacatatggcacactattctgtctgaactggcatgaaatagatatgctcttcccactggctgaagatatgataaaatcaaaaagcagacaagtaattacactgtataataggcaagattggcattttcaaaatcattttcatgtggatggaaatgacattgcacagactattctgtattcactggtgcagataaataaacaaggcatggagaagaaggggggcatacagaatgcacagtacaatggcaagcaggtcagtaattagaaactctgtttgcacagtaataattttaatatattcatcaggaaacagagcatgcctagcatgataaaatcctatcaagaaacatatcccaactgcagcaaccttttaaacatactggaagctcattgttgagaacctgaaatagcaaaataaatatataaacacacaaaaaattagaaaagcatgcagctacacaatccctacattgcaaatttcacccttataagttgtcattatagcaaggcagggatatgcaactctttctggtacctgtggccacatgtgcagcatacttgctggtcggaggtatgcggagcaggtctcctttataacaagccgtgtaccctgaaagctcaaagccctgccatgtcaccgactacctctggcttaccccacccttctccagcatttacctctggcctgttaaaaatgatatcagctcatggagggcaagcattagcatttgcattttattggaggaacagagatttagagcagaggatatatcagctctgagcagacagaattagttaacaatgcattacctgccttttatggcagctataactctttccccctggtggggagaggagatgaagggaggagtgttggggaggggatgtgaaggggtggtggtggcggtgaaggggaaacacagccagcagtaggttggtggtgagagcatttcttaaaggttttgcttgagtcataaaacacattgatggaaattgcagtgcgctgcatgtctagatatttagtagatttcaaaacatcattcctgtatgggcgaatttagtgtcaagcggcttgattgccctacttgaacattccagctcagcggtgcgagtgtgcctcactttcatgggggagatgcaaaagaaaccccagggatgcgagctgccttgacggacagcgggataaacagagggattgtccctgacctcccaacaccagtctggaggaagacgaatagccccccaaagggccctgagcagataaaatacaccctactgtcttcaacaccaggtgtgacagccatcaggggtggcctatcagcaggaggtacagagaaagggggaggcaagggtgagggggcacattaggaacatatcagcaattactctctgggtttatttttcttcctgctttaacgcctgaatactaagttgcattcatcctgggtgttgattgtatcttgaggtctaagtgagagcactttggagaatcatttgttgattgtctgataatcctattaattcagatgtacagcccaagttaagattaaattaatgcctgcagaaatcaaactgctaagccatgtttgtcaggaaaatgcatgaagagcaaaccaagagagggaaaaaaacacaatggtgggagtgatgatcaaggttgccttaaaaaatctataaaaaatcaaagaaatgcacaaaaaaactacagcattttcctctgatctggattgattcagattgatgacattgttagttttgactttcaaaacctccagtaccttatttctttgctcgcctagtcctaatgcggcatcgtccacaaagatgggatcccacatcgagtcatatgcgtcaatttccctctgtttcattctggcatacagagcatcatctctctgaactacatttcccaccagccactgcaagcatacaaaatcagcactgttacttagggggaaatcgtagcttgccacactcagaaggaaagggtgtttgatttctttttccttatgctgccgttgttcttgctaactttagcagctgaataaaatttaaagagaaggctttggcaccacagccagtgatttttccaaggcgccttgccctttgggagacacagaaatatggagataaagtataagccagtcattgcttctgcattcactctttcagatcctagctgagtaataaagttgatacacagggctaaaccagtgagaaatggagatgatatttgtacagcaatgaagcttccattgtttatttttcctttttccaggtgttatttttttttcataccagattgagtatttccccggcgagtgaataagcctgtcattcccatattaaacacaatgctggtccaataaatggacaccacctgtttaaacggtcaatgtcatgttagggtcaagcagggtcctgtttgattggccacatcgaatggacggaacacgccgcatgccctctgtggtaactttaaaaaatgttcaggaagtttggttcaccctttacggcctaggacatttcctactacaggagttaagcactcaggacaggaaaccatttgctgtggctgtaagatctctttaatgactgtctaactagaaacaggccggtctaattcagtgcctggagccagcaggaatggccttgcatctagacgttgttagaatatttactgcttcttcgatgggagtctttttgacactgctgcaataaaatttacaaggaatccctttttagcgtgatgcgaggcaaagtgtggtcaagagaggaagaaacatgcttgaaaaagtagctggccattaaagttatcatttgtctttgtttatgtgaatcaggaagtacggatggctgacatttaaacagcatttgatcggctttgtccccggttacctcagaatgatgttagttcatggtcagaattatctgactttgcagtatgtcagagagggtgactgtgttgaattgtatggc-------accctgtttaacaacgacagtgtactttgtgctgtaagcataacacatgatttacagtacagtggattttattttaagggatccaactgccatcttgggtaatgatgaagtggcagtgcggggatataggatgtcggccagtctccggaggctttgaccagacatgttttcgtctttctttagctcacaattagaagcaatagtctcccactcacacgatggctccctctcctcggcagagatatatttatctgaggataattggccattaaatcctcacttgacaactgtgaaaatgccaccccaagagtaatctgcctgccagaaaatgacaacggttggcagagctgtcgactgctgagagccacatcaggaatgaatggatctattccgtgcactcacagccatacacgtgaacacgtacacatcgaacagagcggatgtcctaaacaaattctgtcctgttcctggtcttttttttccttcttttttttgagatagggaacccctcattatgatccttattaaaaagcaggtctcagcattacggatgaaacagcatcatctttaaaccctttctgtcagtaaagagaactgcactttaagctttatttatttttattatttttaagcactgtctatttatgcatgaggatgtttacttgtgcttatttcctgcatagttctgagtgtcagtttgagtgcacatgtccttgtgcatgtgtgtctgcgtgttatgtcaaggtagcttctcagccgagcccctgcggtgcaccgagccttctgtcctcccctcataacctcacaaagacgctaataagccccccgatgatggacgcttatggatttctgcgccactaatttccgtaactatcactgtttgaaagatagctgagggatttagtagagggggccaagagaaggcccccttgtattctgtggaaacacaagagctgtattatgtgatataaaaaaaaagtagcgtcccccccttttctctccctgaggctaagaccatgatatttatctacacacagtcacatgagaccattatgtttatggaatatcaaatgcaggcctacactgttgtattgagtttaggcttggtaatttgtttgaggggggactcaaactgtgagggtttaaggttaaatggcctttgtagttataatgacatggtaaacacaagagcaaccgagacagctttttgaaaaggattcttcagctgtgcgcggcacatatacgtgcgcgcgcacacaccctcttgcagatgcaaacac--agagtgctttcaagcactgacatagatgccccaccaacatccgtgcatgcacatccatacacatggttgtaaaggaggagacacgcacacacacaaacacacatgcacacacacacactttcatctgcattctccatctgggcttaattcaaagaaaaggattttggcaggataaagtatctctctaatgatcttctccagttccactgcctgtgaatgcttaaggcacttgttcatacagaggaggtgaaaccacacttacaaattactacactacaagataccacagactgacatacctccactctagtgttcagtgcacaccatctcaatctgttatttcagcctatttaggatacctacatggaatgatctggatgctcgatgtgtcatttgagatgataattgttgaagagggcatttgaagcttaatcacgctgcttcggtttctttcagaatcaactggaaaggaaaaaaggaaagagaaaaaaagaggtatgacaaaatccggcatacgtttctgttattatggtcattcatttgactgttatctgccacccccacgccagtgtgctgcgaccttcagaggggtgtcattactccctgacccatttgacgattccctcatgtggaatgtgcatatgccgaatcgctgtggatctgcacagtatggggtgaggtgaagtacttacagaaatatgacttgacacgctttatcaaatggggaaagatgaagacgaaacagctgctggtgctgtcgtaagcaatctggccgtgattgaataaaagtgtcaggaaaagggctgcttgatggtcttttgttctcccccatccagcttgatgttagtttgagctgtcaggagggaatcacagctgggtgatttatcaatacttggagtgaccttgtagccacactgctatgtgtgtgtgggtgtttgtgcaaaggcttgtatctgtgtgtggctctcccagattaaaaaagacacaaagtggaatattttcaaaatagttggcacacatagacaaagacttggcttgacttggaacaaaattctctcttctcttaaacatagtaagtggattgttctgccaacacgataagggtatttttctcgacatcagagcacactagcacaaatatttctacatattttgtttgtgaaatttatgttttttttagaggccaataaactcaacagctcatttcctctcacagggctggacgtacccggaccctcagtctgagcgtgaggacctggtgtactacgagcacaagcccctgaccaaatccacggcctcggcgacaaacacgggagacaaggaatccaaggagcatctggaggagcggggagagaagggcggggtgatgcgtcacccggacaacccgctggacattgcagtgacacgtctggctgatctggagcgcaacatcgagagaaggtacctgaggagccccttaggtaccaccattcagatcaggctggataatgtgggtacggtcactgtccctgcccccgccccatctactagtgctgacagggaagggtaggtcatttctccaaccagctccccactctcccactaagaccctttcctctctctatgtgtgctttttttgtttcccatattactcaaagggtgagggtctttgctgatttcacagcagatttttgtggttgcctgttgc------------------------------------------------gatcaggggtgaaaagaaagtaattgcacttgaagctgagtggattattgcacaaaacattctttctgtgcacattgcatgacaatgaatggaaggaagagtgatgatgacagagaggataaaggagaaacagaggcaaagagagcaacagagaaaaggagagacagagccagagtgagatgagtggaggggtaatgactaggtctgctcaggacagaggaggcggcagagggggaagcgtctccgatcgtctcctcgtggctcctctttggcgtctgtgatcctcggacccttcacgcaatctcccttattacaaggcttcccctctccacacgggcaccactacaaaatggagcaattacatttaattaggctgcagagggtagctagcctgccccatcccaaaacctcagagaagtgcagacttcaggtaacacaacggtcggggaggacttcaaagagatgcaaaattacagcgccattagtggagccaccacagaactgctgtgaagccagggaatcatttgacccagagaggtagattcaaaggagttaaactgaaaagcaggccagtggaaaaaaaaaaggtgtgagaattcatagagacttgatagatgcacttctgctacagaatgcagtcgattaaagaaacagtgtgagtgggcactgtaaaaaggtaaatggtaaggttctttaagtagtcagggatgaccctcaaagcatgtgtgtgaaaataatgttacaagtagtataatacttgaaaaaaatgagggttttcctcttgctagttatgtgcattggcacttaaagccaatacaattcaacaaagctatagatggcgcttcagggatgctgaaggccattttcgctctgtcccatccttaccagctgtatttgttctcttcaataaattcaaagtagccccttccatgttcctcccggcgtctcttaacacccttcttattcttctgatcagcattcgtgtctttgtccgcatcccctttgaaaatagaacaaagatatagaatgaggtgctcctttttctgggagagagaggtcggactggcagtggggttctggcccacaaagcccgttcattagttacattgtgtgtcgaccattatcatttgtattaaggttacttggaggcaacacctcatcgttacacttaaaacaagacaatcatactgtggaaactgtaacagctttgaaagaccaggtagtaattacaatataagctggcccgtataaacattgtgaatggggctggataaacaagtctctaataagtaaagtgttactatcctgcagtaaagggcttaaaagatactgcttttgaaaaaagagagagaaaaatcaaagaggacgtgttcgccgggtaatctgccatctatgtgaaacactttcaaaccaaggaaatttaagatcttcatcaaggcgtctgcatccaaacatttaacaaaggattttgtttcgacaatgtagcatttactttatgtccacttcacattactggccctgtgcagaagaaatacatagaagatacattgcatgttaacagcagaaacagtggactcagcttcccaaaataaaaagctaaaaagcctgtgtaggaaggaaggtggttttggttaagtgtgtgaggctgctgtggtcaccggagccctgtgaaaacctgaggagtgaagcgggttacggtgcaaaacgactgagtgtacgtgaatgtggacagcgcattattatcggggcgggtgtacctggggagcttgtggcgccgcgccggacgtgaacagaagaagttttgttctcacaaagttctttgagtcaaacgtcccaattgatagtttttaccaccttacacacacacactaatcagacgcattaatctgtattcaatccgggtccacgctgaccttgagcgtttcacctgagctatgcgctttgcatccattaagccgatgtggtgtaaaaccatctcccagcatcagcgtgaagtgtctattaccaccgtcttatttcctgtttatatggcaactgcctcaacatcctgtttttaattacttctctccagcagcagatgcttctcgcagcaacctgctgtggattactcccctgagaactaatgtgctgtgacagaccccacttttccaatcaataactcgccctaaatctgccatctctctgcctgccaaacacactcccacttctaatggcacatcattttctttaagggggtgtaattgcagactgtggaaagctgtagtccatttctgttccaaccacgcagacagtgtaaaggaatctaaaaaagagcagaaactataacgcacgggcgacacaggaagtgaagggggctttacagcctcttctgtctcgccaccattacagtcaaattcagagagaaagtattcacttccctgttttggccgtgagagcttggtattctgacatcttcatgagctccatttggcttcata--------------------------------------tgattaaatctaaaaaaggctgactcttactcagtttgtttgtttattgaggcaagtcagggggtgctctgagcctcagaactgcatttaaagctgatctggctccttcagacagcgctgcatccgacttcctgttgtcgactcgcagttgccacagaaaaaattgctgctgcagccttagacaacctaccgtactttgtatgccgaaagaaaagagttaattagaaatacaaattctcccagattgttattaatgggaactgtagagtaagcaacacatattttgtgcccataagtaattctcaggtatctttgatctgtggcccacagcggatgctgctgcgtgccgctgtctggcttctgggattctgccagcgccagacatctggctactttgttatcattggctgatctgctcccgggaggccactcttgtgacaccaggcagagagtgtcctggcaaggaaaattatcagcacattttgagtggattagagttccaaagtggtcttcaaatctctacaggggtctagagagccatgctctactgggggctcctcagggctctgttttgacaccactgttgatttgagcagcctagaggccttttaatcatgctagatatacaaacagctgctatgcatgctggaaagcagctaaacatacttgactggtcaaaaagccagtaaattacattgacagaatgacacatgtaattaaaagaatccatgccgcttttaccttttgcgcttcacacctacagtggcacaacgacgagagccggcaactcccaccccgctaattaccattatcagtgaaatggtagggtttgactcattagttccatgtgcatttaattagaggcaggctgaaattggatttaacttattactttttcatggatcactttcttgtcatcacttcaaattggattgcagccccaggtaactaattatgccagccgcaggatcaggagtggagaaataggtaattaggaacaacactgtcggaccctcgctgatagtccaccagcaccgaggtggggggagggggggaattgatgctcgtttgtggcaatgcacacgagaccggctggttaactacacctcattccaagggaacctgtgcacgcatccacctactacaggggattatgtggcacccgggcaggagatgttgtgtcaatatggtgtctattaaacgtctgaaagcggagtgtttccactgagcgcattttgtgtgcctttaagccatttgtgtgttttcttgcggccagagccgcatttgacacttgccgcccggttattgtgacagaaccgcttagggggggatttggtaagcagaggggaagaacggcagcatgccagcgaaggaggaagagaaggagcgggaggggaggggagcaggggctgctttccttactgtcagcttctttcttgatgatgtctcggggtttttagaaactgcgtctctgactcgacggcgccactcagccgccccctctcgactgcgcagaatgaggcactttgggaaacagtaaccctttcaggctctgcccggagagtattttagaagcgtgtgaaaggcaatacgccgccctggctccagccagttaggtgcgcaccttttagaaacagaccttgccagctagtcagatcactggttctcaaagtggggtccggggagctccatgtggcctttgtggggattccaggggggattgggtgcttaaaatgtcaagaaagtgcttcattgacaagaaacaacaacattcaattgcaattacgcacattttggcactctgaccatgatcacaaccgccagatttctgcactcttcttcagtggcaggtttacgactttgtttggagatttccagcgggcttccatttcaagagccctgcctttgttcaaaaatgtatttgttctcttattcttttcgggaactgtgtaaaacgaaaaagaacgaatggcgaagagaaccatcccttctccctcagccctacaaccccgtcccactgccaccttgttgcctctctctccctctctgcctgtacctctctctccctctctgctagtgcatattttgctggagatgctaatgatctccccccgctgtattctgatgcaaggtctgtctacacttttccctttcatccacatacaaatgtgctcttattgcctcttcgccctcgggccttttaagatgcctttttgaaatatgccttttgatacgcacatcattggccaagtccctgcagtgattagagctctctttaatgtgagcaagttagaaagtgaatgaggggctccagggccggcagctatccgttctcctctaccttcaccccttgacatctgccggcccgctggggggatcccagtgccgggtaggatgacccagacccatagaccctgctggccatcctccatcttttatctccacttggagattaagcacatgaggaatgacactggaggatcgcttttatagatacatggtactgtatgcttcggggccagattcctgtactttatcataggaatgtgacaaaaaaaatattcatgcgattttctacaaacacagccgaaatcagcgttttggcactttggaccgcgcgtaaagcgacgacaacttggacagaagatttacgctaaaaaatagtattaataaaaactgctgcatattttttaacaaaagacgcgtgtgtgctgcctaaccccgaagaatcacacaaccgtacatccttccagtctgcggcatatgttgtagccgatttcgtatatgagtttttcaatttgtgtggctcagtgcacagactctttagcggctactatggacgatcaagcccggatcatgcagtcgatcggcggtgtcagtctggctggccactcggtacaaggaggcatggcactgccgcctccacatggacacgatgggacagacggagacggaagaaaacaagacattggtgacattctgcatcaaataatgaccataactgatcaaagtctggacgaggcgcaagcaaagttggttgatttatatgttttattaacttcgccacaccaaaaaaagaaaagaaaaaacaaaacgccgaacgcatcattattgagatgtggccttagaatttagccacaagaataaacatatgtattaaaaatgctagctggtgcattttgt-accaaatgttatgcacatgaggtccaagtacggacgtaacaattaataataatatgaagaataattataataatcatggcgtttgtgctcctctttgttcttcccttttaaattcgtttcaccccttctcattgcctgggctgtttaaatctaatctagctgaacacattactccattcgcacggccgccagctgaatgtagcaactcataaaagcccaatatttcagccatattgattcctctggtaaaattggtttgagctatgaatgcgctgcaacactgttcactgaaatgttttgctgcccggggggcgagggagttatgcctctgcgtcattatccaagagagattaggcaagatcaaaggtagcttccgttattttaccgagaccatctgcttaggatatcattagcaactgtacctcaccctgagagtttatatattcagtattttcacacgttttaacaattaggcgactagtgaagtgctgggatgatatattattatattgctctgagtatatttgtagagtcatggttgaaatgcttttaagtttgccagcgcagatgatggcaaggcattgctcattaatttctgcacaacatgtattaataagtatgaacgtgtagcaagatgaactttaatttcccacttcattaagcccaatgttattaatcttggggcacacactacggctaagcttgttttcaaagcaatcatgttggtcatgacacatgcacaaaacctaataaacataattactaaaacaattctgggaaggtcttttcctgcgacatcagaggggatcatttgtatgaaagggcaacaaggatgtatgtttgtgtgaatgttggcgaagacgcgggatgaagcttgcgctcctacgcttgtgcgtgtgtgcaaaggcatgctctgtgtgagtgtgtgcgtctgaatgtaaactgaaaggtgtaaattggcctgtcaaaatgcatatatttgtaatgattaatccctcttaattacaccgccgtgccagcgtttgttaacgctcctccgaggatgcacgtggacaaatgtaatacaaggccgtttacaagacgacgtgtttcggcgtggacttaacgccgggctcagcgcgtgtagaatattttgggaaatgcagagttttcattaaactaaccccgaccctctcatttctagcagctgtccctgcggatacacaccctgtttcccttttcttacagggtatgatgtgtggatgaaggctctttccagcaccataatgactgtacaccaagattttcaagggcccgctcatgacaatcccattttctgtgtaatttcatggttgtcttcttgaatgaagatattggctgctctgaagcacgaggtcagagtctccctgctccgttttctggattgttccggagtatgtttcccttcacttgatgaaaagtaattcatcatttacacccctgaattctgccacttttttccttttttttctttctctctcccttttccacccctccctcctcaccgcgctatcgtctccctttccagtaacaactttcttcacctcccctcctcgcccctacttcctgttcagactccccagcggtacctatggcggtgttgagagatagataggttcaatacgacgacgccggcgggtcatatatgtattgcaatttcactgtcctttaaaagtgttcaccatgacacacgtgaaaaacaaaatacatataagacaaaaggggcaagcacccccgcacagcatcatccactttttcatacatacaggaataaatataatcattctttttaattactgtacctaggcactctattaaaattctaattcacctcatccacctcgattgatctgttcacagtgggtggctatggtgaaatacactgtataatattcatgctggtacgccttggttgtgctgtgtgtcagaagccatcttgcagagaatccctcacccaccttggagcgcagcctgtggaactgatgaggtgaagagcattgctctgcagctccatgctagtaatcacgggactgaagaaacacatacatcatctgccacacaggttggcatggcgagtgaaaagccttcacatcacgtaagatgttggacaaatgatggtcatacgtgtgtttgtctcctcacagatggcagtgcatcttcagtcaggaaaaagctgagcctggcacttattcccctcccccaatcctctcctcttgctccctcttcctcactccctccatcagtcttttgtagcacgttgccttttttttctgcctctcctctgcaggaggtttgatattggcaacacggttagtgccctccacggaaataacagtggaaaagatgacataaattatttgccaattgtttg----tagcagacgcagaagactgaggatcttggtgaagcggacgattcgcagggcgcgagctgttttatatacctctgagtcaaagcctttctccactatcaaaaatatataatccactggaatggaggaaaggaagtccacgacgaaccagctcttcaggtaattcatcttgatgactttgggatctaggatgatctctgagctctcctcattgacgatccccgttctgaagttcatgaccaggtccaccaggaagatggtgtccgaagccacgttgaagaccagccaggtggtggtagtctgctctgagaagaaggttattcccacaggaatgatgattagattccccatcatcatgatgagcattatcaagtcccagtagaacctgtggaaaaaccgaaacaaatgagtaatgcaagcgataaaacatgctgtagccacaaaactgaagtccacaggggaaaagaaatcatgcttcttttctgcttattctgctgatattgtttatatgtataattctgtttatcccagtgcactgcatacggtcagaggtgactgttcactctgtcactacatgtcttatgaaaaggaagaacagtccca--------------agtccttaggcaagttgtaaagcaataaaactggtagtttatgtgcagtgcctggaagaccagttgagtgtctacacgtgtgtatgtgtctatgcgcgcttggatattatcaagacggtgcctcggggtgtaacggcatcctcctgccccccgactgtcagttggttaactgtctacatgccgtcccttttgaccttgcgttggctacaacgccggctgaatgcacatctgacgcactctcttcctttgtggtgcaatcctgtggaagtcatttcatttactgggctttcaacttcagccaatatgggagtcggggtgggggtggggtggagtggagtgggggtaagtctgtgtttaatcagcctgccacaaagcattcctctaaacaaaatcagctatgatgtccagcgaaaagatgtctcaacagaagactgaattaaacagataaatgggcttgtcactttttcatttttttatttattatgctggcataagctgcactcgccacgcacgcacccatcttcttgcacacatctccctctctccccctcgaatcgcttcaagcgttttctgcgggctcctgcgcgatcaacagctcataattgttttttgcacatacgttatgcaaatgagcctttatggcaactggcataacaattagcatcctccaacaatattttagtaggttaattgcgaaatttctgaattgtacatctgagttgttaattaggcatgacagaggtggtgaaatagttatcttcaggcggtggcagccagcagaggctgctttggatgcaaaaaggaaggattgattgaaattagtttacagcagtaggagcgtgcctgctggagactctttgcatgcccctcttgctttttgtggcatctgtttgttgctgaatgcaaaaagcacgaggcagacgcaaacgtgaagaaggtgggtcacgttttgacacctgtagaaatattgcgcgcttggaggagccatgaaatattcaggcttagtgcctccctgagaccaggctggtggctgtggctttgttagcatgcctcaccccgcactcctgtccagtgtccactctgcaccttgaaccgaggtcctcagggggtgaattcaggagtctactccctccaaaaagaatgtccctttttctgctcatcttctcggttttcccttccctactcaatgggaatttgctctgccgtcatgcaatacctcccacctcattgcttgatactagcatatctgctgtatggctatttccagcaggtaagggtgcgggatatagctctacgtggactttgtcaattcatgaccaatggcgaggtcctgcattatacactaagctgagcaggagagcaggtttgttttattcacaaccttgtggattcaaacagattgctcagactggggaattgaagcagatactatcatacaggtccaagacatggagagagaacaggtaggaataaactatgtataaaagcactggtaagcttcagcctcaggcaaagctacatgggctacaatgttaccctccccaaagccacaatcaattcttggcttcacggtatccaaatgtttatttttgcacagcccaagtataatgacaagtcgttctgagatacaattgtacccttggctcgcgttggtgctacagacgctgcagttaggtttaccttggtttgggatgagttcagagctgatcaaatctaaatattttgagcccgttttgataacaactggtggcaacaaattatgcaaagtttgctcactattttttttcttgcgtcaagttgtttgtttgattttttcctcttcgaag-aaaaaaagaaaagagaggctttccaatatctcctgactgtctctcttttctctgaaaggcacatcttaagtctgactaaagcatacactcgtctctcccctagggtgcagtggcagcggtgcagaaaaagtgaactgccgaggaccccactgtttagcaaacactcctactgaggggaggaattaattattcagagccaaggaccaaggcagccccatttgattgcaccacaaaagaaaggtcagagcttttcatatgaggaacctcctggttgtgcatcctgtcagctgaggggacgtgtgtaggatatagggctgaatggcagcttggctaacggctcaattaaagggacacaaatttctaggtgagtgtgttcaccagatatgcagcaaacaacaggtacaatgcaatttcacaaaatatgattagcagcagaagagaaatgggtgattgtgccaactctgcaggagctggagcaagagagaaagaaatacgcctattttatttaggaaaaaaagaagaatgctgctggtgagaataattagacagcatgtcagtgagtagacagctgcatgcagaccctgtgtagatgtcctcatctctggccacagggtcctgcagaaaccaataagcacaaacagagcaagctgatcacaacagaaaactttctccctgtccatccctgctcccccctgcgcccgccttctgcccatacctggcctgaataccattagacttaatagagcgtggtgtgagggacagccaatcatgatggcgtcccgtcagtgacaccgacatgtatcttggtgctcattatcatccttgaacagctccaatttacatctgatgctctgactaattctgctccagtgttgtcaagaggcataggaagtggcctggccgtgatgacagcgcggctgtcaggagcccgtggatggaggattcctcggggcatgatttaatgcccatgtcaagccccgctgtcagcctctctctctctccccgctctctgtgctccttctctccatccagccattaggattcagccagcggagagatggagcaatagagatggcgattggcctgcttaggattcacactctgggcaagaaaataacacgccctgtttcacaagtgattaccctttccttgtaaactgcaattaaggctaaaaaagaaaggcagcaaagaggtgatggagaaacaaaacgcacatgaccgccaagatagaaaagaagaaaaatagaaaatgagaagaagaaaattaagccaaggaagttactcactttgcaaacaggcatgtgaagagacaaaaaacagatagacgtacatgcacacatgcacagactctatgtccattagccaagccactggtacacactataatggacatggctgatgtgctggtgaatatgggatgatgacacagatattcctctttgtagcgctgacctgctgcagtgaaaggctgccaagcatgatcatgtcaggccgcgcacgctccttcagctgctgggtgtagtgggggatcacctcctcagctgtcctcactgcaagaaatattacagaggcagcaaaagcattctaatatttaacaaaactacaagattaccaaagcatgcatgattctttgaatattatgtcaagtctcccattgcatcattgatccaatcatgcaaccctgaattgaattaattaattttgcaatgctgaaataatatcatgttacttttttcccccgtccccctcgctgtcgtaataggatctgcaggaatcattcaaaggctagatataatttactgcttgccgtgcacaatgccccctcccactctcaccccctttctcaatcgcacaaggtgccctgcggatgaactaatcatacttgaaatattatttctgcttcttattccaccattttatgaacagctcctttttatggtgcaatggatttaacccctgcctggtcacactcacgccagcctgcgcatgcagaaggagggtgggtgagaggtgtgggtggaaagagagacagaaaagcttttgttttggtgtttgttgtttgtattcgtacatttgtgttttaccctaacttgatttcccagtcttccaaaaattaaaataaagagggattactaagggaaaatgtgtgcaacgtagcaatgaacctcaccaagaaaatcataaaaacgagatcaaacaaaacatacaaacatatcaaaatgcattccatatttctcttttatccatttccatgcccatttcattcacactcctgtcaagtgatgctatgagatcaactcgcactaccatgatgctgttgtacatatatctcgcatagttaatgattgtttgtctttacatcatgacagggtggtgggaatccgtgtttgttaatgttgttgcttctgaaatcgatgaattgttttcctttaaagcaggaagggctccataaagccaaaaaaagtgggaggggtgaaatgattagtgcgcttagtcagctgtgaaattgagtttatggttttcaagacggtgaattcaattcgataatgggtattaagttgtagagaataattaatagtaattgacttctttccatcactatgcaaattaaacacagataacaccacgggagctttttaaggccagtcaagtttgtggggattaagtttatggaatttttgttagagagaggagtggctcctgttctgctttgattgctttgttgacagatttatcagcgggtgaggggttactgtctcttcaaggattaaaggaattgggttgtcacaaactgtcaaggcattgagttgggagcattctggtatgtttgccataatgggctcaggctcttatacgccagaaatctcgatgaccgctaagacgatacggggtttaagagtgagcagctccaggtcttagtgccgtttgctgttttgtcatcagaaatggtcttcaaatattgtctgaattgaatcactaactctggcgctaacaacctcaatgatgaagtcagcacctctcaacatcttgcctcttaatggagtcttcactgcctttgtccttaaacatccatttccattaattattcagagggagaaaggaaaaccgtttgagtgggtaacactgatccagtgtactcaaccaatctatgcagtgtaagtaataaaataccacacactcagacgacacaataaaagagattgagacagaggagatgcttgttaaaaatgtaagtagacggaagctaccagaagacaacagagggaggaggaggcggcggctcggaagtcaaaagacacagcaacaacatcttagtgtctgggttaatcagcgaaacaggccgatagcagctggtgtttcactgtatccgcccggtccacggagggctactgtctaagcagaagctgagttgatgtgatgcgccctcggtgcagctgagtgatactaattgggattagcgctgatactgtccactgtgttacacttgtctgcatgcccacctttccgtgcagctctcgttctcctgcttagagaaacatgtggctctgatgttaattgaaatttgtctaatgaagtaaaagttaggaaagaaagagagagagagactttggaggagagatagggagacaaagagagggcaaggaagagaagttaaaaaaaaaacaaagcttcaactttctttaattatgtttacccaacaggctttgcttcctcatttaaatagcataaacatctggccgtggtgcgccactagcatggcggcagtagtcaagcaaatcttgtggaaaataatgaaattagatccctggtgctgtgacagtggaagggcagaagacatccgctccatgttaataaaattgccatgaatgagtgaatacaattaggaaattgtcagtggcggcagtgaacttttgtaactcaccaatgtttgcatcattcgattaaggcagcaatttggacttgtttatttgcggctgttgtggcttttattaattgtgacctggcaatgattggcctgcgattaaaccagtcacatatgatgtggctgagggtaagggatggattggtgggcacgctgatggaggactgattttctctttttttgtttatctgatgtagcttgtatgtgtgtgtttgtctgaccaaaagagacagatgacagaaaaatgcagttagtcatgctgttaaagaggatataaggagagagtcagtcaaacagaggcaaagggagagtgagagcaaacgggctcattttaagagggcacactatgcacggccccctgtctcttaatcctgggcgtttgtcgcggctaattatggtggacaagcctctttatcgaacctgctcctgccatcagcattaggatgcatgagctgcgcctgttgttttaaacgctctcattaaccacacaaatcagtgctgttgacagagtgcttttgaattaagcgtctcgcccccactgccgcgcgccaatgcttgcagggcccaggacaaggagcaatttataacaccattagccacactcgccgaggttacaggcatcaaaattgttcccgtctaattattcttaatggatacagggagggagcgacgctcaggacagctttttcattagccctcaatcaagagggtcgggggagagaggggtgggccaaatgtactgctcaggcaaacgggaaatcaaaaataattgtgtttgcttttttcataatacaacaagaatgcatagatggaggtggg--------------------------------tggaggccagcccagaccccacaatccccccagcgccccatccagctgcctgacccctccctgaccccgcatcgaggataggaaaatacgaaccgtgccaagccagagagactcttttattttgcctgctggcatgctgccggtgaccagggcttacataatgggaaacatagcaggacccaggagaaacagcccctgcccccatttttctttttccttaccaatcgatcctcccctttctcccccatcttccttctcctcttcttcatttcttttcccactctagtcccctctcacccccactttctccatcctcttccttcccctgtgcactctgcctcccctcctgtttgtgatatatctttttgggcccactcgcctgggcacatttattacagacagcctcgacacaatcctaaaaaccccatgaattctgctcagatttcttaaagcagtaacaaaacgcattcgagttgaaatttgtgattaaccttttgaaaactcaagtgtcaaaccataagcagtgactgaactatacagtaccccagagagaatggtctcaggcaatgggaaaaaaaataatttccaatattttcagatgtgtttgtataaataaattttgacgaccacaaagtatgtcacatcaatactcgaggcatatttgctcaaaaaagtttaagtctttgaaaggactaaccagtgtaatactcgttaacttaccaccaggcttactgaagccacctctgtctccagcgctgctatgggggaataaatggagatatgaaggcgatttcccttttacagccacttccatggctcgagcaaagtggcttgattgagggagtaatcaaaacattctaactagccggacagcaactttcacataataaaaattccccataatcagaaatacataatctaactgagggtattagtttaggaattatgcgccattccttagttagctaaaaacaacttcagaaacattttttagtagaggatacacatgaaaaaaaataaaaaactaacactggtatttaaattgtgacaaaacccaaacatttgtgatttatcactccggacaaatctgtgcacgaacgttcctcctcctgacagctctatcgtggcaagaatgtcccaaaatgtcacctgttgtatgcagactgaccttctaattttctaattcaatttcgagaactcccctacccaccatatcatgaaccagtaataacaattacacactgtgactggctccaaaacctgcaattcccccactttaaatcaaaacccaagtagtcttttattaggctgcctggttaaatcaatctaaatctaagcataataactctctaatcaggtgctggggagaataataggttgtcacgctcgaggaaaaataggcaatcatggaatgttttctttaattaggccgactaaagtagaagggcacggtgggagcgtgggacacattcatcatagccaaggtgggaaattacttcaattactcaggaaggggagagtgaacagaattacagaagtcagagaagcagaagagaggagaccgtgatctgcaaggaagtccagatgacaccgcagggcaggaaaggcgagggcagaggagggaaggagtgagggagcaagaaagaaggaggagaggagagaggaaaggtggaaggctttcacagttaagttgctgagtatgtatggaagtatagtgtcatgtgaagtgcatttgcacacatgtgcctgtcttctctttatgctttcatatcccttcccaggagcgcgtgtgtgtgtgtctgtgtgtgagtgtgaatatctttgacttcactctctgtgctcatctctggagtacaactctcacaggggcaatgctgctctctctcctctctctgccgccctctctccctctccaggtgctcacctctgttgattgcctgtggcctcttgtactgtgaatgttaagtcctgccattttgcccagatgcataaataataacagtaattactggcctagcaatcaaagtgtcgccccagcgcgctgggcctgtctaggggaacaaatcgataggcatcttaaaagccacattgattgtagggagggggaaaaacaccaagggggatgggaagatagatagagacagccagagagagagttgtgactttctgcccggcccaattggaatagagtggttggaaagtgattttatctggggatgtctaaaatattaagagattatgtttttttttttacaggaaaagatcaagcgtattcagcaaattcggatggagaaggaactcagagcgcagcaaattttggaggtacagaatctgatccagcagcacctctgattaagcagaacattcctggatagctacagcccctcagtctatagtgttttaatcttcctaaagctcattactgaacagcagcatgcattggagggagttgcgtcttcttaggcataattccacatggaactaatgctaaattggtcttggttgacggctgttgaatattaaaatggctgttgctgcctcttcagaccttatttaaattggacagaaaagtctttttttttttcatcagacaacagtaacagtttagcataagtgggtcgaggggggaaaaaaaaggtgccgttttctacacacaaacacacatccaaggatgcagacacgttcacacaaacacacacatatgcagggccacacaattatactgtaggag-------------------------------------------------------------------------------------------------gtgatataaagcctgcacaatgaaggaagaggaattgagctcagtgggaagtaggatggagcatgtgtaagagcgcaggctctttctattgattgatccaaacatcaaacgaaccactagagtaatggggggagtgaaggacagctaaaagctatttggagccttcactgcataaaagacttgacctgttccacacagcctacatatcaaaaccatcaaacagcaatcaatagaccaaagcggtcaactcaacaaaccgtcaccctactaaaacatcaaacccccggcccaagcgtcagatgataggctacactcagcttatccattaccatcagataaagaggagataaaacacagagcctaatcctttcatgtgtcgtgacagccacagcagcctccgaggcattccttcagtctggctctcaaatagttttatggcggaaggcagccattcagtcagccagccagggctgttctggtctgtttgtcttatttcacagtttacacgctgttttataggtagttattatggtcgccatggtgatgccatacgtttttatggtcttttggtctgagggcagagagtgtaataaacgaaaaaacacacacacacgcgaaaacaaagactcacaaaacacactcctgctgtggaaaggtctcccgtccctcccttcctccctccctcactctttatcagtcgcaccaaatgcctatctctcctactttctgcttcatgtgaaacatggattatatgtctaccttaagacttaatcatttttacttagacctaaaacgaatgttttatttcaataagcttcaaccacaaactctgtaaataaccaatgcaaacttggtctcaacatgtaactgatcaattttaattgccacagccctcgcccacccaagtacaaacagaaagttgaaagtaaaagaaagaaaaaagtaagaatgaaatgtattcctgcgtactatgatatggtaaatgttagcgcctgctgcatcgcactccatatcacttcgctccatatgaaaaatagtttgctattttggaaccccctggcagccatagtggatcaccacagacccagagctcatttatcttttgtcagagatgaagccaaactaacgccatctcctgaagctgctaaagaatgaggagggacatagggagggtaaaaataaacctggagcccaggtagctacacaaagaagtcattctacaagtaatgggtggcttctgaaagtggaactctgtgtggaactctgcttggaactgtctctctgtgcggaaaaagatactatttactgtttaagtttattcagctgcctttatgagactacacatgtaacaaaaacgtctgaatgtaatggcattattacctggcaagtgttctgaccaattaaattatgactttgtttgcatcagcagcccgcgtaccagtctggtggtaccgggtcaggagaggtacacgagccctagatctagtttggttcactgcgaaggaaacagtgtcctcagtccccgatccagctatgcaagcaccgccagcgacacgagtaaacactcaagtccccgggccagcctcaacagctgtgactgctgcagcaagcccaacagcaaccgcaccagcggcatcagcatgggctacgaccagaggcacaccagccccaggtcgagcactgcgagccaatattccttcactaccagcccgagatccagttactctgactctcggtacgggcccgtggtcaaccaagatctggagggagtcttgcactcagcgccgctggcgagtcctcgctccagcatctgcagccagtagaagcgacctggttacaaggtacatatatatagagcagtgttatcgaagcaatatggaagatgtggttttgaggtcttttttaaagaatacaggggagaacattaggagaagcatgagagaggaaaagtgccaacgttaggtgagaagaagagtggagaaggaagatgttagaagaagaaataaaagtctcatgcactagaggagaacacgcactcacaccccacagtggcagaagcggtgttggcggcagtggcagaagtggtagtagtagaaaaggctacatgtgtagggctagaaacattggttacatcgtgctgttgttggctggagttggaggcctgccgccttagagccccctgaaaggaagttccactctggaacgcactcactacatccatctgcaaagaatcagacagcgtgacaggagaaaaagcccagaggaaataaaaacacaacacagccagaggagagagagaaaagagagaaaaataaagaaaaggcaccagtaaccataagaaaaaaatggcactttgaaattggatttagacattataattaaaagagagaggaaaaagggggacggttgggtttaaaggcactgatcggagggagctcttactccaaaaatctgacctcactttcactcttttctctgcagattccttccatacttccagctatagccatgccaatactctttaaacattcagctgatggcatctgagtgtggtccgctgctccttctccatgttctctagaaataggacatgagtaaccgctctacaagaacactgtaacatggccgtctctggcagccagaagtgcttacatggcgatacagcacagtgtgcccacagtccatatgaaagcggattgaacacttgtattggcttacagtatcgaggtaaaaacatagggaaatgtttgagcaaagcagtaaatttaaaggaaattgttccttgttaagtctatgagcctgaatggaagctcgcacagtgtactagcattcctgccagccattacagcttattacgataactctatctttccaggagataaaaacctagccttgttgccatttgccagctattactttcgctaattatacttaactgcttcgagcttatctccactcctcctacaccattgagcagttatttttttctttccccttaacacaaattagaggtggagtgggagttggaaagggggagacagataaacagcacaggcagaagttcattcaagtgttattgcatttgtgacttgtcaaacagtctaactgaagccttctaggcacctgcagtctgttagatggatgcagttcacaacagcatcaacacacataacgacctcttctcgtcaatattcaacagctgcggacgtaggacgagcgtatatcttcacagcgttgcgttaag---cctggtcacttccaccccccacctcaccctggccctcctcttccattgagggctgctcatgcagaggagagagaggcaccacgctgattccctgcctttcagctccagagaggggggataatgctgtttttgtaccacgcatccagaggaattatgtgcgctaatttgattaggggaagatttgattaactggaaaatgagggctttgcttagactttcacacgcttaatttatcccttgcaaagcagacgcaacattgtgtcatgaaactcagaaggcatatgagaagcccattcagcagctagatggccctttcagactcaacaatatctaggactgccacggttcaaattgggataatcagtttagagctttttgcttggccttagaatacaaattgcatttggcattaacagtgaaaaggttcaaaggataatgagattaatgtagcagggaactgagctaaggcagaaaattttcagaagaaaatgcaagactagtggcattgttgcacaggtggatgtttacactttcaatagttcctccttttgagagagacatttggactttttgtgtgtgaaaacacagtagtcttacactgacaatggcaagggaacaaatgagggattattctggaggtgtgtgatgcctctcctgcaatgaagttcctcacactccattctgagtgaatgcaggtgactcagggagcctgagctgatcccagaattcctcattatccgcccagcagggaggatcaggtccgctcgctctgtctcagagcatgctcggcccgatgagacgagccccagaggagcacagcgctgggccatcgagggcaagccaggtctgctcattatatctaactcatccttggcatccctgcaaaccaagtgccacttagttcccacaggaggggtctgggctggatcactgacgagatgtcagagcaaacagtagaatggtaataggaaaagctttacatcaagtaacacatgcagatggaggcaccgtgtcctgcagcccacctacagtgagaacattacaacgtatggtttttggtcatttacagactgtgtttgctacttttagaaaaataaataatggtattattgctgctactgtttatcaaaaccagcaagac---------cgcacaaatctgcattacttctgtgcttgtgccttttgtctggaaattacacgtaggagcctaaacacagagtttgaatagtgtttccacttgaatctgaaaagaatttaccccaaaatgatttaaattgatttcattattgattatctgtatttttccactgtggggctcgatttacccacaccctgtgaattctgtacctcctagtttacatctcccttccctttgctactccccaaatctacaggcaacgggacgctcttgtacattaaataagaactgtcaccctgggcaacttgcagcaatgaagcatttattctgcctcacatttcctggcacttggaattatttccttcatgcctgataaccaaattacaatatggcaggtctccctggagccacaggattgttagtgccagctcacaacatactttcaactgatgtggcatttcatgtacagctgccaatcaaagccagcagaaggctgagatgtaaatgagggcgggcccgacggtgttcaattactgctctgagctctgcataatcccccttcccactgactgactgactgacagctccacattcctcctcatccccagctttctcccctaatttcaccaccttggttttttctcacactgggacacggaaccagacgttggagggaatttctgtcgtttccatttccatttagaatagtgacaaatgtacattttgctgctgataaaagtttccatactaaaacaacaaaacagataaaacaaaaaaaatgagggcatagttacagctgaaactttaactgctcagctcttccccagtcactttcttgccatctctctgtccatctctttctccctggctctgtcattaactagattcagagaaatttgagctggggttgtaggatatctgtctggcagagttagtggggatttgagggtggagggagcaggtgatggctttctggagtgcactcatttacactcctccttttctcttgctgagcagcgtgaagaggtgggagagatgaggggccggctcctctcactcctgtgagctgcacctgccaggggtgagaggatcaattgtgaactctgaccttataccttccacagtcctatattattacccacaccgtgcaatatatacattaagaatggacaaaaatgtatattcactggcatgaagtccacattgttgcgcagctctagatttcactttcatgaatggacagcatgtaagatagaaaaataaaaaaaatattaaatgcaaaatctttaggtt------------attctctggggaggggaaaaagagtttaaagacagtttaaatcggcaataaatgcttccatcaggacttaccttatttttcgttccacaagtggtcggactcgcatatttcacactgccttaaaatattcttaacagtgagttattctgccgcacacaagattgagccagagagcaaagataagagggatggagtgagaaagagaggcagaggggagaagaggaggaagacacagagggggctgctaaattaagccattgtgactcaaaatcctcctttaataaggttcatgctgtctacaacttcatcattttctcctgaatgataattactttattcaatcatgttcaaggttttagtgaaagctagcattgattgattaacttcaattaccatgcttgcatttgcatagataaaaactgcttttcaatttgtgagtggcacgcgggtggaaaccctgccttgatatttgcatttcaatgtgaacggtgaaggataaaggtgggagcggggtctgatcactgctaagccctttctggtcggctgcgccagcatctatttttccataaacaccctttgttatgatgttggtttgctccctccacgcagagagagccagcagcgagctctgtttgcag--taaattaaaaatatatttccacttagtcaaactcctaattgtctgcatggaagctgcaacaactagaatcaatgcatgtttcaaaaaatgataccaatcaagccgtcaaaacgaggttgcaactgaatgaaactatcagtgcatctgttgtgcgtcctggcactcctaagtgataggttgtggatcggagaggtggatggagagagcggaacgaggaactcgaatgaaagattatccaacgacaagagacatgtagctacagaccaggcaaaccgagctgacgttctccaaccttccctcctgcccaccatttgtgaaggatttggggatttcataatttcctgttctttctgaaagggggatggcagcacctggtccacacagctgtacttcatttagagagcaatttgaaaagagcgagggggagaggagaggagcgaagcagccttgtcattaagggctccagaatggcctccgtttgttagacacatggcacagagttaatgccgctgaatggggaataggcgctgttgatgctgtcacaaatttctcataagtgctatgacatctgaaaaagccactccaagagcagggagggggaaattcaaattttccttatcaaagaggggtttttttgtaggtaattgacagctgtggctaggatgtaagcatgtgtttctgtcttttaagatggatattctatttgtgtatcatttcatctttcgtacaccttgaagtttgttgtgccaaaaagaactgtctgcgctacagaaacaggggcacccatcttctagcaaggagccaaaaactgtaatatatagtaaagtagatgcagccaggaacacttgattactagaacaaagggtagtaggacatcttacagcaaagatcattttaatggtcccaaattttctgaacaactagtgtacactcatgtaaaagaaaggaaaaacaaaagatatgacaaaattcatcacatctagaattccactcaatctttaatcaagacgggattacaaattctccaaaaaatctgcagtttcaaagggcaaaaagggtaaaactagctcacctactgaggtctttaaaaacctgttcaagtgtgactgaaaacgtcctgaacatttaaaggcaggtcttttttttgtagtcatttacaaaaaaaaaagactgtgacaaatacagaacataaaagaaaataatgaagaaactgctggcttcctcttcggagaaacaacgtccgctgaggaacggcgacactgatgacatcatcaaatgacgcttgaagcttcaactgcctcatctcctgagagatattcctctgactcccagaacagcaggcaaaaacagtcaagtcacgtgactaacaaaaatgcaatcgctgccagattaaatcgtctcaagaagaaggaatatgtcaatagcttggagcagaagatcggcatgctttcaacggaaaatagcacgctcaaaatagaaaattctcagctgaccaagagagtggaagagttggaagatgaaaccaggtacttgagggctgtgctggcaaatgagagcatgttagcccagctcttgtccaggctgagcggtgtgaatgggatgaaattatcttcctcacttttccaggggcccaactcaaacgagcacgactacgccctgcccaggaaatgggccagagtggaggaaaaagaaacatctggtggcgtgtgtcttcatgtggacaagaatcatgtctcagtggagttctgcaccaagtgtgcagagagtgcaagcacggtgctcaaaatgtagggtcaagtacttctctttgttttcagatattgagactgagcttgatggggctcagtgtgctgaacttgaggctggatgaacgctttgaattgattaattacctaagaactgtgcatgatttggtatcaatgcaactgtctattctcctgactgtaataaccaattctcttgcccatccccttagtccaagcctgtccacaataaagccccaaaccccctccaacccaaccactgccaggcccagcctggccaatatttacgcaatggcagggctcccacacagtctaaggggacagggggtgtgtggggtgggggtggctgactgctgtgcctgagcgcatgctaagagatgatggatggcctagtcgatatgttatgtcttaagagcctgatttcctgccagtccaatcactaaccctccagagcccagctcagctgattggacaaccagaataatttcgcagactgtgaaaacactgctgccgtgcctgtctgtcaggcccagtgacgagactcagggatttaaagagcaagggcctccccgagattggttatagtgaacgtaaaaataataaccagcaagactaaacaaaagagcaagcacctctgggagaggaagactgtgaagaattactggaatgaaaacggtgcagtgttttcatttaattattacactccagtacaaaagatggcatttggtatgtttgttaaaggca---------------------------ttttacccgtgtttttaaatctcatcagatatgagaaaaaaaataaagcaaactgtgactgtgggggtagatgcagtgagccccgaagggtttccaattttctcttgataaaatttagttagagaggagaaggagaagggcgcggataggagtagagtcgggaatacaagcacaagcgccatagcaacacatagaaagaggaagaaaagagttacccataagtagccgccgtttcacccgcttgtccacatcagctactgacgtggcattgaactcagagctctcaattgcagcctcatctttctctaaaacacaagtaacaaggggacaaacagtgagcagcaggttaatgagaagcccaaatgaccagaccttcagcccctcttggcgtttgagcaaaaaaccaaagccaagaagcaagaagcgatgaagaggcgccaaaatccctgttagagtgttaatccccaaacaaatgatgaacccccagagcaaattaaaagaacaaaacaaaatgaaatgaaaatgatcagtatcagtgtggagctttcaaaatgaagcggtaggtagacaa----ggaaagcgactcccaacagcaacagcaacagcagcccacggcgtctgtacccggagccgcggagcaggaaaaagacccagaagatgaggaggaacacacaaattcaggctcatgtacgtcttcctctgcaacaaccaaggacggcaacgccagcaagagcagccactcgagtaggtataccgagctgtaaaatgggggaaggttaaggggactaacccggtgttttgtcggtcagattttatgtggagttttataagcattcaaacgattttattataaccctacaacgctctttcttgcaacgagaagaatttttacgatgggaaagcgctttgaaaaaaaggggatgttatacacagacgcctctatggtgagagtctgtgaaatttttaagagagagctattgtgacaaatgttaactttgatcatgaacttgcgttgggcattttaagggattttctcgttgggttgtcgagagtaaaaaccaattgggcagaacattgcttttggcgtcttgtgaattttcttttagtacacggtttgctcgcaaaacacatgctgcgaagagtattacacactttactgcagacctcggctcgatctgaggcagggacccattcttcctcctcctcaccctcctcttcatcatcctcctcctcctccctgcatgattcgcctcatctccgtccgatcgctcacctcctgtctgtctgcctgctcgttaccgtcacgtcctccttctgtaggaccccctccccacaccttcctactcctccttcccttgtcttcctcacctcctcctcctcttcgtctactcccataggcccttattcattctctcctgtccatatggtttctgcagtcaaacagaagagcgccttcgcccctgtcgtgcggccacagacctccccgccccccacctgcaccaccaccaatggcagcaacctccagggtgagcatcccacccccccgtcccgcctgtcagcacccccgccccctgctgtcctcctgctcgtgtcccatcaggacacgcaggtggatgtccacgcggcgccgctgtatgagaaggactctttctgtgttgcgtgttgattcctgctttcacacacttggaggtcaaagttgatccataacttctggcattttggggaatttggagcttaaacttgagcatttttcttttatagttaataccacacacacacacacaccatagagtaatcttatttgtgtggttgttttgggtataattagaaggtgtacacagcacagggtcaggcagggtggagatttgcatgtgtaagtcatctgtagcctgtcagaagtagtgcagaaggcagatggatgggtctgagctttagtgttgaaagtgtgtgtctgtgcgtgtgggttttttgtttgtgggtatgattgcaagatttctgcgtgcatgcatgtgcatgcaggggtgttacgagttgaattaacctcaataatagtcaattaggccgtgatcaatcagactgattgatctaagtgacagcacagatggaccaagatggagagaggaaggaagaatggaggatggagcgactgggcatcatatccaaaccagatgaaaggctgtttataattgggttagtaatatccctggcaccgtctgctcggtcatttccttcaatctccctgagcaacaggggatcatacaggcgacactcagaacaggaagtgtctcgccgctccgtgacaggctgacttcttgcattctctcaccttcttcaacaccagttcaaatacaaggaagccgggagaaaagacatcttcacttgcacaacacccggtgatttcacaaatcttttaatgatttctgaccctttttgtggacagtgaaactgtgaactcatgcacccataacttctcacttaatctgtattactctcatcacaacagagcaagccactctatcagtaaatgctaatctcctaattaacaagctaattaggcaattacagctttgcagaaggatgcctaaatgaaatatgacaacacagtcactttccacagcacctgtgggtcttttcagatgtcacaatgagaagcatgatgacaaagtgttgtctctgcactcataggtgcttattcctatgcctcgctaagcacatttgtaaaaatattgtcattttatttaacctaatctgcagtacttgtggaaacaacatgtcaaattacgtctaaattatttctcctcagataaactgacctg----gggaggagtgcgtggaggaaaggtggtgttagcgggagctgtaaagggaaaatgggtggaagtccagcaggcctttggggtcccctcccagtcctgcctgcagcacatcctgcatcagtggtgcagtgattgggcttggcactgcgcgatgccccgctgtggtctgcccaatgagcccagtgaagcgcggctgtatctggggctgaggggaagccgtaggccctctctgcccgctgggtgcagcctggttgactggctgcttgcctggctgcctgcctgctggctgcctggctggctggacatcgatctcagtgggttggagagtacagctggacgcacactgagagctggggctaaatctggctcaggctcaatcaacgtttgcacctgtcttttccaaagggaattaaatgtagcagatagagagaaagaaagagtaatggtgtgtgtgagcatgtgtgtgtgtgtgtgtgtcttcaataaagtagcaaagcacaatatgagggccaatttggctttcaagaaagcagttcaatagatttgtattttaaacagctt-gtataccattatctctctctatctctctctctttctcttcctctccctctctttctctcactctctctctctaatcaggcatctgtcactctgtttttgaagttattatcgcccaggctccctcttggatgtggttgctgggtgacgggtatctcggcacccactctgactgggaatgatttgaatggaatccagaaatctcccctgagtacctgtaaacacatccgtgccttgtagaaaacaaatatattataagagagctcagcagaagagaggcgggagagagacaagctggcaccctcagtggcagctcacactgagcgctaaacaaaacaattaccgtcatttgcaaatatgtgtgtttaggcataaacactcttgaaataggaacaagagaggtgatagctctcgtagcactcgcatttggccgcctgaaagagacttaacgccaattgtcctgctggtcatctcacaggatagaatgcaaatgcaggggtctatagggcctggtgcgggacagccattgatttgagatgaatacagtggctactctcaggcccttcacagttattaggactaatagagaaacataaaatagtgagcgagagaagctcagatccgcacaaatgctctaaatagctggctactccacaggcctctcggagagtttggcttgcaatttgcattcctttgtgtgacaacttgtaatcctcccctcagcatgccaagaaacacacaacagatttattgtcccagtcaacaaatcgtttaggtcatcccaaacctattacagcctaatgcagtgggatcccaaaccccctccaccacacacactcccccagtgcaccgcctcgtctcaaccaccggagacttgcacacaaactttgcacggccggggccccaaagttgcaccgctttgttggccctcggtctattcagagccgatgtacttctggagctttataccttctcagtgcagcgtaggaggctgggagggacagaaacatggtcgagactagccggttgcttttcgaaagctgggtcagctttgtaacgctctcagatggagtgcaggttttgggctgtgcagctattttgctgtcaggctcttgtgttgaaagcaacgtctaagtgtgccaaagttcaattttatttcttgtttatttcttgttttctcattggaaaatgggagcagctctgccctggcaacaaaagtaggctatttgcatactgcgttgtgattggtctgtgcattgatgggcttgccaaatcacgctgtatctctgtggtgataggctatgctaattaggtgctgttgctgggattctgaatagtggttactgtgtagcactggtgaattgtgttgtctggtgagagatgctgatagctgaacatgctatttaataattttttgattccttctggcttaaaatgaaggatgattcactgtacagtgtggagatgctttatttccaccccttttcactgttaaacctgctgttttgctcctttttcttcacaaaggttaatatgttactattgtattttattttgtggtaatcctctaatgctgttttaatttccgtctccccggcaacgtcttggactgctcagacaatagttcaatgggaaggcgtgtccccgggggcaaattaaatagttgacttgttgacatgtttttcgttcctgagggttaagccccaatacggacccggaggttaattctaccccggcgtccccacccttcccccctcttttctcatggaaatgttctctctaggtggcggggaagaggcccgggagcctgaagaaggtggcccagcagttcctgcttatgtggtcgtgttttggtaccagagtcatccgggatatgaccctgcacagcgcgcccagcttcggtgagctcctcctgcttttcatgcaacagaaaacacacagcgttgacagtcgttttatttactgtgtcatccatgtaaactgctgaaaatagctccgctaataatatctttagtgaaatttgagggaagtataagtttagagtttccctcacttgctcatgattttcacatttaaaagctaatatgagccaaatcaaactgatataaagagatgaaatgtctcttaattggggctaaatgcagattgcgtcacatatacagataaagtcaattcaaggaagcaacctttttcaccaaagtcaagcatagctgtaagacttctctgctatctgaaaaataggtctgaattgcatgcaatttgtggcaggcagagcactccaatggagggaggctattagtgaaatgccttgccactgtctctttaaatgccaataaattcccatcattacagaatctggcagttttcctccctgtctgcagcctgggtctttatctcgctctgcctcagtctctgagcatgtagatctggcccagttagattgtcatacttaacaaacattaatgattaatttcctccactgagtcaaatggggctaaagggatgactcgattcatcttatcgcaccacaaattagcatttccccatattctccagcatcaactgtgcattaaaattccacatttaccattctgggcactggcagctgtggtgaaagagccaaggagatcttcctcccgtgttgctggagattcagattacttctgtgtcgcacaaagaataattaattgtgccactttctccttgttactgtacatctgtggctgccgcaagtcaaattactcaccgagaggttatttgaaagttcaaggtgta-------------------------atatgttttggttcttcatgctttctcttcagcaaattggtctctggcgccaccttacgtcctatcagagagctcgcaaggcgtgacaagtgacgtcacgtgtttacaactgccaatgaacacgtggcgcactgaatctgaagccgtcattggtcgaaatgacatcgatatgggtgggtactctgccgttaggagccaatagggtctggcatgtaaattctgtttgaaattttcccgggaaatctgagtttcgcgggagggttcttgagcgcgtaaaccgtatcccttcattcatcaggccgtttcctgaagccatttctagacgggggaaacgagagttgcgctactttttaatccgttgcatctgcctaaatgcactttctgaaggaaaaatacttttcagaaatcgatagttcagacactcgtctttactttggtctgattatttttgtaaccattgcggcggattagcagctatacgagctcgaaagttccgagataagaaaggggttaccctgaatacgcaagatgagaagagggacctcctcggctcaggaaaaagtgattttagcaggggttggaggctcttctctggataataatgaatagagctatcactggtgcctgttatctccctgaacccccaggtagaaaatggtaatgataccacttaacatcgctgcacatatggagggaaaatggaaatgccaacagcacctcaactataaagcaaatcaaattgaaatattaatccgctgattaatataacattatgagagcccattctctttgttgttaaacaacaaagggttgcaaaataagcaactgcctaagaggtaaggggtttaaaagagtcccacagaggtgctaaagcccctttcaaacatcattactctgcataatgtattcccttccacagtgctgagatttgatattgatgtttactcatttattttttaattaacgttcgttgttaatgaattctttgatgagaggcattttgtaaatcattatccttggaagaggcaaaaagggatgcatcgctcttgccccttatactcatgacagaagaaaaaatgctaggtgtaaggggaaaaaagttccagatgagaagtagggtatgtatatttaatgcaattttttctccttttctcctctccgtcttttattctttttaaatcttgatgagtgatgcgcggaggaacggagatggggtggggttgctctacttgcatgtctggcggatatgccagggccatgctaataaatgacagctgatttatgcgtctgtattcttttatttataaaaaaatagcaagcgggctgatttctgatattaataatacaagtggatccactttgattaggcttctgtggagagctgtgcatattcagcattacaattaaagcctctgatgtgaaataggaatgacacgctaatgaagcgagctagcgagcctgaaccacgactgtccaacagcattacggcccatctcagatgaagagtaattatacgaggaacactgaaatgtcattaaaaatcttcagtaagtgatttaacccaccattcctcactaatgcaagatatttcttttttctttaccaccatccaacccccacatgatcagctccctaggtccttcccttttttttttaagttttttttttctccacgagacccaaagtgagtgattgtggaggaagtgcagtttttttttgtgaatataagcacttaaagttgagccattttatggatatagatattttccattttcgactcttgacaaaaatgcagcgaaatagggtggccatttttttttcttttcgatttctgtctcgtaaatccttttcaagcgcaattcccattcttcttttgaggtcttttgagtcattataaatgttttctctctccctccatttctatctgtctgtctccctctccctagctttggttttcttgaataaaataagtgcagatttgctggaaatcagtggcttttgtgtgtggctgcaggagcatggtgaaatgtttggacactaatacccattcatttcggtagcgccataaataaaagctgccagctatgcggctgccgtgaagtggtattctttggtgcccagcgggatgtcctgttcacattagcgcagcagggaaaactggccggaacagccagacaactaaatcaagacattgtcaacttctgacaaaattgctatggggggagaaccagttttaagagtggttgtgcatgtctggttgtatgcatgttgcaatgtgtgtgcctctgtgtgagtgtgtctgtctgtgttttcaagacacagagaaaaacagagagggagcgcaaaagaaccgacagcagtgacacacaggattcacacagtctgattcgagcacagagtcgagacagagcatctaacgggcaggcagtgtgaagtcagtgagagagaggggagggggggtcagacacacagacaaacctatatggcctcatgcatgagccatcaaagcagcagctgtagcagcagcagtacctgaacagagccccccagccgctcagctgtgaggtgcgaccccagagtctccttattggtcacgggagtgggctgagactcacttcctttgggctcaggcgacttgacgcaaagagcaaaaagggttgaggcaggtgggtgtgaggtggtgagaagggagaggggggtgaagaagtttgtgggggttatgggtcaggtgcgcaaaacacacggagagccgttaaaattgcacaaaacgagcgaacgacttacgtgaaggcaggcgcttgggttgctcctgcttcctccttggcattttcccccgtttttaatcacattctcgtccttgtttagggataaggagaaaaaaggtttttcccattgagactggaggcgccagtgatggcagggacttggtcgtgcacctggctttgctcggtttaaagtgtattgttgggggaatgggaacacacaggcggaggaggtgccgctgttgttgttgccgtgtcttgactatggctgctctcggtgcaagtgtgtctccgagcccctaactaacactaatgcagggatcaaagggcagcaacagcagagcaggcagacacgcgcgcgcacgcacacacacacatacacagacgcgcgctctctctctcgctcacacaggcgctcacacgcgctctctctctctctcgcatacacactcactcactcactcaaacgcacacttgcgcgcacgtacacattggaggagctcgccccttaacctctgcagcagtgatgaattaacaatagaacaattcaatgccccagtaattacaaaacacttcggacacgcaacatttttcagctctgccacacaggtttgtcggtattggtggctttcacctggaatgctggggctctttgctcttcctaactttgttttctctcacgcagattagatctgccaccccattacagattcattttcctaatttttcatgtctgcgccgcgccccatctgcacagggctgataattgtggggaccagccctggtgattaacatcagcagaattaattacgcccaccattaaggctccaggttgcacacaatgatcaagagaaattaactttctcccaggcccctaaatcatctcaccttcaagtggagtgatggcaaagagacagacccagagtcctggaccccgctcagcaccttcttaaccaaacatgaggtgtgcatcctgcctcccaccaaggagattatagctgcggctgatgggtatcaattacgccaccttatgtggtgggataagcgagaggtgtccagggtctggtgactaatggacctg------------------------------------------------------ttctccggaccattggtgatgttttggttgacgtttcagatttctccacaacatgttagtaccagaatttagaattgtagacaaaggaatttggaaaaatgcaccaaaacacgaacggagtaatattatttatgacatggtgtaaactttgttttctaatgcttgattgctaaagcccatgccttgacacttgtgatgtactctgccaagaacattaagtatctgaaagtgataaagcttcaatttgctagaccattagactaattactgcaataattaagtaactacttgattagaactaatgggtacctaattatccaggaagaaaggatcaggtggtaatttatagagtcaagctgatgtcttctgacttagcaatgccgattaccaaacataagggactgaatctggtgaggaaaaaaagggaaaggaaaaaaagaattgcctgtgtttacctagcccctgtagctaaggcaaacagtttgttagaatcacatcacatgaacggattgttgatgattgttaatgaaacaagatacacatcaatacattatacaggatgattagcctgcatgtattttctaattaatccctgagcagaggtcaatcccaatagtattgatactgattacagagctaaggaagtatatgattttgcttttgataaataaaagctttccagttgtaattacagaaaagtgtgtttgtgtgtgttttgtttttgcctgtttagtttatttgacaccctgtaaaggaaacccagtgaaatggctgtctcccagcaggtggcaccataaacacaccagagccatcgaacaggccattgtcatctcaaagagcttgtccctttatgttgcatttccccgctagtttgaatgggaatgacagcgcagtctcagcggacttcataaatgcattatgaataattgagtttgtgaagctcgagattgcagatggcactcaaaagctgtcatttgtcttgacgtcttagattgcttttactctttaatgggcacattacccataaaagcacgatttactgcatctcttagaagttgtaaagatgttgcattttttttttcctttttaaatgacagaggttagttttggatgatgagtggcacagaacgaccgtcgctgcaatgtttctgggtctgcgtcagatttctttctgcatttcagcgtctcttaatttgtttagagactgaccctctttccatatattttatgtcataagtggggcatgttctatgagaaatacacaaagaaagacacacatgcacacaaccgttctccccacatttgaatagatggtggagaaaagttggttctctccaaatagtctcaaacacgcacacatcctgaccaataaaaactggcttttgatgtctccaaatgcttgccttttctttctcttcttccgaggtttatagaggtcaagtgtgacttttgtagaaaactcaacgtagatttatggattcagtcacttttgttttgccctttttaagtcattccccctttcttcttttgtgtctgtggtcttcttgtcagtctgtcttacctggggttgtagagggcatgtgcgtctctcatgtggttggcctccagtggatcgtagctctggtgcattctccaggcgccagcgccgcatttaccataagacgacttggagttatcttcactgctgctgttcactaatggccccttcgataagttcattctgtagacagaagcaaagtgagaaacataaggatggcgctgacaatacaacagagaaaagtaggaaaacagcaagtgggactgtaaagcggagacatggctcctatgtgttgcgtaaaagccataaaaactatctgatgacactgaaatcagttgttcaggggcaatggtaaaataacaaaataaaacttaggaaaaaaaaatagaaacagtgacaagttacatttttgtgtgttctgctttctaggccacagtgccattactgtacacaatatgaggcattcagagaaactgttacttggagcagttagtcacttgacataaataaccttaagagtaacaatttacctgtcgaattttgcgtgcaaagccaatcacatttgttcctactacacatactgcctgtactgtagtagaaagctgtttagtggggatgttgcgctgtatgagggtgataggagtaatcaagaagaggagggggcttctccataggaagttcctgcaaacagagtgcacccactttttaaaccccatttgtcttgttaatgctcccctctgattacctgattgcactggatgactgtggagaaatctgattgcgtaaaattatatagagcaaacttttgattggggagggatctggcgagcttgctgccaccattgacaggctttgtgaaatttggcctcgctgatttgaaatcagctaagtgtcacgtcccataattgtaatcagaacttaatttttcatccttgttctcttttcagagcacaacttttctcacgcaaacttttcaagcttgaacaacactgcagctatgttctacatacaataataatgctcgaaaaggattgtccaacgagacctaatccccacctttatgggtaaatgactcgatgttctgcgtgtgtcttcaacacagtatataatcaaatcattagcgcaaatggattcatgaatgctccatattgtatacccacatgcatctggcatgattgggcaatgtgggacaaatagcccttagccaaggcattttcctactcagcaaaagctaatgttaaggttggactcatgttcacaattaccatgataaaggtgagcaggcaggggaagaataaattgtggaaagagaaactcctgtgccctatacgaacacaatacatacttagtcctgaaatcacagaacaaatgcatcaaataaatactttattcatgtggagctaatttcacccctccattttgatcacgtcattccccctggaaaattgcaattaagtttggagagataaaacatgccaactactctgcatttcaaggcttgattggcctatcagctagtcagtatgctgccatggttttcatcactgttaattgatcctttctttaattaatctggaaaggaaagcccatatctctatcctgtctgatcgtcccctctgtctgtcataacacaataaaggccctatcctactgctagtaactctgccttagcttctccctctggctctcggccaaatggactatttatggtgcacctatctaacgacaagcctgctgtatggagttcaatggctgggttcattaacagtgctttacccggctacgtctaatttgcatgcagtgacaccttgcttttaatatagatg--------ctgcgcgctggccaggatcgaaatggatcaatatcttgcccgccacaataaatcagattctttctctctccccttctctctttcccctttgctttttcgagtggctataggccactgctcaactggaacatatttagattttcttgtaacaaattaattccaacattttctcttgattgaattagggcaagtgctgatgctgtcacaagtgtttgggctgctcctggg--gagacaaattgccaggcctggacacgggtaacaagcaatggtgttgagtcgctgataatctccccactaattctccattacagcaaaatgaggccataaatcttcctgacagctgatcgatgtaaacattgtttcccccatgattgccagctctcccagcggagctactgtccgctcacaatccgctgaaattactcccgcaccagctctccctcccttcttctcctccctggaactggtgtgtgtgcgcatcggactggcctggcggggaaaccaaagtcaccgctgtcctgtcgagggaaaaggtggccatctaattttagctcaaagctcgctatacaaatgggaaatattaatcaaactgtctcctgttcaaccactggcacaagctgcatagaaggatgactcctctgctgcgacggcattagacaaagtaaacggcagtgaaagattgagttgtcaaatagtccctccccccgacaccctttacccaccttttacttcctcccattcagaggcacgcacgcactcgctgtctgagttcttgcatagaacactctgagacattccatttgcatgcccgccccatcaagctggatgcactcagactggtaataaaaggcattgacccccttaacctttatgaattacaatttgtgcctgcagcacgtcctgtcagaggcctcagaaaagcaggcacctcagccggggtgtgtgcgtgttgttttgcagttgttaaggagaggggaaaaggtttttacagctcctcgtcggagcttctgacaagcagggaggaggcggtctgacagcagaagcaaggtagggagggactgcagcgctgctgatggctccatgctaatctctatcgctggatcctgcactaaactactgaggctcctttctttgtcaagaacagggaaacacagcctgcagggctacagttcacttgtgttctgctcctggtgtttttactcatatttccacccttctttaccagttaaaccagtatctctggatagaacacactcaagtactgcaacaggtagagtctctgaccgcaaagtcttccgtggctcctctgaaaataatctccccctttttttctttctctctccgtttatctcaattgagtttccagctcttttgttcgctcttcttatcacttggaaaaggtgaaccctcgtgttattttttttattttaatctttgctttaattgtagtttttacccttgtggtccctgatggcttcgcacagtgatactctggtggtgttctttggggcaacagctggtgaaaatgggggtaaactgggttcggatgagagggaaataattctcttggtgtggcaaattgtggatctacatgagaaaaaggtacggacctttctgaccccttcgttcgttgtacggtttcttatgtattcagagtgtttgtggcatagtgtctacctgtagagtctgacatttaaatcaacatggtgtgctctctgaaaccgtgtggagcccgcttgtcttgttatgctagctaacgctactactgcccgtcgttagcgcagatatgaccagtttaaacttcatttccaatcagaaacacataaaaaaagcctaaagactcacagcagtagatatcattacaactgatacctccagtagcatttagcctctccgctctttctactttttaaaaccacccagctgattttgtctcctctcttaccccctttgtagataattggaacaatcccactgatgcccaactctgcagggccctccagccaatcagggggtggcaacccagcactgcaggtacagccaattacacctcagcttctgaccaacgctcaaggccagatcatcgccacagtgatcggcaatcagatcctgcctgtcatcaacacccagggaatcacgctgtcaccaatcaagcctggacagcaggtaacatatatgctcatgtacaaacacactctcacacacacgtataaaaaggaggaaggcttgcagagcagcttattacattcttaaactcgtactcctcaagtgatcacgagctgtgttttaaaaactgtcgaatgagcaacacctagtggagtcaaactagagttagcctgtttattcatgaaagcaaaagccaaggcagctctgttttatgataaacacctcatatttttcccgcttcaacactcataa------agtagagcccttgtccgtgtttacaaaggtatccattcagggtttcgtttgtgcccttctggcgctttgggtcaccgagttcactgacttcgccgtatgtttgtgtaacctggtcccgctctctgcgctgcaggcaggttgatgcgatgccttcgatgcccagtagcgtaccacatcggcgatcagtgtgtggctgcaggaagtgagatgatcaccaacactgccatcatctgcaccaaccacttcaacgccaagaagggctacagccaccacagccatgtcaatgtcagctggtgcttcgtctgctccaaaggttcgaagcagctgctcacctcttcacacacggctgttactaaaagctccagactgattggttttaagcgacttgtatgcacttaaaattaaacatcgtactagtcagttttatataaagctacttttcagtactgaatgacatatttatagctcactaaacctctcttaaacttcaaatgtcaaatgtggcgccattaatctcccaggc---caggccaacaggttgacagagaccgagtgtcagggacaaaagacgaacagagagaatggaagaaagaaagtgggtgatatagacagcgaaatgagcaagtgatagaagtaaactgagagtgagagcaggagagaaagaaaaggaggggcgacctgagagaaatcaaacatgggctcagtgcaactgaggtacgtcggcaaacgagcatgttatggcagcccgctgggactttcccggcagatcgtgccgtttcccaatctgttctgaggagctgcacagccccacatggggatgtgtgaaggcgtcaagatgggattgcttaagacagatgaaacaaggtgttttttgatgccatctcgagcggacaaaagcctgatttcctgttttgcctgtgacacaaagggtgctgtgtagtttgccgaacagttcaaggctttttgttgtcagggctgtaaataactaaacacatgagatgtgaagttatggaggggttggatccacatgccaaaaactgaaaaatatgtgacacattttcctttttttggcacttatagtgctttaacacctgtaacaaacaaacagtattacagtcctctcatcgcatttctacatatttttattcagagtggtaatgtaagtgtgatgacagcctttaggtacctttattcagttttgtgttgctgttgttgtttttgtttttgttgttattttttcctctctcttttttaatttacagtagcctccatcagcgcgcacgcgtttgcgtccgtccagctcgtgatagctgtaaaacaaagcagggagagaaatatttgtgtatataggattatcatggccccgccaggcgactcggttttagtatcagacacattccgttttgtgcacaggctgatttagtaaataagagggcggatagatagcgcagatggtttgaagtgtcaggtcagattatttcatggctggatacagtagtaaagttcattctgacggaaaagcctgatatcattttcacagatacca-ccc---------------------------------------------------------------------------------------------------------------------------------------------------------------------------gattaattcagcctttccacactagcgagatacgttaagctggtggcgatgccacagtaaatactgtctctttagtcgaatggtgtcatcgaacacaatgacgccattctgggatgttggtgcaatcagctcttcaagaccagagttgctgaatcacagttgtgtagttggagcaggggatgaactgatggggaatgtggggtaaacagtgtattaactgtatgttgttctcattgccactgcagccgccaatctgtgatggctattggccagagctggctggcagatgatgatggttatgatacatctacaccctactaccacagctcagtatatggttggtataatgggtttgtatgatgggtaagatttttttccaccctccatctcctacatagggatagggttcaatgggtaaagcgtcttcttgcagaccctaaagagcttttattcagacttttaccattgaacgcacccgaccgcctgtcctaaatgtcacctcaggttaatgaaggcagtggtagctgagcctgagagagccacacgcatgattaaatggctgccattcgcattagctggagtttgttgtgacgtggagtttgcagtctttctcatttattaagtgtagttgctttcattatgtgtttcataagttcatacagccagctatgcagaattttacctaacacattctttcagagatgcaacaaaatttgtctttttcgctaacaccgctgcgctctgaagaaaattaaagaaccgactctcaagtgcaaacacaaatgagcttgctgacaccagtggaaggggatgtctacttcactgagcagcagaggtgaatcaacacatttgccttccaatcgaagactgaaaaaagacagacatatacagacgcaccaacctgtgagaggacatcagtaatgggctcacattttcctaatctcctttgatggattcaggccatgattttcatttagtccaaaagagataaccaaactgtcagctgtgctgctgctttgctttaatctccgcctgcagccaataatcaccctgcaacccgcaaccctttgtcaattgttaatcttgtattgaagacatttagatgccaggatggtattctgcatcctaggataatccagggggccactgaggagaagcaaattggattcattattaaattttgcattattaaaaagacaaatgaattgagttctccaaagaatttgtggaatcaatttaaaaataatcattaccatgcagatgcatatcatgtttcctgcagactgacagagagattagcaatctctgtggtagcatcttaaatcagccagggcctggaggagtaaaaagcatatatctgaactttcagcgactggtgtttgggtggaggattgtgacagtcaacatcaaaacagtaaaagtaaagccgtgatttattgaatgtgccgtttgtgtctgctttcatgtttgccagtgatacattatatgacttttctcctgctttcaagaacatggcgatgcggatgaattaaacatgttaagcaggaacaggtctttctctgaaagccttacccttttcacgataacccctttttagacattcagtggacttatcacagcgtataaataggacagaattcattattcaggggaggtttcagtgaaaaattaatagttgtccccggaggagggtctgtggtgcttcggaaaaggaaaacctttaaagtgtacatgctcagggggatttggggagagtctgcccttcatattaaaaccgttaccatgctaccatacacactgatattgcaaatgcaagtttgctcatcactaatgactgtcgctaacgctgtatacagcctccattcatgcctaagctgtctgcaaaatattttaaagctggagagtgaaaaggcaggagaaaagggcagcatgagtgtcttaaaggcctgccatggcccggagccacgtaaagcaggtaaacactagccgcgtcaagcaaccaaccaacaggagcaagttggtaaatgatcaaaaaggccgaattaccaagtgacctccttgcgggcctgattcctgtatgaattctcacacatcattacaggcattaaaacactgggatcttttaggtttcccttttttttgtttttctaattaatacgccacgtcttgggcacactcgaggtaattaacattgttttttgccagcaacacacagcagatggtgattgaaaatagagggatgagtcgctcaatcaaccaccatttgtctgtagccattaattatctagcgaagaatacattcagtccccaaagttgatagtttggggagggggggaagaagaatattgtccttctgttcctcattactctttaacagcaaaaactgctgaaactagaatgccggatagggagattgcgactttaatagcactgtcattatcttctcccataaggtgccatatgatggaaggcttgtaggagaaaagagggaaaaaatggcgctaacaaaagaagcgtttcaataatcgaaatcatcaaactctgcaacttttcttaagagtcttgagcagagtggagggtgaagggtgtgg-----------------------------accgcatgtcctcgtgcatctaaagtggtcagcagtttgaacctgtccgtgcctcctgttccattatggaatagtaacacaggggcctgtttgttcgccaaacacaattaacaaggtttctgctgcacatcaatactgctatttgcatagggtattgatctgaagtccttataatcacaaaatgttaattgcaccaattaattctcaatctgtttgtgcccttgtctggccgccttgagccctgaaggtcagtgtgaaaatgaactgctctttgattctcctccaggaaaagatttttcccaagacaacacactttgctactctgaaatcaaaaggccctaccatcctttatcattattatcattccatgtgagtagcagctaatgggtttaaaatcttgtgatctgatttgtccttttaagcaaggtttttcttgtctcgttcattaaccagggctggctccacttctctgcagcagagctgtggctatttacacctcaaagacacagtatcccctttatattgactaataagtcattttctgagacaatgcattgcccatttgattcatagcccatacacactgtgtgttttaaatatcaactgtatacaattagcaaaatgagcctattgttatatgtatttatttattttcatgtttaacggtttatttagcatatacctcttaattcaaaatctgcttcatgtggtactatataatatcgaggcgcatacatccatcacctattatagaccttatatttaacaccttcggttttgtaagggttaaactgcttggcctttgatctctcaggggtaaggtcttggcaaagtgcccctccaccacctgaagcccttaagggactttcaatccaattgctggctaagagtggatgcagatctcaaggttacacctgagtgttcaagggcaggtccaagtgtaatcggcacttagatcatagattaatcttatttgctatctattaggcttgattcttgcttccttctctccccacccaaagccaggattactgtgatagtttaagataatggattcttatggaagacgaggtcaagaaccattcttgtttcagaacctgcagataatatgattaatctaaaagcctctttcaaaagaggtcccaccttcaaaggcctaattggcaaagaggtatagaataattctcagatgttggctcttaggtgttttattaattacaattttattctctcaccaaatgtaggtgataggaaataaaatttgtatctacttcagcctctaatttacataaatatctattgtttcatgtataaaagaatagaaaaaagtgtgactggggtgggggtgaggggggcaaataaaaagggaaagggagacagagagaaaaaagacaatattgtgctgcctctctccttaatcaaataaagtgatgtaaaaaaaaaacacaacgcaacacacacgcgcgcgcgtgcacgcacaaaagcatttccttccctctgaatttctccttgaattatatgccatcactagtgtgtgtgattgcggaatattaaattaaagtgggataagtccgcaccgaggcgggctgcgtccaatccgcaactcatttcccctgttgtagcaccgcatcactgcgctcctctcttttcaatgacaatgtgccaaatctgggcattttgaaaacactttccatatgctattatcggatcgctactgagcaagagaacgacgaaaagaaggaaaacggaatgctttataccaaaggtaccaagagtctacatttttatgtatcttcttttttcagtggcttattttactttgtgctttttgtgggaatttaagaagaggtaagaggaggtaaatttgaagtttttctttttttatatatgtatataccgattgcatatttatggaccgttgctgggtggctttagg------------------------------------------------------------------------------cttgctgttcttcatctgtttcattgtttttgttaaaatgttgttgtgatacagtgtcctttattttgtattttaacaggaaaacagaacatctaaaattagcttctgaaaatggtaaaagagaacaaacaaggcgatccattagtgaggatgggttattggctgacttgcctcttctcatggcggcccattaaaagtggtaatgtctgcctgcagcagtgcctggggaagaagaaggaggccatggaaggcatatttcacatgcatcagacactggaattaaatagaccaatgttccctaaaaagactgaagtacatctctttctgatgtgtgtcccgggcaaaaattcattgatcttagaatgtcccttggcaattataaaatattaaatccaagtcgcacttttcggctcagcttaatttttttttcctcgcttttcactgctttccatttgaccaatttagaaaaaaaagttagaaatggatggccgtgaaaaaaacgacactgataataaaggctgtgcacactttcagatgtcttttgttatgtttctgtattgtttgtgcagaacatctcacatcattaaatgaattgaggtcccagcaaagctaggagtgtctgaaacatgtcttattacaccatcagagctgtgttaaccaggagccacagctgcctccagtgcagtcccagctgcctccccaggccttacaaccgcctgtctccattgtgggcttgactgtgaaggaagactctttctatctgcctcctgcctacacagcccatcctgcctccacacagtcccagcctccggttcaacagcagcagcaagtccagcagcagcctcagcctggaataatgcaggaggtagagttctctagttctttttatggctcaagcgagccagcacctggtgggccatgccttatggtcaacgacagtggtggtggtggtgttaaccatgacgatgcggccattggcagctacaacacctcatacacatcttcatttgtgttcacctacccagagggagcctgcggggtcagtgccaaccagcggaacagcagtagcgagcagtcgtccgattctctgaactcgccttctctgctggcgctctgactgaccgacagacacacgcatacacatgttaacacacacgcacattattctcgctggaagtagaggctgaagtacacgcacagtaccgatcagcctcaccgattgagaaaaaaaataacaacaaaaacaaccaatggtttacatctgattggattatgagtttacacattctgaaatgtatcctaattaagagccatacaaatagttgcacattaggtctaacctttaacattcactatattttagttttctattacactcgcaactggacattatgggtgaatcaaaaaacctgtttcagttttatacattgattttatttttatgggggaaacataaatggtgtgtataatttatgtcagtttttatgtcattctcaaggtatgagactaagtgcatgtgtgttgtgtatatacatgaactatgtatctggatgtctgcatatctgcaagtgtgtgtgtgtgttagtcataggctcagaggcatagcatgggtctgcatgagggagtgtggtggcagagcactcctctgataggccagatccagggtgcactgaagcctttcgcatatatatggaatttttgaatatctaaaccattatttagcatccaaatcagttctgcttgtctgactgatggacaatttcagtgtgaccccagtctttttgcatgtgacctatactgtcgggattcttgcatattgtttggatgttcacgttgactcttctcccgtttttctctttgatccttttagcatgctctttgtgttggaattcatgaaatattcatagctggactgtggctttcccatatctttatgtacaattattggcagccgtcctgttatgttgagccatcttaatagtaggtattgggctcggttatgtgtgacttcagatttttctgacagtttagctggtctgtgttatgaattgataaggtttcttttttctttttttttttcctcagcgagcagaaaaagctgatgagacaggtttagtttaatctcaggcaatagaagtcattaaccattctcccaggaattaaaatatagcttgtccttttcttctctcacttatcattagcatcactttaatctccccgcgtttcacactgctattttaatcattacttactgccttttgacaactgaagaacatggcttctcccccgctcaggcaatatcctgattttagctgacaaaatgtaggacatcatttaaaaatatctaaatttcctcttctctttttttttaattcttctaacttccactctttagacccctgaatgtctgcctatttatatcaaagaaagcacaaaagacgaggggagattgagtggacgacattcaaaatgtaatttgagttagctgcaagggtaagaaaatgtgtaatacggtttatttgtgcctgtagtgttattccatttgaattcatttcaccttctttctttgaggctgtagatcagaaagaaggagtgaggcaatagagtgagaggcatggggagagagggggaaaagcacaaggaaaactgatgccctttcctccagctaaattaacaggaatcacgtggaaaacaatctgagtctccaatgaaggagggaggggggggaccattaaaattagccccaagctatggactgcacccaatatcactaaagctgcactcactacagatgtggaggctggcttacaggcaaactatgctctgttctatagctacaattaaaatcaacctcgctgccaaaaaataggagggggaaagagggggttgaaaggcagacatggaacatcaaagacagattgaaatgtgtagtcagtaataagagtggtctccaagccccgaggttctccacggtccccttgttaatgagaaattttgacctctggtttgtaagttaaacttgtaatctcggttaatgaagtaaatcaatcccagagaaatcatgctcacaatacacgaggtgaactaccttgggtgaatatcgactagcaggaacagagtctgcatggtgataatgtcaatcctcttgcagtgaaacctagcgaccttcaacaccttcaaataggtgaaacacaagatgagcagggacagaatgaaactggtggcgtggaaaacgatagtgaagattgtaaacttaatcctgtcgctgccttcctcgctcggctgcaaggtgcaggacgcgtaaacgtcgctgtagtcgacccaggagaagagcagcgccgtcagggagaaggtaaaggagtgcagccaggagtagcacaccatgatcagtgcgtccttgtagcgcattttggtggagtaactgagcgggaagacgaccgctatccaccgatctatgctgagagccgccatgctcagcatggtgtttgcggtgagaaaagtctccagaaagctcaccgtgtggcaaacgcaatctccaaagggctgctgctttctgataatccccaccagagtggccggcatgttcaaaacagtgatgagtatgttgcagaaagacaagttcatggtgaaaacaccgggcacctgtcggcgtatctcg---------------------------------------------------gacaaaaaactaaatcaatgaatttattattaaaagttaattgagagggggacttaaaggtcaaacaagtcggtctattggaggagggcataagggggttagcttttaacttagcatttttattgactctgacaaaacaaaatgagcgggctctgtaggattgtgcactctgcattggccattcaggccttcagagccccattgtagtactttgaagagaatgaaaggaaaccccactggtggaaatgcagtggaacagccccacaacaggccacaactgttcccttatgcatgaaaggcagtgacataaaagacaagatggacttctgaggtagggccaaaaacaaaagcaacaaaagtgctgatcacgaggggatgacacgactcgtctcagcagaaggagcagggagaaaaggggcaggggacaatagcactcccagccaaatgacatgttgaagaattgaaaaatccacacaagaagtgtcttctcaattcactaaacccacaagagctgggtgacaaacaccatgtccagttgctgccatccctctaacacgaacgccccaaagaagccgagttgcagtggcccaaagacaaactctctcagccaaaagtaggagagagcacaaaccacgtcctgtcaaccacagctttccagtcttcattttttccttcaactcttgcccaagtctgttctttctaaaaagagcttctctccttattcagtcagacaccttactacaaccaaactccaccttgataaaaaccaaccagatgccacagaggccaaagagcattctcaaagtatgtgacctcactgcccagctagacctgcagtctacctctcagtctgcacgacagactcacagtgggccctccaccagaccagtgctagatgactagctgtgtagcatgtagtgccagtctgtacgaggctggaacaaaaaaatgtcaaagagattttagtgtaaatagagagctccaaaaaataaacttgaagaaaaaacggttagaagtggaagaagaaaaagaagaggaaaaaaaaactgaattgtatccttgaaatacacctaagaggtggaacgtagaaacttctagcctgtttgcatttgtgtcctcagccctcatctagctaaactaaggtgctgtaatacaaggagagttgagggttaagtctcccccattgaaacagaccacctcacccaagtgaaaaatgagaaatgagcagggcaagctctcagacccagttgcccagttcccaaaattaacatttcaattcaaaaccaataataacgcattgtgtctggcatgaatgagagctgttgcaaagggaaggcgatacctcctgttcctgtgtcaatgaaaaagctccttcatcttctgctaaagggcccacacagtctgaggtcagccagtcagtcttggttacactgcacaggcatgcctgggaggacggctcgagcttcccggtgcctttacaaaagccaggaactgcaaacacacacacacacatccacactgacacagaaacactcatgtcatgctctgcatgaagttgatggctcttaagctttgccaaggactacttagcacattgaaaggaaaactttgtgttctttgaaatgagttgtagtaggtaactgcaatatcagatgaccagttcagcattggcagcatattatgatttgaaacataatagttgtatctggataaataatctttacatgtgctttccacttgtactctattctttctgtgcagtatcatagcagcgctgtaacaatagtctcttctaatgacattcccccagtaacttcttgcctgtatgaatctcagggggaaagcgctacaaaaagcgataattacatgaaatatacatagtgaataaagggagcatgtttacataaccaggcccataaatatctgactgagaagacattgttctccaacttcttttaagctgatctctcagggatgccattttaatgacatgatggtttaaagagatgctgctccatctcgttccatatttaattaacttttgcttttctgacgcagaggaaaaaaacagaataaagaacgcgtgatagagacaaacacgcatgatagcgaggagacaataacaaatagctcggagaacagagaagggaggcacagggaacacgagcggagaccttgtcatgcttttgtgagctgtttacaatacaagagatgcaaagcaagaggaggagtggtggaagacgaacagccaggaagactgacatgggtgagagagggtgagtgcacacggccgagaattaagctctctgtaaaatgtggaaattcgcatttcatcaatggaaagtcatgaatttctcaagcgttcttagttttgcatttgcaagacattcatttattttattctacttttctccccttgtttcgttgagtgaagtcttcaactacagctagctatatggtaacatgtacagtagtgaattggccttccttctccttcttggctggcagggaaccttcctgttgtgatccgacttctctcctttgatcaaagaacagtgttaaagcactgggagaaggaggagatatgaaatatgaatgaatacagctgtgttttgatggatatgtctcaaagtatcccagtaagagactgctaaaggccaggaaatctgtttgtgttgtggaaataggctcttcctcgcttgtttctttaccagcttcatcttgggtagcttttcacttcatattttagagatcctttgttaggagagagatcaaccccttatccatgcatttgtaggaaactgttctaagaggccctagttcataatatatatcattaatgacaccatttcttttgtttggtcttgaaaacaccttttgaacaaaaagagcggcagccatgagagggggatatttattatttttctagggtagacccaaagttctcacagatggaatgagatcttatatgaggtgatggagg--tgcagtgcagagcgggccatatatctccagcgtattatcaggatgactcctgctggccaccctgtcacaggagagtgcttgatataaacaagagattgctgcgacacccagtaatcaatattaggatggtttcagtaccaaacatcatttgtctctgcgaccattcctttgaccaaacgaagcattaattcaaatcataaatctgagctgatttaaatccgaggagagtgagggagagagaggggcccctgtctgactgcctgcccctaatgatttattttctacatttctgcgagcgagagatttgtccatactcactgacaggtcaccttcaaacgccagtggcagactgttcatcaccatgcagacgagcatctcatcgctgcgagtaaatattaaaggaaaagaatccaattgattgtggatggggccgagaggcgtcactgccatatatttcactcagagagctaatgctgtggcccatgcacccacacctagaactgctcccccttgccagaattatgattctaccgggagcctgtgtggctggctgtgggctcaaggttacaatttaaattgtaaaaagataaaacagtttcttattagctccattgccacagccttgctgttagtactcacatttatctttatttccgtgacctcgcaggctcgtattctattagtcattcaggccggcctctgcttttatgcttacattaactaacacaaagagcccccctacaggttaaagtttaaatgtggattagcagataaagcaactcctgattaggttactgtggggcttagaaggaaaaatggattttccttgcacattatttcacaaacatcttcactctgccttctttctctccccgtcttttcttctccggcttcatcctctcacattcactcccagcatggatatctattttggcgcaaaatctttgaacaattatgcaaatgcatgtaaggcaatgcacaatacagtatggaaatggctcggagagaaaatggactcattaaggacagatggcatgagtgctaaaagccattcgttatggatgcaggaagacatttcagacaatgtcagaacctgagagacatcagatatgtttttcacaccaagcactatttgttgtggtggtgtagttcttgattatttcagcatgttgatgattataaatgagcgactttcaaaacgagatgagcccgagactcctctccatgtgttatgactggcgctggcatatacattcccttaactgtcgtgaaaaactggatgagtaaggagatggaatttgaaaactaaatgcgaaactaagccaagatatattcacaagatcctctaagctgcactggtttacaggtcaacagatgagagctctagccctagacttaccaatttcaccctcatgcatactgtacggttaaagtgacgcaacaagcttgcttaaatagtctacatcacaaaaagcaatttggttttagtgcaaacacaattggctggcttcagcttctcaataataacaagctcaccaaggagattacaagaaggcacatacttatgcttcctctaacacgcaacaaatttagacaaaccgcaacatctttcaacaacaccacaaagcggtgaaaacaggaaagctactacatccagataaaatggtgacgttttgctctttgtgaatttttgaaaaatttacacttatttatcagaaaaatatagtgacgttcgggccgatcgctaatgctgccggtaaatgaccctaattgaaaatgacgtatgatacattttggtggcttctctacataagcagactgcccctccattcaacccccacacatcttgcgctgctgctccgctggagaaaaagaggaataaaatagagtgaccctgccactagcagttctcttttccccccactgctctcttcttcctcccccttgccgtgtgaaatcaaatttccatgtggctcccgtatctgttgcacagcgaggtgatttatcagggatgcaaagagcatgcagaaacaatctttattacatccatttcctgcttgtcagccgggatcatgttggctgttcattaaaggcgcggcgcaggtgaggagaatgcatcccgatgccttgatagattgtctgctcccctgtggtgacagcagctggatggattgaacagtggggggcgagcggggaggaaaaaaagagctgactctgtcgctccccctgtcagacacacttttacatggccggccagtgtcatttctaccaaactgccctacagacacacatgcacaaacaggcttatgacactctctggagttaagccaggagtgtgccttaatgcatgagtgcatgaccacaagcatacaagtatttatggacagtgatgcaaagacactgagacacaaagtggaattccctactgacgcaaaatagtcatatgtggtcagatcagctgatgtgcggaacataatgggatattctcacctgtatgtagctgctgcaaacacagaatcgtgagtatgtgtcctagttttattcacgtatacaagttaatacaaagcaaagtgtgttttcatgaattatttccctaaaatgtcaatgactattgtttgctggtttaggagttttgctccgccccctgtgtttgtcgtaaacctggctcctggctccaataaacccgggctaagagcgccctgggctcgcctccttctctaaggcgatcaataggatctcaggcgcactacaagcactctcttacgtagacatccaccaaggagagagccgatacaacaacacggttgatctgctcaaacacaaaaatctacctgctttctgaatcatgtcgttgagcccaaagcacacaacgcctttttcagtgacagatattttgagtccaatcgaggagacctacaagaagtttagtggcatggacggcgcagggaacctaacctctccactgggagcctaccgacagcctcaggtgtctcagaccggctgcatgccaccacaccatgccacctacattgcacacacttccacacacacatttgtgcacgtacctgaagacacacccccctgtttcgaaccaccctgcacactttctcagcatttcatccctctctcattccttctcccgcccgctctgcgtgtcattctctgtcactcgccttgtgcaaaattgcaccgaggcgagctgccacagtattgaggaatagtgtcatatactggcaatttcctccctaggtgtcaggcatactttaccttaatatgtctgcagcgactcttaataaaacagtcttgtctatatacatatctctaccgcagcctggcctgtgccacactgcacacggcactcaatagcatgctgttaaatatttacctccgctgaatgtcaatggaggaggactagctggagaggagaggagacagaggaaagaaatggaaaaatgtgtccccggttggtgttttagctgtctggatctattgcatggagaaattccatatcagccagcagaatgttttaggatcttgtgacgccatatcagtgtagcctgcctgcttgagaaaacaagaaaaaaaacaatgtgagtttatctgcatgtttgctatgtgtctacgctgtgctttcaagctcaattaatacttccaactcacccgtataaattcgttgcattgttctatgccatagagaaaaggacaaattaaatacaaccttgtgtggtctttgtttctagccatgtactgcagttgcttcaaacatcctgaaaacagtatgtaataagctttttgttctcagaacatcatgtttaagcctagctttcatatgaacctctattctgtcccatagaatatggaatgatcggagagcatacagtaaaaagtcagcggccaagatcagttcatgacacaaaggccctgcaggagcaagctgaatctgctaaatttatggcacaaactggtaatacaatagttatgtttcttgactttattttgttaactaaacttaatttcatcatgcatgctctctcttgtactgcaccttttaagtggaaatgttttgcattattatttttcctactcattctctattgctacatatggacgaggaagaaaatttcccatttctctaggagtatttactttgaatataggacataattgggttttgtgggtctgtttgttttattgtcacatagtgagttggcgagtggattactcatacagtatattcggggaacattaattaaacagcagtttaaatcatatagttatttttaaagcattaattcaatgtgtctttcataaagacatacataagatttacatttaaaagtgatagcagatatttctgtattgattatttaagtgtaaaatgatatcagctaatcctgtcactcagcgtgtttaattttaatgattgtataagccagaggaggcaagttttccagtcacaacccatcaaaccaacttgtgtgatggtatctgcaagtttttttctggaggtgggtcaaatctagctcaaaagtcgatccccttcacatccaattcaccgtcacattcttacctacaggcaacctctgctgagccccggtcattaatcaaagcggagtgctgtcctgacctcagccccttccctttgaagtgctctgtcctctgcagcatgaggaaatcatttgctgcctgattcaatgagccatcagtcgagccagcagacctaatgacatgtgagaatattaacctcctaccaccaagagtgctgctgcttgggaagcagtctattattcatccaaggttttactcaaaccttttttacagccctgcttctgtgttaaacccttttgtaacttgtaagttgtaactatgaaaccatccag-------gcaattttagcatttctatataaattttttaataagctgcttggagcaaagtggccattaacaaaacacacagctgtccaatgggctaagcccagcagatcaattgcacttttttatgacatgataaaatgcttttaaagcaatttacacaaatatggaaaaaatgacttcatgggcttcatttattcataaggacgtgtattagaggggaaaaaaaatcttacaaaagccagacaggagagatggtcccggtcctaactggaacggacttgctgccctctccgcaaggacataaagtttcattactgatgcacgcagtcaaaggcaatttagcaaacacagtgtgcaaaagaaaacatcagcatattgcaagtgttcctgtattaggcagaccttgcatgttgttttccaatttttattcatttttatgggggtggggttgcatggctcttgagcagccatgtgctgccattttctcttacgttccaaaatatctttggttggagcttggtgtattcataatctatttttcacctaccaaccttccttctctccgcttggctttttgtcatccagcgatgccttgccaatagtgctttgctctctccctctccctctctctttctctctccccaccttccgctcttgctccaactctctcccctggagaggcagctcttctccctacgcccagatgaaaggctatggcggacaataaaaatgctatttaaatgcaagggtgtttgtgtgcgggtgagagatatttcctgctgaaagtgagctgctgcatcctgataaatagtaaatataagggaatgtgatttacatttatcttgcagaggcagccaatatgaatttcagtaaatcctagaagatggggatttaaggaggaaaaatgactgagactgattcacatgctgtgtgtcccacgcagttgaaatgcctataaggtggagagcggcactgcctttatgaaagtataggcacaaatatcgatcctatctaaaatagctattgcacacgggtgtacgcagtgtcacatgctcatctggcggggatttccttcctcatacacagacaatttgaaggttacttgtatcatcataatgataataatagtctggtgatttatgcctctttcccggctgggatatgaatctgggatgatgctccagagagcagcactccagataatgttagcccatttaaaaagagcagatttgtgtagtctatcagggtcgcagagtatttttttttctcccccctgtccccccctccgtgcctgcctccctcctccggcccctccgtagtgagaaattggttgttatcatagatcacagatactgctcaaacctcttatgaaagatgaattaatttcactaatgctttaatgcaaagctctcacgggggaggcagactggtgataacccctgcctcgtccccgcttcctccgctcgtgatttatgccctcttttagtagatgaaaccgcctagatttgccatccatctgcagctttgaggaatcctattacacggggatcttggaccggacaggacgccacacacagggagtccaaaaccagttgcttcggctttctttataatctttaaatgagacaattgatcacctgatggcaagaaaatgatttcactgcttcccattcaaagtggacctgaggagaggatgatggcgtaccatcaggaaagcaaaaaaagagccatattgtgttttctttactttctatcttgtgtctttttcttttgccctctcagactggcagtagtgag------gaggaggaggaagcaggccttttttcttcttcccccaccacttccgaattacctgctgggtccgagctcttttatgctcttgttgtgacaggtagatttataaggcttgaaatttgtacaaatcagttgtcattcagcggcagctgtcaatgtgtcaagctgtcagggcctgctgtgagggagatgccttagggggctgagcgagggggcaaccgcccagaaaagaaaatgagttcaaacagacctgagaagctcctcaattccacaggcctccctgcccctgtggagacgccatcgatttctcttgatgttgagcaacagcgcacccaaaaatgacatggcacaccgcactcaacccagtcaggctgcgacacaccaacgtgcgctgcaccaatcccttcaatctgcacacgcctctcattctctgctaaatggctggaaattgtaatctctccgaggagggagaacaccagagttgtgtttagagcttgccccccctttcgtctttcgtctctgggagtatgggtgcatgtcaagtgattgttgaattgaaatattgatgtggagtatcaaagcgtggcgtagcactcctgtgtttccagaactaaccacgaagcgctttgatcagatactcctgtgatctgacttctgaagttgttaagagtgctggaaaacaaaatgcaaacaaacttcaagtgctcttggtattgataaaagttttctttgacaagtggagatgcgtgctgtctgcctgtgtctgcccaagacaggagattttggggtttctgtacatgctaatggacatgagatgagggaattattatagttctctgcttttcacacacggagcaatgtaaactgtggtgcaggggtgggaatcacctcagaatcccgctgtgatatcaagactcccgagtaccaattctaagtctgggaattgttttaatccaattctgattaaacttgttaatatctgaaattatccactatccgatgcccctctcggctagagatcagagagacagagggttcatagaaaacctcttcaccttctcccttcacccctccttctttcctccatgtgtacctgcagtactgggctgcactgcatcacgggtgcagctgaggccatgccaaaacccaatttggaacgtatccaacacttcattggaaagtaatggttttcactgaactgagttatgaccagctgtttgcagacagtctgtgacatactgatggagcagaacaccgtatgttgctttccaaatcaaatgatacaaggagtgtgacagtgtggagaaacatctgtcattagcaattttcagcacgctccactaattctggacaaaatacgcctaatgaagttactgcaggaaacttcaaatattgtcagtgaaacaaggccataagaagccagtgctcaccaaggcctgtaatctgattcatttgctgtgagaaaaatacagaaggaggagggtaattgtttttgatcacgatgtttttaaatgcaaatcacaaagattcttctttaatcccggaacaaaaacccaagaaatcaaggacgagagggtggctggctcgccttcactgatgtcctctcccttgtagtgcgctcttaaaacgcccgggaaagatcaatattaaatctgttttcacaaagggggccgttaaatagacaccgtagctgatctgcataacaaaattaattaggtagtctacggcagcgttcgcttgcacccaactcctggacaaataactagttgtaaagcacaccttctgggcatatggaacatatgctggaattatccttaattgactaattacataaattactcattaagtttacagcacatcaattataaaagatgtatcaattaattttgcataaattacaagcggcacgctgcacgaagagggcggcggagggaatgagggtcgccaggagggggtcccctctaaggtggagagacatgtgtgtgttcgtgcgtgcgcgcaagtgggcgcgcgtgtgaatgacggtcgtctgtttgtttccagtctctaataattatttgttcagcttaagggcaaagatattcttaaaaagcagattgtatctaaagtccctcctaaaatcttcaacattcttgcaatccaccctgctatttcagctagagcgaagagcattctagcacggcatcatcatcatcatgatcatgatcatcaggcactccccatgtcatgtaaatgctctatgctttaatactcatatggagaagggttacgatagagtagtggcagtgagtacatctctcttgcaggacgtccccactccgacagatcaggtgcccttcctcgtcgtccctcacactcagtgcacgcgtccggctgttgctccgctgtattcacacccaaacggccatcagcaggtcacaacacgaccgaaggggacagggggggtttcaggggcagccgcagccacggcgtc---------------------------------------------------------------------------------------------------------------------------------------------------------------------------------atccatccaccattaatcccaaatcatagcataatacatttggacaggtggattgataatctaacatgtcttcccctttttttcacgattattattctgttcctctcacttttcaaatagtttactttaagcccgagggtgtgagccatcgtgttttctatggctgccgaattacctcagagcgcgcattgcctagctcgctgccagagagggaggcgagtattgttttcatgacagagatcaatgggtgggtgaatgtgctttaattctgcaggagctcctctcccaggctaataaatgcaagcctccccgctgactgagctgtcgtgctgagcccagcgggggtcagcctttttgtgttcctgtgcccaaattatggaaccatcaatacactccctggaaccagtcaatagaaacccgctttgtggccgaggggagaccaacttcaaggccgataaaaaaaagaagaagaagaagagaaaaaactaagctctgacagatttaaataagatcaggatgagaacttgatatgttatacttttaaaattttggagttacttgtgcaacagttaatggattcatccggctaaacctgtttgcgtgctgaacattttcttaaatgcttgtttacattccgcaagttctttagtcgtctgaggtgggcagttcaccctgtccataacaaacacaccctcgtatatgacatcaataagcgcagacaaagttttaaatcagggcagaaactgactttggcagaaccagttgagtcactcttaaatcctctcaaaagtttcctaaccttgagagcccatgcatcccagaaaaagtaataataattctaacctgatcttcctacttattttatatctcccctcagcaacctaacttcttctcggcaacagtgcagttattaattcatgaggcactaattagttctttgtttaattttgtgttaaacagactgaccggaatgataacgactcgcgctgtagcgcttcggtcccatgccactcctgtttgctacaacaagggagcatcgtgcgactagcatgatgaacccaattcccttctaagttgcacttcattaagtcaaaatgtgacaaggagcttagaggaagaactggcagatctgatcatacataacaatgcaggcccagtaagtttgagggggggtgggtgctggtgcacgaggtggtgtgcggggtagtgaattccagcatgcatgttgataattttctatttttaacccttgggggccgtctttcattttcctttaattgtttttgttcagagctgcagtgtcctctttttaaattgcagctcctatcaactctgctgatcaaccccctgtgcaacattgcaagcagacaagtaaacaacagggttgcccttttctgggatgtagtgttcctcacaggtaaatttctctttttggagtgtgagcagaaggagaggtgggtggaaactcagaggctacgctcaggggcacctcctctaaggggcagtcctgattggcatcatgaccactgctggaataggcactgcgggagggcggaaggcgcggccgatgctcctcaccacccagcctggcgttcccattagccaggcgtcccaggctccctctgtcttggtaaggcacgaaggtggagagtttcggggggttcctggtcttgcgtacaggggagggatgcccaggcatccagcaggcgtctgaatggcccagttcactgcactcggttgtgcagtttccagtcattgccacatcagggagggagcggatatctgtgggcaggagagagaagaaaagcaccatcagagggagtttcacagcgacaaacactggagcaattttcatttaaaaaaaagttgtaaaaaggcatttgtgaacagaaatggtgtcactttctttcttttctctgcctgacttttacaacttcctcctggttgggctgcagctctaacccaaacaaaactccattttttagttattggccctcatggcatgtaatggagaatcaagctaattatccctacagctgttttcacttgctttttatgtaagcaatacctggctgatgcagagagcaacagtgaggcccttcttagcgctccaggcctccaggccggctggaattagagagcaaaatgccaggtttccctcccccgatactgcctgtgtgtacccctgaacccatctcccagcacacatcccagtctaactcagccagacacagtcccccacacatccaaagcttctgcgtccactccctattacatctctctctcgctttgatgtttaacaaagctgctcttcaacagcttagatggatct-----ggcacatttcagcaagaagacgccaaccgattccacacaacaggactgcggtggctgtgagcatttgttgtcaaatacaaacaagggggggaaaaactgcatgtcacttttaatatgttaagaatccaggcgcgccctcgtttgtgtgaccgcgcgtagcccctggccaccttaaaaacgaagtctccctcggagggtaaacgagtagcgtccaattttgtctgagtgatatccaaatgcagacagaaagggtcgttttatcatgctactatttgtcgtgacgatgcgattttcaaaagcagagcggtgtcataaagtgacatgcctgccacaagtgctccaactgatcttttcaattagcctcccatgcatgatccgaggcgacttccgcctatttccagaaattaagctcaaacttgacgtgcagctagctttattttaaagacaaatgtcaggcaggctcatcatattttccccctcttctatatttggagcttatttattgctaaggagcctctgctcccggagtcaatgtaccgggcggcagcgcaggggaagggagcggagaaacagagagcagctcaggcactccggggagtcagctctcccttttggcttcaggtttgcgggctttttctgtgctttagagcgattccatacaataatttaaggataatttctaaatatcactaaattttttagacaataagcaaaaataaaacctcatattttaaagctaaaatcttattgtttccttgtctttttga------aactttttcttaaaagtctcttctcttgtattccaatataaaattcaatacaatgtaagaaaaatgtatacattttaaaaaaagaagaaaaatggggaattgttaaaaagtagtttgtttttaagtgctgaggtagaaggagtgaatgcgtaccaaggagagcaaagtagttacaaaggaaagaggaataccatgtgtgctcgtatgtccgtgtgtatatgtacatgtgtgtccttgcgtgtgcattgaaggatggtggtgagagtgttgtgtttcacagttttttgccatgatgcactgctttattattctgcacaaggggcacttcacatgcggaatgggttctctttgatatcgacagcagcttgagggagagagtgcactcaaaaacaggcgagggcgaatttattctggggaaaaaacagatagttgtgtacttccctggcagtggttgccgcacataggaagagccaaccgctttgatgctccagcggtgacactccacacgctaatgaaatatggtaattacagccacatgaaagcccttctaaacagagctggagaaagggtataaaaaacaaatatgactttatccaaagatacccactgtgattaattctccttttcataaacatatattttatgccgttcaattgttacaaagca----------------------------atgtgctgacttaccatgttgtgctccttttttgttgcaagattttgtttaaataaaaaaaatatttgctcaaagatgcagcattggacgtgtcaaatttttgtagccgtctcttgatcgtattacttccacagtcctggtttccaatgcgtctgaactttttccctttctcttttattttgtttgtggtacctagcctttttttccccctgcttaagactttaaaagccttcagctcagtaaagcagcacaaattatcttgccaccttgctcagctctgatgctttggccgctaactttggaaggccctttactactgcatcaaaattagcattgtcaaagcagttaatgaatattaatattgtatttgtcattggagctggcccattgctgaactccaagtcatccatcagggacaagattaagcacacaattatttctgactgacagggaccaaatctggaagattttttttcccctccaacaatttaaagaaaaagacacaacatcatcttaaggtacctcccatgagacgagacaagattaatacacttttaatgaagcaagatttcatggtgcacgaacagcaggaacctcgagaaaaaaaggagagaggaatatagaaatatttcggctcaatttctacaatcatttaagcactggatttataaattacaactaatttcgatgacaggagacaaaattttacctc-------tccgttattccccgctatgttcctccttactcctctcctttcatggaagtcggtggtggagggctacttagcacacaacagttaatacctgtctaatttattagcctcctgccccagccctgaagggccattagcaacacacactgacacagcacaccggcctgtgtcgtaatttattgtcttattacagtgctgcagcagcatcaattaattatccattaaagcgctgctgtcccaggatttatggaggggtctgtgggggctgtgggagatactgttggagaggaataggtagacatgaggaagaagaaaggggaggagaaggaggaggttgagcagatataccggaaaggatgaaagatggattgttgtttttggggtgcgctttatttcaaaattcgggataaaaacaaagtgagtatcccaacatctgtggcattagccatggctctctttatgtaaaatagagacagggaaatgaatacgcaatctaccactgtgttttcatcattagtgcgctccaactcgcggctctgctgccttccaagccgcctgagtggggagcgagaggaacatttgtgtgccctcgcttgccaaattaattcttgtcttgacatcttaattctcagttcttgtgtgtggtcaaatcagcctactatagaaaagcaatcaagcaattattcccaaattatatttgcccaacacacactgattggttattcttttcttattgagtaagctcattaattctgagcagcttgcttgttatgcctctgccattactcctttcccctctcatcccctctctctctcgcagtctctcccaccccctgctcctcatcatgcacactcactcccagctctcgctcccaccccgcaccccctgcacgcactcctctttccttctctctccagcagatgcaccctatcttccagccccagcctgctgatgttttggagatgacatacactacaaaagccccatgatctatggcattgtctagtcggccaattactattcccatctctgattaactttgatgtggaacctaatgcatttcaattacaatagatttgatttctgttgtagaagaagagtatgattaccctacagttcaagctattgcttctataatttaatgcatgtttatttgtttatttattttatcagctgtagcacgtcatgtatatttgacatccattttctccaatgggagctaagaggatgagttttgtcattacagacaagcaagcaaggtgaacctttcctagagtacggacctttttctggtacgcagaattgaaacaacccctcagtgcttcccatataatccctggcattttgttttgatgcaccacagcatgaaaatgagagaatatggcaatgttatggcatttgaagtcaatatgtattataaaatcaatctagatgaagatctgcccatccctctaattagatggggtgactggagattgatttttaattgcaaaagtaattacatggagcagatagccagtgacatttgattatctaggtgattgattaaaaggcctggctgctggggcagactgtcagccagctgaatccagacaaaagagaaaattaaaaaagttgtcccgtttgtaatcacgaatttcaagggtgaaattacaaagccaaacatccccttagagaagcccagcatccttccactttgcgcctgtctgccctcctattcacaatgtctttgtatccgcttcctatctgctcggccatgaaggaaataaccgtaatgtatggctaagggaaaacagagctaatcatcaatgactgcaagatatatagcatatacagtggaaccttgtttattaccctctcttctcctgtcgttgaatccatcggctatacagacagctactggactggagagcttcttcaatgttaatttgattcattcttgttttccataataattgggggcaatgggtcagtgtgatgaatttgcttgttacacgacacaggaggtagcacgtcggtggctgctgtacagtttgtctgtctagtcgtttttttgtttttttttccatcatgtgaatcaggggtctcatagttattagctattttcagaaaatatccagttcttacataatagatttgattccgaggacctgcttatgcttcaaatcagcttccgatttgattttaaaacgaaagctaagagtgtttttttagtgcgtaaactttgcatttccttaatagttttggtggcagttgcagcttagtgattttgatgtgtaaactccaaacaccaaatcccagaatattttagccgacttgtgttttatttcccagagagagaaaaaaaggagggggagaagagagacaaagttgtgcggtgttggtagaatgaaagaggagtctggtggcaggagtgtagaggaggcagcatatggctgtagaaagagcacagctggaggtagcatctccatctgaggatgatgtcagagcagctgacaggctgccatccaccccacctcctcctcctccatccctccactgcctccacccctccccagtcctttattgtgagtctcagcggcagcctgggagagtcagtgctgtgcgtgtgtgtgtgtagcaaccattttcacatcatgctactaacgttaaacaaacagacagatgaataaataatcatagctgacctcacacaactagggacagcagtctaacacctccgctggcaagggttcaccgaaatgccactctcctgccacagcacatgaagggacggaggaaaaaaaagaaagaggaaaacgacaggaagcggggatgagaacccacaagaggtggacagtgacaaatggtgtggaaaaaacaacacaggcagccatctgaagggaagacaagagtaatactcacaaataattaactgggtaaatattggagagcagactgactaattacttcacacgtctcactgcgctctcattattgttgctgctgcagttaaccctttcctgcaaggcgtggctgtgcgaaggcctaaactctttacaggagagtagatgacttttttttacatttgttacatattcatggagttggaaaacagagaggaacaaacaggaaaagaaacaccaggacaaaactcagttttaatagccacattgctggttttgtgctgtgtgttttagccagttaataacagattgggggcatgttactaatttacttagattagttttttttcttttttataagaccatttcaataatttgacattcctccccagaatgggggagaatgagcgtcgataaaaactttttttcccctcctccttttcatgcaaaacactttcatctgtcatttcatgatagcccgtctctctttgtcagcataaatacggaagcccctatttgaatatggttacacatccctctatttattaaagcttggattaacatgacaggaagttttgtctgggggctctttaagatggctcagagaggcaatctggtgacagtaataggatccagctaatatacttgactgatgctcctttcccagtgttataaagcagaacaatgggagtggggttctgggagtgaatacattgtgttttgaaactgtgtgtgtaagtgagtgtgtgtgtctggggggacgagggtgcgctaatcaggcagaataccatcacttagcaaatataagggctgaagaaataaaaatactaaaggtcacagagcaattccatcaggataagtatgctacaattaaatgaatagacaaaggccacaggagcctggcaggtgaaatacctccattttcctgcaaatgtgtccatgcaaatcagtcagctggcacgccgctcggaggagttccttgtgaaaattgcattgaaatttctaaataacggaaggcatgacacctctttgaaaaatgcaaaagtgaacagatggatgtgtgccaccaaaagctctcattccagcgggctaatactacgcctttgactgcaatctgccattgatgttatcagttcatctttttttctattgtgtttttccttttggaataggagaaacattttccctgtggattggaaggttttcatgagcaggcagatggagaaaatattgttgacattaaactgttcctctttaagcgaattgttgtgacaaggtggagctcccatcactcgaaatagcagctgtgtgcagtttacaaaggggcccaaagcaatgtttgtttccaatgaaacggtggcaactttttctgtctatgtaatgaagaagcttctggcattatgtttgttctcacgtctactgacatcaaaatacaatatttttttaaagcaatagcattaatattattacaaggtgttacaacttgttctgttacagtgatttttttaaactattatgaacatctttctgtttaaaggttggggactgcagcattttt----------attttttaaaaagcttaaattaaaaattagtattgcatctacaatgccttggatacagtcaacataaaacatatcgaatggcattcctcactgcattcctctcaatatcaaaaggtgcgtgtttgaggacagccttgctgcgtttacgcctgtgtttgcgccctgacccactggggccagtgcaataactttggactgcctcccactgcatctcgttgcaatgaccactctcagtttttatttagctaggttgtgtgccttcccagtccggccgcttttcagattcatttccaggtaaacacagtgtggccagccacaaacctgcagccaacaggcgttgtcacagctgtggcagataatggcaggtccaaactccagcccggctctggaatgtttactgtcaccacaggcaagttggctgcaaacattttttttccagcactttccaagaggaagactctcttgttattaattttattttgatgaatcacatgcttaaccctttgccctgtgccgttttgtgtggctcggtgtactcaggagggtagaaaggcacaaaaaggtgcattcttcagcagagcttttaatttcagttgagaaagaaatccttactttgaaagccgaaacctaaagctagcacataacttcgccaccattttaaataatagctgggaagtcacttttactgtatcatatatgttttatatacgctcagctggagtgcacgctacaatggactcgggtttatgcttttaaacctacaatagtaacaaaatagctgttttagttcccagttggctcactgaagacccagctgagctgccagtccgttatgtggcgttgaacgactatttgaccacagggccgtgtgttgtcttctagttccaccttaaatgcgttttggccccgcttgctccctgtagtttaggttttttgtcctcccgcagcagctgtcaccctgcattactcgcagtcagctaaatgaaacattattctaaacatatgcatcgtaatcagtccggtcacacttacaagaacacgcgttaataaggcaatcaatcactctggaacaagcaagttgttctgtaacagctcataaacagtgtgtaatgaagaattggaggttagcatgacacggcgctgatcagataatcaatgtcaaagatgcgatgaatgtcagtaaatgtagttttcatgtcgtttctataaaatcctcaatttacaacaagcagttcaattaccctgaaaatacagtcaattaaataggggtgattggacagtagctgcaggatcatcgatctttgcatttctatttcgctggtggacattttaatttggtttttcaaactcttcaagtcggcagtaattatcttttcaaagtatattgtggatgacttctagaaaaaaaccaaacagtttaagtgcataagctctgattttaaggactcccatctggagatgtgtctataacagtagcagtttgaaagctttccaggagttttcctgtgggatccacctgcgtcaccgtcagtaagctccatttccaccaaatgctcactgttcatttccttatagggggaccttctccagtcgatatctttaattgctcctgggttgtatcaataccttccggttttgctgctccatcacgagccactgggaacgggttgcccgggaaacggccgcatggcaacaggatcagagcctgggggttgtctgcttctaggtctgctcccattttacatcgcatttcctcactagatggtgtgcaagccactggagagtacacttccccgcacagtgagctctacatccatccaaacaaacctgggaaactatacagcggatcgtttattcgtggggctccgcaaaagtgtggaaataaaacgtcgttcgcgttaaggttctccgttttttttcttttgaagctagcccagttcgcttttcttttctttcttaacaacaagaagacttgggaaaagcgacaacaaaaacacagctgtgatggacataatgactgcggtgcaggatgcttgaactgatgctccgcggacaccttcctttgctctctagctgtctcattaccctgcctttcaagtggtgggagaaagggagagatggagagaaaagagatgggagaaagggtgagagtgtgtgagagggagaagagggagggaggagaaaggggtaaaggaagaaagacggagagggcaaggaggagataggcactgatagagcttgttattttcaaagctatttccctctctattgtttgctgtggaacaggaataaggaaaaaaggagaagttcacaccgatttcaaaaaagtctcacttcctttttgacagatgtggtgtcagctttgctgtttaattaaaaggaaatgaaggtgatgattgcaacacagacgtgatctgatatgataatgtatttacaatcatcaagatgatcgtcattaaggatgtgtcaaggacgaattcattgtgggatttggggtcctgagctgtcaagtgtatttttctgaggcagttgtgtgattgtcgggaggatgctgtgactatgacagtcacaattaataatttgctaaaagaatgtgattgagttttatacacagttttgtcgtggcgattttcagagcccagaacatttatagcagcagcgtgcgggaggagagaaaataaaggcccaggaaagaccgtaacaacagataattagcctgaatgtttctagctgctggtggctcatctgcagttggtggtgtgctgggattggtgcgatggcaatggggaaatcagccactgttctctctctctgggtcccaagcatggccattaactgactgccagcagctctgggaagaggaacaacagatgccagcaactgaaaagcctccagctcttcagctaaaccaatcccaactgagtcgggacgggcctctgtagatttttggacatacagcgaacaaatgtggacatgaaagggggaagaggagggctgttctggaggtaaagatttgttaaccctcttgaacttgacaagagacaggaccgaggcacagattagcctctcaaagctggcttttgcaaaaggttgctgtgaatatgcgaacattggtgtgaagtggcgcgtgtgtgagtgtgtgcgcgcatatgttggtgtgtttgtgtgtgcctgtgcatttgcgtttaaacaagtttgcctgtttgcacatactatatgcagacatgtacagtcataatgacagccgcacatttatggcgacacacaatgtgaaaagggggccgatttaaaaaggagaagaatgcaagcaagaacaacaaaagtcagttatagcaaagtctgtgcctctcctctcctatcttccaccccctagcttagcccacataatgagcaggaaaaagctttatattttgttcactgggtattcacagataatttgaagccattgtttctgccacagatggttctttttaatacaataacggtgctctttgtgaatagcgagcccacaataaaaatctaaagcgtcctcctgaataaccattttgttctctcttgtataggccgaacaaaagcgccagtgaggtaatggcctgccttattgaaagcctcagaatggggatttgataaagattttttttcgctccttttttccttcttcttcttctttttttttctttttgcaaagtacacggcaatgtcaaagagaaactgacacgggataaaaaggaggggggaaaaggctggaaaaagtgcttgcagttgcagattgcaaagatattattattattattattattaatgtgtcactttaccattactgttacactacaaatacaaagcgacattattcattttctcattagccattgcacctgtaaatccagctgctcaagttttcaagggactgcatcattgaggttaagctacagtacatcacagagagcacaatgccatcagataacttgtcagtcacggacagctgaaaaagccacatacacactaatgtacacactaagatgtgccaacacatagtctgagtgcttctggatagaaacagagagtgacagtgatagaatttagtatgatggtatcagcaaagcagccatcacagctttggcagattggaaggccatcaggacccatctctctggctctgatcagtgttcgcatcctgacatcggcccgcaatgttaactccaggccctgaaagggggctatgaaccatgatcagtgatatcaagccaccagaaatagaaatccattttcctcccttgaggagacaggcgggctgaaggaatatctgtggcctcctggtctggtcttagttgggtgtctgtcttcaactgaaatctcgcatcgtgatgatttcattatttctctttctcagctcacttgctgaaaccctctctgcacctcatcagcacgcatgatatctacccaggtcaatacctttatacccacaagcatagttgaagtcaatggaatttttattaggaaacaataatgggggtgggtgacttggtgcgaggtagagaaagagagaaagcgaggtgtagggagaggtagtacattgatttacccttcatagttcgttgcactacatttacccagcagagtgctcaaattagtgccctccagctctctcccaattagtttccacagagacgaggtgtaaagccagtcactggcctcattacctctcctctcctcccctcgcgcttcctctgactaaaccttcctccaactctttctgtttccccctgtctctctctctccacttcagcctctctcatctcctccacttttttttcagtttcagtcctcgctccccagcctttatttgtgcgcgctctgtctgtctctccatttcaacatttgtgtgtattttcctcttgttcaaagtgtggaggcttttagcagatggttcctagctgcgactaacagctgtattcgtgtttccttttcatgcggacgttgtttgacatcgtgattataaaacaggcctgtttcagagcccgtcctccgctgtcttattctgatattggtatgcagaggcgtccgcgagaggaggaggaggagtgcacggtgcgatgagaggatagacttggatgtgatgagaggctgaggccagtcagtcagtctggacgtttggcacagagacagcagattccatttccatgccaatctgccttgtctctttctgaatcagacttgaccttcacaggctgatgactccagaggcctgggaccaggagacgctttctgcctaaaaccagatccgcacattcccctctcacacgcacactctctctctaagatgtgttacaggaatgggggaaaaaaacagtcattcccccttaacgtggttggtcttgtgtcgagcgcgagcatctataagttttttcttaccgtacttgaaaacattttttagaggccagagcactaggcattttgttatgcttcctacagtaacacagtgcaaatgtcttttgcctcaggtttcgattatttccaacttggtacagtccctggggggaagttctcggggctttctgaattttattaaagcctctacagctgattacttggagtgaggtgcacaggttggcgcattttaggagtggagtggaggcctgacagggtcatgtttaacatgtccacaggcaatcaattcaccttaacccctcctggtactccagccctctccacctaagctgtccttaataaccaggcaatggcgaattactgataaggcactggggtctgtgacctatatatccctccctgtatgtattggaaaaattcaccctgaaagaagtgtacatttataatgcaaagaagtgaccaaatttaacaattgtgcattaaatggccatgaaattcactttattccttagtttgtgcctagctgggtgaagaagtggagagaattatctagatgtaaatatgtgcaatagatgcagcacatgaaatcatgtataaaacatagcagctattctgtagtgatcacagtagccagagagctctgcttcagctctgagggactcctgctctatggtaatcatatcctatttgaataatgaggcaataccaccactcctgctgcccattccccctgcatccttgactggagtctttgatagacactaattctagctccatctataaagctcctctcatgcatttttaatagaatctattactttaggattaaattataaaagactgtcctccttaaatttttaatagtttgcataattggtatcagggcctgaatgcggaccataaaaacccagtttgtacagggctaagctgcagaacgagttagacgaaagcacaaaacactgtagcacaaaaagtgcatggctatatgacactattgcatgcaagcacacatctgcacacacatcgcagcgtgcatgtgagcgaggcttttacagctttggtttcactgtcg--------aatcattgctgtggtcatcacagccacagattaaattctatcggtttattggtgttttttgttacatgtgtttttgaaatttaaaaacaaagcaacaagtttggaataaatgaaacccaagactcgtcactgctctttgtcttattctttgtgtaataatcatggatcatacattcattcatccgtccctctggccgtggccaccactatactgttctatactgtgctgtgcttcttcgatgccttggcagcaaattaagttaaagtctgagtggaaaaaagaagcccttaaatgttgccatatgcaggattgcatgggaacttcctgaggagcacatgttgttctgggtgtcttgaagaggtgttgagtccctatagtctatagagtttaacttagtatggtgggccactcaacaatcataatgaatacagcaattcatgatagaggataatattttgtaaaaatgtcatatttaagaagagtcaaatctaaacgagtcagcggttgttaaatacaatgtgacgtgtgtcatgtgacagtgcgctccaactagaagtccagtattcagacttgatgtttttgtgcaccacatctctctttacacagatgaagaaggagggggaaggagtaagatgaggaggagttgcgggggtggtggctgtggcgtctagagaaggataggagagttcaggccttgcggcatgggggaagtgtacagagagatggtggaagggggagggaggagaggagaggtaaagaaagacaccaaggcaagaagagaaagtctcaatgacaaaaggtc-gggcagctgggcttagggcgacagggaccaaagggagcagcgggataatctgctaaagcccagaaaggagagattcagcatgcgcgccaccctcgtagggcctaagagcaaatttgcacataaataaggagccaactttgctttgaacgggaggtcgagggagaaagcatcagaaagagggagagagagtcagagatacatagcaaagcgttgctgccacagctgcctgctggctggtcgcaaccggacgtagacagagttcagcatttcaagctccgatttttcttttttttttctgctcatgtttgaaaaactaagcaaagatatttatcatttattcccctagagcagcgtaaaaggacagccccagcccattcactgttggcacggccgccacagcctcggcacaagtgagtttttaatgcattccatttaactttaattactccaatctctgcgagggcacacaggaagaaaaggcccgggcgtttgtgccgagcagattaccccactgccctgccaagtccgcggcgcgctgcatcctaagatagaattcaaattcaaatgtgggctaaagaaagtgcagctgtcacccctctggcctgcgaagccccaaccggatcaaagatgagctgtcctcctcccctgcccgtgtaaaaatgagctgtcctggccgtgccagtgtctcgtccccctggggcacctaatcctcctctcctgactccacactgacagtctgaataaaggcattaaaccccgcaaaataattaccaattaaaacggatggagaagtcatcaggtagtgactagagca---------ggcagagagggatggaagctgtggcgggtttctttcctccctgccaagaacaacctgtattttctcctttatgggttatggttttgcagttctggatgagtgagtgaccttacacagtggtatcagaccgggaacagacttctcagagcttctaggatgtcgaagaaagtttatgtgaggcatcccaactgtaccgaagccagaaataagttttataaaacattcagattaaaattaattagttcaaccactggccttaaaacatccacattcctgtttctcattggcagtgtgagtttcacacctagatacccaattagcaattaagcttgcctttgagtgtaggcctccaatgcggtgtgtgatcctggtctgatttgcatgccacttgtgcacgcgctgataagcgcaggcagcagccatacatagttttaaaattcaactccagaatccctcgcagaaggcaaaggggcctgcggggcaaaagagagagaaatcacatggctgctcttcaaaaggggacctgtgtaaggcagccggcaaagtgcgtgggatcacactcagaatgcaggtaatttgttccctgactaatttgtggagatggtggtgtgtgcgtgtgtgtgtgtgagagagagtgagtgagagaaagtgtgtgcctgtggagagtaagttctgaaaacagcttggtggaattggatttcctcaaagccttgtcattgcaaaggtggattgagtgtaaaatctgtgaggcattatggaaaattgcaggggagaaagaagagagagtgaaaatttataaactcatttattaccaataaagaagaatcctaacctcattttgacatgttttctttttctcactcacattatgtctcgattgttgctctttgcataaatgtggcgtaaatttgggtgtctgagacagcagccacctcttcctctatttgaactactggtgggagagaaataggaaaggcgtgggggggttacccaggaatctggaggtttttttggaatgagagttcaaaggaactccccgcagcctacataaaccaccctcaattggcacaaagaggaaactcaatttgcagggagctgtgctgtatactttttatagaggaacttttagtcattaggccatatactccatctcactcaaagagccaggcgacgcggcaggaggctgcaacgtgcttcttctacac----------accagcaccagcgcacacatgcatgcacattgtatccctctccctctcactctcaacatcgctcacattcatggtccaccataaaccggcacacataagagggtcccttggaaaacacacagcaataaactgaaaaacgctaactttacaggcatttctcagtcttaacatgagagttgtgtagtgggcaactattttatttctcctttcctcctatttttgaatattattctttttagtgctgtagcagcacttgtactgaaatccattcccagttttgtgacaaagcgtggccttcttgacaaactggagtggtttacttgcattgtcatcctggccaatttcttttccctgctgccacggccccagcagtctatttgcatttcaatagcctctctgtctgcctctatattgcctgatattatgtctgccttgtatgaattcgaattcaatgtctgcatctgctgttccactcccaagcagtcctcgtaaaaggtgagccatatgaaataaggcttgcaagcaaaaggcattgatggcgtgtggtgatgtaaaccaagagagacgcattatgcaggcttgtgtatggatttctttaataaaaaatctgtttacatgtatgttctggcagacagctccctctgtttgatgccttggaaatcctggaagcgctgtttggaagcaacagaatttagcggagatgaataaagcatgtgaattgatccctccatcacctgaataggctgttgatttttgggagagttatcgctgtttttctaagtgtggcgtggagtatttgctagagggctgagtgatcgattcagcagcctgtagcatcctagtgtgtttatacatggcttgtatggcagctttcacaagacatttaccccatgatttgcgatgagcttatgtgtgaataattaatggcaattaatccttaattacagtaattaggcaagtcacaggaaattaggctgcagctggagaagcccgtgcctaggaaagggaggactggggctcagagaacgtgccatttagtgacagtggagccatggtacaatgattgtgtggcagtcctgcaccagcgtgcacgcttaccagcagagatgagggctgtaggaacacccagacgcaaccgtccggcaaaccagaccccgcaaagcaatcacaagctcagagctccggcgcacccaataaaacctacctataaaactcccattataaaccctatgaataaatgtagagtgaggcagggggaagaaaacgtataaaggaggaggaaaaattggacggcgagttcaaaacagctcatcaaaaaacaaacatctctatatatctggcatggcacccagctactgcttcattgtattaatttgtgagaggtgcagcgaaaattacactctatgaaaaatggctggaaaatttaaatgatacaaactcatcttattagccgtgaaacattaaaaaacaaacaggccccttcgtgtcccgctaatttgtcttgggatgaaaggcgtttgatggatggatcttaccttattcataagcgaggataaaagagatgtattccctggtacagggtgtccgtttgattcattactggaacaaggaaaatgaacaatgtttagtcaagatttgcatgagaacagtaaatattactatttatcacacaaggtgtgcctgtataatgaagaagaaaaatgctgtcttcttaagaaataagatctggtgtgggttggagggaagattggagttgaaggtttatgtaaacatccctctctctcactcacacgcaaaataaataaatggagaaatacgtggaggattttctaattgtatgcacatttatataaattaaatattttgtatataaccagagctgcca-------gtcctttttgtgttttcactccctccatctcctgttttcttttaccaatgcaagcgcagtttcctctcactcttactttccttctcccaagctttttcttttctctttctgttacttttctattacttttattctataacccatctcacccttcccgcaccctgacccgctctttttctccctcccattctcccccttctctcggagctgggtgtgcaggcagctcctgagtggcaaggtgacattgtgtgtcatatcagcattccacggcagtcccctttctctccagagagtaattatttctttcagagtgaaaggttcaatttgctataaaagaacaagagcctcaggtatagagggagtgagggtggcagtgcgaggaggggaaggagggaggaggaagtgatagggtggcagagaaaagtgggggagaaatcggacgaaagctgggagtggaaaagaattagagggtgggacaaggaagcaatgaaagagaggaaaagaaaaaatgttcagtatccctgttgatctatgttatcacatctcattacaccgactatatctgacagacagttgaatagcagatgcatactttcaaatctatccatcactgacaagcagctttcatgccagtgatcatattgatttttaaagcgagactgttcttcattctgtatgtgtgtcctaatctgagaaatgaatgataacctcttcatcactctaccccctgagtgttcttactggaagccatattgattttgttagtctgagagtccttgcattgcatggcctttacctcagggacaaatctaattgtttatctctggacagacttctgcctttactcccttctgtctcattatgtgccaagatttgtcaagtcaagtctctccacactctcaaatcgcgctttacaacatgtcgttcggcagaacactacagatggcttacttatcaacagaccctcccacatggaatgccacaaacatgacagcacaacacacttgcaaaaatatacacaaactgacatacaatgtaatcacactctggagacacgattacacatactgacacacaaaacatgagtcacattttttaagaaacactgatttttgagatcattgtgtaagctttctggagaaaattgtagacattttttattattttgaggactgcaatacacttaaaaatagttgta-------gaaatactgggcctaatgaacactatgtgtgcaagagaagatggttataagtaatgctgaacacatgctggttgaataggttagctcaaggcagtgtccggtttgacttgtctgtttttcaccgtggggaatagaggctccatgcatggttgccatgcattggccgttacattttgcacatgtaggtaaacaatctcgccttgtctactgagaggcctgcatttatacatgggtgcaaaacatgtgttgcagccaaagtcgcatcaaaggtcactaaactatgctttgaacacttcaaagctgggggatgagactatagcttttaagttttatggcaggtgtaagtaggggttgctgaccagcccagggtggtctgctccctggtctgcaagaggctactggtgctttgcatggtagaggtggtggtggtctgtcgagggccaaggcgtcgggggcagggatgtaccctgctgacgaagctgtgtccaagatgtcttgatgcagcacgccacatttggagtccttgatctgaaaggttttctggaagcagactggacacatgcagacgtccacttcaagggtctctggtttcagaggacctca------------------------atgaacaagtgaggcagagcatctgcagtgggaccctgaacaaaaaggacccttccctcctgacatgctaatgctgaaagctgctctctgcctgtacttcccgtgggtccctcatggaaatgtgaagagatgcatattcaaaccagtaccttctgagggggatagatttacgaagagagagatgggaggaaaaaaaactcagtgtggacttggccaaatgctaattctgagacagattatattgcatcacgcgcagtaatgatctgacagttcatttgtgaggagagttcaggatctgaggtttaatgcttgggtggacgcaggtgctgagccccagcttctcaaagctgtcagaggaaggcagggggctgctgtcaaattatcccagttaaaaaggctgaggcgcctgcaaatatgaaagacatttaagaaattaatgcattcgtattcaacacatattgcaacagtgtttcattagaggtgctctagtcatattaaaactgacatctgacctttcacatttctctgaggcactctgaaacattcttattacatacatgc--------------------tgtttgtttgttttaaataaaaatgcatttaaaatatatatttaaaaatacgcctaatttctacggttttattcagaagctccttttctaaatgacgccccagttatttttttccatcccctaatgagaacttacgggcacggccgggtcagtgaccgcgcacgctgcctgtttatctgtatgagaggtcctcgggagcgcgccccccctggccgaggaaggtgagcgagtgtctggaggggaggactcgggagcgcgaccagccgagggatcgatcggattaaactcgatttgagtgaaattaacacaaaggagagaagagcaacgcacagtagtcggcgaggtcgcggatgcgagatacgccggagaaataattcatgaaaaacacgaaacttgaacttttttccctctgtttatttatatttcaaactgaaaaggaccaccgtggatttttttcaagcaagcggagatactaaccctactaacgaggagttgatttgataaagagcccgaagtgaccgagcttgttgggtaagctaacaaatgtcccttttcactgtctgacctgaacagtatgtaagggttaaaaagctgagtcgattacatgtttttttaaagcagcagcttttcctgttatgaaactgcaaaaaataattcctaatgcctgaaaaaaagacagctgcgcccttgatttgtaacactgatgctacagcaaggcactcctgcagcggaagacacagcaagacatgtgcgataaatgattacttacattgatctcagtgatggcaatgtcaaccacgctacccacaacaattaaggcatcaaacgtgttccatgcatcagcaaaatagttctgcaagcacaggcaacaaagacacacagaaaagaagaaagagagacaacaaagccaggaagaaaaggaagaagtagtataaaaagaagtgtgaaagacagaaagaaaagagcatcaaaaagttgtgctttgatataacagagcgaggctgaaaaggttttcctgtctgagcttgtgagagtgcca------------------------------------------------------tgatttagtctgcagctcgaatgctgcaaatgagactcttaatatctcggccataattaattgcgcaaatttgtttctattaaataaaactaacacatactgagaaaactctattagccttaattaagcttgatatcctaatttagggaatgtgtggctgaaaacaagccgttttggtagatttttttttctctgtctttctccgatatgaaaagcctaccagctttctgcctttgggctgcttttcctcctttgagagttggaaatgagaaatggaaatggaaataccaggaggtgctaaattagctgcctgatctgcacttattgccgcatacaggcccctattactttgccaatctgtgcctctcttttagcattccgggcatggagaagcttcgagatagcagatttatcaaatgggaaaatgaatgcatgatgatcagttaaattgaaaatcagcgtctgcatgacagcccgacctgacacctccgtaattagaaagaaaaatgatggcgtccgatgcataatagagcaaaaacaatttacactctcccataatgatccggcgttcaaattgaaaatttctccgggtataaattgaattcataaagtatgattcatggacgacacatctcctggaggctgcctgggcatatcgtttttttaacaattcatttattaacttaactctggatcatatgtgtttcctcctgtaaatgtgtgtgatgcagagtgaaagggatattctatatttttttgtatctgtcattttctttctatctcccgtatgacttcttaatccatctgaatgcatagaagataatgttttgggcgaaataacataagaggaaagatagactcccaaggaccaatatctttattgcttggaggataaacggattatgtcaaccattttctgctgctgacagcttttcttattaaccgattttatttttaatctgccaaggaagaaatgcggttttatgtcacaataaaacgctggtcacatctaatgctgccctcaaacaaacagatttctcaaagccatgctgggaaatttgaaataactttaaagaggggttttggggaaaagggtggtggtggtgctagaaagggggtgaggggagtgttttggaaacacaatcagcatcatagcggcgccgtgtgtctgtttacactgcggccgccatcgctcccccctccctcctcggctaacaaacagggggtgggggggttcagaggagaggagtcataataaaaatagaaggagaaggaaatatattttgcatattattttaagtaactgttcaaatttcatttcagaatggtaatccacaaaacaaatatgtagcggcatattttaaaaagggaggctccgctcgcttcaatttcctattgtggtgttacgctgtgtgtttgctctttgtgtctgtttgaattgatttgcacagctcggcagacaagggctgaatgctcagaccaagaatccataatttcatatgatctgatagttctgcagtattacattgatttttttcccccctctctctcgctgcctgtctttggtgttaacaaacaagccgaggtagccgggatgcagagccgagcagaaagaggcgttttgttcaggttaaggtgataatgtggagacggggacatgtttgtttgacgaagaggatatgtttgttatgagctgcttcctctccagcctctccagctgaaggatgctgaggtgcacgcatgaagccccgccacgccacgctgggtcagacatgacggttctttcaaaggaggtctcttctatttcacacaggcagtacag-------atggcaaaactgcagcaagtcttttatccagcaaaggccagagctgggtgccataatgatattcattttcaaacaggagaacattctaatgggcaattaagatgatcaagcctgccaagatacacgtgaggaacggtgtgctggtgccagtgattacgtgtcctccacccctgcctccttcctccgctggcccgggctttgtcttatatgtgtgcataatagcaggaagggaaagagggaaaaggctccaaaagcacaatataattgaactttccacattatttctcactaatatgtgctgccacttggtctcattagtggaatgatgtgctctgccattctggaatgaactctttgcccaagtaattaaggctcctaaagtttctagtcctttgtttaaagaattcgtccttgtgctctccatgccccatcagctgcctaattagcagggcctttgtgtgattaaaaattctcacagagattccgttggatattttcctctgttaatgagtgtttgtggacagctgggaatgagcgcgggctccctcctcgtcggacctcctgtgcattgggcagacctctgtcagagcccaagagtgagagctgtcattttcgtaatggggatggaaattggtcaaaacctaccaagtcccccacaggaatggaaatgccttgaaatataaatgaggatgaatattcatatttctttg--tgtttttctctctatatataaaataatcatttacatctccctctctgtctcctgttggcagcggcctgttcctcaaaccactaatcaggtaatgttagggaggttgaatggcgtgcctccctctggtcaaccttcactgctcacacagtggtgttgttttaaagagcattctttagcagctgaacttggaaaggtattaaagtgggattaggctcctccacaatccactgcttgtgtcattcagggagtttgtgttctccgctgccacctccccactcctcctctgtttgattgtggctagccgcaggagtgggactgactgtgcctttcaaaggagaggggtagggttaaatccctagtccactgctccctgctaattctccttgttccttagagaaggatttacttctgctgccagcttctcaaaggccttctctgcccatccgaaaagtcggcgttgccttcctgtggaggtgtggttgccatagaaggggcgtcatgcatggcttttccatctgaaccccactgagaaaggggaccggggactgaaaacaggcagaaagtccggattagacccgaggacaaagcaggacaggaagattccagaagggacgaatgggaattacagcagcaaaaataatgcaaagtgacagagaggggaaatagaaaaataatggcgagaggttagctaggaattttaatgacttcttttcttttctgcccacattatatctcccaatcttctttgcaacccactgtataagctcatgtcgatgcagtccggtggccttgggattttgtttcaaacatttgtgtcaactccccttcatcactttcatctcacctttatctttagctcccaacccccacctacacaatcccttctctggtcttggccttccacgcttggaggaacagcatgaggcggcatggcctccgtgcggctgactgattattgtaattcatacactttaattagctgcacaaaccattagccacaattagactattacagaacgttttgtggcaggagccagccccaagattggcgttatctgctggagggaaagagagaaaaagaggaaaagagaaacggaggaagaggcagaagggcataatctatttagctaagcattagtgtgtgtgtgacaacccctcagctccccatttgctcctctcctgtttctaccttccctctcagtgggctcacactgcatttggagggttagggaaagggggagaaagaagggggagaaaggtagacagagtgcgagagagagagggaaggagggagagtgtcaggcctctggctgtaagggagagtgcacctggatgggcaagcttcctggacatgctgtgaggggctattgtcctgcatgtcagcagcccctctcttttaatggggcccgtatatcatcattctgattatggcagatgactgggactttgggggtgggggtggagatggtagactactgataatgcgtgtgttactagacttggggatgagggacttaagtctaatcacactgtagtgcaatccgatgattaatttagcttaataactagcaggtgctgtgcctgtcgcgtgctgggagtcctgctgcaccatgtccagccaccactgaactacattcagtgataccgccaggattttagcccatgtatgtctggatttctgcctgagagagaatcctcaactgaatcaaggtaattaaatgattggattcatgctaattaacaacaatggggttcaactttctaattatccttgctcacacagcactctctgtagtcaccccaagtgcaaataaagcattccatctgctagtaattaggcttaataattttagacaatcgctcaatgatttacaatgcacatgcctgattactgtctaaatgtggatgctgcggtgaaattagaacaagaaccgatcctagattgcactctgtgtttagtgtgaaaaacacagcagcgattcctcttttgtgtcttttttttctgccttttttttgcgcagcaataaaataagacctttgtgccgcttgtaaatattcacc--------caacgcagagaaagcagagcaaaagcaaacatggtgaaagcgagaggaatgaaatgtggatcaagtcttgagctggcagcgggacccttgaagctccagtgttacaaaaaaagaaaaatcgaaaagcaagccaaaaaaagcagtcagaacaacaactacaatctcaaaaaggtaattcagtgacctaaatattaaagcttccctgccattccactctcccctgccttgtccaaccatcatgttgagttaaggcaagcattatgctggggagactatttgtttaggtgaggagcagccgcagagctaatatgagcacaatttgctcagcaggtcatagacgcagagtggaggaagtaaatgaggcagttctgccccctcgggtgcagctcctgcctcatacatcactggatgttttattcaatacagccaggaaggctctatgtcaggtgccctgactgtgggggcgcctgccctgctgtaggggcccatattacattctgcaagctgcctatctgcaaggctgctggagagagaacgactggaagataagaatttgaggatgcttgtagtctaatgataaaacatacagtgtgtggctttttcactgcacagtcagcataatgtggaggctcatttacgtgcaatgcgagcaatggaactaaatattgcaaagcaacctcagcaaccagcga---------ttgtgtttcctgcaactgtccactgagtttacgtgtcacctcatgtaacgtttttccaacgctgctgcagctgatgtatggctgttaaagagtgcctgtgattcaacattacacagccatcctgtgggtacctgtgctgctctcttggtccttattctaatcttatttaacagtctctgcctgacatgcaattcaatgcaggcccccagattggagagtttccaaacaatcctgagctcacccaagcttggaattggttttccgtggaacatctccctcctccctttgggcactttaccaatttgaccaaatttgttccatcactggttctaagtaccagaagtgttttctgcccacacttggactcgtttctgcaatttgcacattctttgcagaacattaacagctttgtcaggggctgagctaacggctgttatggcatgggggcccatgtttcagaggcaaagaatttttacaaaacattaggaagaaatctgttcctatcctatcccacagctttaatatgcaaggcaggtctgtcttatttagcatccataagcagcaataaattgcactggactgcaatgtagttacaagcagctatgaggatgt--cagaggagctgcacatttaaatgagcgaataatgtattctgtatatcactgagatttctgcgcgggaattaatcatgatcataaaagccaaagacaaaacaatatacccgggccactgctaaattgttgtgatctaatgtaaaacaaattcatttttcatgccattaaagataaagaaaatcttaaaaggtttggttttgcttgtctgcgtctcttatt--gagtcattcactttcaactttatttgcggattattgcaaatccccggtacaaatcatatcatgaaatcatgtagctgggacattggatgtgttctgctaatgctcaaggaagatcccctgagggagccattgagtgggggagaaggaaaagaaaaagaaagacgggattgaggcagaaagaaagagggaaagcaagagagaggtggagagcaagctacaggacggaggaaaaagagagaggagggcgcgaaaggaagacagagaggaggggagggcggcagcagtcaagctgcactttatcctgacagatctcctttacacactaatttccttgttaaagaagaggccaccctctttcctccctccatcctctgcctcctttaagttcccttaagtcatgatctggcccgtaaattagtgctgggagaaaaataggttctgtaagatgaaactgggtttcggcttgtatcagcacacgactcaggggagacaagagagaagaagcaggcagtaaatccattggagtccactgatagcgcctgtttgcacagccactgccgcttcctttgatcaaatggctgggggagcagggggtcgtgtggcactgccgaaggtcagctatatattacactcctaaaagtgattactgaaattcttaagtgaaaccattctgctgccagggtgtgctctaatcccctgcagcgttgtctgggccggggcaggggctggggcctctctgtggatctgtgcgcccagcactctttttctttctccccctcctgccccacttgtgttttctatcatcagagcagggctaaaaggagcccctacatggaaacatggcctatcctgttgcaatatcaactgctggggcttggag----------ttctggttcagaaatggtgttagagtacagtactgacagtcatgcgatcacaattgcaggccccattcttacatcttaataaatgtgccttttgatttgagtaatcaataacttatgatttctaagtaactctgtattaagtactatttccttttttgattattaatttctgccaatgtgcatattttcaaatgtacgtatttattagtttcaaagtaattaatgagatattacctgtttatttatttattgagatatttattctgattctttatttttttgagacaggtttttatcttctgtgctgtcttacttctgactttgtgccaatgtgctgctttgaggtgttacatatcgtgggtttgtatcattattaaaccctcactctatattttaaaagcgttttcttctttctcatgtgtgcatgtataaaactcactgtgccgtttcccaaacactggttcaaattgctttataactgttccatagagctgtggaaggaatcatctcagagttgctggaagcttctcgtgttaatggaatcccacatagcggattgtgtggggaagagagcaatctgtattccctgaatgtgtctgggcgaaaatcaataaatgcaagcacagctcctcgcttgtgatggctgtccctgtctttgcatgctggactaatagaaaaataataattaaatttaaatcaccagattaatttgttttccatcagtctcaggagagatcc-tttttttttcctgtttctttagtggctcattatactttctaatcaagacacaaaaaaaaagtccctcttttagacagacatgctgtctcccttcccccttctcttccctgtggtgtgctttctcgcattgcagtcattgtgctggcacttattatgttacaaatgaccgaggtacggcaggcattctcagtgtgcatgcaaagagggcccacccttctatgctactagcgccttctcctaatgacgatgctcagagtgcccccccactcacccacccaccaccagcacacacgccaccccaccccccagcccaccattcccgcccccatgtgctctctttaatgaagattctccaaactcgtgcagcatcccagcatgccctccatctctgcaccccggtaattctacatattgcttaaagtatgtgctaattaaattttctgacggtttttgcgagagaaataaataatctgcggctaaaaggcctaattgcgtttgtcacattgtgtctcggtggctagtgcatcgggagcacagccgctgcccttgctcattgccattctgtcgtcctggcaagccccctctctgccccaggtatcaccacgcggccatctggagccgacatctgtctctctattgatcacaagggtttagcacttgatcaaacagactgcgacaggaaattgctcttttccccacagaaaaggccaatcgcctgcgtgagggtaatagagtggaactgagatgcagcaccggcgcggtgggcaggcaggcacaggcgcagccgggcaggcagcggcacggcggtgtcggccgctgtggaggtggcaggggatggcacggacactaaagtccactgccacgcttaccagcgccacgtttctaacctctctgctaatgcaatagcagcattaagagagcaaaagaaatagataaaggaaaaggcttgaaatgcattgttaacgggtcatagagacaccacttatggtcatgatgatgatatgcaaggtgtggaaatgcatttccaatctccctgccttgagctcatcagtttccattcagaagtgtgtgcacttgttcattaagcttatgcatatcatcaactggtgcactcattctatcaggcagatatggcagggataaaacgatgtgaaggatggaaattcaaacaaccattctcatttgcaaaggtcattaaagcctggcatacattagaaaatctgctaattatgaaatggcttaactccacattcagtgggattatgtctgctcatttagaatatgttgatcccctcccttactcgccacaagacagctgatgtgagggacttgtggcacagaactaatgttcccagtgcttgtcggtcatcttaactgactgtaagaagtccataaaagtggccgtcatgtactgaatgagtcttcatcaacactacaaggcagacacgagttttagagctgctcggaatatttgttgcgctgattatatttgactctgtcgccgatcatcattatttaataatttaaacagaaaaaattcaaaatagcgccaacaaacttgtattatttgggcgactttaagcttgtagttttaacttattgttaacttaaaaactatttattatgattattattattgcctcgtataaagtatgttttgtgtatatttatggtttatttcattatatttgcaagtttaaaagattttaagtttgccaaaattgtggttacaccatttcgtttcttaaaagggggacaaatagaaaaacagctttagaagtacgatttggaaacgttctccatagtcaaagaatgcactgctatatttaactaattgaagtgtataaacatacatgctttgtgctagatgttatgcctttactgcctgtgttctgtttgtcttgttaaatgaaaatcttttaattatttaatcttatcacagtcttgttttttcaaccactcggtgaacccctgagacacggcgcagcccctgtagccaggctttggcccatctgagggtccttcagctagccaggaagggagggatttgatttgatatgctcacaagaagctttcttgttcatgttgatggtttgatttacaaaatgggatatcaggggttcagtttacatagctgcattgtatactgagatcacctgtatcgatttcaatatcaat--------------------aagaacatctttaaaaaagtatgacatgtctgtgactgtctgcttaactttgcagaattccatcactgacaccagaagcttatgagtcactggaaacctcacaaaacacctatttttgccaaaagaaaaaaagggggaagagaaaaagaaaaaaaatgtcactacaacagtggggaagtggactgtttactctgacagaagcccttagtatttttcctcttcttgccaactgtgtccggtgcacacagaccctgggacacacaaaggcagtacaagcaatcacacatcatggactctcataataagctgacgctgggaagtgggtgatgcagcactcagcttatgccagtgctgataagagcctgaaagtattacctcggtctggcagcccgctccaagaaatccatcgtgagccaggtcatcaattctgccctatctgattgctcaccaatccctggcagctccatgtcgctgtcctggcttctgcctttgaaattttctctatgacttgcacttttgtgctagttctttcacagaaaaacagacacatactgtatgtacacataggatcttttatgtgatcttacacctacatgtcaaataataaagcaatgcgtgtgtaagagagaaagcaatgtagactttccagaacaatggattgcctgacttacttagtctcaatcagatctcctgcttattgctgcagtggacctagtaattccataagaaaaatctaatcattaactcagcacttccaaggtattaaccagcttagccctgaattttttttctctatataaaaggagatgctttagaagagctcagggatgaatgtgtaatgagctcgaaataacctaaagccccttttttccctctctttctctcttctctgtgtcctctctctccctcctcccctccctgtcctttttttctcctcttttgggaaacatgcctttcccagctgcacagcccccacagcgcgaggccaggccaggagcacagctggccagacttggtggagccagtcgacaggcgcatggagcgcagcccgcccagggcccgcttcctccgcaaacatgcccaggtgtggggcctctgagctgggcttctgatctccaccaaacagcagtgtgtgtgtgtggatgtgtgtgtgtgtgtgtgtgtgcagtgctttaaagagaagaacacatgtctgtgaggcctgtttctccttatctagcagcttcagcctcagccaaagatagatgtctgccatgccagcatgtttattttcctagccgattagcttcgattaaaagcagaccatgttgtctctcttctcctatttgtagatttgtgagtctgcttgtgtgtgtatgtgtaaggagtcttccaagcctccctgtgtgggtgttcatgtgagagtcaccgttatttcatctccactaggctgcacatgataattaacccacggagggctgggagggggaaggtgggttacagctttgagtaattctgcgcccccaaccccactccacctcccagaaccactgcctcgccccttcccctgtctccttgcagcttccttctccccttcccccttcaccttaacttcaatcccacctcaggctgtgggaattttctttagtcacactcggctttctgtatgtattgtcttaaagcctgcctaatgtccccaaaatgcctttaaagacatgttaagagaaaagagctctctgccttggaatgaggtaacttaattatcatagcaactgccagtactctttaacatgtcaatggtacttggcttgcatgcataattttgctgtgttattgtggtggcctctgtgttgctcactgacaaaaaaacccaaaccacaggcacgggggcctattgtcatggatgcatccatctggatcaaggccattagaggatatttgcacttcctctgtggatcctggctctttttgacatgcagcagaaggaccaggcttcacccaccagtgcagggccaattgaggtgtagattgaccagagggacagtgaagaagggcagccagcagggcagcactcctgtcaagctcagtgatggacacccacatggcagctggtagttggcctggggtttctgaggtcctatagcaactgatgggacatgacgaggcaggcttcctggtttcattccttgaaggctattttcaagacctttttcagcagatgacttaatttgcaaagggaaagctggtctccctctgacgtgctacctctgtctctttttctctccctatccctccctccttcccttcttctctcctctttggactgtaccgtgaccttcactgacgctccacctgcaggaagccatgtttgattctctgtccgccgaggcgcctgcttgacagcagaatggtgtcataggactgagtggaggaatttctctttctctgtcatcattaaggggcttccccctatggtgagggggatgaaaagtacgatttaatgttctctggagagtggcagcagaagaaaagctcaaagccctgcatgctgttttctgagtgggtcactccagcccttgcagcgaatgggatgtccctgaggaatttgccatagactgccctgaaaggatggggattaagacccttttaaggatggaaatgtaacaaaaggagcacttttatgatgtagcagcataaaatgagggggtccattgtgtaactgattgcaaaagatctttgaaacgggcggccctgcactgcatgctcgcctggcccagtgggc-------------------------------------gatggcttagcacataactgggggtggtggattaaataaaatgatcacagaagcaaagaaatgatacaggaattacttatcaaaatactagcccaggttttatctgcagcttaattttgttcagtacattctcagggtgatgttcagattaattgaactgacagcttcctttcaaaattccgggaaggtatttgcacggatttcaggtcttacacaaacttaattatatggaaccccattttatcattctaattccatgtagcgggggttctatttacaaatgacaagtctgtgccttttattcacagctttccttaatatatttatcaaagcgggttcatttacaaagtgctctatctgttgggtacaggcaggctgacattaacgaagcttttaggtttatcagactcgcagcctgacaagccacccgagggtcaattgattttttggttctgtgattcatttttttctcatttttcctggatcacaatgagaaacatgcctggagaattagcctggtttgtcggccttatctataagaccataatacctattttcataataatacaaacagcctgtaggctacaaaataagaagacagccatactcagtgtatctgtgcattgcctgacagagacagaaaggtttcaatctctttttcatttcatcctgatagctctaccttttattaccgagggacaggaacatttcctgaggtaaaaaggagtgcacattcccaagataaagttggaggtttacagctatttccagccgtaatgtattattccgttaaagcaatgatcaggtagtgttggatgaatgggagatgttcagcaccattactgcctggcacatcagtgaggcattattacattatcgctgctctttagtaggagattgggtgtgtgaccgggttctgaatacactcatcccgctctccacggcgtaaattgcagattggctcattgacttcaatgataaaatgtaaaaattgccagtaaagagaacatagactcaggttactccttagctgtttgtcaacggcagatgtgactcagttggtgcaaagcatgttaaagagttccatctcccagaagtcaatgtcatttatgcctgaaactgctaaagcaatagctcatcttgtctctggtgtgtcatactacactgcctttgtctgagattaaaatttgctctgtgtgtgctaaaatcctaaaatgttacttataggaagaggcgaagat---------------------------------------------------------ttggaaacaaagtaaagtaactactacagatcattagatttagatttacctcagagaattacctcagggtcagatctcgaggtgtatgaaattgatatttctctggcggggaatgaatcactgttgtaactcagatattagtccattaaagaagaacaataaggcatcaatatgcatagaattaaattaatggtggtgggtttatctccctatcccagacacatccctaaaagacacagtataatgtatgacctgaccttcaaatgccaggagagtgttgggcaataaactgccaatatttgtgggttaatggcatcggatgacttttactgtaattggaatggcagcgaaacagctgggctgtttaaagacagtgcaaggcagaggtctcagacaatcactaactcaaaatggtcacagggagtgtgtttaaccctgaagggtgtttctgtgatagctataaggattaaactgaaggtaaacagagggaagaagacatttaaattacctttaattaaaagttatggtgtgcgagatcaaatcttgcatccagatggatattattcactggctaaaaggagaaaaatcaccctttgtcattctccacaataatacactttgtacataaatatcgcattactgctcaattactgatcacagacggagtgtgtgatcaatttctgcctcattatacacactatacacacacttaaagatggatttaaggcagagaacacgggagagagcatgataagacagtaaccacctcacacacatgcgcacacatgcgcattagcatacggactagtctgacttttccctcttttatatctctgtacttgtgcaggattatccatgaagatggcttttctggggatgatgtgaagcagtacaagcctgtggtctacagcaacaccatccagagcttggcagccatccttcgagccatggattcactgggcattgagtttggagacaaggatcgaaaagttagtcttaccttcacccttcagctcttcagaagctgcaattttaacaaaataacctcgaattttggtctcatgtagttcacagcatctttgggttttgatttaaggactggatgcagcagttttatctagtgtacttttcaacttctttgtagcatccatttagaggaacagatgtgtattttgatttatcatatttaaaaagccccatatatacagctctgacagatgatgaataatgttgttgcctttgtttgttgaatgtttatagcttccgtttgcacagtctcaacgaccactgaggaaccagtagatacaaaatccaaatcctcctataaaagaggagatgccctctgggcagccatagctcatagttggcctgatttagtggcagccaggaatctgggcttgaataaagacagagagagcgagggcagagtgggagagagagaggaaaagatagctccctgtgtgataaatagcccaggctccctctattgcattagccgtccgggccgatagattgcgagcccaatagacccagacgtatgcgattggtttctcatataaaagttgcatattaaattccttcacaggactgtgccccccaagcatgaaggagggaaggaagaaatgggagttaaaaagcagaaagtggagaaagcaatggaagagcaagaaaaaggctttttatgagagatgaaacgaaggcagagttggggaagcctgagaagaagcgggaaagataatggcaggagaaaagtagcttgatggtagaaaagacaaatggtgatgtcatgtatttaataagtccgtggatattgggcgatgagtgcgaccg??????????????????????????????????????????????????????????????????????????????????????????????????????????????????????????????????????????????????????????????????????????????????????????????????????????????????????????????????????????????????????????????????????????????????????????????????????????????????????????????????????????????????????????????????????????????????????????????????????????????????????????????????????????????????????????????????????????????????????????????????????????????????????????????????----------------aaggaaaagtgtgatgaagaacctgtgatagaaagctgccacctcattaattgcaaagattatgaaggacagaacatgtacataaaagagggggaaaacagcaaatgaaagtgattgtcttttttttctttatcggagttaaaaatgctgagattacaagaaatgcaaatgggaaccatgagaattaggaacagggtgtcagataaagatgaagagaggcttaaagtaaccggcctacctaatacaggtactattgcatagcatgagtccaaaaactcttgtgtagggataccattgtcgtcatccagtcttatatcactaaatctaaaaaacaaaaaacaagaagtagaatagattcaaacagcagaatatattagagggaagctatcccatatcagtttttatttgaccaaaagcaaacagaaagaaaacatgataataaagattagaagaacaataattactcactgtgtgagatgccactttacattgcttggtactgtgagcatggagaacttaataataccacccacaaccacatagggcctgctgctttacccacagtccagagggcaagtagctcagcaagggctaggggttgtggaggagcagggctacatgggaatcatctcctgcagctgcactgatcaaaacagatcacgcgtcagtcgatacttcaggggagctggggccatatgaccaagtctccagtgctggtgagtgtttcttgttaggatttctggggctcaccacatccctcgcatcattacgggttagtttgcccacagaaccgctaattaagaggggatttgtgtaattgtgccttctgctgtgtcccatccggcacatgcaatttactgtcagccctctgccagcttttacacttgtccagagaggcgtaccccatttatacacacattctgctgcacatttaccagcagccacagctagggatcaatgccaatgccatggcagtgtcttaaaacacactgtgctgctgattaaaatctgattgtccatttaatttcatgagagttcagcccagccagcaaggagggttctctctgtacttctctagcattaagtgctttagaagaatgactaaaacaggttttgttatcacctagctgtcagcagctagaaatatctgagaggaacactgaggaatgtgcaccgactgtgctgaatgtagcatctgtgggttttagagcagtaagtatagtgtatataccttctttgattgcttcctagttttcactgatgccttattgtcttagctagatgctacctgccacagagtgattgtaaacccacgctgtgtgccatccaccagagaaacctggggcatcttgggatagcaggcgaaagattggtagaaaacccatttctgaagtggatttgtgcccttgtaatcctgattaattttgacccgttgtgctcattttaaacagagcattacagtaagcgtgaacacagcaagctctggggcgaaaccaggagcttagcggctttgggaggcttagctgcagatggcattttaagccggacttaataaattgtttccattaaacttaccggcccacacatactggattagaccagtggaacaaaggaagaggagagcgtgtaggggaagagaagaaaacacacacacacacacaca------------------------------taaagagggcactaagccacactctatttttacttgtctgcctcctctctacagcccaggggagactacatgcacagacacacaaacacacacacagtgaggagaggctccaattagcggcagaaaggaatacaatgagtgagttattaagacacagaggcggatcgcagccaacctttgccccctgtcggagcacaggtcacatgataagggaaggatatccgccagacaacggcgccaagcagcctgtgcccactgaggagatgaaataggctcaatctctgtggcagttcagtgtggagtgtggtgcactgattgttttctctttttttttttgaccttgaacagtcgccaacaaataactgtacatgtactgtatt------------gaaaccaaaatgcatcaaacctcaagaagtcaaagtgtaatgattgcaaaaaagagttttttctttttctttctcttttttcagaaatgcagttaatgaaagtggagaaacacagtggaggaaaggaaatagaacagaggtgtttgaaagaatatattaagacctgaatggagagatagaggaaaaatattcctcatccgcagtcctcagaatgtgttattagggaatgatttcaacaggctcttagtagctctcattagatggtgtatcaaaccagaacaaaactcacttctcctaactatgtggaggaagtggattggaaaattaaatggggagaggagagtgaggcagcagtctttgccatgctcttgtcaccgtgcccctgctcccactaacaagtccgctcagtcggctcgcgctgaaagtcattcacatggtctttaatttcacttcattgattagaatttaaagccccagaatatagcaaggaagacattaagattatctgttccctaaaccgttcactg---------------cctcttcatgcctccatcccctcctctgcaggccctccatccccacactcctgtgatgtgtcgttacacgctcgactggctcctcttccatgacagactgttacttcctggagtggaaacacatttgattgttaacatctgggccattacaattgcaaactagggctctgtacatcaatcaggaagtgatttcaaaacaaagagaccgtcctccaatcaatctattgggaagcgggggcattacatgctcctgtaatcccggctaattagcgagataatgggaatgagatttatgaatctgctgaggagagtggaggtgcgagggaacactcaaattagcggggatgcgcagcagccattgctgcaataaggaagatgtgctgttgattttttttataaacctcttgctgcctggccacctttggcttggtgtcattgtgaaggaggcattacagggtaatgtacaggaactatggctgcctcactaaccacctcctcactaaccacaaacgcttgagtttctatctgatctgctacactttgtttaagtatctctttccatttgttggggggaggctaatcctttgccgaactctttgcaagctgttaatattgattgccgccgcggacgagagtaggggccggctcaatctcaataacagcattccattatatggcagacgacagccgtgccgagtgtgcatcttccatgcggccacgcatttagggtattatcaaattgatagtgactcaaattgatttggataatgaaggtcgccgcaccttgaaatataatggccacttattgtaattaccatcacaattatcaaggtcactgcatcaaaaacaaaagggggctgacattgtgaccggagcaatagagtctgatgagactttattatgaatcctgatcacacccccttcctcctcccgtctgtttgacccttaacctgtttagttgctttttgacatctgtgctttgctttactcctttttctgttccgcatgtgtgtatattatcatggtataatttattctgctgtatgaagtattagagtagtgggaaacttgtattggtatttactaccttcagcctgttggtgtgtttactgtaacactggcgtaactgttatcaattaaagatccaaaacagagttgagccttttgtctcttatttctgtcctgtgcaggttattttaacgtttattatgagacgagtcagtaatgagcctttttatttatccattgcttctttcagtttttacatgtactacatatgtacatacatattcagtatagacaataaccattttatccagccaatcaactatctggtttttccagcctttctcccatttatataattttggactgactgactgactttgattaggtaagacaagccatttaaatagcaggggaaataggtcatcagaaagaaaaaaagactgcacttctgcaaaatctagtactgtagcttaattccttcatcgaatgaggcagcgggggggaagcgacaaaaagaaaacaaagacccagaacacaagccctccataaacaaaaaatccaaacaatgaaaacagttgcataagaaaaataaaagacttactcaaagacagtttgttagtgttgtcctttcctggtaataattttacccctctggatttaagctctccagagcttttcactggtcgagagcaatagaaagagttcattagataaaagaagttacagtattagatgtgagaagatacagtacaagtgtttctttctctggataatacttggtcctatgaagaacatcaaactgtaattgcttttgctcagcatcatcttatcaaaaggcattagtccgaagggtatggtgcaatctaaagggttgccctggcaattcaatcaaacctagattatatatttatttgtttattatgtttgcctgttgatataactcacacattttaaacggatggacacacacatacgcacccacaccagctgtgctattaatactaaggaaagaagaaatcaaatattaatccttcgacgtccacctggaattggaaaaaatataatgcgcagacttaccattttgttattgatttcatgaaaatgaatttcacagactttctctacgatgtcttcactgtcaaatgttatgaaaccaaatcctatgtagagagaaacagaagagggagggggcacaagaagagaccgggttagtggagaaccttcacaaaacttcagtaagtaaattaaaaa-aaataaaagatggaatattatttcaccccaacagactaatactgcatccctccagctaaggagatgacttgatgattttctcatcaacagcaacatattgggtttgtctgtttttcaaagactggtcgagtcaaacacaatcaaaatatgcacaacaatatcagcaaacatatctgcgtaaaagtgttgatgagggaattggaagtccaatcttcttgattatggcaggtgtgtttggagttgtagctgtgggtggggcaaaatagatttcctgaccccacctgcccttctcctaaactctactctgccgccttgtgcctgtcttgtctttctccatttctctctgagtgtgtccgacctggcaagcttccttctctctttgttccacagtgacagtcctgatggcaaattgatttcgactgtgtgagaacagacatacagacagaaacagacagctccggatagcacaggggcctcttccccccccccccatctttcccccttcttagcctccctcctgtccaattatctccacctcttctcctctgcctccacacacaccccttctccgaatggaagaggccagtttcatccctcctttctgtcctctccggtgtttaagtttctggctcgctgtcagacgatgtcctcaccaaccgatgcgagtcttgaaatgatatcgcagaagacgagagcatatttgcattttcgaagtttgtctgtgtgcggtagaaaatctagaacaattgttgggctgtcactttggctttatctttaaaaaaaaaacttaaaaaggttttccttcttgccatacacggctgctcgggtaatgctgcctcctgtgtctgcagacgtatttttctaaaggtgtgtgtggcacatctgtgcagctattgtttattcatggagtaaaccctttgaaatgtgttaagatacttcccactcattataaaaatcctgccacccatggattaggactttgatgtcaccaatcctgcttcaaaggcttctttcactgctattaatcacagtttagcctctgaagatatagccagagaaaacatttggacatcttgtgcagaaactttgaaatgttcagactgtcttgcatatgctatgttcacatcctttccactgtgtgtggggctgttggactgctgtgcacacagatgcactcctgagcccatggattcagcttagtttttttttctttatactctcctgctctatgaacaccaacatagtggtgcacgctttatacacctttttcttgtatgttgaataaaaaaaaaagaa----------------------------------------------------------------------------------------------------------cgatcctgagcgcttacactgcattaatcaaatagcaggtctaattaaaagcgctttaaacaaagctttttttctaaatgttgctcaggtatggcaataatttttgatcagccaagcctggaagacaaataattagaactgccacagcggcctgatgagtgatgtcagcatctccgagtgaccttcccctgctaattaattttcattccagggaaaaaagaccccgttgttgcacattattaattgagttcatgaaaagatgcacctgattaatttttgttgataatacttgtcattctggccgccgttcgtaatcattttatgggttttcatcttagtgtttttcaaagttgatctaagtcatctttactggagattaatttgtccaaagtagagctgccctgtcccaaaagacagcagggcctcagtgcgtctcacttagatgcccagcaagcacatgcatttgtttatttttaattccctatactaaaaatcattgtaaaagtaaaaacatcttatttttctgtatttactgtattaaatacatcgtctatgaagacagttattcacatttactgcccttaacaaaaactgcatctt----------------ggaaactggtgtatcatgttatatgttttaatatatcaaacgtgcacaggaacactttcatcagcactgaagaaaagaagctgctctctttgtttctgcgtagagatgtggagcagatatttaccaagaggataggcagggggtggcggcggtggtgagggggtgcagagaggaggagaagcattagaagcgtccacacatgagcaattagtattccagatcctgatggttctaaacacaaaaaggcctcaccaaatccccacggcggaggtgtcagacagaaaatgacgaaaatctgctccttgacagggagtcatttatattttagcttcgttccattatcttaacgaatccatcatcagccaatgcaatattaacagcagaaaatcaactcattagatccagggggatttaatcaagattgcaatcatgtatgcggttcctggagagttggcttcttctttttttttttctttttggtcctttccacgtaattgccgcatctcagatcttaataaattattctcgatctgagattgatgcccttttttttcattgcctctcacgccatgcactcactgtctccaactataatatttaccataaacattattatgtcatgggcacacagtttaaaatggcctttagctaactcgcagaagtaattggcttctccattatttccggatcagcataatcacaacatgaacctcagcgaaagttttcaggaagccaaaaagccactaggtgttcattctttatggccctgctttatgccacctttctctttagctctttttccttctttctctcctttctgctcctctccccccagctcctgctagggttgcttgttgtagtggatgcctgtctgtccgtttgtccgtccgtccgtctgtgtgtcttgtctgtctgtctgtggtgttctggttgctgggacagatgcactgatgcctgtgattcgatgctttatctccactagctccagtgtaggttggaggggcttaaagatgatcgcaggaggaccttcagctctcgagtaactatcccgcccccgccccctctcctctttcccctcttccccttctccccccctcaccctcctccgaggagcgcgcaaaacaaatgtcctgctctttgtgtgatcactatataagtctgaaatggtaccacttatgtgctcaggccttttaaatgcagttctattttagctatctgcatggcatgacagggaaaaaacaataaattcccaaaggtagacaagtgctttgcaaatcaaggaatgagcgccagatgagaaaacaagagatgaaaaaatatccactatactacattatagtgacggcgtaggctaacttttactagctcaaaaagtctaaactgatgttcccgcccttcccagcatgcagaagtcccgctgggggcctcaatgtgatcagcagcatccccaccacgtctcctcattattgagtaaataggtttgggcatgtcctcagtaaacaaagccaagactgacagttaagggagtgaggggagtgggaggcagcctcgttcccaattagagtcgcctcaggcaaaactttaaagaggagatcaatcctacagatcgctaaactgatcctgtcacaggctggggatatttaaaccgtggtgcagagcagagcggtgcagggcagttctcagtacagtttgactgtgtgtgctaatgacttgggggtaggctctctcaccaggacacacaccccacagcgaggaggccgtgattgacgggtgaaatcggacctcagctgcagttctcggcacagtaggggccagattgggaaatagtgatttgcgttttttagtatgcagcgcctgcacttacggataaaacatacaaactaaaaaagaatgcattctaatagcatccatgtaattatttttgaagtgtgaaagcaaggctgtgttatatctgatgcattttgtattcaatgaatactttagttattcttaaaagaaggtctgagtatgaacatccgtgcatgaattttaatggagatacttaaatggtaattattccactcaggctcaaacgtaggtaacaaatggaattcaatcagtgtccgtgcataatgatggtcattaggagaaagaaaataataatgacatcctatctgcattaaacctgcagacactttacacaatgatcctgcagccattattgatctccatggagataagcaattgtcacttttcaacattgtgcctgaatgttaaatacagctcattttgtttttcctgcaaactatttcagccaacactaaattttcatttaatttacttcactacttgaaatctgtggtctagtttcacatgattgtaatttgggttcattgtcactgctgcctctccagttctcactatttttttcccctccaattcaaggcttacatgaaaagaacatcacacctgtatgtggctgtagtcatatttcatgatctactcttgtgtgttcacgaaatcttagtatgttatatgcgatgtgcacaaggttagaaatgccatgggtgttttactgaaaagcagcaggagacagagttaatgtggtgtatcactatccgaaagacctgttcctattacaagccactgatctccaacaaactctcccatgcctctttctacctctacacttctatctctatctgtctctctaggtctcacctctctccatttcatggctgttttcttcctctatttgcttgacaagacaatggataataaccctggaatagcacagagaccagcaaatgagagtaatcaagctgtcttgtcctggtggcgttcaggttcactcatcaaaccctaattatcaccctagaaaccaatgttccgctttaattgttctgatgaatgaaatattacagagaggagtcgggctgcagccgagcggaataacagcttttagccataaaacacatcggagcaggaggaggaggatgaagaggaggagtgaaggtgactcaggagagaatgaaacagtgtacgagagctggacaaagtcatggataaaaaggagctcagcatgaaagatgtgagaaaaaggtaaaacaaggttgagaatctggagaatgacaggagtcacattcagcaactcaatcaaatggttcactttgggaatgcttaagtgttgtgtgttaaattgtttcaagataacacagtaagatgtgtctatctatctatcgatctatcgtaattcagagtcgttcagatgcataaagaatagttgtccttcttcaacctcccatatacaaatgcgagcaccagcaagagaggcctgcaaggcacggcgagctggctttattgtaattgtgcagctgagtacctacagtcaggaggagagtgaaggagaagtgccttgtgcatttgtggcagtcctgttggaaaataagggcatataaaagctgatggaaaaatgaaagctctctgggcgggacgagattatgcacaagtgattaataagagcagtaataaacaaaggcccaggagatgtttgaggtgcttaataatgcattatgttcataaaagagccggggcctctccaactgatccctgtggagtaagagaccccagagggaccaggagagtgtgctcttaaaagacagcagcgtgtgtgtgtttgtgtgcatgtgtgtaggaatgcatgtgtgtgcgtgcgtgtctaaccaaagtattcaaaaaaattttaaacaataggccggtatatttgatgaggttatatcattgtgatttgtcttacaagtctaataaaacaagactgggaggtagg-----cacacacacacaccgttactgctgaagtgaaatttaattgtttttcagtctagttcagggagatcaacacccgccaaccttcaccaccgctgagagagaaagggagcaactggaggtcttttattagatatgatggcacatttcacagctccgtgacttacagaaacccaatcccgcgattagtcagcgctttgacgttatcttaagtttcttgtcagaattaatttagtgtgggtgggctgctgtggggccgtctgtctgtcgtgctccgctcccctccgtttgcctacaggaggtgggggatggagacaacgggggcaggaagatccctttcaaataagccccagctccagtcagtgccaaaccagccgcctgagaactaaatatctcccccatcaaaggagcctattctgtaaggggaaaaggagtgaatgagcttgaatgaacaggctgaaaacgaatcatttctagattcccactttacaagcttaaatgtctacttaatatgctttaatgcctgctctttagagccagggtgcacttcatcacttttatacacctttatataacacactgttaactagcaatgccttatggaacagcttgtcttgcagctggaaggctcctccatggcatgatggaggtacctgttcaccattcacaatgagacagtaaaatgggaatagaagcctctgcatactgctgctgtctatatcagtcaacgatgaatattcatgaatcacagtgtcatgacatgctctgtaattggcagcaacattagtaatgacactgctggtatcaattccctgcatattcatgtggtggggcaatatttcctcgtggtgcttttttttcaatcctcctgaaagtgaaaatgtattccgaagctgcaggtgtccctggtttcacaatcaattgctggctggattgtgccccagtgaaaatcagacaaaccattagtttctttgtcagtttctttgattattaatatatctgaattatgaaaggttgagaggacgctaaatattgtaaagtgaatttctttctaatagttatgaatgtggaccttaaagacaccaccaccaccctcttcctcttctctccctcccttctgttgtggatgctgatgcttgagtcaaattgattacaccactccatctgcatcatgactggcctcctcctgtgtttgccgcctctgcctacagcacagagttagtgtacaattacatatagtttaatatatctgcctgagcacctttaaataagcatcacaagtccacaaggtgatttgtcttccagccccattactccattgtacatcttgatagccagggatcgctcctagctatgtttaagcattaaatagtgtattattatttcacataaatcaagctgagttgtgaggggggtattcataaattttgcatttctcacagacagtattttaaagcccctctctctctctctctgtcgcgctctctccccttctcctccctgccgctctgaatttgggagactaaagcaattcggctccctgcacttgatagtacattaaagatgggcatatcagcgaggtatattcactacttaaagaaaataaaaatcaactcacctcttaaactaatagcttcctattgacttccttgacggttatgagaaccggtcagcgcagcgtccactttctctgcgctgtgttgggcctaacctatacatggacaacgcattcaatccctttttgtatgtctttcttttagggtattttaaagtttacaaggttacatatgccaattgcctcaagcagggcctgtgaatggtgcataggaagcacgtggtgtcatttaagtgggttttatggcctggaagagctgacaaaccttcgatatatacacatcatatataatcttaactgtccggaatcgcagctgcctgcttccccttatcggaggaagaaagggctttgtggcagtgaggatgcagtacctttctttggactgtgtagtcgagtggtgcggaggactgagagctgttgcagtaagttggtttttactttgcctacaggcctgcgcgctgtgccgttagctcactgaactgcgtagtttttgttgtatatatattgtaactgaatgtgtgactgttaaacagattagagcctaaattgacgctatgtactaattcgcagcga------------------------------tcaagaagtcatttcttgtaacagcgcaagattaaaacggactaaatcttcaaattcagagctaaaaatgttaaaatcattcgtttttcttcgttttcttgtgtataaaatattcaaataggctgctgtggatttctctcagaccttctttcggctgaggtcgaaccacaaaggcagcgtctcctgctcaccgtactgaaagcgtgttactgtgcgtttgagacagtgtcggtgcgtctgcgagcgtgtctgcgtttgtgtgtgtgtgcgcgaggtaaaaagtgtcaaggaattcattgtctgttctccacctgttattattctggtcccaatcaacctgctagccagtctggagccagtggccatctggaaacactgctctgtttataaacttggcaaggatcagcactctggggctctgacctcccacacaaatctggaaacaattagagcaagacagtctggctgattactgcgaaagggcccagcgtggatcccactgacggctgtggggacgccagacccttgttagagaaaatgcaaactcagtactacacaaaacgccacacacacgcgtgcgcttacactttcaggattatgtagcttttcatccacagtctcttttttgtgtgtgtgcatttatgacttttccccacccacgacacacagagggacacacaaaaccacccacacgcacaaacaaacgcaatttattgatctctttgtgttgttacattagtagttttaatcatttttctggagttatctcaacgcattctctgtgttgcaggtcattggcactgatgtgtgccagcgtagctcaatacagtataatattcctaaatgggcataaaactttttcacctttttttgccagctcttctgtgtttaccaaatgcctgtggatgctacaaccagccaggccttctttcagttagccctctgtgtttgtgtgactctctgacaacaaggtcagtggcattgcccagtaattgtcctaacggcctgtatacctgttgggtggaggcgagtaatgagagtttttcattacaggcgggacgggtgagtgcgcctggcagatgctgacaggcagcagatgtgtaaagttgggggtgatttgtaaaggggtcaactgcctcgcagaggagatggagggcgatgtgggatgggggtaaattatgctgagggacactgtcagtcataccacactactgtcacaacaaggtaaaggtcggttcatacattggtgttgtcagctagcgtcacaggatagtgtagtcgggtcaggaaagtgtgcaaactttgtaccaaataatgactggaggggttagtaagaagcaaaaatgctcttttagaaaataaaccttattgaaagtatcttacaccaggcctcaattcagcctctcactctctttagcttcacaaacaggaggactgaactggttagagtggctgctttgagtggagggaaactgctcaaagcattgtcacctttgtttgctgagcagtgactatttcaggcacttctagcccacaaataaacaacggaggactcatttaaaaagcacacaggttttattgcatatcaatttcatgtataaattcttcatagcattggaaagattacatttggtatacattgctattctacagaattaacatcagagtcatatcttttcaatgaaatttctctaaagtacatctgcaataatcacaagcatcaaaagaactgcaatttcagaattgttcaatattattctacaatcctttattgtttttcattatgtcttctctgacaagtcttttctaagtctttcgggaccacctgtccaaacatctgtaaggcagtcagaagttgaagtcaaacatactaacctaaccacatgtaataagaaaaacaaaatacttccttttccttaaaaaggaagaaagaaactgcaagcttctaa-tccacaaatttgtgcaaggctctgtgaaacactcatcatcacccctgctttgaattaaccttctgcatatgttaaactgcaataacaggtttagttgtggtgtctcgcttccctctctccctgatttaactccacattacggcattccacgggggcctatatccctgcatgttaatcactgctcttcccggcacactgagaaatatatggcgggtgcttgcagaggaacagtggaggacaaaaacgtgctcgcacttggacactacttgattacagactaattggtctggagtgattaaatatctcatgcttctcagtaattgcagctatttaaagcagctattagcttaaaatgcctgccaccaacagccgtttacgcataaacaaaatgtgagatgcagcaattcacctgtaagacttggagagtcgcgggaggatttgtgctgctgggagactttgcggcgcatattttagctcttactcttaacacaggaagtgagtgcaaatgcaacaccccactttgtttctgtaattgggcagaatttagaaagccgctatgaaatacacccctgcaactttaataagttccagagtcctaggctccaggttgctgctcccaaggtgctggtctgagttagctaacatttatcacataaacatccaacagcactcctgctaaagcagacaaatgccttcctgctctgcaatcccttccatagccatcagaatcagggcaacaaatccagctttaatagttatctatggagtctctcgcatgcaatgaacacccacatttatttctctgctttctcccgatgagggtaagtggatcaattagtgaagactacaagttcagcatctttacacatagtatcaattgttaagttgggcaacagcaggtccccagattatctcagatctgtgcctcgcctcgctcccatccctccttctctcccttctccagatccaaagctatcctcattacaaatgatcctctgatacacacaaccttgggacacaccttcgcgctaatggcccgcagattgatttttaattagtaacacttttggatgttggccaactcaaatggacttttatgaaaaactaatcaccttttagcttttaagcgttgaaagctgtaagtgaatggtttaaagctttaccggtgttcgcattgtactttgagagttaccccaaggctcactagccgtgtgagtcattgacaaaccagtgactctgactgcacagtcaattacccatctacctttcatgggacaggagtggaagacagggaatgagttcatccatgcattcaacctacagcagccatgcctataccagaggtgaaacccatatgcagactgaagagacaagaggatattgggttagtttttttttttctaagtggagaataaaggttaataacagtcctttcctgtgtcatatttgacatgaccagtcatcgcagtaattacaatcattacactccaaaggatgtctagttatccctcttaaacacaggccgcacaaaggaaatcaattattcaatcagagcactcccattcatccctgcctgagttcacttaattttgggcctgggtgaatctgccgcaaataaaccccacgaccagagaagaaaagacgaacaggcccctaatttgtaccctttcagacggtcaatcacttttcaaaggaatgcaagcttattctgacaatcaggccgacgtgaatgggaatgggtttcatctgctactttacatagcaacagacgcacacatcacacacgtctacacacgtacacattaaacaatactctaattacaacatttataactccctcttgcctcgcaagtctccccaacccccaacccgcaaatctgtgaatctggaattgaatttagcccaagttgagggctgcgctggcatgaaaagactatttgattagaacggcagttgtttcatttgtggtgcagcagattgcagagcctctctatccggtgtgcaatctgtattcattactcggtgtaaaaggatgatccatgtcctgacaccaggctcatcatttcatgcagatgcacagcagctccacaaggcccttactgagtccccataaaatgcctcctgctgaaacctcgacaacgatcctctcgcttactttccatctcttccctcttttcctcttttctcaattcaggcttattatctttctctgattacttcttggactgagatgagcaaagctgggatgaatagaggattggttggcaagttttatatttacaaaaactttgctaatatttacagtaaatagcactgtgttggaaactgccaccgatttgtccgcatcaactctgatgcgaaataatatcgtcacccttctctcacccttatctgctaagactcgcactcgctccgccattacgcgctcccatttaacctgacctcgcactggtgattagaagcctgtgaagtgtgtgagcgtgtgtgcgcgtatatattggtctttgtgtgtgagatgcttctctctgtatgctaatcacagcctagcgctgagaattaatttgcaaatgtgtcattacccatcaggctcagcagcaataaccctgcaattacacaactctcacttggccagctgagcaccacacacacgtgcaggcaaacggatgtgtacacacacataggcataggcgcgggggcgcgcgcacacacaaaactggactaaatggattctgattctggtgttctggtgtacagatgcaatattcaggaaatatttctacacaaatatatctgctttgctgcggagagaaaaaaacataaacagttctgtaggcgatgtaggacatatccggtgtgtaatcagtgttaagcacattaaaaactattacttgcccactttcaagatatcttattgacactacaaaaaaagacaaaaaatattaaactggctgggggagcggagggtgggggagtggtgggggtatatgcacagggaggatgcccccaaactcctttggttacacaaactttgttttcgggctcaatgcatcagagccctctccctccgtctgccatctgctgctgaagaatctgtttcactcgatgagccaagcccagcctttattggtcctaatggcactatcagctgagccgccaaacccaattaccttttaaaaagggaggccaccccagctaatcatggctgcctaacctgatttgcctgtgatgaagagacgggataaagagcagttaatggagggagaatgatctcacaaatacaaaaaactcaattcatttctccgggagagcaatctgtccgattcagcggtaatggagtggagattcattagacctcaggccttagtagtagcaccgtccccttatcaactgaatgacaaaagaaaattcagtgtgttccacttatagacttcatgctgtacacaaggcgcataaaaaggtgccagactgtgtaggttattcagcgtttcagtgtcctctaaccctaactttaattacagtgctgtttcctttattttggcagtcacttgtgtatatgcagtgacaggtagatttgtttcaaacctggcctataagtaaactaccatgacactaacaaattgagcagagctggagggggtggggaggaagatgcatttccattattggctgtcaataccaaaagaaaaacccttgctattgcagaaagtcatgcacaccaggaaaagacacatggagctgttccaggaactgaatcagaaatttcaaaccctggaccgatttcgagacataccaaatatgggcagcatggtgagtaacaggaaaccaggggggtggcggtcagccagtgaaacagagcaatatccaaatactctatttagatacccggtgcaggacacatagtgtgtgattgtgcaaatgagtggttatgtagctaaagtacatgcagaagtgaaccgtccagtaaagcagcgggcctgccagcagctggcgaaggctgagtgacgggggccaaatctatatgaggaaaataaagctggattgtgtttgggttacgctcggctgctttcttttcgtactccgggcctgcggtgatgaatgcgagacttaagattttcagctggactttgtttttaatatatcaaaagaaaaatatgtgctgtaggtgtttttattattttgccttattgaaacgctcttagagcgagttaacccgcaaattcatttacccattgagagcatttaccacacacttaggcctctattcaattgtggggatccatttagtaccaccaacagacagtggtcagtcagttaacagtgattgatactgctttccgctctcgctctccgggttgtctaaaactggcacttttgttgcattccgagaggttgataaatcaatccatcaaaaaattctttgcggtgaaactcaatcaagaaaggtcatgtcggcgggaaaagaacagattaaattagcattgaattagacatggaaagtgagctctgtcaaaaccatcactgtgctcagcacaattagaatatgttaattatgcatttcattaaggggcctcagcgctctttgaatgtgagatgaaatgtcactggtgtaggcagccgaaaaatggaagattgccaggcacaactttctttgtgcaatgtgtgacaccttcattaacatcagggattgctagtctgattagactttttgtattagtttaagcctttaggctttcaaatgctatgctgcgtttttttttctccattttgatgtggcagctaagacccttctctatttccaagcagatattgtctgtggttcaattctttgttgaaattctccaacataatgccgtgacattggacgtaacatctcattgtctttgtgtggatgacgccatttaccgcatctttgtttcacgtaatctcgggtcactttcagcaatgcgagacttgaagagccaaattcccacacagcgagctcaacaacaacacctttataaatatatatatatctgtgtgaagcacaaagaatgaaggggaaaagagaggtaaagatggaggtgtgcatgcgcctggaaggctgcagtgtgccaccggggtgctgtgaggcagggcctgttaaaggagagctccagaccaaggtgttctatagctcgggggctaacggtgataaatgagtcccttaatgtcggcaaacactttatctctgcttcatctgttttcattaggcagggccaacctttggctgggagagaacgtgctgtaactttcattactacaacacagaaaggagaggcgcagagacttcccatcggtctaataaaaacaccagctagaccccatgacagatcctattccttattattacgatggcatggcgctgttataaatttcgagaatgccacgtccctcaaagatgatcggtgcttctccttaactcgctgctcatgatttctgctcctgtgggtctgagacaaacttgtaatctttctcacttcttatttcatctt--ttccccttcttatctatgcactctggcagtcctgtacatgtgtgcatgtgtacacacacgagtgtgtagatgtgagtgcatatggccggcagagagagagtgtatgtgcacggcagccctgccagaccctgctgctcagtgtgatgtaaattgtgtatgtgtaaaaagcactccataatcaggccatccatcatcagaggctgtcagtgggctctctcagggtgatacatcacgctctcctgtcctctgcctcagttggggcctacacaacccgccaggcatgctgggaacacagccggagagacgtacagtacaggacaagacctaggttgggagaggtgttctgtttgatgtgcctctccaatgataatgatgccctcctgtaaatgcatgttttggagggtagggtctccttaatccttgaaatgtggtttatgctggattttgtcgacagctttcacagtttattacacttctaaatatggaggaatcgaaacgcctccacatgaatccccggtggccctgagaatcagacaacccaggtgcaacactaatatcctcccagtatccaaacatttcctttaaaagtaactggcacattggggcccataaattagaagtgaatgctgctcaagatgtctggcttccaataagaccgtacccagagcaataaactttgacattgctgcttgaaaaatgcctgccctttttcattgtcaagtgttacaaattgatgaaatgagttcatcgatgttccctggtcattatctctccagtggcactttgttttacagacagtgggaaaagggacagtgcagattagaggcccaggcacagtttatcaaacaaaatctaatatcatccataagagaggaatctggaaatcaatacttcattactaaattgttagtggggatgaagagtaattgtgtgagttcagagatgtgtctcggcggccggggcataggaagttcaatgtcacccgggaagtgataagtaaaggcactgatgggaagaaacatttctgtaatggggggtgctgtaggagggcagtggcctgagcacagaacagacaatagacactggtttgccattgattggctcagctataaagatggaatagtttaaagagctgtagagagatagaggggggagacagtgtgagacagatctttgcgagcgtgagcaatgtgtctttatgttgtcagtttcttctaggaaaacacatgatatggctacaatttgcataaatttccaaatggaagatgtgaaagcatgctcggcaactgggcctgtttgtttaaagtctgccaaagctctataattagcagtgtttaattatggaaatggctgctgaggagaatttcaaacacacttcttccctggatcattagtcacaggggcaaaaaaaatgaaatgctttcagcaatgaagggttcatatttcaagcttatagctgctaaaagggtgtactcagaaaatcaattttatgaaagtccgttcagcactaaagggagttccatgcaactaagcaattttgaaataatgtcggtgggggcctgattcatggacggtaacaggactttgctctccttgcctgggacattatcctctaagctaaggtcagaggtcaacctctggtttaaatcaacctctatttagcataactcgattcttaaagggcttctggcaactctacactgaatagataagtagtcttctgcaggcagagagcatgtggtgtggcagatcaaagcttctgaaagctgcctgaagactta-----ctctccaaatcattatgatcaaaatcccacctcagccatcttaacctcctcgaccacgtgcaggcacttcctgtgtctgtcccaccaacaccaccaccaccccctccgcttagattggaccagtcatatggaggggtaatatgggtattgttctgggctgggccggcctctccacaggaacattggattctgtttgaagtcgtgatccggcacagccgactcacctgcaagatcaatacgctgggttcaaagctgccggcttcacagagaacacactcttattaatttatagaaacttctagaaactttgtctgaagggaaaaacctccaactctgtgtggtggatagacagggggaattattaatatacctggagagagaaacagggagaaagggagagctggagagaccgaccaaccgtcttgtaacaccttatatgaatatttaaatgaggcactgtttgatgtagattgatcatacaaaaagtgtgtgtgtgagtgtgttttgtgtgtcaggaagagacagatggataaggaagatggttaaaagactcattagatcaagaattacattttagtcctataggcgagtctaagccagtaaaacatcccgtagtccacccaccagcaaactatgaacaatccccttaacgcacacacagcagaagccgaggcacaaactcaagtatacagtagtttagacttgtgtactgaagagctctgcatttaaattgtgtaaacatttccaccaaaaaaaagaatcctctcttataattttccctgccgacaagtttttgcgttatcatactaatcgcgtttgaacagctgcaatttgctttggttgaacaaaggcattctaactaggttttaattaagtgttcctaatgaccttaaggagattagaggttcgccttctaatcaataccaggcagagaggagcaaagggaggggaaaggaggagaggggtggtggctaggggctataggatagaggtagggaggaaaaggggtgggtaaggaaagaagagggaaaagacggtggtagaacaataaaaagtgaatggaggaaaggaggaagaaagaaagaaattgtgggggatggagggttgaggaacttgctctcttacccctctcactgtaccggcatatcctgagcagagaaatgccacacaatcctttctcacacaggctttgtcaacatcagcctcatcagacatgggtctcgatactgagtttctcaagtagagtccaacccttccagcaatgcgttgccagactaaacagcaagcacgactatttgctggtaatcatcccttatatgctgtgtgtttccattgctacttaccattttcccctacgctgtcctggagatagaagtgtcttaatatccactcactccaacagatgctggtaggtaatgtgtcttgtttgaagtcatcatatgagaacttctgctgtgctcagtagatcgcccaccacttcgctgacttatgaatctaataaccctttgcaatatcggcgtgcttaaactctgttaggcaacaccttggtggctctacagtaaagacaaatatcaacaaggctggcttgtcagaaaagcttgtacagatatacgtaacaccctcgccaggacaacgccattagggggtcttacgtgattgaaataagcgacggcaatacaagtttatggggggcactcgctcctgactgatcgcctcgttcacggtaaaatcaaattttgtccataaaccacattattttttatctgtcattttttatgtttccttataatttaatgaggccaaacagttgttcagtgtaactactaatccaaacatagttttgttt-aaaaaaaaaaggcaactgtttcctgttattagtcccgacccaggctttgaaccctcctcttgccctatgggcccggtccttgtatgcctgttcgatgccttgttttcctcatgtcagtttaattgttcactgtcaggggcagagcagcggataacaagcttagcaaatgatgtctgctgttgctacacattgattaatattttacatgttattatcctctgtccattaccacagcaaattaaactataaatcaccccctctgccggtgtcaccggatcataaattgtctctcccctagccgcgtgctgcgccgtgccatgccgtgcaaggtcttctctttggtgagacaacaaagtggggaaagtgcctgtgttctttagcctgagttatggactagtcacggtcaccatatacatcagagccgtgaaaaatgaggagtttgttctgctataaaacaaaaagaaaagcaggcaccctgctgttaaaagtttgtacctgctagaagtggaagtagtttttattaaagtaggaagtgtgcatggaaggataacagttactttctgcccaggtagcagtttgtccatgcagtgtattatgttagctcacatccagccactaagctgggcagtgtttttgatttacaatcacctgctcaggacaaacataagacaggcttccccttcctccattattttactcatctcacttcacactgtgaggtgcaacccatactgtatatttcatttcttttttttcctcctccctcccctgttttaagtctccccggatggagcctggcttgcagtgcaccattttcccagctacagtagcagtggtgctgggccctgttcaaccccattatttctgggagccaaattcccatggtcccaggaacaggcgtgccagctctgccttcttggctctcttccctggtattgtttcctttgttacatccagagctgcatttcagcccgttaatgtttgcgctgggaggtccaaattcccagtgttcagctttagaaaaggtaacttgaagttcagaatgcaaccacttttttttttcttccacaaattacgtctttttcacttttatttcttccatttttttttgttctttgttttgatatagcgtatatagtagtaacggcactacacttgttttttttaaatccttacatgctgggtaattttaaaatcatgccctgcaaatggttttgggagaccacacttgtactgcaattaaaatgtaattatttttcagccgtgtttcaaaaatacctctctgaagctaatttaatttttatctcttctac------ctggcacgttccagtcacgcccgcttcccggcccgcggccaatcaataccactttcctgttttagaggcgggtaattatgaggtggagagattgtgtgacctctcacccctgctgcattactcgcctgatattaagataaattgcctgattttgggtaaacatatgctgcaattcaaactgtcagcactggtttgctcagggataatttgtattgatctcctggcttcttccccattttgcttactgacctcatggataattagagaaaaagagacacggggaggtaaggcagggcttgcatttgaatactttgcaggagagatgaagagcacatgcgggggggatgttgggaggtggcagagggaacattagagactaatagaattttcattttctctcattttcggctcagatttagacaggttacgtgttttgttcaattatatctctttttttctctttattctggctcagctccttggtcttgtctttccacctctgcctgtattttgcttttggtggctggggagtgagtgtggattcgcttctgcttcacaacctgcaagcagacagtggcgtgttgagtgtctggtgtgtctggaggttttttttttttgttctgttttgttttttttgggtgtgtctgtctgtgtgcatatttttattttggcctgactaatccgcatgcctcttgctggttcctgtcctaacagggggtgtcatttgatcaagtcaataatctgctgattgaacctgctcgaattgaggaggaagaggtctgtacctactctttcccatccactcttgtctttccgtccctcactcacccattcatttgtccacccatactcagaaatggagaaaacttcccacagaaatccacggttaatccgagccgatcactagggaacccctctaatcccagctcattcacaggaggggccagtgtggcagaacctgaatacaggactgaaactgacactatttatttcttccttcttcttactggacagctggagtgtggacactttaaccctgtgatagtaaagaaaatcaaggggaagtgttattctttttaagtttctacttattcccatggaaagttattacgggtttgaagaaaagtcctttttttggcactcaagttttctcctaactgtatttcatatttcacccttcccttccctttttttttccaggcggctggtggaattttagaagtggaaaatgtgaaggcaggtgcttgagagagagtgagagagaggggaggtttagggagggctttgctcactgggaagcgatgttaaacatccaggggaaatgtttgttattctaatgggataccaccatggtaacagcttttagagactcccaaggctttgtgtggagtatatgcacgcattcatcaatctcgcctaatttctttggggattagcaaatataatcagccctttctccaagtcgtcacctgtttatcgacatgaatattatggtgaaatttagcagaacacggcactgttggatgtggagaaagcaatacacgggctattaatataaatcacaaattgaagcgagtcactgaatggattcaaaagtcattagtattcgttttgcactgaatgacatcccaggcagaatagc--------------------ggcttcacatgcgagagatgttggcctcggggatttcgaagccatctctacagctacatctgaagaagataaacaacagtctcagctggaaggagaagaaagaaagcgctgcatggagatgatgtgaccctattaatgccacattagttgttctgtctttccagctatgagaggaaaatgcttcagtgggatgtgcagagagagagagcgagggagagaagtgaaagcgatactgtctccaggctagttgggatgcaacccaatttcacagcttcacgaatgagtggcacagcatatggatgcaacctttgtgacagcctctgtgtatcaccacgtatcagcgttgatattcccagtcagattccatactggtccaacattatgtcaaacgctggctccgcatgactgcatcttcagcgcaacaccagcgtgtttgtcgggaggaggcgggtgttagcctcctaagctaagaagaaaaaaacaaactggcgtctcccaggacagactctctaaacctcctgctcgacgtgcacaacaatgaaaccgatgatggcaataaaaatccctaaaatctgagatataacctggaatccaagttatgacctagatttgtctctgcagccacctgggaaatttgcctcatactttgacgaaaacgatgatggaggtttgattcagccattgtcatggagacaaaatgcaaaaacaatccttttaaccattaaaagaatgtgtga-----------tgacagggaagatgccctctgagatgtctgttcaagagccagtgactggacacaaagttatcatctctcttgtctttagggcaaaatgtgagcattcacggcagacatgcaagagtgtcagagccagtggagaacttatagcttgtttaaggcttagaggagtgttgtgaccgtagaggcctgtagcagctgatagggttgagtgtgtctaaccctgtgatctgtgtgctaacattggcctactggggtaagatcagttcctcagctctctgcctttgtcccctgtgaagggaggcttacccaagcaccccctgtttactctggcctacacaatggcaaagtctaaactccttttgtaaggtggatttaggctagatttacttcaatttgatctacgaggaccccttttcatcagcttggaggtctaatgcccttaactggcttaacctggctccctcatgatcctagagccctcatgcccacaatctctcacctctttgccattcctttttaccccattcaaaaaaaagctgttgttatgtatggtgttgtcttgtatactgcacctggcagtgtgtgtaagtgtgtgtgtgtgaggtgggggtgttggagaagtgttggccagattataaggcctgtgttgagagatgagggatggccaacttgtaaacaagtgacaagcgtcctggatgacaattcctaatccatcatagtgctgtcagcggtgaccggcgaggtgacggacagcacccaggagagggggcagctggtgcacgtcagtccacatcataattcgattttgcacatgagccgaaacagaagaagagtcagaaagaagaaagaacttcctcaacaggtctagggggaggacagacacacacacatacacactcagcatacagacatgcagaaatgcttccacattgcatgcatgtgaatgtgcaagcacctgtgcacttaaacagacaaataaacagtgagtggttgtgcatgcctacacacaactgcatacagtctcttttccacacacacacgcacgtagattgtaacggtgaatcatcctccttttccccattttgtattttgcagttgactgaggccaattccccataattcaatacagttgaaaaatgaaaccccggtaaatcgctacagcgattttacagatccccgcttatcctcataattcattatttccaaactgtaacaacattacatttcatttgtaatgctccgcctgcctcagccatttgccaattgttatatcttattgttttccctctctaagggggagaaaagtgagttattgggggagaaatggaggcaggctgggtagcagggcttgctccttcgctgcctatctacctgttagtctgtctccatagctgtctagttattgtcccgactggctctgcatctgccctgtcttcctctccatctgtctgtcctactgtctcaccaactaacaggcaacagtgaacaaatgagaacagagtggctgtccttattgtggtcgagtaagaataagcctattgtttgcatcctgatagctggagaaaataaaacacctcattgtaatgaaatgcatttactgcagcacaggcttgaaatcaggcagaagtgagcacaaatgtcaaaagagctctcctgttgagcagagcggcagaattaagaggcctgatatctaatccatttcttgtgaaaccggcggtgtaggggacatcaaagagagttaaaggggattcagtgagagcagttggagtggcaagacggtgaaatatggcacatttggtttcttctatcccccggcactgggcctttagaataattagagcctaattctgtctaattaacggactcaattactcctgaagaaagctcatcaaaaagatggcgggaaagcagagaagaaaatggtagcgttttttctttaattaatgaactgagttgaataacggccatggaattaaacatttcccccaatgtgtatgaattgcaaattggagcatagtttcttttcctttttttttcaagactggagcccaggggctaacgctgctgtcaagtagctctctaaaaagtcaaagcgccgatgcagcactaacaaatt----tgctaatttatttatataagagtgttttttttctctcttctgagtttgcacatcagcacacaggtacttaatgcacagatagccttttcctgtggcactgtgttttacaccttggcctcccaatgcgagggtgatggcatgtggggcgtttgatttctacgccaggccgtaatgaagtttgacatttagtttggagagagcagcagagcgcgatcaggccttgattagtacgctctaattgaggataataagggggaggcggtgattgtttctaatttttgccattaattgcagccgttggctttgattgaggacaggcagggctgccatgtcaaggggcctggcggaatcatagtgctccttacccggagcctcttgaataacaatgaaatgactccctcagactcatttacaaaacttagcatcacggctcgggggttgaggggatgcgggggagagaaagggttcctccactgattatggcttgtgtaattacgtgtctgtgtgtttgtatgt------gtgtgcgcgcgcatgtgtgtatctgcgtgtgtaattacggcaaggagtgatgcatgcctggcctgtccctccctctcggcttagaacagcgtgtcagagagaatatgcaggatttaattatagacgaattaaaattggtaatgaaattgggcatgaacaaactacaaatagcagatgaaaagggaggcctgtccctggggggttgagacgaagatagcggtgtgcccgcctgcttggctgtctgagagcttgtggatgtgtgtgtttctgtgagagtgtgtgtgctgatgatgactgattagaagcattctgtgataaaataacagtactagagaaccgctgccttgtgttagcgctgcacagggagctacattgaggtgcaaagcgatggctgaagaagttgcggctcctatccttaaagtcgcattacttattaacttttgatggaaagctcgtattcttgcctccaactttttgtctttgaggcagatacatatctttaccaaaggcatgtctgtgactgtgaatacatttgaagcagtctttcactcccttactaagatgaatgtatatataattacaaagtatatcacgcacactaccttgatatagagtttaatggccgtatcgtttctttgtggagcatgtctgctggccttaatcttctccacagctgacatcttaataactcagccctctccatccatttccacgggagacatccggatgtgggggaaggattagtttaatgaatttgacaattagtaacagaagttaatgactgcatggggctaagtaccctgatggacatggctggggggactaaggacttccactgctttgggccatagatcctcattaatagcttttctgcctgccggagaggacaggggaagccaggccaggcttttgtttagtctgcctctgacggagctgctgaggggttgcactgttgcacagcaccatgcgagaattagtcctgctctgggcatgagataacacagggcctcaggtcctggatcaggtgaggcttccttttatgaacaagggtca-------------tatttttttccagagtcaaagctaatacaattcattttttcttatttccttacaatacatctttcagttctgccttttccgtgcatgaaattcattttctaatggaaatatttgttttgtaaatcaaatatgtattatgcacagaatgcaaagcacaaattaaattatgttaatgaaatgaaagagatatgaaatgcatatttcatggacaaaacataaccctgccgaacagccatttcttgataaaatctttaaacacaatctcattcggagaaagacatattgccatggcagatagcacctcattaaaatggtctcctttaatatcagtgcttagtatatatgggattgtaaataaccactggggaagaagaaccaataatgaaatactgtctttaatagcttgccattgatgtcagcataaaaagtctactagaggaatattggaaattgggtgtgcacacacatagtcaaaagctgtaaatgattgcatatttaaatagagctgactaaggaaaagatgatatagatattagtaataggcagaaaattatgctgaccttacataattccacaaaaaagcccggactgttttaaattttatat---aatatgtttgccccacatctcgtgggccatgccacataagtccatttcctagaagaaaaatgaccatgttcacgattcatgttgaacgcataactgacacaggcttcatgcagcttgtaaaatagctttcgccctgtctgtagtttcccaaatgtaacagaaacgtgctcttccttgtgtcttcatttcttcatcccacactgtcctccatttctgcccgtttctccctgactctctcagtgtgtgaccttgtgttccttctgtgttagtgtgtggaaattgggcacacctaactgcagaggcttaagtataatcatgtatttagctgcagaaatgtactgacacactgttcctccctggaaaaagaaaactcccaacattaattgagggatattactgttgggatcaatttccacgttttttgacagagatactcattccctcagacctgagcaaatatttatgtctgggtgcaaaatatctatgcatattccccttaaacccacttctgccgtatgtagggaagtgtgtgtttgtgtgttcctaaatcccattgagagaagaggaagtagcagggtagagtagctagggcccctgaccaagcctgtgggtgggtggcatggattcataaatcagggagcagtgttaatctctctcaggtattggaaagccagccctcagtaaatatgttgccccgggatacaatggggtttaaaggatttctgtctccaaagagaaattaggcaggagcttcagaagtgagctaaatggaaatgcttgctggagcatacagagagagcagggtgccgctgtcagctagtaaacatagtctcagagtagcctcagtcattatcatggcagccggtgccaacagctagggtgagcagacgggagggctgatgaagagcatcttctatgcagatgattagtcacaatagggaggaggacaatctgaggtctattggattatactgctgggaatgacaattgtctttgttaaaagtaaagtggctaattacaacaaatgacagttattttttgacaaattttgtgttatcgaatttttccaaaaatatattctccagggatagagccttcgtccggagccatttttcagccaatttatttcttgatgtgctctaacctggggcatctcccgctggggaggctttatgtggtgattaatgacgggtatttagcccaggtgcctgagggacctgaaacccatctgcacaacactgacaggtacaacactgtgctccaggaccagacaggacaggcctgcagcagactagagagtggcagacaggtgtgatgagtgccaccgcactaccacaaaccccagttacatacaattactcttgccaaatggttactgactttaaaaaacaaaccaagagcaattcaagcatcaaggtatcttttgcatttttctgctcttttgtctttcaggaatttccaaaggatgcttccagatcatcaaacgaaagaggcgtatgtgatcagccaaacatacgctcggttttgatggggctcgttgttcatttgtgcgctttgccagaaacatcttcctgtacatatttattatgattataatgctcgcgttatgcgtgtaagaacacgtgttttgcccgcacgagcagagacgtgccgatgctgcgctccatccaatcctaatccagacttttatcatatgtaatttgtcattcaggtgtcatcaataaacagagtcctccgcaacctggctagtgaaaagcaacagatgggcgcagatggcatgtatgacaagctgagaatgctcaacggtcagacaggaacttgggggacccggcccggctggtaccccggaacatcagtgccagggcagcccaaccaaggtgagcctcattgtcatgcagtagcaataaagacaccttgacgcacgcacagttgtgaggttctctaccaaaaaagaagtatacatccgggtggtgtgctgacacgcagtaacatttatggtcacccacaaaagcatctgatttgaattcaatgcattaggtttaaagtgaacttagtgaggtcaccacaagttgccatgtatgaatatgaataggtttgtccggcgttgttcaaactgttagctccaatgaaaagcgtgcctgaaaacattgtcactgaacccttggacaaggaaaagaaggggagtgggcagtgaaagacagagtgggagaagtgggggagagagaaaaaggggaggagtggtggtggggtagtcagcagcctccagagtgatttatttgccaaatcaggacacaatgagtcgattatgagtcctctaataagagagagtgtttggggacccactaattgggcatgattgagttgcagtctgggagccgggcgaaaagggaacctggtcggcggctgtcatgcaatcatcagctaatcagagctttgaaattaaaactgcgtgtttagggtagaggatgggataatggcagggacctgccggtgctctgaggcagcctgaggagcctgtcactgtgtgtgtgt--gtttctgcatgtttgtttgtgtttgtctttaggagtacagtatatgagtgtgcgacgtgcatctgttgattacacgttatatttaactctgctgtctcactctttccctgccttactcaggtcccagtgtgcacacccgcagcattcaagcatacatacataaacaacatacatacatacaaaatttaatcaaataaataaatcactcggcccagcggccctttcgaatcaagtgacatcaatcagggagaactatgggtaaagaggccttgcggctgacgcctactgagtgcgcccagatcactggagtagcgtctatttgagtccaaggggggaaatatacgctccatgtcccattatatgagaagggctatcctttcgtcagcgcgcccattactccccctatcatttccccaaatctaaaacctgttttcaatcaacacagccaaacgagtgcctgtccaagagagggggagagagagagagcaaaaagacagagagagcaagggagagaaagcagtagagatggacagtgagggtaggggtagaggcagagcgatggagggctctctccttctttcttctagtgattggagcgttttgcattctgtatgtgtgtgtgattgaatccgactcctaaattagggctgtcgagtcgaggagctgaatgtccttaaccccccttcccatatccaatgcccaaaagacccatcccttttcctacttttctctcaatttcttacctgcacttcgaagctcgttcacaagaagaaaaaaaaagtggcgacagcgtttccacggcgttcccccccctgacgaagcgcgctgagttaatgtcttttttttccttcttcttttaatatgttcccttactttgtttcatttctcacttccatcttcttttcatctcatcaataaacacacgctgcagcctaccttcatagagcagctcggttcaagtgtgccctcccattttttaactatacatcgagtactttgaggggtggtggtggaggaggaggaaggagaacagtgaaacgtgaaagcatatctttcaaagctgtcccttgctgtgggcaaagacgaactccctaactttaaaacttttaaaagttagacaggttctttgaaggggagtcaaaggagcaatttaaagagacctggagtggtgtgtactgctgactactatagtgtcttcgcactgtgtatcaaaccaccagccagacatgtgcaaacacacacacatatacactccaatagttgcttctgtacctgcctttgcttcccccccttttttatttcagcagggtgaatttttatctaaatgcaaagcaggtgataggtgctccagtttcctctagaagtagctcccttgtctgggctctcttcctgataagagtcctactttgcctgacataaaagagcccggtatcatttcccctgcctccccaacaacccccagctcgctgccctcgcccttccctgagcttcacaaagctgcctctatttgctcccaattcagggcccaattgcagataaagttacagcaaatttgtttggaggaagagctgctgaggcctgcggtccctggggcaataacagccttgtcttgcaggggccgtggggagagctggcagcagcaggagaacagaaccctacaccgctcagcccgacaatggcctcaactctccgggagggaaaagccgaggggagggagagataaccttcattccaccaaatccttgacagccgtgctatagcccatcactattcacaccattgtgctgtcacaacaactaaacacatcatttgtgttgcagaaactcatcctgtatgtatccaataccaaatgtttggcgactgagcgaggaaacggtggggagggggccgcataatttgctaggaaacattttaccgaacatttggtgataaaaacgccggcgtcggccccaaggcttaaagcaattaattcaggatcctgacataaactctccaatcctttgacagcttggagctgaaataaaaatgctagttctcctgggaacggcaggagatagctggctcttttctggactgtttgctcactggccctgagagcaatcttccccagtcagaatgaaatgcaaggacacaaacaatgtaccagcgagagaatgggagatggggaatgaacagtttggactatttgctcagcagaagggcagccacaatggctggcccatggctttcccatgcatcaagcctcttagtcttaggcctccctttgttgcctggtttcttctaccacagccagataagagcacagctgccctatacttttaattcccattgtacgccatactgtatggtcatttatctgtccgcattctgcctgccttaatgg--catttgctccaggtccagcttatcttgtcattttcaccctcaattattagaagtattgacaaaatgttttctcccttctctccgtcctaatgcaggccgttaaatgccaagctccgcgggatcgatgctgaacaaagcagccagctgcagcggcgttcaatatgaaggagatatttgggacaatttgtgggtttttatccaagtgaggctttttttctctctcccccattctcataaatgcagacataattagggtaatttttgatgtagcccgctgattacagcgtttttaccgtcaaagataattacctgtaattttctaccacttttaatactaaaaggcatctttatttggatttgaggtagcacagatggaacaaaagggaaaattattcggttattcatatacaaattgctgagaagagtgagcgctcgggatattatctgaaattacaacgctgaaaagcttcatgcagctgtcaagtcgcggatgtcccactggcgcacattcagcatacctgggcccccaggctggggcctatctgctcctgggccatgatcgggctgcagggagccgaaagcagcagtcgagtaaacatcaacagagctcataaatacgcagtcgcgcatattcagcaccagaaaatgacgatttttaatggcccagaagagtcatagcggatctgcaggccaccaatcggagagctgaatgtaggggaagagagagagagagtgcattgatagaaaaggagagatggagaggtcaatagggagattaacgacctaacataaacgtcagacaaacatagtcactgctggctataaaactacatcaatttgttgttacagtggcccctaatgaaaaggggccaggctttctgtctgcgcgtgagagctagaaaaagactaggagagagaggaagaaagaagacatgcaacagggggagacagacagagagagggaagtgcactgtcttgatgcgataaatctcagtgtgcactgagacaagctgttggagcctgaggagaggaggagaggggaaaaggggaaataaaggacaccggaagagatgactgagccgtagggctccctctctgctctgcagctccgtgctcagaaactgttgagcagttttaattatgtatataatcaggttggggtcaacatatttcatgccaaaagaatgatgcgtatttaatgactctaatacattaccatctacttgcaatctcattgacggagtgcttgtgagtttaactaccattaatcagcatcaaggtttgtctatctggagaaaaatagattaagggagggatttttttcatatggtgcattacaagagatccacattgtcctagttaagagctatgcagagcaggctgatagataatggtcacctcgaggctgcctaataaagcatgttaaaggacttaggaacacgacattactgagtgtagtttttacaatgcaagatgtattggcttaatatagttactcactgatgcttacctgactaaatgcccctcacacacaatcaaggctggctgtaatcagttatgctgaggaggacaagcgtgttttcgaggatgcctttgaagtgttttgggactttgctctaaatagcgaggacatcagtcatgctgagacgtgtgcatctaaacacggtgatgtcatctgactaaaatgtaacgtgtcttgtgaggatgaagagcgagtgagctcatcttcctcatcattgaggacaagcatcgaaggaaagggctcaacaattggagcaatgaggagagggagaacagagagaatgagagagcgacttaaaaagactgaaataaagacaaagatgaaaacggatgcacacagagccttctttcctacagcaccataccataatgtcgtagcttgaagacaagaacattagacctcattccacctcctcatctgggcctgaaaaagcctgggctgaaaatcttaattaattgtccaatagtgctgcggggtcattatgcattgcaataaagaagcgtgtaattatgagatttaacagccattaccagggccaggaactcatatgtcatcatcagcaaccaagccaatggtttggtacggctatgtgtgtggcttgatggacagcacacattcacaatgcacacaaatgtacacaatgccatgttgctctatagtggttatatagatatacatataaaatataatgatatataaaaatacatttgttattcaataagtaaacaaaaacttgtatattggtatacactggacatgactgtaacagacaaagctctgcaggtgacgtctcgcttcatcccagtcatgtctttggtttgtcctgggcttcgagtctgtgtcagttcttgtggcaatcatctgtaccaaacatcatgtcctactatatccatcaaaacaccaacccacacccccacacacatacaccgactcccccggcctttgggaaggcccgacttactctgataggatgtacggatccttttctttgaatctgaataaaagttagacaggccgcgcatgcaaaactctgtcaggcaggcccgcatgcccacaccagcagccacagagtcaccaaagtaggagggggaggaaggagtggtggaaatgaggagtggggtttaaagcgaggagaggtcaaagaacggaagagcgtaagtggggtggaggcaaaggaagaatggcagcaatgagaaaagaagaagaatgaaggagagcgagagacatgggaataaaaagataaacagttcgaccttctgtttctgccaatttccagtggtcgcccccctccttagccttctctttccctttttcgccctcagccctgtgtcggacgaatcctttttggagggataaatagcactgctgcgctttgatagccccagtcccaaacagcagctaccgataaataaaaggaactttctccatttatctctgtgagaaagaagttcctattagggtccccatagccacggggcctttccctccttcactgcacagctttgtagattgcctgcttggtttaaggtgctattgagtgctcaccaggacaattacatgccaggacccccctccggaaatgtccctcccctccacttccctcacccgtcctgtagctctgtgccagtgttgtgggagatgctatccgtgatagcgttggatgggaatggtgtgcgcggcgcgttgtgtaattgcgagtacgtgtgtgtgtgtgagttccctgttggaagaggggacagaggggggagagtgataatggcctctctgaatggtatggaataaagtatcattgcttagtgcctggagtcagacagtgatgctaatgcaaatggtttttacccccacctttctgtctggtataatgatagccccataataatgttgtataaagctgtagtcatgtacaggaagatgacaggaacaaaatggtgcacagagtttttatagtttacagtatactctctgtgtatgcattagaacttttgcacaattgctgcaaacaattgtaagcttagatccaagagtccccaacatttccacatgacagtattaacacactttctctgtgtcttgcagcctacctctctcctcaatggcaaagtcaaaatggcaaagccttccaatcacattactgtatacccaggaacatttaaatgctaatgttataagctcacatgcctaatatgataagctgacaagcttattataagctctgaagttttaagagttctttccattagttatcacaggaggcataaaattgcatcgctgctctgtgccagaaggtatggagttaaattctcctgcagaagagattattttggcaggcttctgacagcactatacagtggcaggactgtacataatggtttgtcaagagacagaggtgcacaagaagtggcttgagctagacgtgtatgtcggtgcagacatgtttctctttctcttctgttttgttttggacagtatatatggctatatagaggatagctgcagatagttgttgtatcttcatgtacagtcttgagaaagttttgccactgatcatctcaaaggggccagagtggtgaacctgtggttcaatgatacgcaatctcaatagacggcagcttattttaaaccacagacaacttggtggtgatggtgagagggtgcaggtttaagggtggtctttgtattttgttaatgttcttttgtggtctctttttcctttattacagtgaatggtagtgtctagaaagggtatgtcccttcaggagagaggtgccaatgtccaaccggcctaattccaatccaggggggtcactgcgccgttcacagaggaacactgctgcggcccagccacaagaccacacagttgctggaaggtgagtgtatctgcatccttactgtccagttaaaatcagaatatttaaaaggcagccgtagtttgtgggcagcagttgttgaacctttcttgaaagagcaatagatgaa---atgtttcgtagaggggaatttgtatttgggttgtgtctctttgtagttaattggtatttaaacttgctgaatggtatttcttcgtactgtgtaaggcacccggcgtatttcgagcttggatctagactgggatggttttgcagatgttttcgaaccctgcagttatctcaccttcagaaagaatagtaatggaaaacaaactttcctcatgtctactaaactgctacattactgaaacagagaggccccgttgaccttaatttgtttaatgttctgagaacagactacaacacactgtttagtttctgaattgcttctctgtttttctctccatcttttcagtgtatacacaggctgcgacattgaccgcctaactccatcaccgggtgactctccgcgttcacagatcgtgccgggtgcgagatatgccatgcctagctctttcctgcaggaccaatttgtcagcacttatgccaaatctcgctttcaccctggcgtggggactgggcctggcacggagcgcagcgtcccactcggcaacagcttgctatccccgcagcaaaccgaggagcccagtgttgccacccccccgcagcgatggtttgtcacccctgccaacaaccgactggactttgctgcctcggcatacgacgccgctgattttgccggtaacgcggccaccttactgtcctacgcagcggccggagtgaaggctcttcccctgccgactgcaggctgctccaatcggcctcttggctattacgcagacccgtctggctggggacaaataacagcggaaaacaaaacaaaacaaagtctcctgaaataccttgtggatgcccagaggaaggcgctggacagacagatgagcagataggtttcctctgtcctcttctctcaggctgcctcttctctcggcgtgctgtggagagtgactgctcacagcccgcctggcatatctaattagagccaggctgttgccactatcgggcagaggatctacctctccaatctctcctgactcaatcttccccatctctgattttcttttatatttatgctggaatatttaattgtagacaaaaggttactctgggctctattcatcgcacacaggcagaataatctcctttaaaaggcttgacatttcaggcttttcaaaaggggctgaaaaaattatatccccgcttttgttaatcaatgaagtagaactcccccgaacaaaagaattaaattgcttggttgggttaataaaacacacagaaatagctgcttcctgtgggcttttgtgccttccactggctccccccatatgcaaccagcactgtaattccatatgatttggggggcaaaactctcatttctccacacagttggctttttaaatcctattgaatgagcagtctgtgaggctggctgattgggacctcttgcctgagcctggctgcctggctgcctggctagca-------------------------------acttgtgtgcacagaggatttttgtgtaccttctgaagtcctgtagtaagagtttcaggtccttgtgcatttggcattgagtggaactgcatttgtcttaatgattgtgctccttgagctgattttagtttcacaataatcaatatcagagtcgccagtggcagcgtggtccaagaaaaggggagtaaatgtagagagacattcttcctttgcgtcggccttgtcaatgtaacaatgcttttagagtttggccctgagcatcgaaacacactctcaatcactcctgaaatcctagtaggccacacttggctgctgttgtaacttagatacagtctcaatttgtatgttgtctctcagtagacggggggaaaaaataaatggattgatctctcgtcccacttcaacagttacggcacatctgttttcagacaagatttataaaaattgttcctgctgacaaataagcaggtatgttcactacttatggactatatggttttgatagtgtaatacagtttggatgctgttctctctttggaacaaactgccaaactccagatgttctggataatatccgactaacaatgaatctgattcagatttcaacactccatcaacatccatctctccagtgatctatccattcagtcgcctatccctgtccatctagcccagggctatggaagcctaattgtttaccaaagggttgcggctcatttgctcctggagattgggcctaattaacactaacttatctgaacaccgaggagcgctgtccactccactttaatctaatctgtactctttcaaaaaataatgagatcatttacacctcattaacgagcaatgtaatgtctgggcattaatcataatgattgcttatcatttcactttgcaatattatctcctctaatgaaactgttcacacaactgccaagagggccttaattggtcgtgtgaaatcacagagcacccagcagcttgccgcaccgtgtgtgaagttctaatttgcatgggtgggtggggtgtggggatttgaggggtgggcacgaggggatggcatcacttaagaacacacagagaaatgcacacacaggcacggacgtgatggagtaaatggaaacgtggtgggatcgtttaataaagtgttattattgcgtggtgctgtatgcagacaacaatgcaaggaaatttgcaaacagtccgatgaggtcaaataaaaaccttaaacttgatattgtttaga-aacattgtctatcattagacaaagcagatattctgatgattcaaagacattcaaacttcttcttgcagctgtgtacatcagaattgaacacacacaacatcaaagaaaatttaagcaatgacgggtggtatgtcaggggttggacacaaagctaaaagaagaggtgaaagtatggctacttgtaggttgtcttacatgggtcaacgtggtgcccaggggcagagtttaagagcatcatggcagtggcagcatcaatgtcagactctggaagaggagagaacatgcacgatggtcagtcctacggtgtgaaagcatggtagcatgacatccctactaggactggcttgaccgactgggctccattatttttaagctatacactcggcgatccaatcagtgcttacagaacgcacgggatatgcagaggactcgcaaaaacaaatcagagtaaatataagcccatgattttcagaatgcatctgatctcatgagatctgacaaagtgtctgaaagcctcacagctcacttctagggctctaaatt-----aaacaagttcaaaatagagacatgtctgttgtacggcctagaagtgccagatagctgtgcgaggacttatcacgtgatcgcaagttttaaatcaattttctgtcagttccctgagctacattcctatgactacatatggtggtataccagggctgtggaagctgtatgacactggtcataagccacagaaggaagggctgttcttctttggttcaacaggccaaagacagaaaaccagagagaaggaaaaagaggagaaaaagagtctctcctctcatcctcattatgtaaacgaggtgcatgactgttcagtgggtccctcgagagttaattaccagtggcttctcagcctaattggctgaaactaaagaatttgccatttcttattcccatgctcactctcccctacccccaccctcgcttattctgtctttctctttgtttctttctctctcacaagcatattttccttctcccgcttttcaacctgttttcttgttttctcctctttccctcctcagcgttggtcttccagcttagcttgatgccagtcgaaaatctggcactgatacttaatttgagcatctgctccagctggcagtggataagcagatttttacattgctaattccagctatttggctagact------------ttttatttattttttttgataattccatacactatatttactcacgggtgtatacagcaatgtgaactgtttgtgaaaagttcgctttagctgtaatgactgttgttgtcatcattttcagaaaaatacgagatccatctttctccttggggcatttgctagtggagctggtagatctgaaatatatttaagagctataaaaaaaatggaagaggatgaaaaaaaaagagagaaggatatggagtgagacggagaagtagcaggctgattacaaggtgtcaaaattgccaggagcaagaaggtgaaagcaatcaggggtgagaagagtgcagcattcgtgaggggcaactaattatccatctcatttgtggagagaagcatttgaggcagctctagcccactgaatggtgacagattggtgcggaggagaggggaggtgttagaacaatggagcccagctcaccatcattactgcatgctaatcagcagtgcttctgcaccatcagtcggtgctgcagcaagttcggggagacagggaagtcaccagcttcaggggactatagtcattcctaagtagggaagagagggaagaagcatgcacagtatagctgcgtgcaatttgttattgtcttttttaggctatcttacgtctatccaagttgaaataattgtacaatgagtgttctaataaacagctgctccggtgtagtaataaagagcgagcggggttttatccgcttaattggcggctaatgacaccacacagcagcgtgttggaaaaagaaaaactcacctaagacgaaaaaggggagctctgtgttttccaggtcgtccaccaccaccacgtccccgggaaaatcgtttctaacagagaacagaagcttgggctcagaggccgagggactgtgcatgatgctcaggtcgttttctcttaaaaacggcagcgccgacacggtgacgctcttcatcttgcactcggtgtcctggctctggtcctcatcgccgttaagacatcggacgtaaaccgcttggagggccaggagagcccacgccagctccagcagcagcagcggtctcggccccatgttgatgctcgccatatcgctccgtttcctctcccctcctcgctgtttctctcccaggcagcttcagtcgctcaatcatagcctcctcattgggtaaacctgaaggcaatatctctcacacctaacccccacatccaaagtattattaccctgtcttctcttttttttcctcccccctttgctatgattgtgactactatctagatttttttattctccattgttctatggttgtcctcttgagacacaatatcagagaaacatgaatctatacaataatctgcagtgttttgtctgtgtggggagggggtgatgaggggtatattgagtgtagtcatgaagagtcagatactgtaaaagcccattcttttttgccttcagggggtgggaagcaccatcacagtatcacaggtatgtcataacttctcctgatccactgttttcatttttttgtacctcctttgttcatgtatgtaatggcctcacagttgtccagtgcacagaccctccctctcttacactattggatccatgctaatgctataatatcaaatttaaagtttaaatttacatttaaaaaaaagcgtggctaagctatatcagcatttacatcccacttttaacaagagattgcagcctatttttaatgtttgacatctttacactacacccatattatcaccatactatgtgtgtacaaatgtgtcacatgtaatttttactttctggctatggtttcatttaaagggacttgtatccaaccatcacatagcaacactggctcattttatcttaacttttgcaaaaatacaaaacggagtcatatctatcttcccgtgtttcattattcccatagctgatagctgtaatcactgaggttgggctgaaagggttaagggcattgttcacttatcgtgtgatagggacattttttatccaagagcgagccctgattagagggtgagttttaatgacaactaattagccaacctctttagccttggcataatgatcaaacgagctgtcatcgggtacctgatacaatgatcctctcactcttgatatgatattttattcctctgcaattatgcagcccccactgcaccacatgtgtttattgcctcaagcacacatgtcaaattaaagagcagcttatgcacctgatatttaattattgcctgctgcaccaccatgcacaatgggaaaatgtcaaagccagcaatctacagtacttcaagcagcaatcggtaacgctgcgaccgccgagcacatacacagacacattgataggaatttgaatattgaatataatttgtcatcctctctatgctctgctggctttttatgtttccctttgtcactgtaaaagggatttttgcgtgtaacagcattggttctcgaaaggaaaagtgcaaagttaattaaacaacagcaacaaaaccgtttaaaatatattgtcacactgctactgtgttttctcacattcctgctctgttaaggcacttttgaggtacttggcgttccctccttgttaaaaccctgtagtttttatttattattttgtttcctctccccctcctttcttctttttccctccacctttttatttgtgtctaccttcggatctgtccatcgtcgtctccctcctttttcctactcgtccttggcaactttatcccctaaaacaccagcaaatgctctgagcttgaggaagagttgaaaactgtgaccaacaacctgaagtcactggaggcacaggctgagaaggtacgtgccatccttccgggcgactgcatgctgtcaaacccttgcagctcccctgcagacttgatggatggggcgcagaagagcctcttcacttctgttttttttttttaaactcatttctataaatgcagtgaaagtatttatctcaacgcacatgtttgcgattccttatagctgttgttgcttttgacccacagtactcacactcaacaggatggccagaagttacggtgcattacaagcacttagcgcagtgatatcaaggttcacctccgatttccaatctcaggccagaatggtgggctgggaggccgtcattaaaaagccattacatgcccatatttcatataccagtctctcctatgtttcaaggtgttaaaagctcaatgtatatttcctctatatttaagcagcaggacaacggagcagcacatagcatcccgctagcagccattgaccttggcctagccagccttcattagcttttagacacttatcagtcataactgggtttgtcctctccgcaacgtttcctccttcacttcacttaggccggaaaataatggctgaaatccatttatctgccatttccaacaagtgcgtgacattaacaaattatctacttttcgctaagtatggccaaggtaccctctaaaggattcctccactctgccggccaaggtcagacctttttagaaaccgcctttttttttttctacctgagcttttttctttcattcccatct-------ttcattcc----------------ctgagcttttatgagcaccatcagccatatttctccaaacacacatctttatttgtttttttcacagtgttccatctctctccctgcccatcgccacaaacgcgcaaaaacacacacgcacacacatacgcattaaaaagcatacacatgcacatatgcgtgcacacgcacatctctcctctctccctctgtcaccctctccctccgtcctccctcacttgatccttacacctacgtgctacagatggtttcattttataagagataaaaccacatttggtggaactgattaaacagagggaacaacatccccatctgccatttattccaatctgaaattgcttgggcagatgctgacatctttggagatgattgattcaccccgtctggccagagaggagtgaagaggagagcagagctggatcctccccggggctgcagcttcctgccaccctgccatggcttcaccacagtgtcacttcaccagtgatggagctcccaacccctccccagtcccctcttgtctgctgcaagctgccgcaatcagtacgggcccctgattggacttgggcaggtgagtaaatcattaaataatcgtcagggcaaaggaaaattatgttcatgggagtataaatggtacaggtgtaatttaactcttgtatgggactgaatgttgatgggatgaacgtatttttcagggatttttttttttaggtgtgatgagacaaaggaacaaaggatgccttagaggagaggttgcctatacgcctggaaacctcttcaaagcacaccgccaaatggatctaacgcctccccctgccacctctagatcatgatacttggctgaagctattccgctatctttatgatccctcctccatctatggcgaactatagccatgcaggggaccacaacatcttgcagaatgtctctcctctcaccacgttcctcaaactgacctctctgggttttatcattggagtcggtgtggtcggaaacctcctgatctccatcctgctggtcaaagacaagagcctgcaccgagcgccctactatttcctgttggacctgtgcgcctctgacatcctgcgctccgccatctgcttcccttttgtcttcacctcagtcaagaatgggtctgcctggacctacggcacgttgacctgcaaagtgatcgccttcctgggtgtgctctcctgaagagagaacattttaaagaagaagccatgcaccactcaatctgagagtaaatgcttcaagttacgttacctgtgaacaccattctgacttttaattctaaaattaaaaaggagaataatagttttggcatgtgtagaaaaacaaatcttggtgggctgcgtactgtagaagtgggaaggtggggagggttgaagtagtagggtggcttgggggggtcttgggcatgatttgatcctggaaggctcaattaagtggttcgtttacccctcgtgtggagctggtgaattggagccaggtcagctccgggttgagatgttgttcattatttttccgcctgtcggatcccatgagtggccgctggagacggtggctgctcggcggccgaggagcaaagggcctgccggtggggtacgtcaaacacactcaaagcctctccccttgccgaggggattatgatcaacaaagcatgtcccacacctgcaccagccagcacaatggaaactccgcgggccaatggagacgcagagagagaccagttattagaggcccccgccaatgtaatggattacattaaccccttctgttgttcttcctcagattaactgatagatctctccagtagctccagcttcttaacttcaatgatactctatttaagagtgtcactttaagagcaaggttttgtaagaggatatctttctgtggatttgcatgactaatagacaatcaatctgaattaatgtgactttatgattgaaaacacagttgaagtctatgcatttgcaaagtgcatcgctaattccaataagcccttttcctatctaaataattttgctttaattataacaatgagccacagttagataaataaataacttcactgtcctccctggaattgtgctgatgcggaggcctgcctaggcattataaacctaattagcagaagattactatgcagtgtgcaaggctgtggtccagaaagacatcattaggtcttctgatggggatatgccttcagcacattgattgtttttcgctccaagaacaatgcagattgcagactttataattgggctttcaggtcacttgtgacttcacttctactatgtgtggctgatgatctctattcaaacaaaagaagctgataacaaaaacacattcccaccaagctcatggaattagtagaatgtccatggattgtaaggcacaccataaaactcaaagaacagcataactattcaacagaaacagatgaagtcagatattcttagcacaatgacactggtgctgcttgacttaattcaatcttgaatgataaataaaaaggttcattactgtgctaaagtgttactaatgacatgtacctgccactgagcacctccgaaaatctaatgtgacacactagaatggaaaatctattctgctgcaccaaggcctccaatggcgctagcacatactctatggaaatttctctccgcttgccctccaattgtgtctctctaaaaccaatatttacaatcccatagccattatgtcctactacgccctctgcgcctgctgttgcgaccttcatattagctgaaaattggactttgcaaacttagcaggggagaagagactcttcacatagatgagagggggcagcaccgggagactcagcatgaggtgcggggtccttctcgactcccctgctgccccaaaccctaaactgacaacggccaactaaatgctaaacaaaaatacagtgaaatctctccatgatgcatgccatcattaagtctcctccatgtaaatgctgtaataataaaaatgctaataaaagacaccctgagtgccttttattcaccttaaggttac---ctatatacgagctacacagcaaggccacattatggctgcggaaaagaggagagagagaacgagcgagagagacacctgggctctccttcagacccctcttagtgctcgtccacctgatgggaacacggagacttggctgttctccctctcatcaatacagcggggctctttgtcagtaatttgcaataagtgtccacgccacatcttaagggacctggaaatcattactggctgaggccctactctgctactaattggatgcgttgggccttatcaactgaggattttccgagacctttgacagataccaattcgaaaatcattgttcagttgtcaatttaagagaccgttaaaagagcttattttaattttaattggaacttcctcctgccttcacagtgagccgcgaggattaaaaatgagctcggggcatgtgtgtacgtatgtgtgtgttgatactcccgtagaagaagaggtaaactatgcaggttaaattgacgggtaacagttcggaccagcgtacaaatgaagacagcatgcatgcacatttagtttacaagaatctcacagcctt----------------------tgatgtttaatcttgcaacaaagaactttatctccgcgcgcagggtcgtgtaaacttgccgaacacgtcgagtggggaagcggcagggaaccagagaagatactgggggaagatattcgcgtgcgcaccgttgccaggcagtactggcgaggtacagtcccagtagctcgcctgcctgtgaaaagagccacgctccctcttggacccgattcaaaacactgtaaaagcaattaataaacacagactgtgttaatatcgcagaattagagaagtgtgacaaaagacaaatagaaataattagttctctaaaattatgccctcattatttttttttccacccctctctctctcgctccctctccctccccgttcgcctccctgagtttggagttgagactatacccacacatttctctcggctttcatgcgagtgataggcttgtttttttcccccttctgcttgtgtaatttatcaacatcattttttgccatttgaggttaattatacggcgaggcttgtggcttttacattactaacccacagcacgctacagctgatcttagtacaccctgccgcttactagcaccgctgcagcctgcgagtccagccagcaaacttggggtcgtggcgtggctggccaggcgccaggacgtgtgcagggggctatgccatggtgttggctctcacaggctggcagcattgaggagcgtaaaggcattcagcagtgtgaatgtccctttgtctcagagcagcgtgccaggctagctctaatgaggcagctctttgtggcaggcctctcaacatcaagtgggctggtggactcattaacctgactactgcaaataaagcaggcaggcacaagagacgcctatgatagcacacttaaggccccgctgaatccccccaccacccccaccaccaccacagtcatccttccacctcctcactctcttcttttccctccagtctctctctcaggtttcccagggctcctctgataggaggaaaccagccactggcctatttcaggtgtcccaaataaagattggttgggggtgtgatttccagtttctatattctgt------------ttaaaccctaatcagtttggaaatgtagcaactaaagtagtggatagaaaacatgttttggattattatatatatattctcctacgtttaacatgccagtgagtaaatcccacaaacatcagagatctgggatggcgagtccttctctataaattctataaatgtctggtctcttttcatggattactgtcatttgccatccactattgtgagcgcctgccaggctggcttgccatttctgggcctgtgtttccaaccttgatatatttgccaaatgaatatttgaagctgtaattaaatttatcccacctctacaccttctgtaagacggccaccttgcacatttctcacacgccatatttcagctattttttgtgtggagaaaaaaacacagctcgttgccattttttaatgatttggaatgaggatatttttactagaataaacctgatttcaggacattcataatggtcgtgcttacgtattcagacataaatacactcggtgcgatgacaccggctgcatctgactttgtaaacaaactttataacatgtcagtaaacatgggaaaagagattaggaaaagactgaaattttagcatttttaaaaaatacaggaacagcggagaacattcacaactcagcggggaaccgctcggcacgagggaacaccgtcgtcgtagggcgtccgtggactgcttcccagtcagtccgcctcccagaatgttctgtgcccccggttcttttctacggtacacgaaacagtcgccgcggcgtccccacggacactgaagcccagatgctcaccctctccgccgacatggacgagtcctcgtcactgctggatctgctggagtgttcggtgtgcctggagcgcctggacaccacggctaaggtgctaccgtgccagcacaccttctgccgccgctgcctggagaacattgtcagctcccggaacgagctccgctgcccggagtgccgcatcctggtggactgcggggtggacgacctgcccgctaacatcctcctggttcgcctcctggatggtatcaagcagcggccccagcgaggaagcggaggaggagggggagtaggagcgggaggcaggcagtccctagccgggggctcgctgcaggggtacgcagccgggatatccgcctctcctccgggcacagcgatcagggagcttcccgtggccaccaggagctctc-----------------------gtgtgtacacacctattttatcatccgctctagaaatcttttcacctaatcatgcactttagacagtgacgcacaagtccaataaaacaatgccattgaccctggactgccacgtctaggtggccctgtcttttcctcatctttctccccctatccactagagagaagtgtaatattgtgccatgcttttaattgcagaaatacatccttcccctcattatgggaagccgagaggacaaggagcatctgcagaggatggaaagcaacattgcggcaatgagtggcacgctgacacagacaggtgaagattaatatcttcatcactttctccctccttaacattttccctcatttatctgtcgccaaaatcgggggccctgcgcgtttttaacaaatgacgccgctgtcatttcgctttaatttgaaattgcttgtttactgtcaggctcgggctcaattaattacgtttcgctgaaaagctcttaacctcggaatattaatgaggagttgggaaatgacaacttttcttccaccccacccatcccgtctcactccccccttccatccatctctcccccacccttccgccctgcaccaacctcacccccatccaaaacactattctgtatttgttgacattataatttccccccagtgcagtttgcagtgttacagaatttaacagagatccctgggtttgttttgttagagctctcccacttcccgaagacaacacaaagcgttattaatcacttgtttcctgccaacacaggattatgtttgttttttttctgcatatatatgcaatctcacatagctttcctcggtggctcattctgtttgggacaaagctggtgttatactgtcatataacaaagtcttactttctgtcttaattttgcttgcaagttctctctggtgagcacagatggagacgggcagtgagggcataaccaggtgcgcttcctctgtagtgtacagacaatagacatgctgaagggaccagtagcacagtgtggttcttggatagagatagtggctgagtgcctctaacctgagtcacttggtactgtatatgggtgggtggcaatgaacacggcgcatgatgtaaatagctttaaatgaatgcagccagactgagagtgcatgaaatgagcccttatcacaatctgtctatctcggca------------------------------------------------------------------gaaaagaaatttttaaaaagtggggaagggggatgtgagagaaggaagagcagacagagagggtgtctgtgaaatgcgcttgtgtaattgcagtgacatcttcattgagagtcctccatctctttcctgtgtgctccaaagggcgtcgttgacgccggtcgatgtgcagagcagccgaggcgctgtgtttagcataatcccagaggccattgtgagagcagctagtgaacgactcacagttgccagctgagatttcaccaaaacacagcagaacacaaggagaaggggatgagacaagaaaatcagaggtggaggaggggtacagagaggggacaggagggaaggtaggagtaatgaagaaaagaatgcatgtgccaaatattacattaccctaaatccaaagggtgttattgtgtgcattagtgttgaggctaagggtggtggttttctgtactgagcattcagctttcgcagcatccttattgctctcgccgattatcctcactatgtacggtacattagcgaactgtacgattggccaaccccctgcctgtgcaatcaacagagagcgtgaatgaatgatcagccattagcaggtcgggtgtgaactgtgaaaatgggctctcacaccaatgactgcaggaggccttgatttgctttagcctagcttagcaacctgctagcaaggaccgagcggttgttaacactgtggcagtgcgtgagctagcgttagcctgcccaatgtaatgcagtggaatacggactagtgtagcgtgttgaagcccagtctagtggagtgctgtgtgcaagatcatagtaagactccttgctagcatatgcttgtgtttaatgcagcgacctgcttctgcatggtgagtttacacataccctgcagtgaaggtatgtgtgtgtgtgcgtgtaatatcagtaatcagtgtacctcacacagacagagtataactaggcccggtgtggtgagagtggctgagaccagctctctgccagcccaagttgactgtttcagccgctttgtgtgtgtttgtggtcatggatactaagactggaggctccaccttcagatgccgtctaggcagccaaggcccctcaaggtccaggtaataggaccttggtccaggtaataagtgtc----tttgtgctgtcttctcttcatgttgcattttatttatttacagaaagacaacaactgacatctcagggaatttcacagggatggctaatccaatgtgatcagcggaagattttaatatttaaatagccagcaacgcaccagaagtttctaattaaattataactcatgcttgaaaagcaaaagtgcatgtgttgtgggagcttaaataattcagcccgccctatatctcgtctttctgttaacctggagacaaatggcacttgctagggcttttagacagggggctggcactgtcagaaacatgaacaacatcagcttgtaaagggcctcacccatcagggcccaaatccaagctgactggcctcactacagaacaacgtctccaacctacgaattaatttggttaattaattcattattaattaccttaaaggccacacaacattggcacatagtaaaaagatgacaggaa---------------------agtagaaagtggacaggtagagaagcaccattaaaaagtgctttaaataacagtggttgtttaaaccccactacagtgatttactctattaaattctaccctaaatactaaacagaaaacttgcaaaattgggtagaaagacctgaagtgaatcctggcgtgcttgtgcttctatccttagtttagaaattgcacagctctgagccaagactcaattataccatccctaggatgacagcatgcagtaagtctagtataaagtcagtttcacatcagaggatgggcaaattacacccaatattagagtgtgagtcaattaatcacgtcctgcacagcacagtgtaatgtgtgagtatccccctgttgaacatgaattacaggctggcttaaagtgtgacgtggcacatcagtgataatcggagacatccctgcaaaccttcgcctccaagtcctccgcagcctctaagctggttgagaaggagtcaaatgaaaaaggatctggcagcccaaattaaatgcagtgctgtcagccacactcaaatccctctttcccctcaccgtctccctcttcttctctacccttcacagactctctccctctctgaatatccttaaatgtctcccccctcctttgccaagcctctgagaagtgatggatctgtaactctgactgactctgacggcatatttcatacatggagattactaaaatggaattgtgtgtctttctgttgtatgtctttataattacaccttgaagccatagctgatttttttttcttcgttttccctccatattcatgaaaagcagacttgtaatttgataaagagaagcttgtgttctcaacttcattcaaacagcatcatggtgctgtattaaagtgggcatctgtgttcttgtggcattaatctcttcaagcacattccagctgctgtgatgtgtgagagggagataagtcttaaacagtctaaagctaagcaaaccagacaactctattattggcttcataattgcttaattaaacttttgtcactaatcattatgagggcaatagagctgttatacaggctttctgtcgagcaggaaaaaaaaatcaataaactgtgttggggagctgatccccccacgtctctctctctctctctctctcttccttgtagagagaaaaagattgagttgatggaaagcttcactgttttaaacaaccaatagacaaattcaatatgtattattaccctgattattgttggtgttattattattcccatcacatttttcccaacagctcttgtgtgttttaaatgcatttcaaaaaactgtgtgtagtttctgttgatgttgcttgcatgggggagtttgcttaggtatcacaggctgggagaatgcttcttttcctcgattttctctacttttctctttgcctcctgaaggactgaagaaagttcgtaatccggatcgaatgtacagatcagcagtgtgttatgctggccatggtccacctaagaatatcagtgatgacacagagacgaacagtaagagtcagttattaatactgcattgctgctgcaagaggccactagctggccaatctattattcatccatcaattcatttatttacttcttgatttcatccgtccccatgccccctccctcttttattcttctccaacacaacaccacctccggctgttctgttgattgaagtgtctgctttacaggatcacgctgtcaatagttgaagtgttgtcgttaactaagagtgatttcaggttgaggccagctatttctctttactatgcagtttgccaaaatatctttgcgaaacctagggcacaacattagagccttttgccacctaatagcaatttcttctaaccgtgcagcgtaccacactgtcttttcgcaacttgcacacaacttcatgctagaactacacattaggaacgcattagcaaagtgttctaggatgcaagggcatttagctcaatttgctctacaagagggacttacttgacatttatgttggcacagatgagtacatcatcaaagaggaagacctttctctccttcgacttcaggacttgtccccgctcaccatacacagtctcaataagcgtctcacaaaggacgagtgacccctgctccgagttcagttgctaaaagggacacagcaatcagatcagaggcacagaagacagtatcacaaagggccagtcctctggagttcagtgcctggaggacgcacaagtcaggcttggaggaacagatgtctcatcagggattagcaacacactcatccttcccaaggtcgtttaatgtgtgtgtcctgaatgtatatacagctgtctctcgtctcctccttaacgtatgcatgtgcctgacaccgacatgttcgcgttttatgactgcagctgacactgtgaataatgaggatggtacaaatgatccgtctcttacccgtgtgtgagcgcaagtgccttttgagggtagtgtggcttggaaaggggcgctcgcagtggctacagatgtagctgtgcatgcctgcatgggcctccatgtgctgctgcagggccttctgggtctggaagcgctttgcacacagcagacagaacaccgccatgtcagtccctggagaacgcgcaagacacagacgcacagttatttcagtaccatacacagacagggccttaagtggggaaactgggtcacttcaactttgtgtgagtcctctgagggaaaagcttctttcaaagagcaagtgcctctacctaaactaactcccctaaaagcccagaggcactttcagctgtgagtctttatacgttctattttaaaccatgaaagtcattgttttctttaagaatttcccacacaatgcagagcatgccaatcacaccttcttttagatgtggatgcgatggaaaaaaggagagctaaaatctgaagaaatctgcttattgtgattggcaaacaggaaagcccatcctcctatggtacaacccatgaacctaaaaaaccccgtctaaaccatcagtattactttcgtctatcacccaaagctacattaggtctctcctcagtttgctccttaattccatcagagtaatcccacattattgccctctaacagtaccctaaacggagaataaaaagtttgctcccctctagcagtgtattaccaggaaacaacaggccctctcctcattaagttatagatataaatgctccaaagcatgaaattacccccgagcctccctctccaaataacctggtttgcaaacaaatgatccgagcacaagcagtaaaaggcagattattaaaataataggagggatttaaatttgcatccacagaacaattcggcaaaggactatgcaattactcctcctctcctcctcccctgttcattccacctctctataccggcaagcctagagtccctcacactttatagtgtccatctgttctgtctaagaaacaggagaacattctggtctcttcaggtgcatctgcacttgtgttgatgtagctaaatgcagggatgtgtgagctaacttggtagtttgtggagcttttgtcgagtgactaactcttttccccacatgggggctactaacatttttagtacaacatcaacatggcactgtccatccgtgtccttgcctttgtgaccatgtgctaccccgtttctgcacctaacgcctaccagtgcaagcacacatgccataaacccacagaaaccaacattcacgtatagacacatacacacgcacacagagccagcggccacttcagctgtaattccgtctgacttccgctgtctgactggcaggagacagggagggtgaggacaacaagctgtgaatacgggaagagacagaaaatcattgagaaccttgcctttatgaatctttgatgagaaagagtgagggtttgcgagggctttgcctctggttaaatcagagcatagtgcgtgtggtgtgtgtatgactgccaacagaggttgagataaacagggcctggactaggcccagacaactacaaaccccacagtcaggaacatttgtccctgcaattagtccctgtcctccccattcatgttgcaggtaagtgctattgataagtagataaaaagttgcagctatgagtagctaagagtctcatataaagtg--ttgcacgtgcattgatcctctctgaaacaaagtaagtaatggtcccccctggaaccagcaaggacttttcccttcaatgtcacccctcatgctcaatcaccaccgccctcctcccactaatcccagcgcagaaatcccaggatttgtcgatctatcacttctaattgacactaaatgatctgtcagtttattgatgaacctttgaaaccaggttgtcacaatatattttatccctaacaactttttccagacagttttaccatgtctatcgctttgccttacatgagtcttaatcaaggggcctgtaatgtgtcttaagtgtcgccacccccgccccgcagacaggacaccatccaagggcaggcaggtaggctccctcagctcctctctcgctctcctgattggactctgctggcttcagatcggctggtttggccgcagatagtgtgcaaaagatggacaaagcagtaaatgagcagagaactggcaagatgaagtgtttaagataatttttcttactggaaaaaaatattattaacgctactcaataatatgaagagctgtggtttgggaaaatcaaaatatcatgccactatataaaacaaggggcgggaggcaacagtgcaagtgataatgctactatctgctgctgtttccctctagacatacaagcagtggagcatttaagtcactagatgcacagccaagactcagacaagtgaatttatgtgttaagttggtgtccccctccttcccccacactgtctcaaaggcccagcacagatagcgagttccatttggaatttcaagtcgaattaaggtgcttggggaggacacattaacacatgtgccgcttctgtagttaaatgtcagaatgggaatgaggcctgtgactttatattccattagccactgcctcatgtttccctgctgtgtatctaaataaataatcaagacagcctccaaaacacgaatcatcttttcacaataatagaaaattaatggctctgcttgggtaagtaaattacaccaagagcatcccacaacctaaatcagggctgagagatgatgacaaaggatgcattataggctacggcaaaaaggaacccactcgtccagaaaattccaaccacttctcaaatgagtgctcaactactacccaccccttgtgacaaaatggcctacaggcctcatcttcgcaggcaaagtctgagcgcgcacacagtacaagcacataaatgtttattttatttgttactgtggtaatgtttgaatttcgctcctctgagcccgctttaaacatgtcccgattaagagaatgactgcgttaatgtaactctgctctcttatgcatgacgcaaatagtaagggatcagcggtaaacgaggccacgcattgtctgccccccgccctccctctgcttgtcaggaagcaagctgattggccgaggcctagcaaagagtgcccggggatccaaaactgcaggccgcacttagcttaccgtcaaaaataaaccaaaaaaataacagacaaatccgagaagggggagaaacgccgatagagtcagaagacaacgttatcaggtaaaattattctgagtcgatcaaaaacgagtgtggaataagacgcatgggcccagttggacgtagcgggcctctttcagccttttcgaaaaacaacatggaagataatgcggcacaagctgcacatcccccccagccttggagctcgtagcccggcctcagctctccctctccctgcctcgcctccagcctgccttcccctccactctgcctccctgagccccagccttctgctcagtgttcaaggggagagccagctaggaatgctgtggctctagacgttttgtccaagccctaggtctctttcactgaggcaagattagttcatacaaaaactcaacaatacaccactgaaagccattgttgatattcaacatttttcacatagcggagcagaatagacaatgcggcagccgggaaagcccgaagcggactagcagggctgatggctgatggtatctcagctgagcgaggccttaatcccttttatacacacacacacactcacgcaagtgtacacactctcaacagactggagacagcaaaatcaatactgctcgctctgtctctgtccgagtgtggatcagtgggtggatgagtgtgataggaagaaaaaagagtatactgtttgtgcggctcacgttcgccgccgctgcaactgtcgcggaggagccaatccccagctccgagccacaatgtccggttcctgccaccccgcttcccgcccccaccccgccgggaccccctgatccgggcgatcccgacagtttctgcttcttcaccccgcagcacccggccgccatcttggaacaatctgcaccgacacaccgcttccgacccataaccgtcaccgcgggaagggtgggggggaacgccggccagacgtagaaatcccactgcgttgatacgtacgacggacaatactccactttcactcttttattttttgtcggacgacgaaataaccgatgtggcgagaagactgcagtgtcaccctagcgttgcctttaaaaatgcgtgactttgctacggaaaatccatagctgggataagcagtttttttctcgaacagcggcacatttaagaagcgtagtgggaaaaaaattccaccaatctgttttgcattcgcagcaccaacactcggaccaaaggttttcacagcttttgttggttttgtgtttttttttctctgtctctctctctcctttggaagcagaagtcctttgattctcagctctctctgtaaaacattaaaaaagataatccattggatctaattgacacaaagtcctccttctcttccccaccaacccactctcctcccctgcctctatcctccgcctatggccctcgtttcttctgagaaaggccaagtgtttttgtcctgtaaataccacggagcagagacaaaaaagacgtctttaaaatgcagtctacaatccattacacatattccccctgcataaccattcagtaattattcattagaaaacatttaacgtcacagtgaatttcacactaggcagtcgaaacacaatagaggagatttggcctactttggggtgaggagttggggaggggttcgctgtacagaggaagggcgaaggcgaaaggagtgcgggaggaggggagcagtatttgtctgatctgagaacctctgaaacggggctgtcttgagacaacgggacagactaaatagtgcactaacggtctgtgccccgctgcttgctgtgacactcatttagtgtgctaaacctttcaacatcacttttgcctgagctttgacatatacacagtctgcacatactgcatatgttaagtactaaatgtaaacaaaatgtgcataccacaatcaaccatttagctggcgtgtggcgatacggggtaggaaaggtggcagggggacaggaaaacaaaacaaaatgcaatacagacaatgtagaaattcccaactaaggcatcgaggcataatacaataatcactgaaatgcataagtcaacatcaaagtgtagctaagagactaaactgacctctgtcagcggtcacaatcctttggtaaggatggacccgcgtgtcatgccgtctcactttagtagccattgcacctagattgtaacaggtccacagggttagaaaccgttcactttgaggagggcaaaaacagtcatttgtacagtgataacattcacattttaaccattataatgctcggattacacaacaatacacagaataacataatacagattatagtacatatacacacaagcacgtcttcttccttttacatgtagaaaaaatgcagtagaaaaaaaattatacaactttttggagatttacttggtatttaaaaattcataacttaagtactgaaataaaatatgaaaaaaataaaaacaagcacatgtcaaacacatgtggacatgttctttcgattcttttccatttaagagtacgtctgttaatgccctgaatttataaatgctacaatgaaagccacagcatctggcatacgtggtttgattgttctctactttctctcagtctctgtatgtctctctcttttcatccctccatcgggagcccgtagaagcaaaggattatggatctctggaaagcgttcacccttgggtcagaagacaagacaaggcgaggtaatgaaagataaacagctcgctgcaaacacctgttaacgtccgcttcaaagaaaagacagaaaggagggaggaggggggtgtggggggttgcagggaggg-------------------gcattcatttactaagggaaatttattctgtacttatttggcataataatgtgccgagagtacaatagattatttaaactgtccattatctccgagcaaatcggacaaattaaaactacagattctgcacttttagga---------gtccatctttttaaaaaagaaaaaaaaactgtatcaacttgtcaatcattgctaaatctgaggttgctcgggcaacctgcttcctgggtcaaaaggttatttggaacctcagcctagttaagaaatgggatcaggggtcaaacctgtcagcctctttacatctcaggggtgctggggaggggcagctctaacagccagattgagtttgaaggtcaaggtcaaccctttggcaatagtaatatgtctttcttcacgtcacgccttttcaccagagaatcgttggaaacctcaggcgcacacataacaacgctgaatcactttgttgttgttttgattagggtggagattctgcagccaatagtgaattgtttatcaaaccaggagaggacactgcaatttaattatgggcatgcattgagggataagaacaagccacattcattcaagacattttcagtctgtctctctcacacaaatatcctccgagatacacacatgcgaacatatccatagagcggggctgaaaaaacaattacagtttctcattaagacactcctaatccctttatgcaaaacacagttacacaagtacacacaatgagagaatgagagaatgagggatatgagaaaagaggagagacagtgaagaaaaaaaatgtagcgcaaatgcgaggagaataattacatatatcatgaagctgtcccttttatttcggatgtcacttctgatgtcactggccggctttggcgctaatttgaattcagacctttatcagtcgccggcagcagattttgagtgacagcgccaccaaacgcctctcgccagccgtcctattgatttctctaaatccccaacaatagcatttgcatgcttgtttctgttataatacagatatgccgtttcggaaattaaagagcggcaggcagaccagaggtaactaattgtgtgcctgtgtaatgagtgcagtttcaatttgatataacccacagcttttcccctcgcaggcccgcgctaagtactttcaagtctttgtggggaaataattgattttttgtgctttgggcacagggaaaactattatgatctttttgaataatggcagcaggagaaaaggcacgttgaacgatttaaattggtattagaggagaggaaggaaggaaaggagggcttggtgacgggaggagg----------------------------------tcttccctctgctcccccccttgtttcttggcttcaaactgcagaactgtagctctcatgttagaagggctgtggtcacctgcttttcagccggctgctgcgggcgccatggcaaccggcctgtccgctactgcaagcgttgccatgtcaaccaccacagcagcgaggtgggggctgcggcggagacccatctgtaccagacctcgccccctcccatcaacacccgtgagtgcggagcagaggagctagtgtgcaccgtggaagccgttatcaggtacatgcacggtgttacagagcatatagttgtgactctgtgaagcacacttcaagacaaatataaagacaac------------------------agctgcggacgtagacacattcacacactcccactcccacaccgattccctcagaggcacatagggttagagtaatatccaaagtgcaggtgggacttcgcttttgtagcgatgctgaacagagcagggccagagcatgagccaagtaatggagtgatgatcactgcagagattgaacaatcaaagtagggaggccgttggtgggggcactcatggacttagggaacttgcacactaattgtatcttatgactaattggtaaattagtgaaacctatttcaaggcgccaggcttagctttgggggacacccacagctcattatagactcatattctgggcagaggaggagaaaaataaaggaaattatacaattgctcaggtgagaatggcaattaagcaagtgcttaagaagagcaggaaatgaagcctcatacacgcataatttactatactctcctgtgtctggccttaaatcaccgctgatccagggcatatatttatgatgccacgaggagggaataaggactgtgtttttgtgtacttgtttttgtttgtgtgtatactaacatgcggggcatagaaggagggatcctctcatttgaggataaagagttaaagaaggagcagaaggtggaggaacagcaagggagaaggcgactgcagcctgtgttctgctttcacaagatgactacagtcacaagtcattcaattttggcgtgcactaaggaaaactgtgaggaacacaatcataaaaaaacacaacaaaatcatacatttcaagaaaaacaaataccaaagcaacacgaatgctcgttgtaagtatacgctttagtccaatgtgctgtatacctagaaacaagccacgttaataaatggaatgcttacagaaaatttaaaggagaatatcacatgcaagtttgtagaaatctggtggacgaggtcagtaagaaggaaggaggttagatctgagagatccaatcaagtggtttaaaaacttctgaagataccagaacactgtctgggacaatatccacacagactctgagtgggacacacaaacacacgagtatagcacacggtgggtatggcatggtctcaaacagggcaatggacagtcaagcctgcatgaggttggctcaacacaag--aaaattctgatcctcgactactttttcctgccgttgctgtcgtgcacttccctccgccggccaccggtggtgatgtgggatggtgttcatgtcctctccatgggtgcttgattcttcctctcctcctgacagccgactactgaggttgaggtgaagaagaagctgtcgggctccctgatggtgtctgtggaccagctcaatacctcctttgggcggaaagagcgggccaacagtgtcatgagcgtcattaccaacacactagtggagggtactgccactttaacccagctatttaacctgctctctcattattctttaactagggctgctcttcattgtttgattagtttgacatgaatttcctgcttatctgctttgcatattcaaaagtaccagatacatacattgcataaaatttttttctatcctattataccattgcatgcagtttgctgagcacgcaagtatgtttggttttgatgtatgatccgcgctatgtcttcagaactggaggagtctcagcgcaagtgtcccccatgctggtataagtttgctaacacattcctgaatgcacggcaacccgtagtgttgaacttgtatgatttacacgcgccaagagcagaagctggaaagaattcaataaatataatgaatgaaggcgctgcagtgattatgagcctgtttccaaagctgacctctaccataacacacacactcgcagatttataggcacaaacatccacagatatacacggaaacactaacacatacacacccataaataggcaactgatttacaaatgagctgacctgtgtgttggccttgctctcagataggctcgcatccccgccaggatgcataaatcactatggacatgcatatgcatgagcatctgaggaggtgggataagtgtgtgtccgcttgcgtgtgtacgtgtgtgtgtgtaaaaaccaggcagcagcagtgtttgtatcgatcattgaggcttagttaagtgccttttatttcactgagttaaagtcaaggaccatggacaggcctctctccagagcgcattggttttgaatggagagaaagcaagaaagaaagaaaaaggaaggacacacatacacagaggaccaaggtaatagcattaaaagctgcgataatacagacaggaaaagggaatgactagtctggtaaattaaatctacgagagcctctgtgtaccttgagaccctcacaggggcattttctcctcggtggccttagagcacccttcctcctaatggaagggaagcagaacagatgggacacaaattgcactttcatacacctcaaggttcaaggcaatttcccctctgcgccagtgaagttctcggattgcctctccatcctttgagcctttcactcttcaaaggggtttgggtttgttcagtgccctgactcatacacacacacacacacaacgggacagatcaaggtggggtttggatgaaacagcatgaagtaattaattgtaatattggctcaattggaattcatcagctacacgtttgacctttttatgtgacatttcactttaaatcaaacctgtcacccttcatgtttaacatttaagcactccattattaatcttcaccaaaagtttctctgcacagtaaagtttcctttaattccccaggcgttagtcttggatttgtattgtctgcgacgtcatccgaaccccaggagcctcttgctcagtcttgacggatcctcactctgctgaagcccaatactgttcttcatcttgtgttgtcacaacccccctgctaccttgattcactcttggtcgttggctaggttttggatttattactttcgaggccgaacaatcagtggaccaggctgtcaacatgcattttcacgacatcatgggcaaaaaagtgtgtagttgtagttttattttacccttaagatcaaactgaggcttgggcgacagagcaggaactgtactgtgatgctgctttattgctcagagctaattttctagtggcttcctatttgtgaacgcagcatcatacggctcaaaattaagtgtctaatatcttaaattgatgtacgtaatatttttttcatcacattacatgcctatctcccacttatgctttcatagtttctaaaagccctcatccttctcttgctgctattacagtttaaattgtcgcccaaggctttgtttaaactgaccactcctttaggatgtggaaaataggcttgaaaactgtgttgctactggaattccacattgtacaaacagacatttcttagaaaacacatactaacaccagggagacaaacgctttgccccccctcatccctgcaacaaaaagaaaaaaagagtgaacacaaacaagagacagtaatacaaggacaacaagagaaatattatatacacttttaatgagtgtgcctgctccaagcttctgtttttaatcacctttccatgtgacataatttgctgcaagattgtatatgcttgagggactttcagttcttgtcaactcaagagcatttgaaccaatcaatacctgtctatcctgtggcacactcatagttggccattaggaaagagctgcttaaagtaagctcagccaataccattagccctagcctaagggcagttccatgccttagtcagggtaggcacctgcccccgtcacccccacctcacccccttaacccccctccacccctccccctaccattaagaacctcccctgagacatcatttggacacatcggccaaagagcacttctttattccctctcttttctttccctggctccaccaaaaatcaatacatctcccctttttcttaaaaaaaagtttcaaaggtgagtaaaaatgtaatgacactaaataatgacattaaagtacggacagcacctcagagagtgtgtttagacaaaaatagttgctaaaatccatccactctcgctggctgttgcttgtgggtcccaaataaaacctattaaacataattattccaggctgatggtggcgtatagtggtcacaggccagtgaaatctgtgagtcataggatatgctgttacttttccctggtaatgggaaacatgactcctctctctcgtttgctgttgtgattgaaggcactgacctgtcatacatttataataggggagcaggtgtggcagtgatggaccttaatttcctttaataaaccttttatgtgccacactcttaatgccacgccgggccctcagaggtcctgctcataataggttcattacttttgattactagagcctattgagacaaacaactcccaaacactatagattacattctgtaaaaatgaatgtacctcattagtttgtaacacttttccacacagacatgctttaacattttgtataaatgtgttgctctgaaggcaaaatgttggtcttgcatcatgcaacctgagattataacatggacattaatcaaagttcaaatgat-------------aatattcatgcaaccctgcaccatattcatcatcaaataacaaggattaatcattaattacttgcacaagcatcactgttggaaaactgcttcccgcttttgcatacaatagagctctaatgccatcgcccatatcatttgtcagcatctagaggttatctgccaagttgatgaacagagagattggctatgaaacacaaggtgtgacagtatggcaatatgttatagtatgcaggcagggctcatcaggaaagagaggacgagcggctttgttccaaatgtcacaatgcatatttatgggtgcactggagtggctccttgtataagcaccattcaccatctatcaagcaaaaccactacagtgtccctttggcaacttggtagcatagcgctgcgtgcaaagtgatcaaactggcccatcttgctgtgaaaatggtcattcggggaaatgaagtacactgagcttaacgaagtgcaattattggccagttcagacaattattttcacgacaggatgctttttggcaaacttatccaacttgctatattgtgaaaaataaaatatattcttttccttccctgatgtggaacagctttgaaatgaagcggcacgtccataatctctgtgccggcatgttaattttcgagtcaaaggggcagctcccttttcatcacggcagaagctgtggaatattcagtgcgctgcagatgttcatgaataatgtctgtggccaaacccctggctgaggctgggggaggagggatagtgggatgagggagaggggaagggaagggggtaagtcgggggttggaggaagggagggaggccagatgaattacacgtaggggggatctgacaggcggcgtgaagctttgtgatcattccaaagttctaataatctctctcaccttctccatctccccagtaatgaaagagaataggtgattgcaccccgggctatgttccccgcgtaatgactcctccaaaggcacagagccgccaaggaaaaatgaactttgaatgagtggcgaattggctctgacagagtgatagaccgtgacacagattctgtagcaaaacagacgtagtgctaattgattatcaatattttaagcaaagtgatgaaaataagcattaagagatgagaaagaggaaagagagtgcagaaaaagatttgtatatccttgtgtgtctttgtttctttctttatttgttacttggtacttttagatactattgtttgagatgcacaagagagtaactttggataagttagaggtgaattgagggagcaaatgtgtggacatgtgtatccacaaatttcttcatgcatgtttgtttgcttcgctgacacacacacgctcacacatatatagcacacacaccacataaaacacacaggttagccctcctctacaccggcacctgctccgctgaaggtgaaagaagtgctcacttgagctcattgaaaagtagatgtgacagtaaatttttcaggcccttgtgagatgggagatcttgttatagcattcaggatgggggtcagggcagtggctgcttgatgattgaggaaaagagaagtaaattcattctgcttcgggcactttgtcaagtgccagtagcttaccgttgagagccactcacccatcaccgtgttacggccccagaggtcacatccaccgccataaatctgcctcgcctcctcgcctgctaaacctattgccttaccctggctgagcacgagtagggagagaggctgcagctggtgctactgctgctcatagtcactcaaat----------------------------ataattttcaaaaaaacaaaacaaaccatgcatgtgttgcatccactccataaccaatatctctaagcctttcatgtagagctaacaaagaggcatcacatctcctggcacggacacggtttgtgttgttgagatgtaattgaagctgcaagggtcacattttcggaatagaaattacagtcttgtctttgacttgtgtggcgtgaactagagatgcatcccagagcccctgtgtccttcacaagcctttattatttataacgctcgctctttgagcaatgaccagtactaatgcataaccttctgtccttctggctgattcgcttcctttgaaaccaaagattgaggcaggagaagtgggtgtatggtggatgaggcaggggtgtgggcgggcgaa-ggggagagctagtatagggcagtggagatccaggctatcgagaagttattatgttttttttcctttatatctgaggatgaggaataacactgtgatgcttctttcctccagaacagagttatggacttcaaagcaatactatttcctgacgtccctccttaagccatgcacacaccctttaataaatcacaaacgaatcctcaaacacggacgttaatatgacatgaggggaacactgcagagggcgggtggggtaggttgggtgggggttgaggtcaatcagtcaacagcacgaccacgttatcacgtcttaaatgaaccaccagggcgacacagtgagcaggtcaggtgtacagtgcatagtatgctttggcatgctgacatccagaacataacagtggatgttacattcaggaggaaggccacaggatttggaattaccagttaaaaacagaataaacggatgaaaaaaataaataaaaaaaaggtaataaataaataaaatgaaacaatacaaaaagaatccaaacccttctaaacgctcagattaaggctaattcagtttgctacatgtttgtttccttttttgaaaaatggcattgtcagtaacacaatttcagaggcctgccaggcacacagtaacatagaagagacaaattaacaggagagattactgggctatgatcagttaaaatgtttcgctatgatgccgcttgaaagcgagaaagaagaaaaacatgggagcagacagatggacaaagcggagctgtaaaaacaggcaatgagaaaaggtaaatacgagattaaagaaacagagacagaaggaagaaaggcaactttctggaggcattttaccaacatctctgaacacacagcagggttaactgtcagtgtgatgaagagaggcctgtcagtcaggccaatcacatctgattggtgctcatgggtggcagactggtgacaggcagccaagagacgcaggcgacgctcatcagcatgccagctaaaagagcagtttatgtgtgtgtgtttgtgtgtgcgtgtttatgagtgtgtgttgtacagataagaggaactgacagcttacagctgggggtaagggctgtgtgtgtgcgcgcgcgtgtgtgtgtgtctcatgtctgacgcagttagatatcttaactatgctaatgagagatcagcagagaacgattggggaatttcatgctgattttgtgctgtcaaggtgacacaccatgcagggcttggctctgacacggtcggagacagcacaccgcaagcagccagtctgcaactggcacagccaaaattgtgttgcctagcatgcaaacacgagtgatttgtaacgatttttaatatgttcaaagattctatcgaaacaggcgatctcatcagaaaagaaaatgtctccagacatgatgggtgtctccaaaataagcagtaaatatgccagttgtgaaatgactttctcatagagggcaagagtgtgtgtgttttctgctgggatgactcttggttctttcttgtctttagataccagcctgttgatatcattcaaccaaccaatcatgtattgccagcctcattcggggattctgattggcacattgtcacaggcaactctcttaccaccaccaatgagtccccacgtagaaaaccctcacagcatgagctggagaaacagagaatgccaggtgactattttcttttttctcttctacccttgttgtgaagactgactgggcgcccgtgccttttttttttttaccatcacacgggggaaaacatcagataatacttcaggtatcccgacagagagtaatttgatccagagtgataagatctgcaaatgacagggacgccgtattcatcctgtcttttttgatggacaagctctgcccaaccctcctacacactgacacataggaaatatgtttcagggaatgacactagcataccctcttacacttaatcattgtcaatcactcggcgcacttggctcattgggtaataggaacagatccaacatcacatcccctccaatctgtttggctctcgcacgggaggtgcatgctgttttcatgcctgtgtgggatggcttcaagctgttttcttatcaaaaggcccattcagacattctctttgagaggcatcgcaaacctcagatctcacagcctccgttcaaccacatgtcttcatttaagaggccagaatcagatttgctgccacgaagagctgtcactgttaaagaatgggatgtgatttatcattctaaaccacacacagaaaagataaccagagcgctagcacttgtacgcatatgcgcacgcaagcacacacacgcatccgcgcaccgactccccaccccttcacccttacacctcacttaaatacctaaaaaaacagatcaacacatgctctcaagctcactcatcccctgcctcaatcactc------------------------actttatggtcttatgtgtaatttgtaattagtgtgctttgttgcaaacatcactgatgtaatgcaagtactggtccactaagaaaggaaacttaatgtgtttaacaaaatgtgctcagtacaatgcaaaaagtctgtaagcagaaaaacacgctgcagaataagtcagcagcgcataatgctacatcgagatgagcaaacaataggcacgtgctgatttggagtcaacaatgcaacactgcaccttaatgtgtctgggccaaacaatgcaaaagccgattatgcaaattggggttatcgagggcaccacaatgtaacaatggcaccaagttgattgggctgtgcgcgtgcacactacccattccccatgggtttatttttttccccatagatgcccttcctaaaaccccctaccctgtggtctctcttgtgaggcctcattagagacctctgtcaattggaaggacaagggtcatggcacaggatcagattgatcgataccccccagcatgatcaatcaagttgtcttttggtttccaccaataggataccagcttctaccaaaacaaaggggagactccccctacctccttttccctccccaaacccttgcagcacttcacaatcatactcccttttgaaagaactgaggaaaaaatcctgccagagcctcaattacacaatggcagaaaaagctccacacactgacccccagccagctgcattcactctctgcacatctctctccacaggaattctaaaggccttttagtcaggcagccagagtgcagccagcgggagagagcgcaggaagagctgcatacactccgcccgcgccggcccaagtcttcacagagagattaatcatctgtgaaa
[truncated: 78,407,040 more chars]
