# Supplementary material for: Phylogenomics of a putatively convergent novelty: did hypertrophied lips evolve once or repeatedly in Lake Malawi cichlid fishes?
Source: BMC Evol Biol. 2018 Nov 29;18:179. doi: 10.1186/s12862-018-1296-9 (PMC6263179; doi:10.1186/s12862-018-1296-9)
Supplement: Supplementary file 2 — VCF file for 10,465 SNPs. (VCF 12737 kb) [file 12862_2018_1296_MOESM2_ESM.vcf]

##fileformat=VCFv4.2
##FILTER=<ID="Bad Validation",Description="MQ0 >= 4 && ((MQ0 / (1.0 * DP)) > 0.1)">
##FILTER=<ID="Low Variant Confidence",Description="QD < 2.0">
##FILTER=<ID=InDel,Description="Overlaps a user-input mask">
##FILTER=<ID=LowQual,Description="Low quality">
##FILTER=<ID=LowQual,Description="QUAL < 25.0">
##FILTER=<ID=SnpCluster,Description="SNPs found in clusters">
##FORMAT=<ID=AD,Number=.,Type=Integer,Description="Allelic depths for the ref and alt alleles in the order listed">
##FORMAT=<ID=DP,Number=1,Type=Integer,Description="Approximate read depth (reads with MQ=255 or with bad mates are filtered)">
##FORMAT=<ID=GQ,Number=1,Type=Integer,Description="Genotype Quality">
##FORMAT=<ID=GT,Number=1,Type=String,Description="Genotype">
##FORMAT=<ID=PL,Number=G,Type=Integer,Description="Normalized, Phred-scaled likelihoods for genotypes as defined in the VCF specification">
##GATKCommandLine.UnifiedGenotyper=<ID=UnifiedGenotyper,Version=3.5-0-g36282e4,Date="Sat Jan 23 13:23:15 PST 2016",Epoch=1453584195194,CommandLineOptions="analysis_type=UnifiedGenotyper input_file=[fatlip-realigned.bam] showFullBamList=false read_buffer_size=null phone_home=AWS gatk_key=null tag=NA read_filter=[] disable_read_filter=[] intervals=null excludeIntervals=null interval_set_rule=UNION interval_merging=ALL interval_padding=0 reference_sequence=pla-orn-1.fasta nonDeterministicRandomSeed=false disableDithering=false maxRuntime=-1 maxRuntimeUnits=MINUTES downsampling_type=BY_SAMPLE downsample_to_fraction=null downsample_to_coverage=250 baq=OFF baqGapOpenPenalty=40.0 refactor_NDN_cigar_string=false fix_misencoded_quality_scores=false allow_potentially_misencoded_quality_scores=false useOriginalQualities=false defaultBaseQualities=-1 performanceLog=null BQSR=null quantize_quals=0 static_quantized_quals=null round_down_quantized=false disable_indel_quals=false emit_original_quals=false preserve_qscores_less_than=6 globalQScorePrior=-1.0 validation_strictness=SILENT remove_program_records=false keep_program_records=false sample_rename_mapping_file=null unsafe=null disable_auto_index_creation_and_locking_when_reading_rods=false no_cmdline_in_header=false sites_only=false never_trim_vcf_format_field=false bcf=false bam_compression=null simplifyBAM=false disable_bam_indexing=false generate_md5=false num_threads=1 num_cpu_threads_per_data_thread=1 num_io_threads=0 monitorThreadEfficiency=false num_bam_file_handles=null read_group_black_list=null pedigree=[] pedigreeString=[] pedigreeValidationType=STRICT allow_intervals_with_unindexed_bam=false generateShadowBCF=false variant_index_type=DYNAMIC_SEEK variant_index_parameter=-1 reference_window_stop=0 logging_level=INFO log_to_file=null help=false version=false genotype_likelihoods_model=SNP pcr_error_rate=1.0E-4 computeSLOD=false pair_hmm_implementation=LOGLESS_CACHING min_base_quality_score=17 max_deletion_fraction=0.05 min_indel_count_for_genotyping=5 min_indel_fraction_per_sample=0.25 indelGapContinuationPenalty=10 indelGapOpenPenalty=45 indelHaplotypeSize=80 indelDebug=false ignoreSNPAlleles=false allReadsSP=false ignoreLaneInfo=false reference_sample_calls=(RodBinding name= source=UNBOUND) reference_sample_name=null min_quality_score=1 max_quality_score=40 site_quality_prior=20 min_power_threshold_for_calling=0.95 annotateNDA=false heterozygosity=0.001 indel_heterozygosity=1.25E-4 standard_min_confidence_threshold_for_calling=30.0 standard_min_confidence_threshold_for_emitting=10.0 max_alternate_alleles=6 input_prior=[] sample_ploidy=2 genotyping_mode=DISCOVERY alleles=(RodBinding name= source=UNBOUND) contamination_fraction_to_filter=0.0 contamination_fraction_per_sample_file=null p_nonref_model=null exactcallslog=null output_mode=EMIT_VARIANTS_ONLY allSitePLs=false dbsnp=(RodBinding name= source=UNBOUND) comp=[] out=/home/jimmyzheng/MALAWI_ALL_RUNS/taxon-sets/fatlip/reference/fatlip-rawSNPS-Q30.vcf onlyEmitSamples=[] debug_file=null metrics_file=null annotation=[] excludeAnnotation=[] filter_reads_with_N_cigar=false filter_mismatching_base_and_quals=false filter_bases_not_stored=false">
##GATKCommandLine.VariantFiltration=<ID=VariantFiltration,Version=3.5-0-g36282e4,Date="Sat Jan 30 13:07:21 PST 2016",Epoch=1454188041920,CommandLineOptions="analysis_type=VariantFiltration input_file=[] showFullBamList=false read_buffer_size=null phone_home=AWS gatk_key=null tag=NA read_filter=[] disable_read_filter=[] intervals=null excludeIntervals=null interval_set_rule=UNION interval_merging=ALL interval_padding=0 reference_sequence=pla-orn-1.fasta nonDeterministicRandomSeed=false disableDithering=false maxRuntime=-1 maxRuntimeUnits=MINUTES downsampling_type=BY_SAMPLE downsample_to_fraction=null downsample_to_coverage=1000 baq=OFF baqGapOpenPenalty=40.0 refactor_NDN_cigar_string=false fix_misencoded_quality_scores=false allow_potentially_misencoded_quality_scores=false useOriginalQualities=false defaultBaseQualities=-1 performanceLog=null BQSR=null quantize_quals=0 static_quantized_quals=null round_down_quantized=false disable_indel_quals=false emit_original_quals=false preserve_qscores_less_than=6 globalQScorePrior=-1.0 validation_strictness=SILENT remove_program_records=false keep_program_records=false sample_rename_mapping_file=null unsafe=null disable_auto_index_creation_and_locking_when_reading_rods=false no_cmdline_in_header=false sites_only=false never_trim_vcf_format_field=false bcf=false bam_compression=null simplifyBAM=false disable_bam_indexing=false generate_md5=false num_threads=1 num_cpu_threads_per_data_thread=1 num_io_threads=0 monitorThreadEfficiency=false num_bam_file_handles=null read_group_black_list=null pedigree=[] pedigreeString=[] pedigreeValidationType=STRICT allow_intervals_with_unindexed_bam=false generateShadowBCF=false variant_index_type=DYNAMIC_SEEK variant_index_parameter=-1 reference_window_stop=0 logging_level=INFO log_to_file=null help=false version=false variant=(RodBinding name=variant source=fatlip-rawSNPS-Q30.vcf) mask=(RodBinding name=mask source=fatlip-inDels-Q30.vcf) out=/home/jimmyzheng/MALAWI_ALL_RUNS/taxon-sets/fatlip/reference/fatlip-Q30-QD2-LOW-STRICT.vcf filterExpression=[MQ0 >= 4 && ((MQ0 / (1.0 * DP)) > 0.1), QUAL < 25.0, QD < 2.0] filterName=[Bad Validation, LowQual, Low Variant Confidence] genotypeFilterExpression=[] genotypeFilterName=[] clusterSize=3 clusterWindowSize=10 maskExtension=5 maskName=InDel filterNotInMask=false missingValuesInExpressionsShouldEvaluateAsFailing=false invalidatePreviousFilters=false invertFilterExpression=false invertGenotypeFilterExpression=false setFilteredGtToNocall=false filter_reads_with_N_cigar=false filter_mismatching_base_and_quals=false filter_bases_not_stored=false">
##INFO=<ID=AC,Number=A,Type=Integer,Description="Allele count in genotypes, for each ALT allele, in the same order as listed">
##INFO=<ID=AF,Number=A,Type=Float,Description="Allele Frequency, for each ALT allele, in the same order as listed">
##INFO=<ID=AN,Number=1,Type=Integer,Description="Total number of alleles in called genotypes">
##INFO=<ID=BaseQRankSum,Number=1,Type=Float,Description="Z-score from Wilcoxon rank sum test of Alt Vs. Ref base qualities">
##INFO=<ID=DP,Number=1,Type=Integer,Description="Approximate read depth; some reads may have been filtered">
##INFO=<ID=DS,Number=0,Type=Flag,Description="Were any of the samples downsampled?">
##INFO=<ID=Dels,Number=1,Type=Float,Description="Fraction of Reads Containing Spanning Deletions">
##INFO=<ID=ExcessHet,Number=1,Type=Float,Description="Phred-scaled p-value for exact test of excess heterozygosity">
##INFO=<ID=FS,Number=1,Type=Float,Description="Phred-scaled p-value using Fisher's exact test to detect strand bias">
##INFO=<ID=HaplotypeScore,Number=1,Type=Float,Description="Consistency of the site with at most two segregating haplotypes">
##INFO=<ID=InbreedingCoeff,Number=1,Type=Float,Description="Inbreeding coefficient as estimated from the genotype likelihoods per-sample when compared against the Hardy-Weinberg expectation">
##INFO=<ID=MLEAC,Number=A,Type=Integer,Description="Maximum likelihood expectation (MLE) for the allele counts (not necessarily the same as the AC), for each ALT allele, in the same order as listed">
##INFO=<ID=MLEAF,Number=A,Type=Float,Description="Maximum likelihood expectation (MLE) for the allele frequency (not necessarily the same as the AF), for each ALT allele, in the same order as listed">
##INFO=<ID=MQ,Number=1,Type=Float,Description="RMS Mapping Quality">
##INFO=<ID=MQ0,Number=1,Type=Integer,Description="Total Mapping Quality Zero Reads">
##INFO=<ID=MQRankSum,Number=1,Type=Float,Description="Z-score From Wilcoxon rank sum test of Alt vs. Ref read mapping qualities">
##INFO=<ID=QD,Number=1,Type=Float,Description="Variant Confidence/Quality by Depth">
##INFO=<ID=RPA,Number=.,Type=Integer,Description="Number of times tandem repeat unit is repeated, for each allele (including reference)">
##INFO=<ID=RU,Number=1,Type=String,Description="Tandem repeat unit (bases)">
##INFO=<ID=ReadPosRankSum,Number=1,Type=Float,Description="Z-score from Wilcoxon rank sum test of Alt vs. Ref read position bias">
##INFO=<ID=SOR,Number=1,Type=Float,Description="Symmetric Odds Ratio of 2x2 contingency table to detect strand bias">
##INFO=<ID=STR,Number=0,Type=Flag,Description="Variant is a short tandem repeat">
##contig=<ID=uce-158_placidochromis_ornatus_1,length=530>
##contig=<ID=uce-1159_placidochromis_ornatus_1,length=994>
##contig=<ID=uce-277_placidochromis_ornatus_1,length=708>
##contig=<ID=uce-117_placidochromis_ornatus_1,length=581>
##contig=<ID=uce-149_placidochromis_ornatus_1,length=790>
##contig=<ID=uce-767_placidochromis_ornatus_1,length=694>
##contig=<ID=uce-979_placidochromis_ornatus_1,length=672>
##contig=<ID=uce-1167_placidochromis_ornatus_1,length=656>
##contig=<ID=uce-920_placidochromis_ornatus_1,length=1087>
##contig=<ID=uce-1021_placidochromis_ornatus_1,length=851>
##contig=<ID=uce-1004_placidochromis_ornatus_1,length=857>
##contig=<ID=uce-623_placidochromis_ornatus_1,length=547>
##contig=<ID=uce-120_placidochromis_ornatus_1,length=887>
##contig=<ID=uce-1330_placidochromis_ornatus_1,length=661>
##contig=<ID=uce-737_placidochromis_ornatus_1,length=762>
##contig=<ID=uce-1251_placidochromis_ornatus_1,length=780>
##contig=<ID=uce-390_placidochromis_ornatus_1,length=905>
##contig=<ID=uce-1243_placidochromis_ornatus_1,length=790>
##contig=<ID=uce-709_placidochromis_ornatus_1,length=680>
##contig=<ID=uce-659_placidochromis_ornatus_1,length=604>
##contig=<ID=uce-49_placidochromis_ornatus_1,length=872>
##contig=<ID=uce-574_placidochromis_ornatus_1,length=547>
##contig=<ID=uce-337_placidochromis_ornatus_1,length=849>
##contig=<ID=uce-995_placidochromis_ornatus_1,length=749>
##contig=<ID=uce-563_placidochromis_ornatus_1,length=720>
##contig=<ID=uce-27_placidochromis_ornatus_1,length=865>
##contig=<ID=uce-330_placidochromis_ornatus_1,length=504>
##contig=<ID=uce-98_placidochromis_ornatus_1,length=675>
##contig=<ID=uce-72_placidochromis_ornatus_1,length=618>
##contig=<ID=uce-1053_placidochromis_ornatus_1,length=674>
##contig=<ID=uce-199_placidochromis_ornatus_1,length=955>
##contig=<ID=uce-771_placidochromis_ornatus_1,length=624>
##contig=<ID=uce-791_placidochromis_ornatus_1,length=700>
##contig=<ID=uce-1025_placidochromis_ornatus_1,length=791>
##contig=<ID=uce-461_placidochromis_ornatus_1,length=775>
##contig=<ID=uce-161_placidochromis_ornatus_1,length=1005>
##contig=<ID=uce-701_placidochromis_ornatus_1,length=571>
##contig=<ID=uce-1102_placidochromis_ornatus_1,length=755>
##contig=<ID=uce-160_placidochromis_ornatus_1,length=958>
##contig=<ID=uce-79_placidochromis_ornatus_1,length=900>
##contig=<ID=uce-935_placidochromis_ornatus_1,length=653>
##contig=<ID=uce-582_placidochromis_ornatus_1,length=707>
##contig=<ID=uce-1059_placidochromis_ornatus_1,length=642>
##contig=<ID=uce-621_placidochromis_ornatus_1,length=845>
##contig=<ID=uce-289_placidochromis_ornatus_1,length=863>
##contig=<ID=uce-503_placidochromis_ornatus_1,length=722>
##contig=<ID=uce-1058_placidochromis_ornatus_1,length=638>
##contig=<ID=uce-654_placidochromis_ornatus_1,length=754>
##contig=<ID=uce-587_placidochromis_ornatus_1,length=614>
##contig=<ID=uce-1138_placidochromis_ornatus_1,length=758>
##contig=<ID=uce-502_placidochromis_ornatus_1,length=738>
##contig=<ID=uce-755_placidochromis_ornatus_1,length=746>
##contig=<ID=uce-1075_placidochromis_ornatus_1,length=768>
##contig=<ID=uce-176_placidochromis_ornatus_1,length=726>
##contig=<ID=uce-1115_placidochromis_ornatus_1,length=801>
##contig=<ID=uce-657_placidochromis_ornatus_1,length=780>
##contig=<ID=uce-1044_placidochromis_ornatus_1,length=752>
##contig=<ID=uce-840_placidochromis_ornatus_1,length=664>
##contig=<ID=uce-731_placidochromis_ornatus_1,length=631>
##contig=<ID=uce-839_placidochromis_ornatus_1,length=611>
##contig=<ID=uce-88_placidochromis_ornatus_1,length=724>
##contig=<ID=uce-1190_placidochromis_ornatus_1,length=930>
##contig=<ID=uce-504_placidochromis_ornatus_1,length=1300>
##contig=<ID=uce-809_placidochromis_ornatus_1,length=455>
##contig=<ID=uce-399_placidochromis_ornatus_1,length=744>
##contig=<ID=uce-265_placidochromis_ornatus_1,length=872>
##contig=<ID=uce-22_placidochromis_ornatus_1,length=978>
##contig=<ID=uce-952_placidochromis_ornatus_1,length=710>
##contig=<ID=uce-708_placidochromis_ornatus_1,length=759>
##contig=<ID=uce-700_placidochromis_ornatus_1,length=923>
##contig=<ID=uce-284_placidochromis_ornatus_1,length=817>
##contig=<ID=uce-230_placidochromis_ornatus_1,length=860>
##contig=<ID=uce-1088_placidochromis_ornatus_1,length=778>
##contig=<ID=uce-1083_placidochromis_ornatus_1,length=570>
##contig=<ID=uce-844_placidochromis_ornatus_1,length=1192>
##contig=<ID=uce-759_placidochromis_ornatus_1,length=801>
##contig=<ID=uce-297_placidochromis_ornatus_1,length=849>
##contig=<ID=uce-1205_placidochromis_ornatus_1,length=903>
##contig=<ID=uce-856_placidochromis_ornatus_1,length=642>
##contig=<ID=uce-704_placidochromis_ornatus_1,length=771>
##contig=<ID=uce-854_placidochromis_ornatus_1,length=837>
##contig=<ID=uce-275_placidochromis_ornatus_1,length=1317>
##contig=<ID=uce-818_placidochromis_ornatus_1,length=821>
##contig=<ID=uce-450_placidochromis_ornatus_1,length=820>
##contig=<ID=uce-1135_placidochromis_ornatus_1,length=870>
##contig=<ID=uce-565_placidochromis_ornatus_1,length=840>
##contig=<ID=uce-370_placidochromis_ornatus_1,length=1174>
##contig=<ID=uce-1303_placidochromis_ornatus_1,length=771>
##contig=<ID=uce-418_placidochromis_ornatus_1,length=617>
##contig=<ID=uce-1000_placidochromis_ornatus_1,length=854>
##contig=<ID=uce-371_placidochromis_ornatus_1,length=888>
##contig=<ID=uce-862_placidochromis_ornatus_1,length=787>
##contig=<ID=uce-1090_placidochromis_ornatus_1,length=772>
##contig=<ID=uce-800_placidochromis_ornatus_1,length=349>
##contig=<ID=uce-327_placidochromis_ornatus_1,length=828>
##contig=<ID=uce-894_placidochromis_ornatus_1,length=805>
##contig=<ID=uce-1070_placidochromis_ornatus_1,length=816>
##contig=<ID=uce-569_placidochromis_ornatus_1,length=627>
##contig=<ID=uce-1238_placidochromis_ornatus_1,length=806>
##contig=<ID=uce-665_placidochromis_ornatus_1,length=658>
##contig=<ID=uce-350_placidochromis_ornatus_1,length=821>
##contig=<ID=uce-597_placidochromis_ornatus_1,length=816>
##contig=<ID=uce-2_placidochromis_ornatus_1,length=683>
##contig=<ID=uce-1199_placidochromis_ornatus_1,length=749>
##contig=<ID=uce-204_placidochromis_ornatus_1,length=1007>
##contig=<ID=uce-1286_placidochromis_ornatus_1,length=959>
##contig=<ID=uce-888_placidochromis_ornatus_1,length=693>
##contig=<ID=uce-1308_placidochromis_ornatus_1,length=976>
##contig=<ID=uce-7_placidochromis_ornatus_1,length=628>
##contig=<ID=uce-609_placidochromis_ornatus_1,length=768>
##contig=<ID=uce-838_placidochromis_ornatus_1,length=757>
##contig=<ID=uce-1235_placidochromis_ornatus_1,length=781>
##contig=<ID=uce-585_placidochromis_ornatus_1,length=868>
##contig=<ID=uce-369_placidochromis_ornatus_1,length=827>
##contig=<ID=uce-822_placidochromis_ornatus_1,length=826>
##contig=<ID=uce-985_placidochromis_ornatus_1,length=574>
##contig=<ID=uce-356_placidochromis_ornatus_1,length=511>
##contig=<ID=uce-664_placidochromis_ornatus_1,length=821>
##contig=<ID=uce-1270_placidochromis_ornatus_1,length=721>
##contig=<ID=uce-1112_placidochromis_ornatus_1,length=735>
##contig=<ID=uce-1316_placidochromis_ornatus_1,length=760>
##contig=<ID=uce-775_placidochromis_ornatus_1,length=793>
##contig=<ID=uce-1133_placidochromis_ornatus_1,length=746>
##contig=<ID=uce-318_placidochromis_ornatus_1,length=684>
##contig=<ID=uce-710_placidochromis_ornatus_1,length=852>
##contig=<ID=uce-1332_placidochromis_ornatus_1,length=1008>
##contig=<ID=uce-746_placidochromis_ornatus_1,length=763>
##contig=<ID=uce-553_placidochromis_ornatus_1,length=779>
##contig=<ID=uce-787_placidochromis_ornatus_1,length=394>
##contig=<ID=uce-409_placidochromis_ornatus_1,length=342>
##contig=<ID=uce-982_placidochromis_ornatus_1,length=802>
##contig=<ID=uce-949_placidochromis_ornatus_1,length=699>
##contig=<ID=uce-463_placidochromis_ornatus_1,length=506>
##contig=<ID=uce-1043_placidochromis_ornatus_1,length=741>
##contig=<ID=uce-879_placidochromis_ornatus_1,length=654>
##contig=<ID=uce-577_placidochromis_ornatus_1,length=742>
##contig=<ID=uce-441_placidochromis_ornatus_1,length=562>
##contig=<ID=uce-850_placidochromis_ornatus_1,length=788>
##contig=<ID=uce-272_placidochromis_ornatus_1,length=686>
##contig=<ID=uce-749_placidochromis_ornatus_1,length=631>
##contig=<ID=uce-1034_placidochromis_ornatus_1,length=674>
##contig=<ID=uce-224_placidochromis_ornatus_1,length=820>
##contig=<ID=uce-246_placidochromis_ornatus_1,length=661>
##contig=<ID=uce-970_placidochromis_ornatus_1,length=515>
##contig=<ID=uce-298_placidochromis_ornatus_1,length=932>
##contig=<ID=uce-834_placidochromis_ornatus_1,length=725>
##contig=<ID=uce-717_placidochromis_ornatus_1,length=700>
##contig=<ID=uce-1155_placidochromis_ornatus_1,length=718>
##contig=<ID=uce-1158_placidochromis_ornatus_1,length=765>
##contig=<ID=uce-644_placidochromis_ornatus_1,length=470>
##contig=<ID=uce-955_placidochromis_ornatus_1,length=953>
##contig=<ID=uce-396_placidochromis_ornatus_1,length=369>
##contig=<ID=uce-929_placidochromis_ornatus_1,length=784>
##contig=<ID=uce-896_placidochromis_ornatus_1,length=692>
##contig=<ID=uce-790_placidochromis_ornatus_1,length=852>
##contig=<ID=uce-799_placidochromis_ornatus_1,length=481>
##contig=<ID=uce-940_placidochromis_ornatus_1,length=643>
##contig=<ID=uce-229_placidochromis_ornatus_1,length=785>
##contig=<ID=uce-1118_placidochromis_ornatus_1,length=742>
##contig=<ID=uce-1336_placidochromis_ornatus_1,length=1023>
##contig=<ID=uce-68_placidochromis_ornatus_1,length=665>
##contig=<ID=uce-813_placidochromis_ornatus_1,length=898>
##contig=<ID=uce-764_placidochromis_ornatus_1,length=967>
##contig=<ID=uce-846_placidochromis_ornatus_1,length=523>
##contig=<ID=uce-292_placidochromis_ornatus_1,length=747>
##contig=<ID=uce-865_placidochromis_ornatus_1,length=353>
##contig=<ID=uce-575_placidochromis_ornatus_1,length=720>
##contig=<ID=uce-60_placidochromis_ornatus_1,length=482>
##contig=<ID=uce-69_placidochromis_ornatus_1,length=810>
##contig=<ID=uce-50_placidochromis_ornatus_1,length=496>
##contig=<ID=uce-782_placidochromis_ornatus_1,length=600>
##contig=<ID=uce-148_placidochromis_ornatus_1,length=925>
##contig=<ID=uce-308_placidochromis_ornatus_1,length=757>
##contig=<ID=uce-331_placidochromis_ornatus_1,length=907>
##contig=<ID=uce-1009_placidochromis_ornatus_1,length=611>
##contig=<ID=uce-649_placidochromis_ornatus_1,length=808>
##contig=<ID=uce-1071_placidochromis_ornatus_1,length=893>
##contig=<ID=uce-334_placidochromis_ornatus_1,length=729>
##contig=<ID=uce-459_placidochromis_ornatus_1,length=577>
##contig=<ID=uce-564_placidochromis_ornatus_1,length=1166>
##contig=<ID=uce-666_placidochromis_ornatus_1,length=1078>
##contig=<ID=uce-341_placidochromis_ornatus_1,length=778>
##contig=<ID=uce-1293_placidochromis_ornatus_1,length=788>
##contig=<ID=uce-1101_placidochromis_ornatus_1,length=895>
##contig=<ID=uce-705_placidochromis_ornatus_1,length=864>
##contig=<ID=uce-142_placidochromis_ornatus_1,length=661>
##contig=<ID=uce-153_placidochromis_ornatus_1,length=1006>
##contig=<ID=uce-493_placidochromis_ornatus_1,length=809>
##contig=<ID=uce-303_placidochromis_ornatus_1,length=788>
##contig=<ID=uce-1188_placidochromis_ornatus_1,length=486>
##contig=<ID=uce-613_placidochromis_ornatus_1,length=689>
##contig=<ID=uce-712_placidochromis_ornatus_1,length=1078>
##contig=<ID=uce-464_placidochromis_ornatus_1,length=754>
##contig=<ID=uce-1137_placidochromis_ornatus_1,length=551>
##contig=<ID=uce-944_placidochromis_ornatus_1,length=766>
##contig=<ID=uce-143_placidochromis_ornatus_1,length=917>
##contig=<ID=uce-102_placidochromis_ornatus_1,length=319>
##contig=<ID=uce-1263_placidochromis_ornatus_1,length=716>
##contig=<ID=uce-1171_placidochromis_ornatus_1,length=730>
##contig=<ID=uce-489_placidochromis_ornatus_1,length=659>
##contig=<ID=uce-1291_placidochromis_ornatus_1,length=773>
##contig=<ID=uce-108_placidochromis_ornatus_1,length=813>
##contig=<ID=uce-1325_placidochromis_ornatus_1,length=739>
##contig=<ID=uce-1250_placidochromis_ornatus_1,length=331>
##contig=<ID=uce-932_placidochromis_ornatus_1,length=736>
##contig=<ID=uce-513_placidochromis_ornatus_1,length=1000>
##contig=<ID=uce-273_placidochromis_ornatus_1,length=873>
##contig=<ID=uce-432_placidochromis_ornatus_1,length=850>
##contig=<ID=uce-319_placidochromis_ornatus_1,length=361>
##contig=<ID=uce-135_placidochromis_ornatus_1,length=617>
##contig=<ID=uce-46_placidochromis_ornatus_1,length=714>
##contig=<ID=uce-485_placidochromis_ornatus_1,length=745>
##contig=<ID=uce-728_placidochromis_ornatus_1,length=1070>
##contig=<ID=uce-288_placidochromis_ornatus_1,length=591>
##contig=<ID=uce-24_placidochromis_ornatus_1,length=903>
##contig=<ID=uce-1051_placidochromis_ornatus_1,length=708>
##contig=<ID=uce-362_placidochromis_ornatus_1,length=1119>
##contig=<ID=uce-11_placidochromis_ornatus_1,length=798>
##contig=<ID=uce-1278_placidochromis_ornatus_1,length=807>
##contig=<ID=uce-1018_placidochromis_ornatus_1,length=673>
##contig=<ID=uce-1002_placidochromis_ornatus_1,length=771>
##contig=<ID=uce-836_placidochromis_ornatus_1,length=872>
##contig=<ID=uce-1123_placidochromis_ornatus_1,length=722>
##contig=<ID=uce-578_placidochromis_ornatus_1,length=821>
##contig=<ID=uce-744_placidochromis_ornatus_1,length=763>
##contig=<ID=uce-853_placidochromis_ornatus_1,length=687>
##contig=<ID=uce-603_placidochromis_ornatus_1,length=674>
##contig=<ID=uce-954_placidochromis_ornatus_1,length=947>
##contig=<ID=uce-505_placidochromis_ornatus_1,length=1006>
##contig=<ID=uce-1232_placidochromis_ornatus_1,length=687>
##contig=<ID=uce-340_placidochromis_ornatus_1,length=729>
##contig=<ID=uce-1040_placidochromis_ornatus_1,length=817>
##contig=<ID=uce-1177_placidochromis_ornatus_1,length=663>
##contig=<ID=uce-1302_placidochromis_ornatus_1,length=717>
##contig=<ID=uce-675_placidochromis_ornatus_1,length=1102>
##contig=<ID=uce-736_placidochromis_ornatus_1,length=768>
##contig=<ID=uce-212_placidochromis_ornatus_1,length=962>
##contig=<ID=uce-807_placidochromis_ornatus_1,length=1007>
##contig=<ID=uce-902_placidochromis_ornatus_1,length=679>
##contig=<ID=uce-1014_placidochromis_ornatus_1,length=855>
##contig=<ID=uce-959_placidochromis_ornatus_1,length=853>
##contig=<ID=uce-1113_placidochromis_ornatus_1,length=760>
##contig=<ID=uce-1037_placidochromis_ornatus_1,length=527>
##contig=<ID=uce-1179_placidochromis_ornatus_1,length=704>
##contig=<ID=uce-197_placidochromis_ornatus_1,length=660>
##contig=<ID=uce-520_placidochromis_ornatus_1,length=505>
##contig=<ID=uce-547_placidochromis_ornatus_1,length=533>
##contig=<ID=uce-423_placidochromis_ornatus_1,length=659>
##contig=<ID=uce-164_placidochromis_ornatus_1,length=580>
##contig=<ID=uce-1230_placidochromis_ornatus_1,length=791>
##contig=<ID=uce-779_placidochromis_ornatus_1,length=768>
##contig=<ID=uce-673_placidochromis_ornatus_1,length=966>
##contig=<ID=uce-1186_placidochromis_ornatus_1,length=834>
##contig=<ID=uce-291_placidochromis_ornatus_1,length=779>
##contig=<ID=uce-1282_placidochromis_ornatus_1,length=861>
##contig=<ID=uce-1079_placidochromis_ornatus_1,length=754>
##contig=<ID=uce-572_placidochromis_ornatus_1,length=775>
##contig=<ID=uce-817_placidochromis_ornatus_1,length=1225>
##contig=<ID=uce-1187_placidochromis_ornatus_1,length=429>
##contig=<ID=uce-596_placidochromis_ornatus_1,length=567>
##contig=<ID=uce-706_placidochromis_ornatus_1,length=811>
##contig=<ID=uce-986_placidochromis_ornatus_1,length=793>
##contig=<ID=uce-830_placidochromis_ornatus_1,length=635>
##contig=<ID=uce-85_placidochromis_ornatus_1,length=849>
##contig=<ID=uce-238_placidochromis_ornatus_1,length=771>
##contig=<ID=uce-71_placidochromis_ornatus_1,length=634>
##contig=<ID=uce-1265_placidochromis_ornatus_1,length=764>
##contig=<ID=uce-1154_placidochromis_ornatus_1,length=623>
##contig=<ID=uce-599_placidochromis_ornatus_1,length=654>
##contig=<ID=uce-380_placidochromis_ornatus_1,length=859>
##contig=<ID=uce-152_placidochromis_ornatus_1,length=871>
##contig=<ID=uce-1042_placidochromis_ornatus_1,length=801>
##contig=<ID=uce-668_placidochromis_ornatus_1,length=788>
##contig=<ID=uce-922_placidochromis_ornatus_1,length=877>
##contig=<ID=uce-889_placidochromis_ornatus_1,length=702>
##contig=<ID=uce-1200_placidochromis_ornatus_1,length=1014>
##contig=<ID=uce-958_placidochromis_ornatus_1,length=773>
##contig=<ID=uce-1151_placidochromis_ornatus_1,length=815>
##contig=<ID=uce-1098_placidochromis_ornatus_1,length=834>
##contig=<ID=uce-886_placidochromis_ornatus_1,length=764>
##contig=<ID=uce-627_placidochromis_ornatus_1,length=722>
##contig=<ID=uce-801_placidochromis_ornatus_1,length=581>
##contig=<ID=uce-1033_placidochromis_ornatus_1,length=862>
##contig=<ID=uce-249_placidochromis_ornatus_1,length=808>
##contig=<ID=uce-1309_placidochromis_ornatus_1,length=809>
##contig=<ID=uce-680_placidochromis_ornatus_1,length=606>
##contig=<ID=uce-866_placidochromis_ornatus_1,length=908>
##contig=<ID=uce-903_placidochromis_ornatus_1,length=691>
##contig=<ID=uce-424_placidochromis_ornatus_1,length=1001>
##contig=<ID=uce-235_placidochromis_ornatus_1,length=889>
##contig=<ID=uce-887_placidochromis_ornatus_1,length=882>
##contig=<ID=uce-758_placidochromis_ornatus_1,length=745>
##contig=<ID=uce-336_placidochromis_ornatus_1,length=787>
##contig=<ID=uce-617_placidochromis_ornatus_1,length=839>
##contig=<ID=uce-1036_placidochromis_ornatus_1,length=704>
##contig=<ID=uce-618_placidochromis_ornatus_1,length=829>
##contig=<ID=uce-163_placidochromis_ornatus_1,length=848>
##contig=<ID=uce-1039_placidochromis_ornatus_1,length=735>
##contig=<ID=uce-313_placidochromis_ornatus_1,length=814>
##contig=<ID=uce-34_placidochromis_ornatus_1,length=722>
##contig=<ID=uce-937_placidochromis_ornatus_1,length=1209>
##contig=<ID=uce-1050_placidochromis_ornatus_1,length=766>
##contig=<ID=uce-860_placidochromis_ornatus_1,length=756>
##contig=<ID=uce-353_placidochromis_ornatus_1,length=838>
##contig=<ID=uce-772_placidochromis_ornatus_1,length=636>
##contig=<ID=uce-33_placidochromis_ornatus_1,length=865>
##contig=<ID=uce-707_placidochromis_ornatus_1,length=743>
##contig=<ID=uce-532_placidochromis_ornatus_1,length=766>
##contig=<ID=uce-1242_placidochromis_ornatus_1,length=669>
##contig=<ID=uce-435_placidochromis_ornatus_1,length=736>
##contig=<ID=uce-311_placidochromis_ornatus_1,length=602>
##contig=<ID=uce-190_placidochromis_ornatus_1,length=496>
##contig=<ID=uce-1253_placidochromis_ornatus_1,length=791>
##contig=<ID=uce-1008_placidochromis_ornatus_1,length=736>
##contig=<ID=uce-859_placidochromis_ornatus_1,length=735>
##contig=<ID=uce-893_placidochromis_ornatus_1,length=788>
##contig=<ID=uce-714_placidochromis_ornatus_1,length=697>
##contig=<ID=uce-593_placidochromis_ornatus_1,length=680>
##contig=<ID=uce-1313_placidochromis_ornatus_1,length=742>
##contig=<ID=uce-306_placidochromis_ornatus_1,length=818>
##contig=<ID=uce-689_placidochromis_ornatus_1,length=567>
##contig=<ID=uce-905_placidochromis_ornatus_1,length=794>
##contig=<ID=uce-1041_placidochromis_ornatus_1,length=744>
##contig=<ID=uce-139_placidochromis_ornatus_1,length=690>
##contig=<ID=uce-1099_placidochromis_ornatus_1,length=734>
##contig=<ID=uce-1103_placidochromis_ornatus_1,length=524>
##contig=<ID=uce-285_placidochromis_ornatus_1,length=622>
##contig=<ID=uce-189_placidochromis_ornatus_1,length=801>
##contig=<ID=uce-933_placidochromis_ornatus_1,length=823>
##contig=<ID=uce-727_placidochromis_ornatus_1,length=566>
##contig=<ID=uce-471_placidochromis_ornatus_1,length=852>
##contig=<ID=uce-515_placidochromis_ornatus_1,length=597>
##contig=<ID=uce-741_placidochromis_ornatus_1,length=441>
##contig=<ID=uce-214_placidochromis_ornatus_1,length=623>
##contig=<ID=uce-631_placidochromis_ornatus_1,length=642>
##contig=<ID=uce-162_placidochromis_ornatus_1,length=853>
##contig=<ID=uce-349_placidochromis_ornatus_1,length=951>
##contig=<ID=uce-372_placidochromis_ornatus_1,length=698>
##contig=<ID=uce-870_placidochromis_ornatus_1,length=711>
##contig=<ID=uce-315_placidochromis_ornatus_1,length=785>
##contig=<ID=uce-486_placidochromis_ornatus_1,length=532>
##contig=<ID=uce-1208_placidochromis_ornatus_1,length=529>
##contig=<ID=uce-1224_placidochromis_ornatus_1,length=745>
##contig=<ID=uce-456_placidochromis_ornatus_1,length=871>
##contig=<ID=uce-783_placidochromis_ornatus_1,length=925>
##contig=<ID=uce-45_placidochromis_ornatus_1,length=899>
##contig=<ID=uce-434_placidochromis_ornatus_1,length=732>
##contig=<ID=uce-171_placidochromis_ornatus_1,length=446>
##contig=<ID=uce-261_placidochromis_ornatus_1,length=589>
##contig=<ID=uce-92_placidochromis_ornatus_1,length=363>
##contig=<ID=uce-898_placidochromis_ornatus_1,length=618>
##contig=<ID=uce-1114_placidochromis_ornatus_1,length=677>
##contig=<ID=uce-734_placidochromis_ornatus_1,length=839>
##contig=<ID=uce-1254_placidochromis_ornatus_1,length=715>
##contig=<ID=uce-1072_placidochromis_ornatus_1,length=808>
##contig=<ID=uce-113_placidochromis_ornatus_1,length=834>
##contig=<ID=uce-202_placidochromis_ornatus_1,length=587>
##contig=<ID=uce-910_placidochromis_ornatus_1,length=799>
##contig=<ID=uce-915_placidochromis_ornatus_1,length=1133>
##contig=<ID=uce-608_placidochromis_ornatus_1,length=645>
##contig=<ID=uce-512_placidochromis_ornatus_1,length=883>
##contig=<ID=uce-1078_placidochromis_ornatus_1,length=891>
##contig=<ID=uce-1182_placidochromis_ornatus_1,length=708>
##contig=<ID=uce-1116_placidochromis_ornatus_1,length=804>
##contig=<ID=uce-580_placidochromis_ornatus_1,length=572>
##contig=<ID=uce-583_placidochromis_ornatus_1,length=724>
##contig=<ID=uce-378_placidochromis_ornatus_1,length=703>
##contig=<ID=uce-51_placidochromis_ornatus_1,length=812>
##contig=<ID=uce-811_placidochromis_ornatus_1,length=892>
##contig=<ID=uce-1213_placidochromis_ornatus_1,length=710>
##contig=<ID=uce-1320_placidochromis_ornatus_1,length=1077>
##contig=<ID=uce-36_placidochromis_ornatus_1,length=472>
##contig=<ID=uce-630_placidochromis_ornatus_1,length=532>
##contig=<ID=uce-454_placidochromis_ornatus_1,length=672>
##contig=<ID=uce-573_placidochromis_ornatus_1,length=910>
##contig=<ID=uce-1169_placidochromis_ornatus_1,length=696>
##contig=<ID=uce-559_placidochromis_ornatus_1,length=687>
##contig=<ID=uce-1340_placidochromis_ornatus_1,length=565>
##contig=<ID=uce-109_placidochromis_ornatus_1,length=711>
##contig=<ID=uce-425_placidochromis_ornatus_1,length=746>
##contig=<ID=uce-76_placidochromis_ornatus_1,length=383>
##contig=<ID=uce-58_placidochromis_ornatus_1,length=613>
##contig=<ID=uce-698_placidochromis_ornatus_1,length=593>
##contig=<ID=uce-760_placidochromis_ornatus_1,length=687>
##contig=<ID=uce-338_placidochromis_ornatus_1,length=1447>
##contig=<ID=uce-401_placidochromis_ornatus_1,length=463>
##contig=<ID=uce-66_placidochromis_ornatus_1,length=546>
##contig=<ID=uce-426_placidochromis_ornatus_1,length=631>
##contig=<ID=uce-495_placidochromis_ornatus_1,length=744>
##contig=<ID=uce-116_placidochromis_ornatus_1,length=905>
##contig=<ID=uce-1143_placidochromis_ornatus_1,length=759>
##contig=<ID=uce-851_placidochromis_ornatus_1,length=826>
##contig=<ID=uce-1108_placidochromis_ornatus_1,length=739>
##contig=<ID=uce-1239_placidochromis_ornatus_1,length=753>
##contig=<ID=uce-792_placidochromis_ornatus_1,length=723>
##contig=<ID=uce-875_placidochromis_ornatus_1,length=811>
##contig=<ID=uce-884_placidochromis_ornatus_1,length=430>
##contig=<ID=uce-81_placidochromis_ornatus_1,length=835>
##contig=<ID=uce-849_placidochromis_ornatus_1,length=625>
##contig=<ID=uce-1225_placidochromis_ornatus_1,length=687>
##contig=<ID=uce-294_placidochromis_ornatus_1,length=478>
##contig=<ID=uce-694_placidochromis_ornatus_1,length=832>
##contig=<ID=uce-786_placidochromis_ornatus_1,length=731>
##contig=<ID=uce-1132_placidochromis_ornatus_1,length=1022>
##contig=<ID=uce-133_placidochromis_ornatus_1,length=647>
##contig=<ID=uce-172_placidochromis_ornatus_1,length=1011>
##contig=<ID=uce-355_placidochromis_ornatus_1,length=768>
##contig=<ID=uce-533_placidochromis_ornatus_1,length=919>
##contig=<ID=uce-96_placidochromis_ornatus_1,length=744>
##contig=<ID=uce-42_placidochromis_ornatus_1,length=895>
##contig=<ID=uce-462_placidochromis_ornatus_1,length=1135>
##contig=<ID=uce-483_placidochromis_ornatus_1,length=778>
##contig=<ID=uce-632_placidochromis_ornatus_1,length=848>
##contig=<ID=uce-975_placidochromis_ornatus_1,length=723>
##contig=<ID=uce-819_placidochromis_ornatus_1,length=994>
##contig=<ID=uce-1209_placidochromis_ornatus_1,length=438>
##contig=<ID=uce-798_placidochromis_ornatus_1,length=841>
##contig=<ID=uce-842_placidochromis_ornatus_1,length=739>
##contig=<ID=uce-267_placidochromis_ornatus_1,length=828>
##contig=<ID=uce-1194_placidochromis_ornatus_1,length=771>
##contig=<ID=uce-1259_placidochromis_ornatus_1,length=594>
##contig=<ID=uce-1234_placidochromis_ornatus_1,length=1298>
##contig=<ID=uce-661_placidochromis_ornatus_1,length=3772>
##contig=<ID=uce-1_placidochromis_ornatus_1,length=678>
##contig=<ID=uce-1195_placidochromis_ornatus_1,length=699>
##contig=<ID=uce-392_placidochromis_ornatus_1,length=555>
##contig=<ID=uce-1327_placidochromis_ornatus_1,length=643>
##contig=<ID=uce-31_placidochromis_ornatus_1,length=1047>
##contig=<ID=uce-625_placidochromis_ornatus_1,length=714>
##contig=<ID=uce-457_placidochromis_ornatus_1,length=864>
##contig=<ID=uce-858_placidochromis_ornatus_1,length=908>
##contig=<ID=uce-602_placidochromis_ornatus_1,length=797>
##contig=<ID=uce-443_placidochromis_ornatus_1,length=807>
##contig=<ID=uce-16_placidochromis_ornatus_1,length=999>
##contig=<ID=uce-359_placidochromis_ornatus_1,length=1063>
##contig=<ID=uce-91_placidochromis_ornatus_1,length=847>
##contig=<ID=uce-251_placidochromis_ornatus_1,length=807>
##contig=<ID=uce-1184_placidochromis_ornatus_1,length=752>
##contig=<ID=uce-976_placidochromis_ornatus_1,length=769>
##contig=<ID=uce-695_placidochromis_ornatus_1,length=779>
##contig=<ID=uce-422_placidochromis_ornatus_1,length=869>
##contig=<ID=uce-732_placidochromis_ornatus_1,length=798>
##contig=<ID=uce-1295_placidochromis_ornatus_1,length=830>
##contig=<ID=uce-479_placidochromis_ornatus_1,length=845>
##contig=<ID=uce-997_placidochromis_ornatus_1,length=848>
##contig=<ID=uce-1324_placidochromis_ornatus_1,length=825>
##contig=<ID=uce-1141_placidochromis_ornatus_1,length=856>
##contig=<ID=uce-1192_placidochromis_ornatus_1,length=731>
##contig=<ID=uce-529_placidochromis_ornatus_1,length=984>
##contig=<ID=uce-971_placidochromis_ornatus_1,length=758>
##contig=<ID=uce-978_placidochromis_ornatus_1,length=703>
##contig=<ID=uce-1082_placidochromis_ornatus_1,length=747>
##contig=<ID=uce-276_placidochromis_ornatus_1,length=964>
##contig=<ID=uce-669_placidochromis_ornatus_1,length=680>
##contig=<ID=uce-827_placidochromis_ornatus_1,length=766>
##contig=<ID=uce-490_placidochromis_ornatus_1,length=1069>
##contig=<ID=uce-726_placidochromis_ornatus_1,length=771>
##contig=<ID=uce-1321_placidochromis_ornatus_1,length=781>
##contig=<ID=uce-643_placidochromis_ornatus_1,length=712>
##contig=<ID=uce-140_placidochromis_ornatus_1,length=819>
##contig=<ID=uce-977_placidochromis_ornatus_1,length=775>
##contig=<ID=uce-1015_placidochromis_ornatus_1,length=910>
##contig=<ID=uce-752_placidochromis_ornatus_1,length=763>
##contig=<ID=uce-121_placidochromis_ornatus_1,length=899>
##contig=<ID=uce-923_placidochromis_ornatus_1,length=848>
##contig=<ID=uce-823_placidochromis_ornatus_1,length=1050>
##contig=<ID=uce-385_placidochromis_ornatus_1,length=908>
##contig=<ID=uce-61_placidochromis_ornatus_1,length=887>
##contig=<ID=uce-375_placidochromis_ornatus_1,length=1360>
##contig=<ID=uce-373_placidochromis_ornatus_1,length=723>
##contig=<ID=uce-663_placidochromis_ornatus_1,length=906>
##contig=<ID=uce-622_placidochromis_ornatus_1,length=784>
##contig=<ID=uce-184_placidochromis_ornatus_1,length=918>
##contig=<ID=uce-560_placidochromis_ornatus_1,length=919>
##contig=<ID=uce-1260_placidochromis_ornatus_1,length=775>
##contig=<ID=uce-636_placidochromis_ornatus_1,length=1066>
##contig=<ID=uce-1218_placidochromis_ornatus_1,length=682>
##contig=<ID=uce-981_placidochromis_ornatus_1,length=762>
##contig=<ID=uce-686_placidochromis_ornatus_1,length=860>
##contig=<ID=uce-1128_placidochromis_ornatus_1,length=1032>
##contig=<ID=uce-23_placidochromis_ornatus_1,length=538>
##contig=<ID=uce-119_placidochromis_ornatus_1,length=867>
##contig=<ID=uce-653_placidochromis_ornatus_1,length=864>
##contig=<ID=uce-1317_placidochromis_ornatus_1,length=770>
##contig=<ID=uce-1038_placidochromis_ornatus_1,length=849>
##contig=<ID=uce-18_placidochromis_ornatus_1,length=843>
##contig=<ID=uce-444_placidochromis_ornatus_1,length=797>
##contig=<ID=uce-1013_placidochromis_ornatus_1,length=854>
##contig=<ID=uce-739_placidochromis_ornatus_1,length=577>
##contig=<ID=uce-405_placidochromis_ornatus_1,length=881>
##contig=<ID=uce-1055_placidochromis_ornatus_1,length=886>
##contig=<ID=uce-1022_placidochromis_ornatus_1,length=685>
##contig=<ID=uce-1174_placidochromis_ornatus_1,length=711>
##contig=<ID=uce-126_placidochromis_ornatus_1,length=716>
##contig=<ID=uce-254_placidochromis_ornatus_1,length=762>
##contig=<ID=uce-795_placidochromis_ornatus_1,length=560>
##contig=<ID=uce-287_placidochromis_ornatus_1,length=728>
##contig=<ID=uce-857_placidochromis_ornatus_1,length=796>
##contig=<ID=uce-1140_placidochromis_ornatus_1,length=889>
##contig=<ID=uce-1183_placidochromis_ornatus_1,length=902>
##contig=<ID=uce-645_placidochromis_ornatus_1,length=581>
##contig=<ID=uce-740_placidochromis_ornatus_1,length=983>
##contig=<ID=uce-913_placidochromis_ornatus_1,length=834>
##contig=<ID=uce-220_placidochromis_ornatus_1,length=866>
##contig=<ID=uce-1252_placidochromis_ornatus_1,length=964>
##contig=<ID=uce-387_placidochromis_ornatus_1,length=862>
##contig=<ID=uce-808_placidochromis_ornatus_1,length=803>
##contig=<ID=uce-1285_placidochromis_ornatus_1,length=799>
##contig=<ID=uce-509_placidochromis_ornatus_1,length=811>
##contig=<ID=uce-729_placidochromis_ornatus_1,length=1023>
##contig=<ID=uce-880_placidochromis_ornatus_1,length=470>
##contig=<ID=uce-346_placidochromis_ornatus_1,length=786>
##contig=<ID=uce-756_placidochromis_ornatus_1,length=756>
##contig=<ID=uce-1261_placidochromis_ornatus_1,length=566>
##contig=<ID=uce-65_placidochromis_ornatus_1,length=666>
##contig=<ID=uce-458_placidochromis_ornatus_1,length=960>
##contig=<ID=uce-549_placidochromis_ornatus_1,length=833>
##contig=<ID=uce-237_placidochromis_ornatus_1,length=1044>
##contig=<ID=uce-934_placidochromis_ornatus_1,length=1174>
##contig=<ID=uce-872_placidochromis_ornatus_1,length=594>
##contig=<ID=uce-526_placidochromis_ornatus_1,length=844>
##contig=<ID=uce-259_placidochromis_ornatus_1,length=735>
##contig=<ID=uce-766_placidochromis_ornatus_1,length=777>
##contig=<ID=uce-1007_placidochromis_ornatus_1,length=883>
##contig=<ID=uce-522_placidochromis_ornatus_1,length=748>
##contig=<ID=uce-882_placidochromis_ornatus_1,length=965>
##contig=<ID=uce-1146_placidochromis_ornatus_1,length=871>
##contig=<ID=uce-1180_placidochromis_ornatus_1,length=698>
##contig=<ID=uce-1276_placidochromis_ornatus_1,length=813>
##contig=<ID=uce-768_placidochromis_ornatus_1,length=740>
##contig=<ID=uce-969_placidochromis_ornatus_1,length=1072>
##contig=<ID=uce-1023_placidochromis_ornatus_1,length=816>
##contig=<ID=uce-1086_placidochromis_ornatus_1,length=631>
##contig=<ID=uce-26_placidochromis_ornatus_1,length=898>
##contig=<ID=uce-620_placidochromis_ornatus_1,length=848>
##contig=<ID=uce-702_placidochromis_ornatus_1,length=981>
##contig=<ID=uce-252_placidochromis_ornatus_1,length=964>
##contig=<ID=uce-855_placidochromis_ornatus_1,length=1339>
##contig=<ID=uce-730_placidochromis_ornatus_1,length=645>
##contig=<ID=uce-773_placidochromis_ornatus_1,length=836>
##contig=<ID=uce-1077_placidochromis_ornatus_1,length=562>
##contig=<ID=uce-217_placidochromis_ornatus_1,length=784>
##contig=<ID=uce-112_placidochromis_ornatus_1,length=715>
##contig=<ID=uce-794_placidochromis_ornatus_1,length=1064>
##contig=<ID=uce-1093_placidochromis_ornatus_1,length=788>
##contig=<ID=uce-594_placidochromis_ornatus_1,length=790>
##contig=<ID=uce-1191_placidochromis_ornatus_1,length=790>
##contig=<ID=uce-1119_placidochromis_ornatus_1,length=783>
##contig=<ID=uce-215_placidochromis_ornatus_1,length=900>
##contig=<ID=uce-376_placidochromis_ornatus_1,length=815>
##contig=<ID=uce-743_placidochromis_ornatus_1,length=810>
##contig=<ID=uce-225_placidochromis_ornatus_1,length=773>
##contig=<ID=uce-1326_placidochromis_ornatus_1,length=784>
##contig=<ID=uce-1247_placidochromis_ornatus_1,length=995>
##contig=<ID=uce-748_placidochromis_ornatus_1,length=855>
##contig=<ID=uce-579_placidochromis_ornatus_1,length=798>
##contig=<ID=uce-826_placidochromis_ornatus_1,length=1878>
##contig=<ID=uce-555_placidochromis_ornatus_1,length=801>
##contig=<ID=uce-244_placidochromis_ornatus_1,length=862>
##contig=<ID=uce-19_placidochromis_ornatus_1,length=737>
##contig=<ID=uce-324_placidochromis_ornatus_1,length=704>
##contig=<ID=uce-987_placidochromis_ornatus_1,length=868>
##contig=<ID=uce-406_placidochromis_ornatus_1,length=865>
##contig=<ID=uce-1220_placidochromis_ornatus_1,length=724>
##contig=<ID=uce-537_placidochromis_ornatus_1,length=837>
##contig=<ID=uce-1211_placidochromis_ornatus_1,length=859>
##contig=<ID=uce-678_placidochromis_ornatus_1,length=843>
##contig=<ID=uce-115_placidochromis_ornatus_1,length=749>
##contig=<ID=uce-1181_placidochromis_ornatus_1,length=744>
##contig=<ID=uce-956_placidochromis_ornatus_1,length=750>
##contig=<ID=uce-774_placidochromis_ornatus_1,length=896>
##contig=<ID=uce-1065_placidochromis_ornatus_1,length=781>
##contig=<ID=uce-236_placidochromis_ornatus_1,length=819>
##contig=<ID=uce-561_placidochromis_ornatus_1,length=711>
##contig=<ID=uce-408_placidochromis_ornatus_1,length=883>
##contig=<ID=uce-804_placidochromis_ornatus_1,length=877>
##contig=<ID=uce-1067_placidochromis_ornatus_1,length=755>
##contig=<ID=uce-1215_placidochromis_ornatus_1,length=716>
##contig=<ID=uce-358_placidochromis_ornatus_1,length=845>
##contig=<ID=uce-595_placidochromis_ornatus_1,length=772>
##contig=<ID=uce-1290_placidochromis_ornatus_1,length=926>
##contig=<ID=uce-263_placidochromis_ornatus_1,length=1028>
##contig=<ID=uce-519_placidochromis_ornatus_1,length=865>
##contig=<ID=uce-507_placidochromis_ornatus_1,length=876>
##contig=<ID=uce-354_placidochromis_ornatus_1,length=455>
##contig=<ID=uce-1028_placidochromis_ornatus_1,length=898>
##contig=<ID=uce-101_placidochromis_ornatus_1,length=1086>
##contig=<ID=uce-1085_placidochromis_ornatus_1,length=749>
##contig=<ID=uce-696_placidochromis_ornatus_1,length=551>
##contig=<ID=uce-180_placidochromis_ornatus_1,length=936>
##contig=<ID=uce-312_placidochromis_ornatus_1,length=764>
##contig=<ID=uce-921_placidochromis_ornatus_1,length=767>
##contig=<ID=uce-307_placidochromis_ornatus_1,length=818>
##contig=<ID=uce-624_placidochromis_ornatus_1,length=782>
##contig=<ID=uce-568_placidochromis_ornatus_1,length=767>
##contig=<ID=uce-448_placidochromis_ornatus_1,length=832>
##contig=<ID=uce-1131_placidochromis_ornatus_1,length=608>
##contig=<ID=uce-927_placidochromis_ornatus_1,length=914>
##contig=<ID=uce-1006_placidochromis_ornatus_1,length=567>
##contig=<ID=uce-469_placidochromis_ornatus_1,length=665>
##contig=<ID=uce-1125_placidochromis_ornatus_1,length=814>
##contig=<ID=uce-290_placidochromis_ornatus_1,length=906>
##contig=<ID=uce-1057_placidochromis_ornatus_1,length=1188>
##contig=<ID=uce-56_placidochromis_ornatus_1,length=987>
##contig=<ID=uce-1054_placidochromis_ornatus_1,length=676>
##contig=<ID=uce-1206_placidochromis_ornatus_1,length=716>
##contig=<ID=uce-566_placidochromis_ornatus_1,length=803>
##contig=<ID=uce-1097_placidochromis_ornatus_1,length=1077>
##contig=<ID=uce-1134_placidochromis_ornatus_1,length=811>
##contig=<ID=uce-788_placidochromis_ornatus_1,length=965>
##contig=<ID=uce-219_placidochromis_ornatus_1,length=873>
##contig=<ID=uce-936_placidochromis_ornatus_1,length=714>
##contig=<ID=uce-546_placidochromis_ornatus_1,length=874>
##contig=<ID=uce-365_placidochromis_ornatus_1,length=891>
##contig=<ID=uce-1310_placidochromis_ornatus_1,length=998>
##contig=<ID=uce-494_placidochromis_ornatus_1,length=1139>
##contig=<ID=uce-104_placidochromis_ornatus_1,length=786>
##contig=<ID=uce-67_placidochromis_ornatus_1,length=796>
##contig=<ID=uce-30_placidochromis_ornatus_1,length=1069>
##contig=<ID=uce-1166_placidochromis_ornatus_1,length=723>
##contig=<ID=uce-393_placidochromis_ornatus_1,length=865>
##contig=<ID=uce-415_placidochromis_ornatus_1,length=666>
##contig=<ID=uce-245_placidochromis_ornatus_1,length=687>
##contig=<ID=uce-1126_placidochromis_ornatus_1,length=790>
##contig=<ID=uce-847_placidochromis_ornatus_1,length=733>
##contig=<ID=uce-968_placidochromis_ornatus_1,length=769>
##contig=<ID=uce-48_placidochromis_ornatus_1,length=663>
##contig=<ID=uce-188_placidochromis_ornatus_1,length=838>
##contig=<ID=uce-78_placidochromis_ornatus_1,length=947>
##contig=<ID=uce-699_placidochromis_ornatus_1,length=770>
##contig=<ID=uce-535_placidochromis_ornatus_1,length=886>
##contig=<ID=uce-411_placidochromis_ornatus_1,length=763>
##contig=<ID=uce-348_placidochromis_ornatus_1,length=726>
##contig=<ID=uce-966_placidochromis_ornatus_1,length=921>
##contig=<ID=uce-640_placidochromis_ornatus_1,length=1056>
##contig=<ID=uce-82_placidochromis_ornatus_1,length=897>
##contig=<ID=uce-302_placidochromis_ornatus_1,length=787>
##contig=<ID=uce-274_placidochromis_ornatus_1,length=738>
##contig=<ID=uce-785_placidochromis_ornatus_1,length=969>
##contig=<ID=uce-1228_placidochromis_ornatus_1,length=898>
##contig=<ID=uce-361_placidochromis_ornatus_1,length=711>
##contig=<ID=uce-127_placidochromis_ornatus_1,length=785>
##contig=<ID=uce-14_placidochromis_ornatus_1,length=718>
##contig=<ID=uce-1117_placidochromis_ornatus_1,length=871>
##contig=<ID=uce-413_placidochromis_ornatus_1,length=570>
##contig=<ID=uce-1246_placidochromis_ornatus_1,length=1084>
##contig=<ID=uce-906_placidochromis_ornatus_1,length=533>
##contig=<ID=uce-671_placidochromis_ornatus_1,length=685>
##contig=<ID=uce-377_placidochromis_ornatus_1,length=763>
##contig=<ID=uce-253_placidochromis_ornatus_1,length=688>
##contig=<ID=uce-980_placidochromis_ornatus_1,length=1045>
##contig=<ID=uce-38_placidochromis_ornatus_1,length=832>
##contig=<ID=uce-833_placidochromis_ornatus_1,length=897>
##contig=<ID=uce-367_placidochromis_ornatus_1,length=960>
##contig=<ID=uce-325_placidochromis_ornatus_1,length=917>
##contig=<ID=uce-869_placidochromis_ornatus_1,length=861>
##contig=<ID=uce-990_placidochromis_ornatus_1,length=898>
##contig=<ID=uce-864_placidochromis_ornatus_1,length=1032>
##contig=<ID=uce-110_placidochromis_ornatus_1,length=576>
##contig=<ID=uce-924_placidochromis_ornatus_1,length=796>
##contig=<ID=uce-938_placidochromis_ornatus_1,length=513>
##contig=<ID=uce-107_placidochromis_ornatus_1,length=664>
##contig=<ID=uce-1173_placidochromis_ornatus_1,length=781>
##contig=<ID=uce-47_placidochromis_ornatus_1,length=873>
##contig=<ID=uce-90_placidochromis_ornatus_1,length=776>
##contig=<ID=uce-316_placidochromis_ornatus_1,length=851>
##contig=<ID=uce-242_placidochromis_ornatus_1,length=722>
##contig=<ID=uce-1062_placidochromis_ornatus_1,length=749>
##contig=<ID=uce-693_placidochromis_ornatus_1,length=675>
##contig=<ID=uce-641_placidochromis_ornatus_1,length=834>
##contig=<ID=uce-832_placidochromis_ornatus_1,length=782>
##contig=<ID=uce-650_placidochromis_ornatus_1,length=786>
##contig=<ID=uce-209_placidochromis_ornatus_1,length=651>
##contig=<ID=uce-719_placidochromis_ornatus_1,length=692>
##contig=<ID=uce-908_placidochromis_ornatus_1,length=785>
##contig=<ID=uce-1274_placidochromis_ornatus_1,length=715>
##contig=<ID=uce-416_placidochromis_ornatus_1,length=737>
##contig=<ID=uce-516_placidochromis_ornatus_1,length=847>
##contig=<ID=uce-530_placidochromis_ornatus_1,length=783>
##contig=<ID=uce-829_placidochromis_ornatus_1,length=738>
##contig=<ID=uce-983_placidochromis_ornatus_1,length=916>
##contig=<ID=uce-540_placidochromis_ornatus_1,length=968>
##contig=<ID=uce-231_placidochromis_ornatus_1,length=894>
##contig=<ID=uce-141_placidochromis_ornatus_1,length=867>
##contig=<ID=uce-8_placidochromis_ornatus_1,length=917>
##contig=<ID=uce-521_placidochromis_ornatus_1,length=698>
##contig=<ID=uce-3_placidochromis_ornatus_1,length=882>
##contig=<ID=uce-124_placidochromis_ornatus_1,length=755>
##contig=<ID=uce-973_placidochromis_ornatus_1,length=761>
##contig=<ID=uce-105_placidochromis_ornatus_1,length=935>
##contig=<ID=uce-93_placidochromis_ornatus_1,length=470>
##contig=<ID=uce-1288_placidochromis_ornatus_1,length=717>
##contig=<ID=uce-335_placidochromis_ornatus_1,length=789>
##contig=<ID=uce-1106_placidochromis_ornatus_1,length=723>
##contig=<ID=uce-953_placidochromis_ornatus_1,length=846>
##contig=<ID=uce-460_placidochromis_ornatus_1,length=870>
##contig=<ID=uce-106_placidochromis_ornatus_1,length=733>
##contig=<ID=uce-793_placidochromis_ornatus_1,length=865>
##contig=<ID=uce-57_placidochromis_ornatus_1,length=626>
##contig=<ID=uce-221_placidochromis_ornatus_1,length=779>
##contig=<ID=uce-388_placidochromis_ornatus_1,length=723>
##contig=<ID=uce-279_placidochromis_ornatus_1,length=879>
##contig=<ID=uce-446_placidochromis_ornatus_1,length=738>
##contig=<ID=uce-674_placidochromis_ornatus_1,length=799>
##contig=<ID=uce-1144_placidochromis_ornatus_1,length=619>
##contig=<ID=uce-806_placidochromis_ornatus_1,length=710>
##contig=<ID=uce-1314_placidochromis_ornatus_1,length=749>
##contig=<ID=uce-656_placidochromis_ornatus_1,length=772>
##contig=<ID=uce-1296_placidochromis_ornatus_1,length=762>
##contig=<ID=uce-601_placidochromis_ornatus_1,length=796>
##contig=<ID=uce-1257_placidochromis_ornatus_1,length=824>
##contig=<ID=uce-400_placidochromis_ornatus_1,length=804>
##contig=<ID=uce-363_placidochromis_ornatus_1,length=891>
##contig=<ID=uce-181_placidochromis_ornatus_1,length=832>
##contig=<ID=uce-1094_placidochromis_ornatus_1,length=731>
##contig=<ID=uce-713_placidochromis_ornatus_1,length=794>
##contig=<ID=uce-262_placidochromis_ornatus_1,length=1155>
##contig=<ID=uce-323_placidochromis_ornatus_1,length=750>
##contig=<ID=uce-1249_placidochromis_ornatus_1,length=628>
##contig=<ID=uce-299_placidochromis_ornatus_1,length=750>
##contig=<ID=uce-309_placidochromis_ornatus_1,length=634>
##contig=<ID=uce-960_placidochromis_ornatus_1,length=745>
##contig=<ID=uce-943_placidochromis_ornatus_1,length=735>
##contig=<ID=uce-1204_placidochromis_ornatus_1,length=773>
##contig=<ID=uce-21_placidochromis_ornatus_1,length=823>
##contig=<ID=uce-151_placidochromis_ornatus_1,length=772>
##contig=<ID=uce-499_placidochromis_ornatus_1,length=1055>
##contig=<ID=uce-1046_placidochromis_ornatus_1,length=867>
##contig=<ID=uce-157_placidochromis_ornatus_1,length=836>
##contig=<ID=uce-147_placidochromis_ornatus_1,length=762>
##contig=<ID=uce-722_placidochromis_ornatus_1,length=805>
##contig=<ID=uce-534_placidochromis_ornatus_1,length=593>
##contig=<ID=uce-449_placidochromis_ornatus_1,length=1038>
##contig=<ID=uce-222_placidochromis_ornatus_1,length=702>
##contig=<ID=uce-155_placidochromis_ornatus_1,length=718>
##contig=<ID=uce-1272_placidochromis_ornatus_1,length=649>
##contig=<ID=uce-332_placidochromis_ornatus_1,length=983>
##contig=<ID=uce-15_placidochromis_ornatus_1,length=695>
##contig=<ID=uce-167_placidochromis_ornatus_1,length=763>
##contig=<ID=uce-89_placidochromis_ornatus_1,length=1029>
##contig=<ID=uce-205_placidochromis_ornatus_1,length=722>
##contig=<ID=uce-321_placidochromis_ornatus_1,length=748>
##contig=<ID=uce-690_placidochromis_ornatus_1,length=740>
##contig=<ID=uce-619_placidochromis_ornatus_1,length=755>
##contig=<ID=uce-304_placidochromis_ornatus_1,length=790>
##contig=<ID=uce-175_placidochromis_ornatus_1,length=746>
##contig=<ID=uce-802_placidochromis_ornatus_1,length=894>
##contig=<ID=uce-286_placidochromis_ornatus_1,length=790>
##contig=<ID=uce-784_placidochromis_ornatus_1,length=690>
##contig=<ID=uce-227_placidochromis_ornatus_1,length=634>
##contig=<ID=uce-757_placidochromis_ornatus_1,length=794>
##contig=<ID=uce-703_placidochromis_ornatus_1,length=730>
##contig=<ID=uce-345_placidochromis_ornatus_1,length=803>
##contig=<ID=uce-154_placidochromis_ornatus_1,length=495>
##contig=<ID=uce-1223_placidochromis_ornatus_1,length=712>
##contig=<ID=uce-1080_placidochromis_ornatus_1,length=1071>
##contig=<ID=uce-592_placidochromis_ornatus_1,length=628>
##contig=<ID=uce-168_placidochromis_ornatus_1,length=699>
##contig=<ID=uce-216_placidochromis_ornatus_1,length=661>
##contig=<ID=uce-754_placidochromis_ornatus_1,length=934>
##contig=<ID=uce-891_placidochromis_ornatus_1,length=1200>
##contig=<ID=uce-994_placidochromis_ornatus_1,length=584>
##contig=<ID=uce-366_placidochromis_ornatus_1,length=797>
##contig=<ID=uce-99_placidochromis_ornatus_1,length=718>
##contig=<ID=uce-1219_placidochromis_ornatus_1,length=691>
##contig=<ID=uce-552_placidochromis_ornatus_1,length=805>
##contig=<ID=uce-588_placidochromis_ornatus_1,length=517>
##contig=<ID=uce-605_placidochromis_ornatus_1,length=517>
##contig=<ID=uce-919_placidochromis_ornatus_1,length=647>
##contig=<ID=uce-159_placidochromis_ornatus_1,length=813>
##contig=<ID=uce-333_placidochromis_ornatus_1,length=729>
##contig=<ID=uce-192_placidochromis_ornatus_1,length=878>
##contig=<ID=uce-1087_placidochromis_ornatus_1,length=898>
##contig=<ID=uce-815_placidochromis_ornatus_1,length=961>
##contig=<ID=uce-581_placidochromis_ornatus_1,length=840>
##contig=<ID=uce-1092_placidochromis_ornatus_1,length=913>
##contig=<ID=uce-351_placidochromis_ornatus_1,length=839>
##contig=<ID=uce-1035_placidochromis_ornatus_1,length=764>
##contig=<ID=uce-600_placidochromis_ornatus_1,length=1140>
##contig=<ID=uce-999_placidochromis_ornatus_1,length=1082>
##contig=<ID=uce-1216_placidochromis_ornatus_1,length=842>
##contig=<ID=uce-1335_placidochromis_ornatus_1,length=638>
##contig=<ID=uce-899_placidochromis_ornatus_1,length=765>
##contig=<ID=uce-556_placidochromis_ornatus_1,length=848>
##contig=<ID=uce-1122_placidochromis_ornatus_1,length=820>
##contig=<ID=uce-724_placidochromis_ornatus_1,length=784>
##contig=<ID=uce-1299_placidochromis_ornatus_1,length=690>
##contig=<ID=uce-173_placidochromis_ornatus_1,length=825>
##contig=<ID=uce-961_placidochromis_ornatus_1,length=512>
##contig=<ID=uce-25_placidochromis_ornatus_1,length=720>
##contig=<ID=uce-525_placidochromis_ornatus_1,length=534>
##contig=<ID=uce-901_placidochromis_ornatus_1,length=539>
##contig=<ID=uce-187_placidochromis_ornatus_1,length=627>
##contig=<ID=uce-129_placidochromis_ornatus_1,length=816>
##contig=<ID=uce-1329_placidochromis_ornatus_1,length=783>
##contig=<ID=uce-548_placidochromis_ornatus_1,length=634>
##contig=<ID=uce-496_placidochromis_ornatus_1,length=743>
##contig=<ID=uce-468_placidochromis_ornatus_1,length=1092>
##contig=<ID=uce-472_placidochromis_ornatus_1,length=893>
##contig=<ID=uce-584_placidochromis_ornatus_1,length=687>
##contig=<ID=uce-1266_placidochromis_ornatus_1,length=813>
##contig=<ID=uce-427_placidochromis_ornatus_1,length=582>
##contig=<ID=uce-626_placidochromis_ornatus_1,length=839>
##contig=<ID=uce-1323_placidochromis_ornatus_1,length=943>
##contig=<ID=uce-816_placidochromis_ornatus_1,length=874>
##contig=<ID=uce-523_placidochromis_ornatus_1,length=689>
##contig=<ID=uce-1024_placidochromis_ornatus_1,length=755>
##contig=<ID=uce-550_placidochromis_ornatus_1,length=893>
##contig=<ID=uce-280_placidochromis_ornatus_1,length=613>
##contig=<ID=uce-1175_placidochromis_ornatus_1,length=837>
##contig=<ID=uce-1292_placidochromis_ornatus_1,length=640>
##contig=<ID=uce-692_placidochromis_ornatus_1,length=841>
##contig=<ID=uce-907_placidochromis_ornatus_1,length=776>
##contig=<ID=uce-965_placidochromis_ornatus_1,length=714>
##contig=<ID=uce-1212_placidochromis_ornatus_1,length=720>
##contig=<ID=uce-781_placidochromis_ornatus_1,length=906>
##contig=<ID=uce-383_placidochromis_ornatus_1,length=858>
##contig=<ID=uce-655_placidochromis_ornatus_1,length=747>
##contig=<ID=uce-278_placidochromis_ornatus_1,length=855>
##contig=<ID=uce-301_placidochromis_ornatus_1,length=919>
##contig=<ID=uce-688_placidochromis_ornatus_1,length=252>
##contig=<ID=uce-797_placidochromis_ornatus_1,length=558>
##contig=<ID=uce-558_placidochromis_ornatus_1,length=584>
##contig=<ID=uce-201_placidochromis_ornatus_1,length=961>
##contig=<ID=uce-1279_placidochromis_ornatus_1,length=844>
##contig=<ID=uce-1020_placidochromis_ornatus_1,length=750>
##contig=<ID=uce-232_placidochromis_ornatus_1,length=653>
##contig=<ID=uce-1136_placidochromis_ornatus_1,length=706>
##contig=<ID=uce-136_placidochromis_ornatus_1,length=878>
##contig=<ID=uce-648_placidochromis_ornatus_1,length=700>
##contig=<ID=uce-283_placidochromis_ornatus_1,length=640>
##contig=<ID=uce-751_placidochromis_ornatus_1,length=733>
##contig=<ID=uce-482_placidochromis_ornatus_1,length=877>
##contig=<ID=uce-414_placidochromis_ornatus_1,length=799>
##contig=<ID=uce-682_placidochromis_ornatus_1,length=777>
##contig=<ID=uce-1073_placidochromis_ornatus_1,length=849>
##contig=<ID=uce-843_placidochromis_ornatus_1,length=351>
##contig=<ID=uce-576_placidochromis_ornatus_1,length=826>
##contig=<ID=uce-1196_placidochromis_ornatus_1,length=845>
##contig=<ID=uce-32_placidochromis_ornatus_1,length=938>
##contig=<ID=uce-374_placidochromis_ornatus_1,length=690>
##contig=<ID=uce-697_placidochromis_ornatus_1,length=790>
##contig=<ID=uce-1061_placidochromis_ornatus_1,length=696>
##contig=<ID=uce-430_placidochromis_ornatus_1,length=784>
##contig=<ID=uce-1267_placidochromis_ornatus_1,length=873>
##contig=<ID=uce-466_placidochromis_ornatus_1,length=851>
##contig=<ID=uce-918_placidochromis_ornatus_1,length=726>
##contig=<ID=uce-447_placidochromis_ornatus_1,length=505>
##contig=<ID=uce-1334_placidochromis_ornatus_1,length=689>
##contig=<ID=uce-282_placidochromis_ornatus_1,length=628>
##contig=<ID=uce-420_placidochromis_ornatus_1,length=730>
##contig=<ID=uce-1142_placidochromis_ornatus_1,length=884>
##contig=<ID=uce-1244_placidochromis_ornatus_1,length=784>
##contig=<ID=uce-874_placidochromis_ornatus_1,length=651>
##contig=<ID=uce-1148_placidochromis_ornatus_1,length=839>
##contig=<ID=uce-567_placidochromis_ornatus_1,length=702>
##contig=<ID=uce-404_placidochromis_ornatus_1,length=837>
##contig=<ID=uce-763_placidochromis_ornatus_1,length=812>
##contig=<ID=uce-255_placidochromis_ornatus_1,length=822>
##contig=<ID=uce-651_placidochromis_ornatus_1,length=610>
##contig=<ID=uce-917_placidochromis_ornatus_1,length=682>
##contig=<ID=uce-206_placidochromis_ornatus_1,length=697>
##contig=<ID=uce-59_placidochromis_ornatus_1,length=517>
##contig=<ID=uce-395_placidochromis_ornatus_1,length=709>
##contig=<ID=uce-750_placidochromis_ornatus_1,length=740>
##contig=<ID=uce-963_placidochromis_ornatus_1,length=825>
##contig=<ID=uce-44_placidochromis_ornatus_1,length=614>
##contig=<ID=uce-73_placidochromis_ornatus_1,length=688>
##contig=<ID=uce-837_placidochromis_ornatus_1,length=986>
##contig=<ID=uce-1176_placidochromis_ornatus_1,length=824>
##contig=<ID=uce-305_placidochromis_ornatus_1,length=641>
##contig=<ID=uce-295_placidochromis_ornatus_1,length=617>
##contig=<ID=uce-1139_placidochromis_ornatus_1,length=776>
##contig=<ID=uce-500_placidochromis_ornatus_1,length=714>
##contig=<ID=uce-761_placidochromis_ornatus_1,length=753>
##contig=<ID=uce-1264_placidochromis_ornatus_1,length=823>
##contig=<ID=uce-925_placidochromis_ornatus_1,length=824>
##contig=<ID=uce-1074_placidochromis_ornatus_1,length=827>
##contig=<ID=uce-769_placidochromis_ornatus_1,length=943>
##contig=<ID=uce-518_placidochromis_ornatus_1,length=687>
##contig=<ID=uce-310_placidochromis_ornatus_1,length=940>
##contig=<ID=uce-909_placidochromis_ornatus_1,length=774>
##contig=<ID=uce-368_placidochromis_ornatus_1,length=850>
##contig=<ID=uce-138_placidochromis_ornatus_1,length=714>
##contig=<ID=uce-501_placidochromis_ornatus_1,length=714>
##contig=<ID=uce-796_placidochromis_ornatus_1,length=785>
##contig=<ID=uce-745_placidochromis_ornatus_1,length=783>
##contig=<ID=uce-1189_placidochromis_ornatus_1,length=623>
##contig=<ID=uce-735_placidochromis_ornatus_1,length=505>
##contig=<ID=uce-183_placidochromis_ornatus_1,length=786>
##contig=<ID=uce-1027_placidochromis_ornatus_1,length=785>
##contig=<ID=uce-1110_placidochromis_ornatus_1,length=669>
##contig=<ID=uce-196_placidochromis_ornatus_1,length=708>
##contig=<ID=uce-911_placidochromis_ornatus_1,length=721>
##contig=<ID=uce-86_placidochromis_ornatus_1,length=707>
##contig=<ID=uce-946_placidochromis_ornatus_1,length=751>
##contig=<ID=uce-1280_placidochromis_ornatus_1,length=700>
##contig=<ID=uce-670_placidochromis_ornatus_1,length=677>
##contig=<ID=uce-614_placidochromis_ornatus_1,length=714>
##contig=<ID=uce-667_placidochromis_ornatus_1,length=853>
##contig=<ID=uce-4_placidochromis_ornatus_1,length=1262>
##contig=<ID=uce-885_placidochromis_ornatus_1,length=610>
##contig=<ID=uce-1283_placidochromis_ornatus_1,length=718>
##contig=<ID=uce-634_placidochromis_ornatus_1,length=743>
##contig=<ID=uce-570_placidochromis_ornatus_1,length=749>
##contig=<ID=uce-1256_placidochromis_ornatus_1,length=752>
##contig=<ID=uce-239_placidochromis_ornatus_1,length=721>
##contig=<ID=uce-84_placidochromis_ornatus_1,length=646>
##contig=<ID=uce-258_placidochromis_ornatus_1,length=841>
##contig=<ID=uce-877_placidochromis_ornatus_1,length=774>
##contig=<ID=uce-77_placidochromis_ornatus_1,length=614>
##contig=<ID=uce-1168_placidochromis_ornatus_1,length=583>
##contig=<ID=uce-452_placidochromis_ornatus_1,length=780>
##contig=<ID=uce-1030_placidochromis_ornatus_1,length=597>
##contig=<ID=uce-1301_placidochromis_ornatus_1,length=681>
##contig=<ID=uce-524_placidochromis_ornatus_1,length=756>
##contig=<ID=uce-1152_placidochromis_ornatus_1,length=698>
##contig=<ID=uce-442_placidochromis_ornatus_1,length=740>
##contig=<ID=uce-753_placidochromis_ornatus_1,length=460>
##contig=<ID=uce-1076_placidochromis_ornatus_1,length=694>
##contig=<ID=uce-541_placidochromis_ornatus_1,length=753>
##contig=<ID=uce-1273_placidochromis_ornatus_1,length=725>
##contig=<ID=uce-1229_placidochromis_ornatus_1,length=575>
##contig=<ID=uce-1237_placidochromis_ornatus_1,length=682>
##contig=<ID=uce-1091_placidochromis_ornatus_1,length=632>
##contig=<ID=uce-1328_placidochromis_ornatus_1,length=732>
##contig=<ID=uce-777_placidochromis_ornatus_1,length=692>
##contig=<ID=uce-878_placidochromis_ornatus_1,length=704>
##contig=<ID=uce-6_placidochromis_ornatus_1,length=617>
##contig=<ID=uce-590_placidochromis_ornatus_1,length=750>
##contig=<ID=uce-1281_placidochromis_ornatus_1,length=811>
##contig=<ID=uce-615_placidochromis_ornatus_1,length=676>
##contig=<ID=uce-805_placidochromis_ornatus_1,length=584>
##contig=<ID=uce-1120_placidochromis_ornatus_1,length=822>
##contig=<ID=uce-1287_placidochromis_ornatus_1,length=470>
##contig=<ID=uce-134_placidochromis_ornatus_1,length=602>
##contig=<ID=uce-951_placidochromis_ornatus_1,length=751>
##contig=<ID=uce-638_placidochromis_ornatus_1,length=576>
##contig=<ID=uce-1241_placidochromis_ornatus_1,length=871>
##contig=<ID=uce-465_placidochromis_ornatus_1,length=801>
##contig=<ID=uce-131_placidochromis_ornatus_1,length=766>
##contig=<ID=uce-1063_placidochromis_ornatus_1,length=803>
##contig=<ID=uce-364_placidochromis_ornatus_1,length=436>
##contig=<ID=uce-871_placidochromis_ornatus_1,length=722>
##contig=<ID=uce-511_placidochromis_ornatus_1,length=603>
##contig=<ID=uce-629_placidochromis_ornatus_1,length=572>
##contig=<ID=uce-433_placidochromis_ornatus_1,length=585>
##contig=<ID=uce-1312_placidochromis_ornatus_1,length=877>
##contig=<ID=uce-268_placidochromis_ornatus_1,length=729>
##contig=<ID=uce-344_placidochromis_ornatus_1,length=648>
##contig=<ID=uce-1105_placidochromis_ornatus_1,length=721>
##contig=<ID=uce-28_placidochromis_ornatus_1,length=934>
##contig=<ID=uce-1271_placidochromis_ornatus_1,length=746>
##contig=<ID=uce-1185_placidochromis_ornatus_1,length=728>
##contig=<ID=uce-174_placidochromis_ornatus_1,length=856>
##contig=<ID=uce-892_placidochromis_ornatus_1,length=667>
##contig=<ID=uce-672_placidochromis_ornatus_1,length=567>
##contig=<ID=uce-43_placidochromis_ornatus_1,length=677>
##contig=<ID=uce-407_placidochromis_ornatus_1,length=743>
##contig=<ID=uce-453_placidochromis_ornatus_1,length=847>
##contig=<ID=uce-470_placidochromis_ornatus_1,length=653>
##contig=<ID=uce-185_placidochromis_ornatus_1,length=590>
##contig=<ID=uce-1001_placidochromis_ornatus_1,length=777>
##contig=<ID=uce-1111_placidochromis_ornatus_1,length=524>
##contig=<ID=uce-1337_placidochromis_ornatus_1,length=623>
##contig=<ID=uce-165_placidochromis_ornatus_1,length=704>
##contig=<ID=uce-738_placidochromis_ornatus_1,length=632>
##contig=<ID=uce-974_placidochromis_ornatus_1,length=772>
##contig=<ID=uce-1096_placidochromis_ornatus_1,length=581>
##contig=<ID=uce-554_placidochromis_ornatus_1,length=688>
##contig=<ID=uce-814_placidochromis_ornatus_1,length=669>
##contig=<ID=uce-542_placidochromis_ornatus_1,length=714>
##contig=<ID=uce-438_placidochromis_ornatus_1,length=741>
##contig=<ID=uce-691_placidochromis_ornatus_1,length=860>
##contig=<ID=uce-586_placidochromis_ornatus_1,length=659>
##contig=<ID=uce-810_placidochromis_ornatus_1,length=622>
##contig=<ID=uce-391_placidochromis_ornatus_1,length=495>
##contig=<ID=uce-972_placidochromis_ornatus_1,length=670>
##contig=<ID=uce-812_placidochromis_ornatus_1,length=822>
##contig=<ID=uce-718_placidochromis_ornatus_1,length=608>
##contig=<ID=uce-1214_placidochromis_ornatus_1,length=564>
##contig=<ID=uce-386_placidochromis_ornatus_1,length=746>
##contig=<ID=uce-200_placidochromis_ornatus_1,length=739>
##contig=<ID=uce-677_placidochromis_ornatus_1,length=784>
##contig=<ID=uce-996_placidochromis_ornatus_1,length=616>
##contig=<ID=uce-1172_placidochromis_ornatus_1,length=684>
##contig=<ID=uce-248_placidochromis_ornatus_1,length=826>
##contig=<ID=uce-150_placidochromis_ornatus_1,length=703>
##contig=<ID=uce-132_placidochromis_ornatus_1,length=725>
##contig=<ID=uce-762_placidochromis_ornatus_1,length=551>
##contig=<ID=uce-437_placidochromis_ornatus_1,length=598>
##contig=<ID=uce-770_placidochromis_ornatus_1,length=770>
##contig=<ID=uce-720_placidochromis_ornatus_1,length=581>
##contig=<ID=uce-1277_placidochromis_ornatus_1,length=533>
##contig=<ID=uce-497_placidochromis_ornatus_1,length=815>
##contig=<ID=uce-867_placidochromis_ornatus_1,length=768>
##contig=<ID=uce-1165_placidochromis_ornatus_1,length=701>
##contig=<ID=uce-271_placidochromis_ornatus_1,length=698>
##contig=<ID=uce-195_placidochromis_ornatus_1,length=775>
##contig=<ID=uce-679_placidochromis_ornatus_1,length=665>
##contig=<ID=uce-74_placidochromis_ornatus_1,length=819>
##contig=<ID=uce-571_placidochromis_ornatus_1,length=771>
##contig=<ID=uce-1298_placidochromis_ornatus_1,length=558>
##contig=<ID=uce-1240_placidochromis_ornatus_1,length=449>
##contig=<ID=uce-64_placidochromis_ornatus_1,length=581>
##contig=<ID=uce-945_placidochromis_ornatus_1,length=621>
##contig=<ID=uce-218_placidochromis_ornatus_1,length=590>
##contig=<ID=uce-492_placidochromis_ornatus_1,length=766>
##contig=<ID=uce-13_placidochromis_ornatus_1,length=825>
##contig=<ID=uce-1160_placidochromis_ornatus_1,length=656>
##contig=<ID=uce-1121_placidochromis_ornatus_1,length=583>
##contig=<ID=uce-473_placidochromis_ornatus_1,length=723>
##contig=<ID=uce-478_placidochromis_ornatus_1,length=631>
##contig=<ID=uce-1095_placidochromis_ornatus_1,length=650>
##contig=<ID=uce-642_placidochromis_ornatus_1,length=583>
##contig=<ID=uce-128_placidochromis_ornatus_1,length=593>
##contig=<ID=uce-476_placidochromis_ornatus_1,length=699>
##contig=<ID=uce-111_placidochromis_ornatus_1,length=576>
##contig=<ID=uce-357_placidochromis_ornatus_1,length=487>
##contig=<ID=uce-510_placidochromis_ornatus_1,length=424>
##contig=<ID=uce-314_placidochromis_ornatus_1,length=645>
##contig=<ID=uce-417_placidochromis_ornatus_1,length=856>
##contig=<ID=uce-835_placidochromis_ornatus_1,length=676>
##contig=<ID=uce-9_placidochromis_ornatus_1,length=656>
##contig=<ID=uce-41_placidochromis_ornatus_1,length=700>
##contig=<ID=uce-1157_placidochromis_ornatus_1,length=550>
##contig=<ID=uce-883_placidochromis_ornatus_1,length=863>
##contig=<ID=uce-1178_placidochromis_ornatus_1,length=506>
##contig=<ID=uce-243_placidochromis_ornatus_1,length=402>
##contig=<ID=uce-247_placidochromis_ornatus_1,length=644>
##contig=<ID=uce-747_placidochromis_ornatus_1,length=555>
##contig=<ID=uce-1107_placidochromis_ornatus_1,length=513>
##contig=<ID=uce-343_placidochromis_ornatus_1,length=584>
##contig=<ID=uce-123_placidochromis_ornatus_1,length=635>
##reference=file:///home/jimmyzheng/MALAWI_ALL_RUNS/taxon-sets/fatlip/reference/pla-orn-1.fasta
#CHROM	POS	ID	REF	ALT	QUAL	FILTER	INFO	FORMAT	AriChr	AstBur	AulStu	CapEuc	CheEuc_1	CheEuc_2	CheEuc_3	CheRho	CyrMoo	DocEve	FosRos	HemOxy	LabFul	LabTre	LicAcu	MarMola	MelAur	MylAna	MylEpi	NimLin	NimLiv	NimPol	NyaPro	OtoHet	OtoLit	OtoNit	OtoPic	PlaEle	PlaMbeLib	PlaMil_1	PlaMil_2	PlaMil_3	PlaMil_4	PlaMil_5	PlaOrn_1	PlaOrn_2	PlaOrn_3	PlaOrn_4	PseCra	PseFla	PunPun	RhaLon	SimBab	StiWoo	StiWoo	TaeFur	TaePre_1	TaePre_2	TyrNig
1	50	uce-158_placidochromis_ornatus_1	T	C	148.58	PASS	.	GT:AD:DP:GQ:PL	0/0:3,0:3:9:0,9,120	0/0:2,0:2:6:0,6,80	0/0:2,0:2:6:0,6,80	0/0:6,0:6:15:0,15,202	0/0:7,0:7:21:0,21,275	0/0:8,0:8:24:0,24,311	0/0:2,0:2:6:0,6,80	0/0:4,0:4:12:0,12,152	./.:.:.:.:.	0/0:3,0:3:9:0,9,112	0/0:2,0:2:6:0,6,80	0/0:8,0:8:21:0,21,267	0/0:2,0:2:3:0,3,40	0/0:4,0:4:12:0,12,156	0/0:3,0:3:9:0,9,118	0/0:8,0:8:24:0,24,302	0/0:5,0:5:15:0,15,200	0/0:2,0:2:6:0,6,79	0/0:3,0:3:9:0,9,107	0/0:5,0:5:12:0,12,154	0/0:7,0:7:21:0,21,269	0/0:2,0:2:3:0,3,40	0/0:3,0:3:9:0,9,118	0/0:1,0:1:3:0,3,40	0/0:2,0:2:6:0,6,80	./.:.:.:.:.	0/0:2,0:2:6:0,6,76	0/0:3,0:3:9:0,9,116	0/0:4,0:4:12:0,12,151	0/0:3,0:3:9:0,9,118	0/0:6,0:6:12:0,12,155	0/0:6,0:6:18:0,18,222	0/0:3,0:3:9:0,9,112	./.:.:.:.:.	0/0:6,0:6:15:0,15,190	0/0:4,0:4:6:0,6,81	./.:.:.:.:.	0/0:3,0:3:9:0,9,118	0/0:1,0:1:3:0,3,40	./.:.:.:.:.	0/0:3,0:3:9:0,9,120	0/0:3,0:3:9:0,9,120	1/1:0,5:5:15:200,15,0	0/0:2,0:2:6:0,6,79	0/0:3,0:3:9:0,9,112	0/0:9,0:9:21:0,21,283	0/0:3,0:3:9:0,9,118	0/0:5,0:5:15:0,15,196	0/0:3,0:3:9:0,9,120
1	129	uce-158_placidochromis_ornatus_1	T	C	163.65	PASS	.	GT:AD:DP:GQ:PL	0/0:10,0:10:27:0,27,357	0/0:2,0:2:6:0,6,80	0/0:5,0:5:15:0,15,200	0/0:11,0:11:33:0,33,412	0/0:5,0:5:15:0,15,197	0/0:11,0:11:33:0,33,423	0/0:4,0:4:12:0,12,160	0/0:7,0:7:18:0,18,237	0/0:2,0:2:6:0,6,79	0/0:3,0:3:6:0,6,80	0/0:6,0:6:15:0,15,205	0/0:11,0:11:33:0,33,413	0/0:3,0:3:9:0,9,112	0/0:6,0:6:15:0,15,192	0/0:9,0:10:21:0,21,269	0/0:8,0:8:21:0,21,267	0/0:8,0:8:24:0,24,299	0/0:10,0:10:24:0,24,311	0/0:7,0:7:18:0,18,233	0/0:7,0:7:21:0,21,260	0/0:7,0:7:18:0,18,241	0/0:7,0:7:21:0,21,250	0/0:18,0:19:42:0,42,543	0/0:4,0:4:12:0,12,160	0/0:6,0:6:18:0,18,240	0/0:5,0:5:15:0,15,193	0/0:6,0:6:18:0,18,228	0/0:5,0:5:15:0,15,196	0/0:5,0:5:15:0,15,193	0/0:7,0:7:18:0,18,238	0/0:7,0:7:18:0,18,241	0/0:7,0:7:18:0,18,241	0/0:9,0:9:24:0,24,311	0/0:6,0:6:18:0,18,240	0/0:10,0:10:27:0,27,350	0/0:7,0:7:18:0,18,241	0/0:4,0:4:12:0,12,157	0/0:10,0:10:27:0,27,341	0/0:4,0:4:12:0,12,160	0/0:3,0:3:6:0,6,80	0/0:4,0:4:6:0,6,80	0/0:6,0:6:18:0,18,240	0/1:5,6:12:99:203,0,167	0/0:5,0:5:12:0,12,160	0/0:9,0:10:24:0,24,325	0/0:11,0:11:30:0,30,379	0/0:9,0:9:24:0,24,306	0/0:5,0:5:15:0,15,200	0/0:10,0:10:27:0,27,348
1	163	uce-158_placidochromis_ornatus_1	C	T	190.28	PASS	.	GT:AD:DP:GQ:PL	0/0:14,0:14:36:0,36,473	0/0:4,0:4:9:0,9,125	0/0:7,0:7:21:0,21,276	0/0:15,0:15:45:0,45,583	0/0:10,0:10:24:0,24,322	0/0:22,0:22:54:0,54,704	0/0:13,0:13:33:0,33,441	0/0:7,0:7:21:0,21,272	0/0:2,0:2:6:0,6,79	0/0:5,0:5:15:0,15,196	0/0:4,0:4:12:0,12,160	0/0:16,0:16:45:0,45,579	0/0:7,0:7:21:0,21,259	0/0:12,0:13:33:0,33,437	0/0:13,0:13:33:0,33,409	0/0:15,0:15:42:0,42,535	0/0:10,0:10:27:0,27,356	0/0:16,0:16:45:0,45,589	0/0:14,0:14:42:0,42,541	0/0:10,0:10:30:0,30,387	0/0:11,0:11:30:0,30,381	0/0:11,0:11:33:0,33,428	0/0:17,0:17:36:0,36,471	1/1:0,8:8:18:245,18,0	0/0:9,0:9:24:0,24,325	0/0:9,0:9:27:0,27,351	0/0:8,0:8:24:0,24,316	0/0:9,0:9:21:0,21,290	0/0:7,0:8:18:0,18,235	0/0:12,0:12:27:0,27,358	0/0:8,0:8:18:0,18,241	0/0:7,0:7:21:0,21,272	0/0:12,0:12:36:0,36,469	0/0:6,0:6:18:0,18,240	0/0:8,0:8:24:0,24,311	0/0:7,0:7:21:0,21,269	0/0:8,0:8:21:0,21,281	0/0:10,0:10:27:0,27,347	0/0:7,0:7:18:0,18,240	0/0:5,0:5:15:0,15,196	0/0:7,0:7:21:0,21,276	0/0:11,0:11:33:0,33,428	0/0:16,0:16:42:0,42,570	0/0:6,0:6:12:0,12,160	0/0:13,0:13:36:0,36,473	0/0:17,0:17:51:0,51,662	0/0:11,0:11:27:0,27,359	0/0:7,0:7:15:0,15,206	0/0:15,0:15:42:0,42,556
1	164	uce-158_placidochromis_ornatus_1	G	A	123.51	PASS	.	GT:AD:DP:GQ:PL	0/0:12,2:14:2:0,2,370	0/0:4,0:4:9:0,9,125	0/0:7,0:7:18:0,18,232	0/0:15,0:15:42:0,42,526	0/0:10,0:10:21:0,21,286	0/0:22,0:22:54:0,54,668	0/0:14,0:14:39:0,39,521	0/0:7,0:7:21:0,21,268	0/0:2,0:2:6:0,6,79	0/0:5,0:5:12:0,12,156	0/0:4,0:4:12:0,12,152	0/0:16,0:16:42:0,42,545	0/0:8,0:8:24:0,24,291	0/0:14,0:14:39:0,39,495	0/0:13,0:14:36:0,36,454	0/0:15,0:15:45:0,45,574	0/0:10,0:10:21:0,21,268	0/0:16,0:16:45:0,45,589	0/0:14,0:14:42:0,42,541	0/0:10,0:10:27:0,27,338	0/0:11,0:11:24:0,24,317	0/0:11,0:11:30:0,30,368	0/0:18,0:18:45:0,45,575	0/0:8,0:8:21:0,21,281	0/0:9,0:9:24:0,24,317	0/0:9,0:9:24:0,24,304	0/0:8,0:8:21:0,21,268	0/0:9,0:9:21:0,21,286	0/0:8,0:8:21:0,21,271	0/0:12,0:12:27:0,27,358	0/0:8,0:8:18:0,18,241	0/0:7,0:7:21:0,21,272	0/0:12,0:12:33:0,33,429	0/0:7,0:7:18:0,18,245	0/0:10,0:10:27:0,27,338	0/0:7,0:7:21:0,21,266	0/0:8,0:8:21:0,21,281	0/0:10,0:10:21:0,21,277	0/0:8,0:8:21:0,21,269	0/0:5,0:5:12:0,12,148	0/0:7,0:7:21:0,21,268	0/0:12,0:12:36:0,36,451	0/0:16,0:16:39:0,39,509	0/0:6,0:6:15:0,15,199	0/0:14,0:14:36:0,36,449	0/0:17,0:17:51:0,51,662	0/0:11,0:11:27:0,27,356	0/0:7,0:7:15:0,15,210	0/1:9,6:15:99:163,0,302
1	391	uce-158_placidochromis_ornatus_1	A	T	218.26	PASS	.	GT:AD:DP:GQ:PL	0/0:33,0:33:72:0,72,977	0/0:17,0:17:36:0,36,495	0/0:19,0:19:48:0,48,637	0/0:16,0:16:33:0,33,446	0/0:39,0:39:78:0,78,1062	0/0:43,0:43:93:0,93,1240	0/0:16,0:16:39:0,39,534	0/0:22,0:22:54:0,54,701	0/0:12,0:12:27:0,27,358	0/0:25,0:25:54:0,54,731	0/0:10,0:10:21:0,21,294	0/0:25,0:25:60:0,60,795	0/0:25,0:25:63:0,63,839	0/0:20,0:20:51:0,51,694	0/0:36,1:37:81:0,81,1089	0/0:38,0:38:90:0,90,1203	0/0:17,0:17:42:0,42,543	0/0:21,0:21:42:0,42,563	0/0:33,0:33:75:0,75,990	0/0:29,0:29:54:0,54,754	0/0:24,0:24:51:0,51,684	0/0:26,0:26:60:0,60,789	0/0:35,0:35:78:0,78,1046	0/0:18,0:18:39:0,39,523	0/0:17,0:17:39:0,39,535	0/0:29,0:29:69:0,69,909	0/0:13,0:13:33:0,33,442	0/0:26,0:26:57:0,57,768	0/0:34,0:34:54:0,54,763	0/0:19,0:19:39:0,39,536	0/0:29,0:29:51:0,51,720	0/0:35,0:35:81:0,81,1080	0/0:25,0:25:60:0,60,793	0/0:9,0:9:18:0,18,250	0/0:43,0:43:75:0,75,1053	0/0:32,0:32:57:0,57,815	0/0:22,0:22:45:0,45,606	0/1:6,12:18:99:258,0,135	0/0:19,0:19:48:0,48,647	0/0:19,0:19:39:0,39,540	0/0:22,0:22:45:0,45,599	0/0:20,0:20:54:0,54,716	0/0:39,0:39:84:0,84,1142	0/0:28,0:28:51:0,51,709	0/0:18,0:18:45:0,45,614	0/0:47,0:47:99:0,102,1355	0/0:28,0:28:63:0,63,861	0/0:24,0:24:54:0,54,741	0/0:28,0:28:60:0,60,813
1	178	uce-1159_placidochromis_ornatus_1	G	A	759.8	PASS	.	GT:AD:DP:GQ:PL	0/0:4,0:4:6:0,6,90	0/0:1,0:1:3:0,3,40	0/0:3,0:3:9:0,9,120	1/1:0,2:2:3:45,3,0	0/0:1,0:1:3:0,3,39	0/0:1,0:1:3:0,3,39	0/0:1,0:1:3:0,3,40	0/0:2,0:2:6:0,6,76	0/1:1,3:4:30:75,0,30	1/1:0,1:1:3:40,3,0	0/1:1,1:2:34:34,0,34	0/0:7,0:7:18:0,18,205	./.:.:.:.:.	0/0:3,0:3:6:0,6,85	0/0:6,0:6:12:0,12,165	0/0:5,0:5:12:0,12,160	0/0:2,0:2:3:0,3,45	0/1:5,5:10:99:138,0,102	0/0:4,0:4:9:0,9,118	0/0:5,0:5:9:0,9,129	1/1:0,3:3:3:45,3,0	0/0:2,0:2:6:0,6,80	0/0:8,0:8:15:0,15,204	./.:.:.:.:.	0/0:3,0:3:3:0,3,45	0/0:2,0:2:3:0,3,36	0/0:1,0:1:3:0,3,40	0/0:1,0:1:3:0,3,36	0/0:3,0:3:6:0,6,84	1/1:0,2:2:6:79,6,0	1/1:0,3:3:6:84,6,0	1/1:0,1:1:3:39,3,0	./.:.:.:.:.	./.:.:.:.:.	0/0:3,0:3:6:0,6,79	0/0:1,0:1:3:0,3,39	./.:.:.:.:.	1/1:0,1:1:3:36,3,0	1/1:0,3:3:6:81,6,0	./.:.:.:.:.	0/0:4,0:4:12:0,12,160	0/0:4,0:4:9:0,9,125	0/0:1,0:1:3:0,3,40	1/1:0,6:6:9:126,9,0	1/1:0,3:3:6:85,6,0	0/0:2,0:2:6:0,6,79	0/0:1,0:1:3:0,3,36	0/0:2,0:2:3:0,3,45	0/0:2,0:2:3:0,3,45
1	382	uce-1159_placidochromis_ornatus_1	C	T	142.72	PASS	.	GT:AD:DP:GQ:PL	0/0:8,0:8:21:0,21,277	0/0:2,0:2:6:0,6,80	0/0:4,0:4:12:0,12,156	0/0:15,0:15:45:0,45,572	0/0:12,0:12:33:0,33,438	0/0:19,0:19:51:0,51,657	0/0:7,0:7:21:0,21,280	0/0:2,0:2:6:0,6,76	0/0:12,0:12:30:0,30,404	0/0:9,0:9:24:0,24,316	0/0:5,0:5:15:0,15,200	0/0:15,0:15:42:0,42,543	0/0:5,0:5:12:0,12,156	0/0:5,0:5:15:0,15,200	0/0:15,0:15:45:0,45,576	0/0:23,0:23:66:0,66,845	0/0:10,0:10:21:0,21,286	0/0:23,0:23:69:0,69,891	0/0:17,0:17:48:0,48,628	0/0:20,1:21:24:0,24,741	0/0:15,0:15:42:0,42,536	0/0:7,0:7:18:0,18,236	0/0:12,0:12:33:0,33,438	0/0:11,0:11:30:0,30,383	0/0:2,0:2:6:0,6,80	0/0:17,0:17:45:0,45,582	0/0:8,0:8:24:0,24,312	0/0:9,0:9:27:0,27,360	0/0:8,0:8:21:0,21,275	0/0:8,0:8:24:0,24,315	0/0:13,0:13:33:0,33,437	0/0:13,0:13:39:0,39,505	0/0:7,0:7:21:0,21,272	0/0:6,0:6:18:0,18,228	0/0:13,0:13:39:0,39,508	0/0:11,0:11:33:0,33,418	0/0:12,0:12:33:0,33,432	0/0:16,0:16:48:0,48,612	0/0:4,0:4:12:0,12,160	0/0:7,0:7:18:0,18,228	0/0:5,0:5:15:0,15,196	0/0:13,0:13:39:0,39,478	1/1:0,5:6:15:196,15,0	0/0:8,0:8:24:0,24,311	0/0:9,0:9:24:0,24,312	0/0:9,0:9:27:0,27,347	0/0:8,0:8:21:0,21,281	0/0:6,0:6:18:0,18,223	0/0:7,0:7:18:0,18,241
1	400	uce-1159_placidochromis_ornatus_1	G	A	42.39	PASS	.	GT:AD:DP:GQ:PL	0/0:9,0:9:24:0,24,321	0/0:2,0:2:6:0,6,80	0/0:4,0:4:12:0,12,160	0/0:18,0:18:48:0,48,616	0/0:16,0:16:42:0,42,545	0/0:23,0:23:63:0,63,825	0/0:9,0:9:27:0,27,360	0/0:4,0:4:12:0,12,152	0/0:13,0:13:33:0,33,443	0/0:12,0:12:33:0,33,429	0/0:6,0:6:18:0,18,240	0/0:18,0:18:54:0,54,687	0/0:8,0:8:24:0,24,308	0/0:7,0:7:21:0,21,280	0/0:21,0:21:57:0,57,723	0/0:24,0:24:69:0,69,903	0/0:10,0:10:27:0,27,357	0/0:25,0:25:72:0,72,911	0/0:17,0:17:48:0,48,631	0/0:23,0:23:66:0,66,837	0/0:17,0:17:48:0,48,616	0/0:8,0:8:24:0,24,307	0/0:14,0:14:39:0,39,517	0/0:12,0:12:36:0,36,476	0/0:2,0:2:6:0,6,80	0/0:20,0:20:57:0,57,740	0/0:9,0:9:27:0,27,360	0/0:12,0:12:36:0,36,480	0/0:13,0:13:36:0,36,461	0/0:13,0:13:36:0,36,449	0/0:16,0:16:33:0,33,427	0/0:16,0:17:48:0,48,619	0/0:11,0:11:30:0,30,371	0/0:7,0:7:21:0,21,276	0/0:19,0:19:57:0,57,741	0/0:14,0:14:39:0,39,498	0/0:13,0:13:36:0,36,474	0/0:19,0:19:57:0,57,737	0/0:6,0:6:18:0,18,240	0/1:7,3:10:82:82,0,250	0/0:7,0:7:15:0,15,205	0/0:13,0:13:39:0,39,504	0/0:7,0:7:21:0,21,267	0/0:7,0:7:18:0,18,236	0/0:11,0:11:33:0,33,436	0/0:14,0:14:39:0,39,491	0/0:9,0:9:27:0,27,347	0/0:7,0:7:21:0,21,276	0/0:9,0:9:24:0,24,316
1	410	uce-1159_placidochromis_ornatus_1	A	T	213.52	PASS	.	GT:AD:DP:GQ:PL	0/0:13,0:13:36:0,36,465	0/0:4,0:4:12:0,12,152	0/0:4,0:4:12:0,12,156	0/0:19,0:19:51:0,51,648	0/0:16,0:16:45:0,45,564	0/0:26,0:26:75:0,75,956	0/0:9,0:9:27:0,27,339	0/0:5,0:5:15:0,15,200	0/0:13,0:13:33:0,33,440	0/0:13,0:14:33:0,33,406	0/0:7,0:7:21:0,21,272	0/0:20,0:20:57:0,57,713	0/0:8,0:8:18:0,18,240	0/0:7,0:7:21:0,21,280	0/0:23,0:23:66:0,66,864	0/0:27,0:27:72:0,72,942	0/0:10,0:10:30:0,30,388	0/0:25,0:25:75:0,75,947	0/0:18,0:18:51:0,51,657	0/0:23,0:23:60:0,60,763	0/0:17,1:18:51:0,51,665	0/0:8,0:8:24:0,24,303	0/0:15,0:15:39:0,39,513	0/0:16,0:16:45:0,45,584	0/1:1,1:2:34:34,0,34	0/0:22,0:22:57:0,57,746	0/0:11,0:11:30:0,30,384	0/0:13,0:13:36:0,36,472	0/0:13,0:13:36:0,36,465	0/0:13,0:13:36:0,36,469	0/0:15,0:15:42:0,42,546	0/0:18,0:18:48:0,48,616	0/0:12,0:12:36:0,36,472	0/0:7,0:7:21:0,21,276	0/0:25,0:25:69:0,69,899	0/0:19,0:19:51:0,51,649	0/0:12,0:13:27:0,27,359	0/0:19,0:19:51:0,51,641	0/0:7,0:7:18:0,18,236	0/1:3,7:10:90:233,0,90	0/0:8,0:8:21:0,21,265	0/0:14,0:14:39:0,39,516	0/0:9,0:9:27:0,27,339	0/0:7,0:7:18:0,18,236	0/0:11,0:11:33:0,33,432	0/0:16,0:16:48:0,48,623	0/0:11,0:11:30:0,30,387	0/0:7,0:7:21:0,21,280	0/0:13,0:13:36:0,36,460
1	415	uce-1159_placidochromis_ornatus_1	G	A	223.21	PASS	.	GT:AD:DP:GQ:PL	0/0:13,0:13:36:0,36,476	0/0:4,0:4:12:0,12,160	0/0:4,0:4:12:0,12,160	0/0:20,0:20:57:0,57,704	0/0:16,0:16:45:0,45,595	0/0:30,0:30:78:0,78,1001	0/0:8,0:8:24:0,24,320	0/0:6,0:6:18:0,18,232	0/0:13,0:13:33:0,33,437	0/0:14,0:14:36:0,36,464	0/0:7,0:7:21:0,21,280	0/0:21,0:21:60:0,60,767	0/0:8,0:8:24:0,24,320	0/0:7,0:7:21:0,21,280	0/0:24,0:24:69:0,69,887	0/0:28,0:28:75:0,75,974	0/0:10,0:10:30:0,30,396	0/0:27,0:27:75:0,75,962	0/0:21,0:21:60:0,60,776	0/0:24,0:24:66:0,66,825	0/0:22,0:22:60:0,60,763	0/0:10,0:10:27:0,27,352	0/0:17,0:17:48:0,48,619	0/0:16,0:16:45:0,45,601	0/0:4,0:4:12:0,12,152	0/0:24,0:24:69:0,69,883	0/0:12,0:12:36:0,36,476	0/1:12,1:13:1:1,0,441	0/0:12,0:13:36:0,36,447	0/0:14,0:14:36:0,36,465	0/0:16,0:16:42:0,42,546	0/0:18,0:18:51:0,51,650	0/0:14,0:14:42:0,42,533	0/0:7,0:7:21:0,21,276	0/0:26,0:26:72:0,72,936	0/0:19,0:19:57:0,57,713	0/0:15,0:15:39:0,39,513	0/0:22,0:22:63:0,63,810	0/0:8,0:8:24:0,24,308	0/0:11,0:11:33:0,33,432	0/0:9,0:9:21:0,21,263	0/0:14,0:14:39:0,39,516	1/1:0,8:8:21:280,21,0	0/0:7,0:7:21:0,21,272	0/0:12,0:12:36:0,36,476	0/0:17,0:17:51:0,51,662	0/0:13,0:13:33:0,33,420	0/0:7,0:7:21:0,21,272	0/0:13,0:13:36:0,36,481
1	534	uce-1159_placidochromis_ornatus_1	G	T	1831.25	PASS	.	GT:AD:DP:GQ:PL	0/0:39,0:39:93:0,93,1250	0/0:34,0:34:69:0,69,968	0/0:30,0:30:63:0,63,875	0/0:66,0:66:99:0,150,1988	0/0:67,0:67:99:0,150,1968	0/0:70,0:70:99:0,153,2017	0/0:34,0:34:75:0,75,1026	0/0:51,0:51:99:0,114,1554	0/0:57,0:57:99:0,117,1577	0/0:39,0:39:84:0,84,1151	0/0:22,0:22:45:0,45,625	0/0:54,1:55:99:0,123,1614	0/0:29,0:30:60:0,60,830	0/0:34,0:34:84:0,84,1136	0/0:72,0:72:99:0,153,2066	0/0:80,0:80:99:0,172,2311	0/0:33,0:33:78:0,78,1061	0/0:73,0:73:99:0,163,2162	0/0:86,0:86:99:0,178,2417	0/0:89,0:89:99:0,202,2662	0/0:77,0:77:99:0,175,2324	0/0:38,0:38:84:0,84,1143	0/1:52,72:124:99:1871,0,1295	0/0:26,0:26:72:0,72,948	0/0:27,0:27:57:0,57,785	0/0:63,0:63:99:0,147,1957	0/0:37,0:37:90:0,90,1213	0/0:49,0:49:99:0,117,1570	0/0:48,0:48:99:0,114,1511	0/0:79,0:79:99:0,175,2356	0/0:86,0:86:99:0,178,2423	0/0:75,0:75:99:0,144,1998	0/0:82,0:82:99:0,169,2283	0/0:32,0:32:69:0,69,942	0/0:126,0:126:99:0,265,3582	0/0:78,0:78:99:0,169,2279	0/0:59,0:59:99:0,132,1760	0/0:64,0:64:99:0,144,1914	0/0:32,0:32:75:0,75,1013	0/0:45,0:45:96:0,96,1322	0/0:24,0:24:51:0,51,709	0/0:44,0:44:99:0,111,1488	0/0:35,0:36:87:0,87,1168	0/0:59,0:59:99:0,123,1676	0/0:25,0:25:60:0,60,795	0/0:85,0:85:99:0,175,2359	0/0:47,0:47:93:0,93,1263	0/0:19,0:19:45:0,45,601	0/0:38,0:38:93:0,93,1254
1	559	uce-1159_placidochromis_ornatus_1	C	T	781.25	PASS	.	GT:AD:DP:GQ:PL	0/0:45,0:45:96:0,96,1333	0/0:45,0:45:99:0,102,1400	0/0:40,0:40:81:0,81,1121	0/0:83,0:83:99:0,160,2190	0/0:80,0:80:99:0,175,2355	0/0:84,0:84:99:0,199,2636	0/0:52,0:52:99:0,108,1500	0/0:64,0:64:99:0,141,1920	0/0:77,0:79:99:0,150,2044	0/0:50,0:50:99:0,108,1502	0/0:31,0:31:66:0,66,901	0/0:65,0:65:99:0,144,1935	0/0:36,0:36:84:0,84,1137	0/0:40,0:40:96:0,96,1310	0/0:86,0:86:99:0,181,2445	0/0:103,0:104:99:0,226,3044	0/0:50,0:50:99:0,108,1478	0/0:102,0:102:99:0,220,2907	0/0:111,0:111:99:0,223,3035	0/0:128,0:128:99:0,280,3795	0/0:105,0:105:99:0,202,2765	0/0:44,0:44:96:0,96,1329	0/0:159,0:159:99:0,346,4681	0/0:37,0:37:93:0,93,1231	0/0:34,0:34:72:0,72,1000	0/0:75,1:76:99:0,123,2127	0/0:49,0:49:99:0,108,1481	0/0:63,0:63:99:0,138,1904	0/0:65,0:65:99:0,150,1989	0/0:107,0:107:99:0,208,2858	0/0:105,0:105:99:0,217,2989	0/0:103,0:103:99:0,205,2808	0/0:105,0:105:99:0,202,2802	0/0:47,0:47:99:0,99,1366	0/0:172,0:174:99:0,343,4740	0/0:96,0:96:99:0,181,2497	0/0:79,0:79:99:0,166,2239	0/0:94,0:94:99:0,184,2494	0/0:40,0:40:81:0,81,1130	0/0:47,0:47:93:0,93,1282	0/0:35,0:35:75:0,75,1035	0/0:60,0:61:99:0,132,1818	0/0:44,0:44:96:0,96,1312	0/0:76,0:76:99:0,154,2094	0/0:37,0:37:84:0,84,1133	0/0:104,1:105:99:0,177,2861	0/1:38,31:69:99:821,0,884	0/0:23,0:23:51:0,51,692	0/0:39,0:39:99:0,99,1301
1	691	uce-1159_placidochromis_ornatus_1	G	C	2135.58	PASS	.	GT:AD:DP:GQ:PL	0/0:36,0:36:84:0,84,1154	1/1:0,37:37:78:1084,78,0	0/0:35,0:35:72:0,72,1009	0/0:57,0:57:99:0,132,1764	0/0:59,0:59:99:0,132,1738	0/0:83,0:83:99:0,193,2532	0/0:30,0:30:69:0,69,946	0/0:35,0:35:87:0,87,1177	0/0:47,1:48:99:0,99,1306	0/0:32,0:32:78:0,78,1055	0/0:21,0:21:54:0,54,705	0/0:51,0:51:99:0,105,1436	0/0:35,0:35:72:0,72,1004	0/0:39,0:39:78:0,78,1080	0/0:73,0:73:99:0,169,2260	0/0:60,0:60:99:0,141,1883	0/0:39,0:39:87:0,87,1188	0/0:76,0:76:99:0,166,2231	0/0:86,0:86:99:0,190,2542	0/0:99,0:99:99:0,235,3133	0/0:75,0:75:99:0,178,2336	0/0:29,0:29:72:0,72,950	0/0:104,0:104:99:0,244,3221	0/0:45,0:45:99:0,102,1369	0/0:24,0:24:51:0,51,710	0/0:48,0:48:99:0,126,1651	0/0:26,0:26:69:0,69,922	0/0:39,0:39:96:0,96,1293	0/0:59,0:59:99:0,129,1756	0/0:67,0:67:99:0,141,1912	0/0:72,0:72:99:0,160,2158	0/0:66,0:66:99:0,160,2125	0/0:45,0:45:99:0,105,1418	0/0:28,0:28:60:0,60,816	0/0:142,0:142:99:0,274,3823	0/0:67,0:67:99:0,163,2158	0/0:51,0:51:99:0,108,1477	0/0:68,0:68:99:0,156,2088	0/0:32,0:32:75:0,75,1016	0/0:21,0:21:54:0,54,693	0/0:17,0:17:48:0,48,602	0/0:42,0:43:99:0,108,1436	1/1:0,38:38:84:1140,84,0	0/0:60,0:60:99:0,135,1839	0/0:27,0:27:66:0,66,883	0/0:69,0:69:99:0,150,2002	0/0:53,0:53:99:0,114,1558	0/0:20,0:20:45:0,45,612	0/0:32,0:32:72:0,72,964
1	694	uce-1159_placidochromis_ornatus_1	G	A	518.5	PASS	.	GT:AD:DP:GQ:PL	0/0:36,0:36:84:0,84,1158	0/0:36,0:36:78:0,78,1080	0/0:34,0:34:72:0,72,995	0/0:50,1:51:81:0,81,1533	0/0:54,0:55:99:0,123,1626	0/0:80,0:80:99:0,190,2500	0/0:25,0:26:63:0,63,855	0/0:36,0:36:87:0,87,1172	0/0:46,0:46:99:0,102,1339	0/0:32,0:32:78:0,78,1025	0/0:19,0:19:48:0,48,651	0/0:51,0:51:99:0,105,1431	0/0:33,0:33:69:0,69,937	0/0:38,0:38:78:0,78,1093	0/0:67,0:67:99:0,157,2087	0/0:57,0:57:99:0,144,1888	0/0:37,0:37:81:0,81,1103	0/0:71,1:72:99:0,125,2023	0/0:83,0:83:99:0,175,2365	0/0:94,0:94:99:0,229,3056	0/0:74,0:74:99:0,175,2299	0/0:29,0:29:75:0,75,1002	0/0:98,2:100:99:0,162,3044	0/1:23,22:45:99:558,0,621	0/0:22,0:22:48:0,48,665	0/0:46,0:46:99:0,117,1515	0/0:26,0:26:69:0,69,910	0/0:38,0:38:96:0,96,1301	0/0:57,0:57:99:0,126,1715	0/0:64,0:64:99:0,132,1808	0/0:70,0:70:99:0,150,2043	0/0:62,1:64:99:0,114,1963	0/0:44,0:44:99:0,102,1353	0/0:25,0:25:51:0,51,705	0/0:134,0:134:99:0,262,3622	0/0:64,0:64:99:0,157,2068	0/0:47,0:47:99:0,102,1381	0/0:62,0:62:99:0,147,1956	0/0:31,0:31:75:0,75,995	0/0:21,0:21:54:0,54,714	0/0:15,1:16:8:0,8,523	0/0:42,0:42:99:0,105,1383	0/0:36,0:36:78:0,78,1080	0/0:58,0:58:99:0,129,1749	0/0:25,0:26:48:0,48,641	0/0:62,0:62:99:0,141,1884	0/0:50,0:50:99:0,108,1472	0/0:18,0:19:36:0,36,487	0/0:32,0:32:78:0,78,1045
1	719	uce-1159_placidochromis_ornatus_1	G	A	53188.2	PASS	.	GT:AD:DP:GQ:PL	1/1:0,30:30:66:874,66,0	1/1:0,25:25:57:729,57,0	1/1:0,21:21:45:597,45,0	1/1:0,39:39:96:1264,96,0	1/1:0,34:34:90:1170,90,0	1/1:0,68:69:99:2079,160,0	1/1:0,18:18:45:597,45,0	1/1:0,27:27:72:928,72,0	1/1:0,36:37:87:1140,87,0	1/1:0,28:28:69:913,69,0	1/1:0,17:17:39:510,39,0	1/1:0,40:41:90:1203,90,0	1/1:0,18:18:45:590,45,0	1/1:0,31:31:69:891,69,0	1/1:0,56:56:99:1594,120,0	1/1:0,44:44:99:1443,111,0	1/1:0,20:20:54:705,54,0	1/1:0,57:57:99:1559,117,0	1/1:0,63:63:99:1839,138,0	1/1:0,74:74:99:2290,175,0	1/1:0,54:55:99:1570,117,0	1/1:0,25:25:63:830,63,0	1/1:0,82:82:99:2486,196,0	1/1:0,32:32:81:1057,81,0	1/1:0,12:12:33:423,33,0	1/1:0,39:40:99:1318,102,0	1/1:0,13:13:30:396,30,0	1/1:0,27:27:72:891,72,0	1/1:0,46:46:99:1475,111,0	1/1:0,45:45:99:1331,99,0	1/1:0,46:46:99:1442,111,0	1/1:0,46:46:99:1309,99,0	1/1:0,36:36:93:1219,93,0	1/1:0,15:15:36:473,36,0	0/1:45,45:90:99:1000,0,1197	1/1:0,51:51:99:1426,108,0	1/1:0,34:34:78:1042,78,0	1/1:0,44:44:93:1236,93,0	1/1:0,24:24:60:795,60,0	1/1:0,19:19:48:636,48,0	1/1:0,9:9:24:312,24,0	1/1:0,27:27:69:880,69,0	1/1:0,29:29:54:750,54,0	1/1:0,46:46:99:1412,108,0	1/1:0,19:19:48:625,48,0	1/1:0,51:51:99:1580,120,0	1/1:0,39:39:93:1212,93,0	1/1:0,16:16:33:420,33,0	1/1:0,22:22:60:767,60,0
1	735	uce-1159_placidochromis_ornatus_1	C	T	656.25	PASS	.	GT:AD:DP:GQ:PL	0/0:20,0:20:51:0,51,687	0/0:20,0:20:45:0,45,616	0/0:15,0:15:36:0,36,469	0/0:35,0:35:84:0,84,1108	0/0:21,0:21:63:0,63,816	0/0:59,0:59:99:0,147,1894	0/0:13,0:13:39:0,39,503	0/0:19,0:19:54:0,54,712	0/0:27,0:27:66:0,66,877	0/0:29,0:29:75:0,75,995	0/0:15,0:15:39:0,39,513	0/0:37,0:37:81:0,81,1074	0/0:17,0:17:45:0,45,606	0/0:30,0:30:72:0,72,956	0/0:47,0:47:99:0,99,1325	0/0:35,0:35:93:0,93,1216	0/0:22,0:22:60:0,60,794	0/0:54,0:55:99:0,123,1642	0/0:58,0:58:99:0,135,1813	0/0:62,1:63:99:0,120,2008	0/0:46,0:46:99:0,108,1409	0/0:20,0:20:54:0,54,700	0/0:67,0:67:99:0,160,2083	0/0:28,0:28:72:0,72,971	0/0:12,0:12:36:0,36,468	0/0:31,0:31:72:0,72,959	0/0:12,0:12:36:0,36,472	0/0:27,0:27:69:0,69,931	0/0:40,1:41:77:0,77,1273	0/0:38,0:38:81:0,81,1096	0/0:42,0:42:99:0,102,1354	0/0:44,0:44:99:0,105,1404	0/0:33,0:33:84:0,84,1112	0/0:12,0:12:30:0,30,397	0/0:75,0:75:99:0,169,2255	0/0:43,0:43:99:0,102,1370	0/0:31,0:31:78:0,78,1006	0/0:41,0:41:99:0,99,1321	0/0:16,0:16:42:0,42,562	0/0:19,0:19:42:0,42,570	0/0:11,0:11:30:0,30,397	0/0:18,0:18:54:0,54,696	0/0:23,0:23:48:0,48,673	0/0:38,0:38:99:0,99,1302	0/0:19,0:19:48:0,48,625	0/1:21,29:50:99:696,0,558	0/0:29,0:29:75:0,75,987	0/0:13,0:13:33:0,33,441	0/0:17,0:17:45:0,45,579
1	766	uce-1159_placidochromis_ornatus_1	C	A	275.19	PASS	.	GT:AD:DP:GQ:PL	0/0:15,0:15:42:0,42,549	1/1:0,10:10:27:334,27,0	0/0:7,0:7:21:0,21,272	0/0:27,0:27:69:0,69,912	0/0:22,0:22:60:0,60,759	0/0:42,0:42:99:0,102,1336	0/0:16,0:16:48:0,48,620	0/0:16,0:16:45:0,45,592	0/0:20,0:20:57:0,57,741	0/0:22,0:22:57:0,57,749	0/0:11,0:11:33:0,33,432	0/0:28,0:28:72:0,72,907	0/0:17,0:17:42:0,42,549	0/0:20,0:20:57:0,57,753	0/0:33,0:33:75:0,75,998	0/0:30,0:30:78:0,78,1024	0/0:21,0:21:57:0,57,745	0/0:34,0:34:87:0,87,1142	0/0:36,0:36:96:0,96,1240	0/0:38,0:38:99:0,99,1301	0/0:33,0:33:93:0,93,1190	0/0:18,0:18:45:0,45,589	0/0:41,0:42:99:0,108,1379	0/0:22,0:22:60:0,60,772	0/0:12,0:12:27:0,27,361	0/0:26,0:26:63:0,63,828	0/0:12,0:12:36:0,36,480	0/0:23,0:23:66:0,66,865	0/0:27,0:27:72:0,72,945	0/0:19,1:20:15:0,15,594	0/0:26,0:26:66:0,66,874	0/0:26,0:26:63:0,63,842	0/0:31,0:31:84:0,84,1104	0/0:7,0:7:18:0,18,232	0/0:31,0:32:90:0,90,1179	0/0:30,0:30:81:0,81,1068	0/0:22,0:22:57:0,57,748	0/0:27,0:27:69:0,69,906	0/0:11,0:11:33:0,33,440	0/0:18,0:18:45:0,45,585	0/0:10,0:10:27:0,27,365	0/0:21,0:21:63:0,63,820	0/0:15,0:15:36:0,36,479	0/0:25,0:25:72:0,72,924	0/0:13,0:13:36:0,36,464	0/0:32,0:32:84:0,84,1108	0/0:21,0:21:51:0,51,673	0/0:5,0:5:12:0,12,165	0/0:12,0:12:36:0,36,476
1	771	uce-1159_placidochromis_ornatus_1	C	T	247.27	PASS	.	GT:AD:DP:GQ:PL	0/0:13,0:13:39:0,39,504	0/0:9,0:9:27:0,27,352	0/0:7,0:7:21:0,21,276	0/0:27,0:27:72:0,72,928	0/0:21,0:21:63:0,63,806	0/0:42,0:42:99:0,102,1347	0/0:16,0:16:48:0,48,616	0/0:15,0:15:42:0,42,548	0/1:11,10:21:99:287,0,352	0/0:21,0:21:63:0,63,790	0/0:11,0:11:30:0,30,400	0/0:29,0:29:72:0,72,933	0/0:16,0:16:45:0,45,572	0/0:18,0:19:54:0,54,692	0/0:31,0:31:75:0,75,993	0/0:30,0:30:90:0,90,1156	0/0:21,0:21:57:0,57,753	0/0:29,0:29:84:0,84,1090	0/0:34,0:34:93:0,93,1218	0/0:37,0:37:99:0,105,1360	0/0:28,0:29:78:0,78,992	0/0:17,0:17:45:0,45,597	0/0:38,0:38:99:0,108,1403	0/0:19,0:19:54:0,54,713	0/0:12,0:12:36:0,36,476	0/0:24,0:24:57:0,57,744	0/0:13,0:13:39:0,39,516	0/0:23,0:23:66:0,66,869	0/0:24,0:24:69:0,69,897	0/0:18,0:18:48:0,48,625	0/0:21,0:21:54:0,54,714	0/0:28,0:28:69:0,69,918	0/0:30,0:30:78:0,78,1029	0/0:6,0:6:18:0,18,228	0/0:33,0:33:87:0,87,1136	0/0:28,0:28:78:0,78,1020	0/0:22,0:22:48:0,48,619	0/0:24,0:24:66:0,66,859	0/0:11,0:11:33:0,33,440	0/0:17,0:17:45:0,45,597	0/0:10,0:10:27:0,27,365	0/0:20,0:20:60:0,60,781	0/0:11,0:11:30:0,30,405	0/0:25,0:25:72:0,72,936	0/0:13,0:13:39:0,39,499	0/0:30,0:30:81:0,81,1046	0/0:21,0:21:54:0,54,715	0/0:5,0:5:12:0,12,157	0/0:12,0:12:36:0,36,480
1	869	uce-1159_placidochromis_ornatus_1	G	A	34.79	PASS	.	GT:AD:DP:GQ:PL	0/0:8,0:8:24:0,24,316	0/0:3,0:3:9:0,9,107	0/0:2,0:2:3:0,3,45	0/0:8,0:8:24:0,24,290	0/0:12,0:12:33:0,33,426	0/0:16,0:16:48:0,48,612	0/0:9,0:9:27:0,27,352	0/0:4,0:4:12:0,12,152	0/0:5,0:5:15:0,15,197	0/0:11,0:11:30:0,30,397	0/0:3,0:3:9:0,9,116	0/0:11,0:11:30:0,30,387	0/0:10,0:10:30:0,30,392	0/0:12,0:12:36:0,36,463	0/0:12,0:12:33:0,33,422	0/0:14,0:14:42:0,42,547	0/0:10,0:10:27:0,27,339	0/0:11,0:11:33:0,33,423	0/0:12,0:12:33:0,33,425	0/0:13,0:13:39:0,39,508	0/0:16,0:16:48:0,48,609	0/0:6,0:6:18:0,18,232	0/0:10,0:10:30:0,30,384	0/0:9,0:9:27:0,27,352	0/0:9,0:9:27:0,27,356	0/0:8,0:8:24:0,24,304	0/0:6,0:6:18:0,18,236	0/0:9,0:9:27:0,27,356	0/0:5,0:5:15:0,15,197	0/0:5,0:5:15:0,15,193	0/0:8,0:8:24:0,24,308	0/0:11,0:11:30:0,30,370	0/0:15,0:15:39:0,39,498	0/0:3,0:4:9:0,9,107	0/0:8,0:8:21:0,21,255	0/0:11,0:11:33:0,33,420	0/0:8,0:8:24:0,24,308	0/0:7,0:7:18:0,18,230	0/0:6,0:6:18:0,18,232	0/0:3,0:3:9:0,9,120	0/0:7,0:7:15:0,15,197	0/0:11,0:11:33:0,33,440	1/1:0,2:2:6:80,6,0	0/0:10,0:10:27:0,27,354	0/0:4,0:4:12:0,12,160	0/0:7,0:7:21:0,21,269	0/0:9,0:9:24:0,24,310	0/0:1,0:1:3:0,3,40	0/0:6,0:6:12:0,12,148
1	872	uce-1159_placidochromis_ornatus_1	A	G	149.76	PASS	.	GT:AD:DP:GQ:PL	0/0:7,0:7:21:0,21,280	1/1:0,3:3:9:103,9,0	0/0:2,0:2:3:0,3,45	0/0:7,0:7:21:0,21,267	0/0:12,0:12:30:0,30,376	0/0:14,0:14:42:0,42,530	0/0:8,0:8:21:0,21,280	0/0:3,0:3:9:0,9,120	0/0:5,0:5:15:0,15,189	0/0:9,0:9:24:0,24,325	0/0:3,0:3:9:0,9,120	0/0:11,0:11:33:0,33,429	0/0:10,0:10:30:0,30,400	0/0:11,0:11:33:0,33,436	0/0:11,0:11:33:0,33,432	0/0:14,0:14:42:0,42,547	0/0:9,0:9:27:0,27,356	0/0:9,0:9:27:0,27,351	0/0:12,0:12:36:0,36,462	0/0:12,0:12:36:0,36,472	0/0:12,0:12:33:0,33,432	0/0:5,0:6:12:0,12,139	0/0:8,0:8:24:0,24,311	0/0:9,0:9:27:0,27,360	0/0:9,0:9:27:0,27,356	0/0:7,0:7:21:0,21,272	0/0:5,0:5:15:0,15,200	0/0:8,0:8:24:0,24,316	0/0:6,0:6:15:0,15,190	0/0:5,0:5:15:0,15,193	0/0:8,0:8:21:0,21,267	0/0:10,0:10:30:0,30,369	0/0:14,0:14:36:0,36,477	0/0:4,0:4:12:0,12,160	0/0:8,0:8:21:0,21,269	0/0:11,0:11:33:0,33,409	0/0:7,0:7:21:0,21,266	0/0:6,0:6:18:0,18,236	0/0:6,0:6:18:0,18,236	0/0:3,0:3:9:0,9,120	0/0:6,0:6:15:0,15,201	0/0:11,0:11:33:0,33,440	1/1:0,2:2:6:80,6,0	0/0:9,0:9:27:0,27,351	0/0:4,0:4:12:0,12,160	0/0:5,0:5:15:0,15,193	0/0:7,0:7:18:0,18,235	./.:.:1:.:.	0/0:6,0:6:15:0,15,188
1	887	uce-1159_placidochromis_ornatus_1	A	C	2238.38	PASS	.	GT:AD:DP:GQ:PL	0/0:9,0:9:24:0,24,321	0/0:5,0:5:12:0,12,161	0/0:2,0:2:3:0,3,45	0/1:4,5:9:93:169,0,93	0/0:15,0:15:39:0,39,484	0/0:13,0:13:30:0,30,398	0/0:8,0:8:24:0,24,312	0/0:7,0:7:15:0,15,196	0/1:3,2:5:60:60,0,95	1/1:0,7:7:18:245,18,0	0/1:4,1:5:28:28,0,113	0/0:16,0:16:36:0,36,475	0/0:10,0:10:27:0,27,353	0/0:7,0:7:21:0,21,276	0/0:5,0:5:15:0,15,197	0/0:16,0:16:42:0,42,553	0/0:7,0:7:21:0,21,255	0/1:7,3:10:77:77,0,245	0/0:8,0:8:24:0,24,308	0/0:11,0:11:33:0,33,432	0/1:2,11:13:15:314,0,15	0/0:3,0:5:9:0,9,98	0/0:9,0:9:24:0,24,309	0/0:8,0:8:24:0,24,312	0/0:8,0:8:21:0,21,277	0/0:6,0:6:18:0,18,230	0/0:7,0:7:18:0,18,237	0/0:5,0:5:12:0,12,152	0/0:3,0:3:9:0,9,118	1/1:0,3:3:9:112,9,0	1/1:0,8:8:24:297,24,0	1/1:0,6:6:18:236,18,0	0/1:4,7:11:99:233,0,107	0/1:2,2:4:36:71,0,36	0/0:5,0:5:12:0,12,151	0/0:10,0:10:27:0,27,359	0/0:4,0:4:12:0,12,151	0/0:10,0:10:24:0,24,325	0/1:1,6:7:15:219,0,15	0/0:2,0:2:6:0,6,80	0/0:4,0:4:9:0,9,125	0/0:13,0:13:36:0,36,448	0/0:1,0:1:3:0,3,36	1/1:0,6:6:18:225,18,0	1/1:0,3:3:9:120,9,0	0/0:4,0:4:12:0,12,154	0/0:7,0:7:18:0,18,238	0/0:1,0:1:3:0,3,40	0/0:9,0:10:15:0,15,191
1	912	uce-1159_placidochromis_ornatus_1	G	C,T	153.2	PASS	.	GT:AD:DP:GQ:PL	0/0:5,0,0:5:15:0,15,188,15,188,188	1/1:0,2,0:2:6:80,6,0,80,6,80	0/0:3,0,0:3:6:0,6,85,6,85,85	0/0:2,0,0:2:3:0,3,32,3,32,32	0/0:12,0,0:12:30:0,30,377,30,377,377	0/0:6,0,0:6:15:0,15,179,15,179,179	0/0:5,0,0:5:15:0,15,192,15,192,192	0/0:2,0,0:2:6:0,6,80,6,80,80	0/0:3,0,0:3:6:0,6,71,6,71,71	0/0:5,0,0:5:12:0,12,161,12,161,161	0/0:3,0,0:3:9:0,9,107,9,107,107	0/0:6,0,0:6:18:0,18,230,18,230,230	0/0:3,0,0:3:9:0,9,120,9,120,120	0/0:5,0,0:5:12:0,12,160,12,160,160	0/0:1,0,0:1:3:0,3,36,3,36,36	0/0:9,0,0:9:21:0,21,275,21,275,275	0/0:3,0,0:3:9:0,9,120,9,120,120	0/0:6,0,0:6:18:0,18,233,18,233,233	0/0:5,0,0:5:15:0,15,197,15,197,197	0/0:9,0,0:9:24:0,24,315,24,315,315	0/0:9,0,0:9:21:0,21,266,21,266,266	0/0:2,0,0:2:6:0,6,80,6,80,80	0/0:2,0,0:2:3:0,3,39,3,39,39	0/0:4,0,0:4:12:0,12,156,12,156,156	0/0:5,0,0:5:12:0,12,161,12,161,161	0/0:2,0,0:2:6:0,6,79,6,79,79	0/0:3,0,0:3:9:0,9,120,9,120,120	0/0:1,0,0:1:3:0,3,40,3,40,40	0/0:2,0,0:2:6:0,6,79,6,79,79	0/0:1,0,0:1:3:0,3,39,3,39,39	0/0:8,0,0:8:21:0,21,266,21,266,266	0/0:5,0,0:5:12:0,12,140,12,140,140	0/0:3,0,0:3:9:0,9,107,9,107,107	./.:.:.:.:.	0/0:2,0,0:2:6:0,6,79,6,79,79	0/0:7,0,0:7:15:0,15,197,15,197,197	0/0:1,0,0:1:3:0,3,36,3,36,36	0/0:7,0,0:7:18:0,18,230,18,230,230	0/0:4,0,0:4:12:0,12,160,12,160,160	0/0:1,0,0:1:3:0,3,40,3,40,40	1/1:0,1,0:1:3:40,3,0,40,3,40	2/2:0,0,2:2:6:80,80,80,6,6,0	1/1:0,1,0:1:3:36,3,0,36,3,36	0/0:3,0,0:3:3:0,3,32,3,32,32	0/0:3,0,0:3:9:0,9,120,9,120,120	0/0:4,0,0:4:9:0,9,110,9,110,110	0/0:3,0,0:3:6:0,6,75,6,75,75	0/0:2,0,0:2:6:0,6,80,6,80,80	0/0:5,0,0:5:15:0,15,192,15,192,192
1	947	uce-1159_placidochromis_ornatus_1	G	A	36.37	PASS	.	GT:AD:DP:GQ:PL	./.:.:.:.:.	0/0:2,0:2:6:0,6,80	0/0:2,0:2:3:0,3,40	0/0:3,0:3:6:0,6,79	0/0:9,0:9:24:0,24,314	0/0:3,0:3:9:0,9,110	0/0:4,0:4:9:0,9,120	./.:.:.:.:.	0/0:3,0:3:6:0,6,79	0/0:1,0:1:3:0,3,40	0/0:2,0:2:6:0,6,80	1/1:1,2:3:6:79,6,0	0/0:1,0:1:3:0,3,40	0/0:2,0:2:6:0,6,76	0/0:1,0:1:3:0,3,36	0/0:6,0:6:15:0,15,186	0/0:2,0:2:6:0,6,72	0/0:5,0:5:15:0,15,193	0/0:6,0:6:18:0,18,216	0/0:6,0:6:15:0,15,199	0/0:6,0:6:18:0,18,230	0/0:3,0:3:9:0,9,120	0/0:1,0:1:3:0,3,39	0/0:2,0:2:6:0,6,68	0/0:1,0:1:3:0,3,40	0/0:2,0:2:6:0,6,79	0/0:2,0:2:6:0,6,80	0/0:2,0:2:6:0,6,67	0/0:1,0:1:3:0,3,39	0/0:2,0:2:6:0,6,79	0/0:5,0:5:15:0,15,190	0/0:2,0:2:6:0,6,75	0/0:2,0:2:6:0,6,79	0/0:2,0:2:6:0,6,76	0/0:2,0:2:6:0,6,75	0/0:4,0:4:12:0,12,154	0/0:1,0:1:3:0,3,36	0/0:2,0:2:6:0,6,79	0/0:1,0:1:3:0,3,40	./.:.:.:.:.	0/0:1,0:1:3:0,3,36	0/0:1,0:1:3:0,3,36	0/0:1,0:1:3:0,3,40	0/0:2,0:2:6:0,6,75	0/0:3,0:3:9:0,9,120	0/0:2,0:2:6:0,6,71	0/0:2,0:2:6:0,6,79	0/0:1,0:1:3:0,3,40	0/0:4,0:4:12:0,12,156
1	950	uce-1159_placidochromis_ornatus_1	G	A	832.83	PASS	.	GT:AD:DP:GQ:PL	./.:.:.:.:.	0/0:2,0:2:6:0,6,80	0/0:2,0:2:6:0,6,80	0/0:2,1:3:3:0,3,39	0/0:9,0:9:24:0,24,307	0/0:3,0:3:9:0,9,112	0/0:4,0:4:9:0,9,116	./.:.:.:.:.	0/0:1,1:2:3:0,3,32	1/1:0,1:1:3:40,3,0	0/1:1,1:2:34:34,0,34	0/0:3,0:3:9:0,9,115	0/0:1,0:1:3:0,3,40	0/0:1,0:1:3:0,3,40	0/0:1,0:1:3:0,3,36	0/0:5,0:5:15:0,15,197	0/0:2,0:2:6:0,6,80	0/1:3,2:5:64:64,0,103	0/0:6,0:6:18:0,18,226	0/0:5,0:5:12:0,12,160	1/1:0,6:6:18:230,18,0	0/0:3,0:3:9:0,9,112	0/0:1,0:1:3:0,3,32	0/0:1,0:1:3:0,3,36	0/0:1,0:1:3:0,3,40	0/0:2,0:2:6:0,6,75	0/0:2,0:2:6:0,6,76	0/0:2,0:2:6:0,6,80	0/0:1,0:1:3:0,3,36	1/1:0,2:2:6:79,6,0	1/1:0,4:4:12:154,12,0	1/1:0,2:2:6:79,6,0	0/1:1,1:2:33:33,0,33	1/1:0,2:2:6:80,6,0	0/0:2,0:2:6:0,6,68	0/0:4,0:4:12:0,12,149	0/0:1,0:1:3:0,3,36	0/0:2,0:2:6:0,6,79	0/0:1,0:1:3:0,3,40	./.:.:.:.:.	0/0:1,0:1:3:0,3,40	./.:.:.:.:.	0/0:1,0:1:3:0,3,32	1/1:0,2:2:6:72,6,0	1/1:0,3:3:9:120,9,0	0/0:2,0:2:3:0,3,39	0/0:2,0:2:6:0,6,75	0/0:1,0:1:3:0,3,40	0/0:4,0:4:12:0,12,160
1	10	uce-277_placidochromis_ornatus_1	C	T	65.17	PASS	.	GT:AD:DP:GQ:PL	0/0:5,0:5:15:0,15,188	./.:.:.:.:.	0/0:5,0:5:15:0,15,192	0/0:3,0:3:6:0,6,84	0/0:7,0:7:18:0,18,236	0/0:8,0:8:21:0,21,269	0/0:1,0:1:3:0,3,36	0/0:3,0:3:9:0,9,103	0/0:3,0:3:6:0,6,84	0/0:2,0:2:6:0,6,80	0/0:3,0:3:6:0,6,67	0/0:7,0:7:21:0,21,272	0/0:6,0:6:15:0,15,179	0/0:4,0:4:12:0,12,160	0/0:8,0:8:21:0,21,272	0/0:5,0:5:12:0,12,160	0/0:5,0:5:15:0,15,178	0/0:5,0:5:15:0,15,193	0/0:5,0:5:15:0,15,197	0/0:8,0:8:24:0,24,308	0/0:3,0:3:9:0,9,118	0/0:6,0:6:12:0,12,143	0/0:6,0:6:18:0,18,236	0/0:4,0:4:9:0,9,120	0/0:1,0:1:3:0,3,36	0/0:2,0:2:6:0,6,79	0/0:4,0:4:6:0,6,76	./.:.:.:.:.	0/0:9,0:9:27:0,27,347	0/0:5,0:5:15:0,15,187	0/0:2,0:2:6:0,6,79	0/0:4,0:4:12:0,12,157	0/0:1,0:1:3:0,3,39	0/0:1,0:1:3:0,3,36	0/0:2,0:2:6:0,6,75	0/0:5,0:5:15:0,15,193	0/0:2,0:2:6:0,6,79	0/0:9,0:9:24:0,24,300	0/0:5,0:5:12:0,12,156	0/0:4,0:4:12:0,12,133	1/1:0,1:1:3:40,3,0	0/0:5,0:5:12:0,12,139	1/1:0,3:3:6:85,6,0	0/0:2,0:2:6:0,6,79	0/0:4,0:4:12:0,12,143	0/0:1,0:1:3:0,3,39	0/0:5,0:5:15:0,15,193	0/0:6,0:6:12:0,12,143	0/0:3,0:3:9:0,9,116
1	55	uce-277_placidochromis_ornatus_1	C	T	92.71	PASS	.	GT:AD:DP:GQ:PL	0/0:8,0:8:18:0,18,241	0/0:1,0:1:3:0,3,40	0/0:5,0:5:15:0,15,196	0/0:4,0:4:12:0,12,157	0/0:14,0:14:42:0,42,541	0/0:16,0:16:48:0,48,610	0/0:5,0:5:15:0,15,196	0/0:9,0:9:27:0,27,352	0/0:6,0:6:15:0,15,202	0/0:3,0:3:9:0,9,116	0/0:8,0:8:24:0,24,320	0/0:10,0:10:27:0,27,344	0/1:4,4:8:99:132,0,136	0/0:6,0:6:18:0,18,228	0/0:13,0:13:39:0,39,508	0/0:9,0:9:27:0,27,347	0/0:6,0:6:18:0,18,240	0/0:9,0:9:27:0,27,347	0/0:9,0:9:24:0,24,305	0/0:13,0:13:36:0,36,465	0/0:8,0:8:24:0,24,311	0/0:9,0:9:24:0,24,299	0/0:11,0:11:33:0,33,426	0/0:7,0:7:21:0,21,263	0/0:3,0:3:9:0,9,116	0/0:6,0:6:18:0,18,236	0/0:7,0:7:21:0,21,272	0/0:2,0:2:6:0,6,80	0/0:14,0:14:42:0,42,544	0/0:7,0:7:18:0,18,233	0/0:4,0:4:12:0,12,149	0/0:7,0:7:21:0,21,275	0/0:5,0:5:15:0,15,197	0/0:2,0:2:6:0,6,80	0/0:5,0:5:15:0,15,193	0/0:13,0:13:33:0,33,424	0/0:3,0:3:9:0,9,118	0/0:9,0:9:24:0,24,317	0/0:7,0:7:21:0,21,272	0/0:9,0:9:27:0,27,345	0/0:4,0:4:12:0,12,156	0/0:7,0:7:18:0,18,240	0/0:2,0:2:6:0,6,80	0/0:7,0:7:18:0,18,233	0/0:7,0:7:21:0,21,276	0/0:2,0:2:6:0,6,79	0/0:7,0:7:18:0,18,236	0/0:6,0:6:18:0,18,236	0/0:5,0:5:15:0,15,196
1	89	uce-277_placidochromis_ornatus_1	G	A	219.05	PASS	.	GT:AD:DP:GQ:PL	0/0:9,0:9:24:0,24,321	0/0:2,0:2:6:0,6,76	0/0:7,0:7:21:0,21,276	0/0:13,0:13:39:0,39,508	0/0:13,0:13:39:0,39,503	0/0:20,0:20:57:0,57,741	0/0:9,0:9:27:0,27,344	0/0:11,0:11:33:0,33,424	0/0:10,0:10:21:0,21,285	0/0:6,0:6:18:0,18,240	0/0:12,0:12:36:0,36,472	0/0:17,0:17:48:0,48,631	0/0:9,0:9:24:0,24,312	0/0:7,0:7:21:0,21,280	0/0:18,0:18:51:0,51,656	0/0:17,0:17:48:0,48,628	0/0:7,0:7:21:0,21,272	0/0:13,0:13:36:0,36,462	0/0:12,0:12:33:0,33,416	0/0:23,0:23:60:0,60,768	0/0:15,0:15:45:0,45,567	0/0:9,0:9:27:0,27,360	0/0:16,0:16:48:0,48,629	0/0:9,0:9:27:0,27,360	0/0:13,0:13:36:0,36,472	0/0:10,0:10:27:0,27,347	0/0:10,0:10:30:0,30,400	0/0:3,0:3:9:0,9,116	0/0:20,0:20:60:0,60,747	0/0:10,0:10:30:0,30,387	0/0:8,0:8:21:0,21,269	0/0:16,0:16:42:0,42,544	0/0:9,0:9:27:0,27,351	0/0:6,0:6:18:0,18,228	0/0:14,0:14:36:0,36,462	0/0:21,0:21:54:0,54,701	0/0:2,0:2:6:0,6,79	0/0:10,0:10:27:0,27,350	0/0:7,0:7:21:0,21,272	0/0:13,0:13:39:0,39,508	0/0:8,0:8:24:0,24,286	1/1:0,7:7:21:276,21,0	0/0:7,0:7:15:0,15,205	0/0:13,0:13:39:0,39,505	0/0:8,0:8:24:0,24,303	0/0:11,0:11:33:0,33,412	0/0:11,0:11:33:0,33,423	0/0:7,0:7:18:0,18,240	0/0:12,0:12:36:0,36,463
1	161	uce-277_placidochromis_ornatus_1	C	T	631.25	PASS	.	GT:AD:DP:GQ:PL	0/0:20,0:20:57:0,57,761	0/0:16,0:16:48:0,48,615	0/0:18,0:18:51:0,51,673	0/0:47,0:47:99:0,126,1655	0/0:43,0:43:99:0,114,1440	0/0:53,0:53:99:0,129,1659	0/0:21,0:21:54:0,54,713	0/0:28,0:28:75:0,75,993	0/0:23,0:23:63:0,63,820	0/0:18,0:18:51:0,51,673	0/0:19,0:20:51:0,51,665	0/0:39,0:39:99:0,108,1380	0/0:18,0:18:51:0,51,664	0/0:11,0:11:27:0,27,366	0/0:47,0:48:99:0,132,1696	0/0:58,0:58:99:0,166,2120	0/0:19,0:20:54:0,54,713	0/0:30,0:30:90:0,90,1154	0/0:37,0:37:96:0,96,1237	0/1:24,23:47:99:671,0,737	0/0:43,0:43:99:0,117,1523	0/0:23,0:23:66:0,66,865	0/0:47,0:47:99:0,138,1770	0/0:19,0:19:57:0,57,752	0/0:27,0:27:72:0,72,945	0/0:26,0:26:72:0,72,948	0/0:19,0:19:57:0,57,752	0/0:19,0:19:51:0,51,682	0/0:35,0:35:99:0,99,1284	0/0:23,0:23:60:0,60,792	0/0:26,0:26:72:0,72,939	0/0:42,0:42:99:0,108,1406	0/0:38,0:38:90:0,90,1176	0/0:13,0:13:36:0,36,469	0/0:38,0:38:99:0,102,1319	0/0:55,0:55:99:0,147,1907	0/0:14,0:14:36:0,36,469	0/0:21,0:21:57:0,57,726	0/0:17,0:17:48:0,48,637	0/0:23,0:23:63:0,63,829	0/0:31,0:31:87:0,87,1137	0/0:20,0:20:48:0,48,626	0/0:23,0:23:60:0,60,786	0/0:21,0:21:51:0,51,673	0/0:14,0:14:36:0,36,486	0/0:53,0:53:99:0,135,1765	0/0:33,0:33:81:0,81,1057	0/0:13,0:13:39:0,39,499	0/0:22,0:22:60:0,60,772
1	162	uce-277_placidochromis_ornatus_1	G	A	700.25	PASS	.	GT:AD:DP:GQ:PL	0/0:19,0:20:54:0,54,725	0/0:18,0:18:51:0,51,648	0/0:18,0:18:48:0,48,633	0/1:21,27:48:99:740,0,575	0/0:42,0:42:99:0,117,1512	0/0:53,0:53:99:0,144,1880	0/0:21,0:21:57:0,57,744	0/0:28,0:28:75:0,75,969	0/0:23,0:23:63:0,63,817	0/0:19,0:19:54:0,54,709	0/0:20,0:20:57:0,57,735	0/0:39,0:39:99:0,111,1442	0/0:18,0:18:51:0,51,665	0/0:11,0:11:27:0,27,370	0/0:47,0:48:99:0,132,1697	0/0:60,0:61:99:0,166,2128	0/0:20,0:20:57:0,57,753	0/0:31,0:31:81:0,81,1039	0/0:36,0:36:96:0,96,1244	0/0:47,0:47:99:0,120,1571	0/0:42,0:42:99:0,117,1518	0/0:22,0:23:63:0,63,826	0/0:48,0:48:99:0,144,1830	0/0:21,0:21:63:0,63,816	0/0:30,0:30:72:0,72,951	0/0:28,0:28:69:0,69,911	0/0:19,0:19:57:0,57,756	0/0:19,0:19:51:0,51,682	0/0:35,0:35:96:0,96,1228	0/0:23,0:23:63:0,63,820	0/0:27,0:27:78:0,78,1018	0/0:43,0:43:99:0,108,1417	0/0:38,0:38:93:0,93,1222	0/0:14,0:14:36:0,36,469	0/0:38,0:38:93:0,93,1223	0/0:58,0:58:99:0,153,1974	0/0:14,0:14:39:0,39,517	0/0:21,0:21:63:0,63,813	0/0:18,0:18:51:0,51,669	0/0:23,0:23:63:0,63,825	0/0:32,0:32:90:0,90,1198	0/0:20,0:20:51:0,51,677	0/0:23,0:24:60:0,60,802	0/0:21,0:21:57:0,57,742	0/0:14,0:14:36:0,36,481	0/0:53,0:53:99:0,141,1832	0/0:34,0:34:96:0,96,1250	0/0:13,0:13:36:0,36,454	0/0:22,0:22:57:0,57,728
1	202	uce-277_placidochromis_ornatus_1	G	A	727.25	PASS	.	GT:AD:DP:GQ:PL	0/0:49,0:49:99:0,111,1516	0/0:34,0:34:81:0,81,1109	0/0:34,0:34:72:0,72,990	0/0:71,0:73:99:0,160,2153	0/0:67,0:67:99:0,157,2094	0/0:94,0:94:99:0,211,2791	0/0:33,0:33:84:0,84,1106	0/0:41,0:41:93:0,93,1249	0/0:41,0:41:96:0,96,1289	0/0:37,0:37:87:0,87,1190	0/0:24,0:24:54:0,54,740	0/0:63,0:63:99:0,150,1968	0/0:39,0:39:90:0,90,1223	0/0:25,0:25:66:0,66,873	0/0:67,0:69:99:0,178,2256	0/0:113,0:113:99:0,247,3345	0/0:33,0:33:81:0,81,1075	0/0:73,0:73:99:0,175,2337	0/0:59,0:59:99:0,129,1753	0/0:88,0:88:99:0,208,2759	0/0:60,0:60:99:0,150,1968	0/0:39,1:40:66:0,66,1309	0/1:49,39:89:99:767,0,1292	0/0:27,0:27:72:0,72,967	0/0:46,0:46:99:0,102,1400	0/0:38,0:38:93:0,93,1213	0/0:32,0:32:78:0,78,1043	0/0:26,0:26:63:0,63,843	0/0:49,0:49:99:0,126,1671	0/0:48,0:48:99:0,111,1496	0/0:55,1:56:99:0,129,1735	0/0:69,0:69:99:0,154,2069	0/0:60,0:60:99:0,135,1814	0/0:26,0:26:63:0,63,847	0/0:87,0:87:99:0,175,2404	0/0:91,0:91:99:0,223,2967	0/0:33,0:33:75:0,75,1005	0/0:36,0:36:87:0,87,1161	0/0:32,0:32:84:0,84,1114	0/0:41,0:41:84:0,84,1164	0/0:49,0:50:99:0,117,1591	0/0:31,0:31:69:0,69,945	0/0:56,0:56:99:0,108,1510	0/0:33,0:33:75:0,75,997	0/0:28,0:28:66:0,66,904	0/0:92,0:92:99:0,202,2700	0/0:63,0:63:99:0,150,2005	0/0:19,0:19:57:0,57,744	0/0:44,0:44:99:0,99,1338
1	238	uce-277_placidochromis_ornatus_1	C	T	1274.39	PASS	.	GT:AD:DP:GQ:PL	0/0:64,0:64:99:0,144,1953	1/1:0,44:44:99:1334,99,0	0/0:38,0:38:84:0,84,1164	0/0:87,0:87:99:0,193,2578	0/0:97,0:97:99:0,211,2842	0/0:115,0:115:99:0,250,3339	0/0:38,0:38:90:0,90,1221	0/0:51,0:51:99:0,111,1472	0/0:56,0:56:99:0,117,1585	0/0:47,0:47:99:0,102,1414	0/0:38,0:38:75:0,75,1045	0/0:73,0:73:99:0,166,2216	0/0:56,0:56:99:0,123,1678	0/0:31,0:31:78:0,78,1056	0/0:103,0:105:99:0,223,2959	0/0:137,0:137:99:0,286,3850	0/0:44,0:44:99:0,102,1348	0/0:89,0:89:99:0,199,2665	0/0:92,0:93:99:0,193,2602	0/0:124,0:125:99:0,271,3670	0/0:95,0:95:99:0,211,2778	0/0:60,0:60:99:0,138,1853	0/0:132,0:132:99:0,277,3755	0/0:31,0:31:75:0,75,1017	0/0:43,0:43:99:0,99,1360	0/0:59,0:59:99:0,123,1654	0/0:44,0:44:96:0,96,1308	0/0:42,0:43:90:0,90,1228	0/0:75,0:75:99:0,175,2315	0/0:66,0:66:99:0,141,1925	0/0:81,0:81:99:0,184,2471	0/0:92,0:93:99:0,196,2601	0/0:88,0:88:99:0,190,2546	0/0:47,0:47:90:0,90,1233	0/0:120,0:120:99:0,232,3215	0/0:133,0:133:99:0,286,3870	0/0:51,0:52:99:0,111,1505	0/0:48,0:48:99:0,114,1482	0/0:45,0:45:99:0,117,1543	0/0:48,0:48:99:0,99,1324	0/0:68,0:68:99:0,150,2057	0/0:36,0:36:75:0,75,1038	0/0:79,0:81:99:0,141,2016	0/0:65,0:65:99:0,144,1965	0/0:36,0:36:87:0,87,1177	0/0:104,0:104:99:0,223,2972	0/0:107,0:107:99:0,223,3050	0/0:30,0:30:75:0,75,990	0/0:51,0:51:99:0,111,1478
1	245	uce-277_placidochromis_ornatus_1	A	G	2119.39	PASS	.	GT:AD:DP:GQ:PL	0/0:72,0:72:99:0,156,2102	0/0:51,0:51:99:0,114,1533	0/0:43,0:43:87:0,87,1196	0/0:93,0:93:99:0,190,2551	0/0:100,0:100:99:0,214,2821	0/0:120,0:120:99:0,247,3328	0/0:44,0:44:99:0,102,1383	0/0:58,0:58:99:0,126,1661	0/0:57,0:57:99:0,123,1676	0/0:49,0:49:99:0,102,1378	0/0:44,0:44:90:0,90,1237	0/0:83,0:83:99:0,181,2430	0/0:55,0:56:99:0,117,1605	0/0:33,0:33:78:0,78,1048	0/0:111,0:111:99:0,232,3111	0/0:145,0:145:99:0,289,3928	0/0:51,0:51:99:0,117,1567	0/0:99,0:99:99:0,223,2997	0/0:94,0:94:99:0,187,2543	0/0:128,0:128:99:0,274,3660	0/0:110,0:110:99:0,244,3265	0/0:62,0:62:99:0,126,1695	0/0:143,0:143:99:0,295,3986	0/0:32,0:32:72:0,72,958	0/0:46,0:46:99:0,99,1317	0/0:59,0:59:99:0,135,1798	0/0:50,0:50:99:0,111,1509	0/0:41,0:42:87:0,87,1165	0/0:76,0:76:99:0,163,2169	0/0:77,0:77:99:0,163,2216	0/0:97,0:97:99:0,196,2641	0/0:110,0:110:99:0,232,3150	0/0:101,0:101:99:0,211,2854	0/0:54,0:54:99:0,102,1398	0/0:135,0:135:99:0,262,3641	0/0:133,0:133:99:0,286,3851	0/0:60,0:60:99:0,120,1631	0/0:58,0:58:99:0,132,1755	0/0:48,0:48:99:0,117,1565	0/0:52,0:52:99:0,105,1423	1/1:0,74:74:99:2179,160,0	0/0:41,0:41:96:0,96,1278	0/0:84,0:84:99:0,153,2139	0/0:70,0:70:99:0,150,2023	0/0:38,0:38:87:0,87,1164	0/0:111,0:112:99:0,229,3090	0/0:112,0:112:99:0,220,3009	0/0:34,0:34:72:0,72,968	0/0:59,0:59:99:0,126,1701
1	320	uce-277_placidochromis_ornatus_1	A	G	7886.93	PASS	.	GT:AD:DP:GQ:PL	0/0:88,2:92:99:0,139,2337	1/1:0,87:87:99:2511,181,0	0/0:64,0:65:99:0,129,1724	0/0:99,0:99:99:0,211,2807	0/0:112,0:113:99:0,232,3093	0/0:127,2:129:99:0,208,3287	0/0:56,0:57:99:0,108,1472	0/0:76,0:76:99:0,156,2067	0/0:74,0:74:99:0,153,2050	0/0:56,0:57:99:0,114,1497	0/0:46,0:47:99:0,102,1371	0/0:102,0:103:99:0,208,2771	0/0:83,0:84:99:0,169,2212	0/0:54,0:55:99:0,108,1432	0/0:150,0:150:99:0,307,4075	0/0:170,0:170:99:0,322,4270	0/0:63,0:64:99:0,135,1741	0/0:127,0:127:99:0,259,3440	0/0:127,0:127:99:0,256,3490	0/0:172,0:172:99:0,349,4649	0/0:145,0:145:99:0,295,3978	0/0:67,0:68:99:0,138,1827	0/0:194,0:195:99:0,400,5351	0/0:37,0:37:78:0,78,1031	0/0:62,0:63:99:0,129,1735	0/0:76,0:76:99:0,157,2079	0/0:62,0:62:99:0,129,1744	0/0:57,0:57:99:0,111,1518	0/0:111,0:112:99:0,238,3184	0/0:104,0:104:99:0,199,2716	0/0:139,0:139:99:0,256,3530	0/0:138,0:138:99:0,274,3723	0/0:122,0:122:99:0,238,3267	0/0:85,0:86:99:0,153,2060	0/0:190,0:190:99:0,352,4894	0/0:155,2:157:99:0,271,4208	0/0:100,0:100:99:0,181,2495	0/0:98,0:98:99:0,190,2624	0/0:57,1:58:74:0,74,1469	0/0:79,0:80:99:0,153,2028	1/1:0,93:93:99:2693,196,0	0/0:66,0:67:99:0,126,1687	1/1:0,105:105:99:2796,202,0	0/0:98,0:99:99:0,181,2457	0/0:61,0:61:99:0,114,1517	0/0:126,0:128:99:0,262,3521	0/0:128,0:128:99:0,262,3545	0/0:41,0:42:87:0,87,1174	0/0:84,0:85:99:0,159,2094
1	407	uce-277_placidochromis_ornatus_1	T	C	908.39	PASS	.	GT:AD:DP:GQ:PL	0/0:41,2:43:58:0,58,1246	0/0:43,0:43:99:0,108,1453	0/0:35,0:35:81:0,81,1090	0/0:57,0:57:99:0,135,1794	0/0:60,0:60:99:0,153,2014	0/0:60,0:60:99:0,150,1972	0/0:26,0:26:60:0,60,792	0/0:33,0:33:87:0,87,1129	0/0:44,0:44:93:0,93,1278	0/0:26,0:26:69:0,69,896	0/0:19,0:19:42:0,42,555	0/0:47,0:47:99:0,102,1375	0/0:36,0:36:93:0,93,1227	0/0:29,0:29:69:0,69,924	0/0:77,0:78:99:0,178,2339	0/0:84,1:85:99:0,150,2438	0/0:27,0:27:72:0,72,920	0/0:63,0:63:99:0,141,1880	0/0:58,0:58:99:0,141,1881	0/0:91,0:91:99:0,232,3034	0/0:73,0:74:99:0,169,2202	0/0:35,0:35:87:0,87,1143	0/0:110,0:112:99:0,265,3525	0/0:25,0:25:57:0,57,759	0/0:32,0:32:87:0,87,1134	0/0:44,0:44:99:0,108,1429	0/0:28,0:28:75:0,75,990	0/0:31,0:31:78:0,78,1039	0/0:73,0:73:99:0,184,2435	0/0:44,0:44:99:0,108,1417	0/0:65,0:65:99:0,157,2088	0/0:59,0:59:99:0,138,1842	0/0:51,0:51:99:0,123,1645	0/0:49,0:49:93:0,93,1282	0/0:72,0:72:99:0,160,2169	0/0:67,0:67:99:0,166,2167	0/0:53,0:53:99:0,111,1511	0/0:45,0:45:99:0,111,1463	0/0:28,1:29:69:0,69,907	0/0:43,0:43:93:0,93,1251	0/0:52,0:52:99:0,123,1660	0/0:28,0:28:75:0,75,969	1/1:0,31:31:72:968,72,0	0/0:43,0:43:99:0,99,1339	0/0:35,0:35:78:0,78,1054	0/0:80,0:80:99:0,181,2422	0/0:56,0:56:99:0,138,1836	0/0:25,0:25:60:0,60,791	0/0:38,0:38:87:0,87,1157
1	447	uce-277_placidochromis_ornatus_1	G	A	282.31	PASS	.	GT:AD:DP:GQ:PL	0/0:26,0:26:72:0,72,957	0/0:23,0:24:63:0,63,819	0/0:16,0:16:45:0,45,580	0/0:39,0:39:99:0,108,1378	0/0:30,0:30:81:0,81,1047	0/0:33,0:33:96:0,96,1236	0/0:11,0:11:30:0,30,388	0/0:24,0:24:57:0,57,753	0/0:19,0:19:51:0,51,662	0/0:13,0:13:39:0,39,490	0/0:14,0:14:33:0,33,401	0/0:27,0:27:72:0,72,921	0/0:21,0:21:57:0,57,750	0/0:16,0:16:36:0,36,485	0/0:39,0:39:99:0,99,1292	0/0:47,0:47:99:0,120,1547	0/0:18,0:18:42:0,42,558	0/0:32,0:32:84:0,84,1089	0/0:34,0:34:90:0,90,1130	0/0:48,0:49:99:0,129,1670	0/0:48,1:50:99:0,105,1788	0/0:22,0:22:57:0,57,740	0/0:50,0:50:99:0,135,1770	0/0:19,0:19:48:0,48,645	0/0:16,0:16:39:0,39,525	0/0:25,0:25:63:0,63,830	0/0:15,1:16:5:0,5,517	0/0:12,0:12:33:0,33,441	0/0:37,0:37:99:0,108,1405	0/0:24,0:24:66:0,66,858	0/0:29,0:29:78:0,78,1014	0/0:33,0:33:84:0,84,1065	0/0:22,0:22:60:0,60,780	0/0:26,0:27:66:0,66,870	0/0:31,0:31:93:0,93,1216	0/0:43,0:43:99:0,120,1540	0/0:24,0:25:63:0,63,839	0/0:28,0:28:72:0,72,927	0/0:17,0:17:48:0,48,645	0/1:14,10:24:99:322,0,406	0/0:30,0:30:81:0,81,1081	0/0:20,0:20:57:0,57,760	0/0:17,0:17:39:0,39,530	0/0:20,0:20:48:0,48,622	0/0:15,0:16:39:0,39,509	0/0:53,0:53:99:0,132,1732	0/0:32,0:32:84:0,84,1103	0/0:17,0:18:42:0,42,570	0/0:25,0:25:69:0,69,889
1	490	uce-277_placidochromis_ornatus_1	G	A	299.28	PASS	.	GT:AD:DP:GQ:PL	0/0:15,0:15:42:0,42,527	0/0:13,0:13:36:0,36,458	0/0:6,0:6:15:0,15,192	0/0:19,0:19:51:0,51,656	0/0:21,0:21:60:0,60,775	0/0:21,0:21:60:0,60,770	0/0:8,0:9:24:0,24,312	0/0:15,0:15:42:0,42,521	0/0:10,0:10:27:0,27,347	0/0:8,0:8:24:0,24,320	0/0:7,0:7:21:0,21,263	0/0:24,0:24:66:0,66,815	0/0:8,0:8:18:0,18,240	0/0:7,0:7:15:0,15,192	0/0:31,0:31:81:0,81,1037	0/0:31,0:31:90:0,90,1134	0/0:10,0:10:30:0,30,378	0/1:8,11:19:99:339,0,257	0/0:24,0:24:72:0,72,920	0/0:37,0:37:99:0,105,1332	0/0:30,0:30:87:0,87,1100	0/0:13,0:13:39:0,39,512	0/0:36,0:36:99:0,105,1343	0/0:15,0:15:42:0,42,526	0/0:7,0:7:21:0,21,276	0/0:15,0:15:36:0,36,458	0/0:10,0:10:30:0,30,388	0/0:6,0:6:18:0,18,228	0/0:29,0:29:84:0,84,1079	0/0:17,0:17:39:0,39,513	0/0:17,0:17:51:0,51,668	0/0:21,0:21:51:0,51,660	0/0:15,0:15:42:0,42,530	0/0:9,0:9:27:0,27,343	0/0:16,0:16:45:0,45,583	0/0:35,0:35:96:0,96,1214	0/0:8,0:8:24:0,24,308	0/0:16,0:16:45:0,45,590	0/0:11,0:11:30:0,30,400	0/0:15,0:16:42:0,42,556	0/0:17,0:17:48:0,48,601	0/0:13,0:14:36:0,36,451	0/0:11,0:11:33:0,33,432	0/0:17,0:17:45:0,45,575	0/0:6,0:6:15:0,15,201	0/0:29,0:29:81:0,81,1055	0/0:20,0:20:57:0,57,734	0/0:9,0:9:27:0,27,347	0/0:18,0:18:51:0,51,641
1	493	uce-277_placidochromis_ornatus_1	A	C	114.28	PASS	.	GT:AD:DP:GQ:PL	0/0:14,0:14:42:0,42,540	0/0:13,0:13:39:0,39,504	0/0:6,0:6:18:0,18,227	0/0:18,0:18:51:0,51,641	0/0:21,0:21:60:0,60,777	0/0:21,0:21:60:0,60,766	0/0:9,0:9:27:0,27,352	0/0:15,0:15:45:0,45,588	0/0:11,0:11:33:0,33,423	0/0:9,0:9:27:0,27,343	0/0:7,0:7:21:0,21,280	0/0:23,0:23:69:0,69,893	0/0:8,0:8:24:0,24,316	0/0:7,0:7:21:0,21,280	0/0:31,0:31:84:0,84,1087	0/0:31,0:31:90:0,90,1164	0/0:10,0:10:30:0,30,400	0/0:19,0:19:51:0,51,661	0/0:24,0:24:69:0,69,885	0/0:37,0:37:99:0,108,1409	0/0:30,0:30:81:0,81,1046	0/0:13,0:13:39:0,39,512	0/0:36,0:36:99:0,108,1395	0/0:15,0:15:45:0,45,600	0/0:8,0:8:24:0,24,312	0/0:15,0:15:42:0,42,538	0/0:10,0:10:30:0,30,392	0/0:5,0:5:15:0,15,200	0/0:25,0:25:66:0,66,859	0/0:17,0:17:45:0,45,591	0/0:17,0:17:48:0,48,623	0/0:21,0:21:57:0,57,746	0/0:14,0:14:42:0,42,544	0/0:9,0:9:27:0,27,352	0/0:16,0:16:45:0,45,590	0/0:33,0:33:99:0,99,1271	0/0:7,0:7:21:0,21,272	0/0:16,0:16:48:0,48,623	0/0:11,0:11:33:0,33,440	0/0:16,0:16:45:0,45,597	0/0:16,0:16:48:0,48,612	0/0:13,0:13:39:0,39,512	0/0:11,0:11:33:0,33,440	0/1:10,6:16:99:154,0,311	0/0:5,0:5:15:0,15,188	0/0:29,0:29:81:0,81,1045	0/0:21,0:21:63:0,63,793	0/0:9,0:9:24:0,24,312	0/0:18,0:18:54:0,54,716
1	553	uce-277_placidochromis_ornatus_1	G	A	142.98	PASS	.	GT:AD:DP:GQ:PL	0/0:7,0:7:21:0,21,272	0/0:4,0:4:12:0,12,152	0/0:5,0:5:15:0,15,192	0/0:11,0:11:30:0,30,387	0/0:13,0:13:39:0,39,505	0/0:11,0:11:30:0,30,387	0/0:4,0:4:12:0,12,160	0/0:11,0:11:30:0,30,387	0/0:8,0:8:24:0,24,315	0/0:8,0:8:24:0,24,320	0/0:2,0:2:6:0,6,80	0/0:17,0:17:48:0,48,610	0/0:3,0:3:9:0,9,112	0/0:4,0:4:12:0,12,160	0/0:23,0:23:63:0,63,811	0/0:17,0:17:48:0,48,623	0/0:8,0:8:24:0,24,312	0/0:13,0:13:36:0,36,463	0/0:14,0:14:42:0,42,538	0/0:14,0:14:42:0,42,541	0/0:15,0:15:36:0,36,468	0/0:8,0:8:24:0,24,316	0/0:16,0:16:48:0,48,609	0/0:9,0:9:27:0,27,356	0/0:3,0:3:9:0,9,120	0/0:10,0:10:30:0,30,393	0/0:1,0:1:3:0,3,40	0/0:3,0:3:9:0,9,116	0/0:14,0:14:39:0,39,508	0/0:10,0:10:27:0,27,359	0/0:2,0:2:6:0,6,75	0/0:10,0:10:24:0,24,311	0/0:4,0:4:12:0,12,151	0/0:6,0:6:18:0,18,236	0/0:6,0:6:18:0,18,236	0/0:10,0:10:30:0,30,390	0/0:2,0:2:6:0,6,75	0/0:9,0:9:24:0,24,311	0/0:4,0:4:12:0,12,160	0/0:10,0:10:30:0,30,381	0/0:2,0:2:6:0,6,80	0/0:8,0:8:24:0,24,308	1/1:0,5:5:15:196,15,0	0/0:9,0:9:21:0,21,269	0/0:5,0:5:15:0,15,200	0/0:11,0:11:30:0,30,392	0/0:7,0:7:21:0,21,267	0/0:4,0:4:12:0,12,160	0/0:7,0:7:21:0,21,276
1	560	uce-277_placidochromis_ornatus_1	T	C	147.24	PASS	.	GT:AD:DP:GQ:PL	0/0:7,0:7:15:0,15,179	0/0:4,0:4:12:0,12,160	0/0:5,0:5:9:0,9,112	0/0:11,0:11:33:0,33,412	0/0:11,0:12:30:0,30,387	0/0:10,0:10:21:0,21,248	0/0:4,0:4:9:0,9,120	0/0:11,0:11:30:0,30,384	0/0:6,0:6:15:0,15,186	0/0:8,0:8:24:0,24,278	0/0:2,0:2:6:0,6,67	0/0:14,0:15:39:0,39,477	0/0:3,0:3:9:0,9,116	0/0:5,0:5:12:0,12,152	0/0:22,0:22:54:0,54,684	0/0:16,0:16:42:0,42,521	0/0:7,0:7:18:0,18,232	0/0:12,0:12:21:0,21,261	0/0:12,0:12:33:0,33,403	0/0:11,0:11:33:0,33,412	0/0:15,0:15:27:0,27,342	0/0:9,0:9:18:0,18,218	0/0:17,0:17:45:0,45,563	0/0:7,0:7:15:0,15,180	0/0:3,0:3:6:0,6,80	0/0:10,0:10:24:0,24,291	0/0:1,0:1:3:0,3,40	0/0:2,0:2:6:0,6,80	0/0:12,0:12:24:0,24,305	0/0:9,0:9:24:0,24,291	0/0:3,0:3:6:0,6,51	0/0:9,0:9:24:0,24,295	0/0:3,0:3:6:0,6,71	0/0:5,0:5:12:0,12,140	0/0:6,0:6:18:0,18,233	0/0:9,0:9:18:0,18,230	0/0:1,0:1:3:0,3,39	0/0:7,0:7:21:0,21,258	0/0:4,0:4:12:0,12,156	0/0:7,0:7:18:0,18,202	0/0:2,0:2:6:0,6,68	0/0:5,0:5:15:0,15,179	1/1:0,5:5:15:200,15,0	0/0:9,0:9:24:0,24,306	0/0:5,0:5:12:0,12,125	0/0:11,0:11:21:0,21,272	0/0:7,0:7:15:0,15,173	0/0:4,0:4:9:0,9,98	0/0:5,0:5:15:0,15,200
1	577	uce-277_placidochromis_ornatus_1	C	G	181.52	PASS	.	GT:AD:DP:GQ:PL	0/0:6,0:6:15:0,15,196	0/0:4,0:4:12:0,12,160	0/0:4,0:4:12:0,12,160	0/0:11,0:11:27:0,27,344	0/0:11,0:11:30:0,30,393	0/0:9,0:9:24:0,24,311	0/0:5,0:5:15:0,15,196	0/0:11,0:11:33:0,33,440	0/0:5,0:5:12:0,12,151	0/0:7,0:7:21:0,21,272	0/0:2,0:2:6:0,6,80	0/0:16,0:16:42:0,42,544	0/0:2,0:2:6:0,6,80	0/0:5,0:5:15:0,15,196	0/0:21,0:22:54:0,54,701	0/0:11,0:11:33:0,33,426	0/0:8,0:8:21:0,21,280	0/0:12,0:12:33:0,33,432	0/0:13,0:13:33:0,33,422	0/0:9,0:9:24:0,24,311	0/0:11,0:11:24:0,24,303	0/0:9,0:9:24:0,24,299	0/0:15,0:15:45:0,45,567	0/0:7,0:7:21:0,21,280	0/0:2,0:2:3:0,3,36	0/0:7,0:7:18:0,18,233	./.:.:.:.:.	0/0:2,0:2:6:0,6,80	0/0:9,0:9:24:0,24,308	0/0:5,0:5:15:0,15,197	./.:.:.:.:.	0/0:7,0:7:21:0,21,272	0/0:3,0:3:9:0,9,118	0/0:3,0:3:9:0,9,120	0/0:5,0:5:15:0,15,193	0/0:7,0:7:21:0,21,269	./.:.:.:.:.	0/0:4,0:4:12:0,12,154	0/0:3,0:3:9:0,9,116	0/0:6,0:6:18:0,18,236	./.:.:.:.:.	0/0:3,0:3:9:0,9,120	1/1:0,6:6:18:236,18,0	0/0:6,0:6:18:0,18,230	0/0:4,0:4:12:0,12,156	0/0:6,0:6:18:0,18,236	0/0:7,0:7:21:0,21,267	0/0:4,0:4:9:0,9,116	0/0:3,0:3:9:0,9,120
1	627	uce-277_placidochromis_ornatus_1	C	T	40.09	PASS	.	GT:AD:DP:GQ:PL	0/0:2,0:2:6:0,6,80	0/0:1,0:1:3:0,3,40	0/1:3,1:4:28:28,0,96	0/0:5,0:5:15:0,15,193	0/0:7,0:7:21:0,21,275	0/0:6,0:6:15:0,15,197	0/0:2,0:2:6:0,6,80	0/0:6,0:6:18:0,18,227	0/0:3,0:3:9:0,9,104	0/0:6,0:6:18:0,18,240	0/0:2,0:2:6:0,6,72	0/0:8,0:8:18:0,18,226	0/0:2,0:2:6:0,6,76	0/0:2,0:2:6:0,6,80	0/0:11,0:11:30:0,30,387	0/0:5,0:5:15:0,15,197	0/0:7,0:7:15:0,15,205	0/0:6,0:6:15:0,15,202	0/0:5,0:5:15:0,15,183	0/0:2,0:2:6:0,6,75	0/0:7,0:7:21:0,21,255	0/0:7,0:7:18:0,18,224	0/0:7,0:7:18:0,18,233	0/0:4,0:4:12:0,12,160	./.:.:.:.:.	0/0:2,0:2:6:0,6,75	./.:.:.:.:.	1/1:0,2:2:6:68,6,0	0/0:4,0:4:12:0,12,157	./.:.:.:.:.	0/0:1,0:1:3:0,3,39	0/0:2,0:2:6:0,6,79	0/0:1,0:1:3:0,3,36	0/0:1,0:1:3:0,3,40	0/0:4,0:4:12:0,12,154	0/0:1,0:1:3:0,3,39	./.:.:.:.:.	0/0:3,0:3:9:0,9,104	./.:.:.:.:.	0/0:4,0:4:12:0,12,160	./.:.:.:.:.	0/0:2,0:2:6:0,6,80	0/0:4,0:4:12:0,12,156	0/0:2,0:2:6:0,6,79	0/0:4,0:4:12:0,12,160	0/0:5,0:5:12:0,12,157	0/0:5,0:5:15:0,15,193	0/0:1,0:1:3:0,3,40	0/0:5,0:5:15:0,15,196
1	37	uce-117_placidochromis_ornatus_1	T	G	93.29	PASS	.	GT:AD:DP:GQ:PL	0/0:11,0:11:27:0,27,356	0/0:9,0:9:27:0,27,360	0/0:7,0:7:21:0,21,276	0/0:7,0:7:21:0,21,275	0/0:10,0:10:24:0,24,317	0/0:9,0:9:27:0,27,337	0/0:13,0:13:36:0,36,477	0/0:6,0:6:15:0,15,200	0/0:5,0:5:9:0,9,120	0/0:4,0:4:12:0,12,160	0/0:5,0:5:15:0,15,200	0/0:10,0:10:27:0,27,344	0/0:10,0:10:27:0,27,365	0/0:11,0:11:30:0,30,405	0/0:9,0:9:27:0,27,347	0/0:8,0:8:18:0,18,235	0/0:6,0:6:15:0,15,205	0/0:7,0:7:21:0,21,275	0/0:13,0:13:39:0,39,505	0/0:16,0:16:45:0,45,589	0/0:13,0:13:39:0,39,497	0/0:9,0:9:27:0,27,356	0/0:11,0:11:33:0,33,429	0/0:5,0:5:15:0,15,200	0/0:8,0:8:21:0,21,272	0/0:10,0:10:30:0,30,387	0/0:13,0:13:39:0,39,508	0/0:9,0:9:27:0,27,356	0/0:9,0:9:27:0,27,329	0/0:5,0:5:12:0,12,163	0/0:3,0:3:9:0,9,115	0/0:1,0:1:3:0,3,39	0/0:7,0:7:21:0,21,258	0/0:3,0:3:9:0,9,116	0/0:4,0:4:12:0,12,154	0/0:8,0:8:24:0,24,308	0/0:3,0:3:6:0,6,84	0/0:5,0:5:15:0,15,197	0/0:6,0:6:18:0,18,236	0/0:9,0:9:24:0,24,299	1/1:0,4:4:12:144,12,0	0/0:6,0:6:18:0,18,240	0/0:2,0:2:6:0,6,80	0/0:6,0:6:18:0,18,236	0/0:7,0:7:21:0,21,272	0/0:6,0:6:18:0,18,230	0/0:6,0:6:18:0,18,236	0/0:6,0:6:18:0,18,236	0/0:7,0:7:21:0,21,276
1	102	uce-117_placidochromis_ornatus_1	C	T	395.28	PASS	.	GT:AD:DP:GQ:PL	0/0:21,0:21:54:0,54,704	0/0:15,0:15:45:0,45,596	0/0:9,0:9:27:0,27,360	0/0:20,0:20:57:0,57,744	0/0:22,0:22:60:0,60,788	0/0:18,0:18:48:0,48,612	0/0:16,0:17:48:0,48,610	0/0:13,0:13:39:0,39,504	0/0:5,0:5:15:0,15,189	0/0:11,0:11:30:0,30,375	0/0:10,0:10:27:0,27,348	0/0:16,0:16:42:0,42,543	0/0:24,0:24:69:0,69,912	0/0:10,0:10:24:0,24,316	0/0:24,0:24:69:0,69,900	0/0:18,0:18:48:0,48,630	0/0:17,0:17:45:0,45,588	0/0:24,0:24:69:0,69,891	0/0:27,0:27:72:0,72,932	0/0:31,0:31:90:0,90,1153	0/0:28,0:28:81:0,81,1027	0/0:20,0:20:60:0,60,780	0/1:19,14:33:99:435,0,607	0/0:14,0:14:36:0,36,460	0/0:12,0:12:30:0,30,392	0/0:17,0:17:51:0,51,662	0/0:14,0:14:39:0,39,500	0/0:14,0:14:39:0,39,520	0/0:14,0:14:42:0,42,530	0/0:6,0:6:18:0,18,236	0/0:13,0:13:39:0,39,498	0/0:9,0:9:27:0,27,344	0/0:17,0:17:45:0,45,597	0/0:5,0:5:15:0,15,187	0/0:11,0:11:30:0,30,395	0/0:18,0:18:51:0,51,648	0/0:6,0:6:15:0,15,202	0/0:14,0:14:42:0,42,529	0/0:13,0:13:36:0,36,480	0/0:18,0:18:54:0,54,695	0/0:7,0:7:21:0,21,280	0/0:9,0:9:27:0,27,348	0/0:10,0:10:27:0,27,365	0/0:8,0:8:24:0,24,315	0/0:10,0:10:30:0,30,396	0/0:13,0:13:36:0,36,469	0/0:14,0:15:39:0,39,508	0/0:8,0:8:24:0,24,312	0/0:15,0:15:45:0,45,580
1	105	uce-117_placidochromis_ornatus_1	G	A	425.91	PASS	.	GT:AD:DP:GQ:PL	0/0:23,0:23:60:0,60,803	0/0:15,0:15:45:0,45,596	0/0:9,0:9:27:0,27,343	0/0:20,0:20:60:0,60,772	0/0:22,0:22:51:0,51,673	0/0:18,0:18:51:0,51,674	0/0:17,0:17:51:0,51,672	0/0:13,0:13:39:0,39,508	0/0:6,0:6:18:0,18,233	0/0:11,0:11:27:0,27,356	0/0:10,0:10:30:0,30,388	0/0:16,0:16:42:0,42,553	0/0:24,0:24:72:0,72,948	0/0:10,0:10:27:0,27,365	0/0:26,0:26:72:0,72,926	0/0:18,0:18:48:0,48,637	0/0:17,0:17:48:0,48,637	0/0:25,0:25:75:0,75,952	0/0:28,0:28:78:0,78,1007	0/0:30,0:30:87:0,87,1128	0/0:29,0:29:66:0,66,861	0/0:22,0:22:66:0,66,857	0/0:35,0:35:99:0,102,1313	0/0:14,0:14:39:0,39,525	0/0:13,0:13:36:0,36,469	0/0:17,0:17:51:0,51,649	0/0:14,0:14:42:0,42,556	0/0:15,0:15:45:0,45,575	0/0:14,0:14:42:0,42,547	0/0:6,0:6:18:0,18,225	0/0:13,0:13:36:0,36,450	0/0:9,0:9:27:0,27,337	0/0:18,0:18:48:0,48,634	0/0:6,0:6:15:0,15,188	0/0:12,0:12:30:0,30,392	0/0:19,0:19:54:0,54,704	0/0:7,0:7:18:0,18,238	0/0:16,0:16:48:0,48,619	0/0:14,0:14:39:0,39,504	0/0:19,0:19:54:0,54,708	0/0:7,0:7:21:0,21,280	0/0:8,0:8:21:0,21,280	1/1:0,10:10:27:365,27,0	0/0:8,0:8:24:0,24,311	0/0:10,0:10:30:0,30,387	0/0:15,0:15:45:0,45,577	0/0:15,0:15:39:0,39,494	0/1:4,4:8:99:132,0,136	0/0:17,0:17:51:0,51,668
1	172	uce-117_placidochromis_ornatus_1	A	G	516.25	PASS	.	GT:AD:DP:GQ:PL	0/0:44,0:44:99:0,102,1379	0/0:21,0:21:60:0,60,763	0/0:16,0:16:42:0,42,544	0/0:39,0:39:99:0,105,1370	0/0:42,0:42:99:0,114,1489	0/0:37,0:37:99:0,102,1313	0/0:24,0:24:66:0,66,851	0/0:25,0:25:66:0,66,857	0/0:26,0:26:72:0,72,915	0/0:22,0:22:66:0,66,820	0/0:16,0:16:42:0,42,557	0/0:33,0:33:90:0,90,1166	0/0:51,0:52:99:0,144,1807	0/0:28,0:28:69:0,69,889	0/0:55,1:56:99:0,117,1902	0/1:29,20:49:99:556,0,858	0/0:24,0:24:72:0,72,928	0/0:43,0:43:99:0,99,1317	0/0:42,0:42:99:0,108,1418	0/0:50,0:50:99:0,132,1717	0/0:37,0:37:99:0,105,1294	0/0:27,0:27:78:0,78,992	0/0:57,0:57:99:0,156,2017	0/0:20,0:20:57:0,57,749	0/0:27,0:27:72:0,72,945	0/0:31,0:31:75:0,75,1007	0/0:27,0:27:66:0,66,883	0/0:30,0:30:81:0,81,1047	0/0:25,0:25:66:0,66,866	0/0:18,0:18:48:0,48,628	0/0:49,1:50:93:0,93,1644	0/0:29,0:29:84:0,84,1086	0/0:30,0:30:72:0,72,948	0/0:19,0:19:45:0,45,599	0/0:42,0:42:99:0,114,1494	0/0:38,0:38:99:0,99,1311	0/0:32,0:32:84:0,84,1106	0/0:30,0:30:87:0,87,1139	0/0:24,0:24:63:0,63,837	0/0:38,0:38:96:0,96,1260	0/0:20,0:20:51:0,51,686	0/0:30,0:30:84:0,84,1079	0/0:23,0:23:66:0,66,837	0/0:17,0:17:45:0,45,601	0/0:22,0:22:63:0,63,807	0/0:38,0:38:99:0,105,1351	0/0:33,0:33:84:0,84,1108	0/0:20,0:20:54:0,54,704	0/0:41,0:41:99:0,108,1421
1	359	uce-117_placidochromis_ornatus_1	T	C	1650.39	PASS	.	GT:AD:DP:GQ:PL	0/0:73,0:73:99:0,160,2174	0/0:60,0:60:99:0,123,1671	0/0:44,0:45:99:0,102,1387	0/0:99,0:99:99:0,202,2747	0/0:101,0:103:99:0,211,2872	0/0:103,0:103:99:0,226,3004	0/0:67,0:67:99:0,141,1945	0/0:88,0:88:99:0,181,2498	0/0:77,0:77:99:0,153,2088	0/0:70,0:70:99:0,153,2067	0/0:62,0:64:99:0,126,1738	0/0:91,0:91:99:0,181,2488	0/0:103,0:103:99:0,223,3047	0/0:56,0:56:99:0,129,1731	0/0:105,0:106:99:0,238,3208	0/0:110,0:111:99:0,250,3322	0/0:72,0:72:99:0,160,2190	0/0:121,0:121:99:0,250,3407	0/0:140,0:140:99:0,292,3979	0/0:110,0:110:99:0,241,3221	0/0:75,0:76:99:0,169,2282	0/0:78,0:78:99:0,172,2330	0/0:152,0:152:99:0,325,4413	0/0:55,0:55:99:0,111,1558	0/0:60,0:60:99:0,135,1753	0/0:60,0:60:99:0,132,1758	0/0:55,0:55:99:0,114,1533	0/0:94,0:94:99:0,193,2643	0/0:91,0:91:99:0,187,2564	0/0:113,0:114:99:0,220,3019	0/0:116,0:117:99:0,238,3259	0/0:127,0:127:99:0,262,3596	0/0:115,0:115:99:0,235,3168	0/0:65,0:65:99:0,123,1724	0/0:132,0:132:99:0,265,3648	0/0:145,0:145:99:0,292,4033	0/0:96,0:96:99:0,187,2592	0/0:108,0:109:99:0,223,3044	0/0:60,0:60:99:0,138,1857	0/0:69,0:69:99:0,144,1977	0/0:77,0:77:99:0,147,2065	0/0:83,0:83:99:0,181,2461	1/1:0,60:60:99:1710,123,0	0/0:67,0:67:99:0,141,1928	0/0:55,0:55:99:0,117,1621	0/0:126,0:126:99:0,256,3445	0/0:98,0:98:99:0,190,2605	0/0:41,0:41:93:0,93,1267	0/0:84,0:84:99:0,190,2553
1	412	uce-117_placidochromis_ornatus_1	T	C	617.91	PASS	.	GT:AD:DP:GQ:PL	0/0:47,0:47:99:0,102,1382	0/0:21,0:21:54:0,54,710	0/0:26,0:26:60:0,60,789	0/0:49,0:50:99:0,114,1520	0/0:60,0:60:99:0,138,1790	0/0:52,0:52:99:0,132,1716	0/0:40,0:41:87:0,87,1135	0/0:46,0:47:99:0,108,1447	0/0:38,0:38:75:0,75,966	0/0:37,0:37:84:0,84,1093	0/0:32,0:32:66:0,66,890	0/0:43,0:43:99:0,102,1354	0/0:33,0:33:75:0,75,953	0/0:25,0:25:57:0,57,721	0/0:70,0:70:99:0,156,2040	0/0:53,0:53:99:0,120,1547	0/0:39,0:39:81:0,81,1073	0/0:75,0:75:99:0,159,2085	0/0:89,0:89:99:0,202,2646	0/0:61,0:61:99:0,132,1691	0/0:40,0:40:96:0,96,1249	0/0:39,0:39:93:0,93,1214	0/0:80,0:80:99:0,199,2570	0/0:26,0:26:69:0,69,862	0/0:27,0:27:60:0,60,783	0/0:29,0:29:69:0,69,894	0/0:29,0:29:66:0,66,852	0/0:38,0:38:99:0,99,1289	0/0:40,0:40:99:0,99,1290	0/0:57,1:58:99:0,138,1788	0/0:62,0:62:99:0,135,1770	0/0:62,0:62:99:0,150,1912	0/0:60,0:60:99:0,138,1826	0/0:39,0:39:90:0,90,1175	0/0:62,0:62:99:0,129,1695	0/0:87,0:88:99:0,208,2703	0/0:48,0:48:99:0,114,1468	0/0:52,0:52:99:0,117,1545	0/0:38,0:38:99:0,99,1300	0/0:28,0:28:69:0,69,911	0/0:29,0:29:57:0,57,751	1/1:2,22:24:12:669,12,0	0/0:25,0:25:54:0,54,749	0/0:25,0:25:66:0,66,866	0/0:30,0:30:60:0,60,795	0/0:55,0:55:99:0,135,1760	0/0:43,0:43:87:0,87,1167	0/0:25,0:25:57:0,57,764	0/0:44,0:44:99:0,114,1486
1	427	uce-117_placidochromis_ornatus_1	G	T	502.41	PASS	.	GT:AD:DP:GQ:PL	0/0:40,0:40:99:0,105,1398	0/0:18,1:19:45:0,45,598	0/0:21,0:21:54:0,54,705	0/0:44,0:44:99:0,117,1520	0/0:41,0:41:99:0,99,1310	0/0:42,0:42:99:0,114,1466	0/0:28,0:28:75:0,75,998	0/0:38,0:38:99:0,102,1375	0/0:35,0:35:84:0,84,1115	0/0:31,0:31:81:0,81,1078	0/0:25,0:25:57:0,57,747	0/0:37,0:37:99:0,99,1313	0/0:20,0:20:51:0,51,673	0/0:19,0:19:48:0,48,647	0/0:52,0:52:99:0,132,1739	0/0:39,0:39:99:0,99,1300	0/0:32,0:32:78:0,78,1065	0/0:66,0:66:99:0,169,2197	0/0:71,0:71:99:0,175,2270	0/0:46,0:46:99:0,117,1529	0/0:33,0:33:96:0,96,1234	0/0:38,0:38:99:0,102,1353	0/0:63,0:63:99:0,166,2160	0/0:21,0:21:60:0,60,771	0/0:27,0:27:63:0,63,852	0/0:24,0:24:66:0,66,852	0/0:23,0:23:66:0,66,851	0/0:29,0:29:84:0,84,1104	0/0:28,0:28:78:0,78,1017	0/0:42,0:42:99:0,111,1452	0/0:46,0:46:99:0,108,1449	0/0:49,0:49:99:0,129,1693	0/0:46,0:46:99:0,114,1515	0/0:30,0:30:72:0,72,964	0/0:53,0:53:99:0,132,1732	0/0:68,0:68:99:0,172,2272	0/0:35,0:35:90:0,90,1179	0/0:42,0:42:99:0,108,1431	0/0:30,1:31:81:0,81,1077	0/0:25,0:25:66:0,66,882	0/0:21,0:21:54:0,54,722	0/0:19,0:19:51:0,51,670	1/1:0,18:18:42:562,42,0	0/0:21,0:21:54:0,54,705	0/0:26,0:26:66:0,66,895	0/0:37,0:37:99:0,99,1293	0/0:31,0:31:75:0,75,992	0/0:21,0:21:57:0,57,762	0/0:32,0:32:84:0,84,1115
1	496	uce-117_placidochromis_ornatus_1	A	G	146.5	PASS	.	GT:AD:DP:GQ:PL	0/0:14,0:14:42:0,42,540	0/0:10,0:10:27:0,27,348	0/0:8,0:8:24:0,24,320	0/0:20,0:20:57:0,57,741	0/0:20,0:20:57:0,57,734	0/0:20,0:20:60:0,60,774	0/0:12,0:12:36:0,36,476	0/0:11,0:11:33:0,33,440	0/0:14,0:14:39:0,39,513	0/0:25,0:25:75:0,75,1000	0/0:7,0:7:18:0,18,236	0/0:16,0:16:48:0,48,623	0/0:12,0:13:33:0,33,423	0/0:10,0:10:30:0,30,371	0/0:23,0:23:63:0,63,810	0/0:22,0:23:63:0,63,814	0/0:16,0:16:48:0,48,632	0/0:28,0:28:84:0,84,1075	0/0:34,0:34:99:0,102,1321	0/0:27,0:27:78:0,78,1009	0/0:16,0:16:48:0,48,612	0/0:21,0:21:63:0,63,820	0/0:26,0:26:75:0,75,967	0/0:19,0:19:57:0,57,756	0/0:18,0:18:54:0,54,716	0/0:8,0:8:24:0,24,315	0/0:11,0:11:30:0,30,388	0/0:21,0:21:63:0,63,821	0/0:20,0:20:57:0,57,741	0/0:17,0:17:45:0,45,582	0/0:17,0:17:48:0,48,626	0/0:30,0:30:87:0,87,1124	0/0:23,0:23:69:0,69,904	0/0:14,0:14:39:0,39,512	0/0:26,0:26:75:0,75,985	0/0:25,0:25:66:0,66,862	0/0:11,0:11:33:0,33,415	0/0:22,0:23:66:0,66,859	0/0:10,0:10:30:0,30,392	0/0:17,0:17:51:0,51,668	1/1:0,7:7:15:200,15,0	0/0:9,0:9:27:0,27,360	0/0:4,0:4:12:0,12,156	0/0:10,0:10:27:0,27,347	0/0:14,0:14:42:0,42,560	0/0:22,0:23:66:0,66,834	0/0:14,0:14:33:0,33,419	0/0:10,0:10:27:0,27,347	0/0:18,0:18:54:0,54,712
1	498	uce-117_placidochromis_ornatus_1	T	C	590.26	PASS	.	GT:AD:DP:GQ:PL	0/0:11,0:11:33:0,33,403	1/1:0,10:10:24:308,24,0	0/0:9,0:9:27:0,27,317	0/0:19,0:19:54:0,54,677	0/0:17,0:17:45:0,45,570	0/0:20,0:20:54:0,54,676	0/0:11,0:11:24:0,24,303	0/0:11,0:11:27:0,27,331	0/0:14,0:14:36:0,36,450	0/0:25,0:25:66:0,66,809	0/0:6,0:6:12:0,12,156	0/0:16,0:16:45:0,45,580	0/0:13,0:13:36:0,36,433	0/0:10,0:10:18:0,18,240	0/0:23,0:23:66:0,66,828	0/0:23,0:23:60:0,60,747	0/0:15,0:15:36:0,36,400	0/0:26,0:27:75:0,75,916	0/0:34,0:34:90:0,90,1135	0/0:28,0:28:81:0,81,1009	0/0:15,0:15:42:0,42,524	0/0:19,0:19:39:0,39,507	0/0:24,0:24:63:0,63,791	0/0:19,0:19:45:0,45,564	0/0:17,0:17:33:0,33,397	0/0:8,0:8:24:0,24,305	0/0:11,0:11:30:0,30,358	0/0:19,0:19:42:0,42,526	0/0:20,0:20:57:0,57,702	0/0:17,0:17:42:0,42,544	0/0:17,0:17:42:0,42,538	0/0:30,0:30:75:0,75,964	0/0:23,0:23:66:0,66,843	0/0:14,0:14:36:0,36,465	0/0:26,0:26:72:0,72,935	0/0:24,0:24:63:0,63,806	0/0:11,0:11:33:0,33,423	0/0:22,1:23:63:0,63,800	0/0:10,0:10:30:0,30,374	0/0:16,0:16:45:0,45,529	1/1:0,7:7:18:232,18,0	0/0:9,0:9:18:0,18,201	1/1:0,4:4:12:156,12,0	0/0:10,0:10:27:0,27,351	0/0:14,0:14:42:0,42,535	0/0:21,0:22:60:0,60,766	0/0:12,0:12:30:0,30,389	0/0:10,0:10:30:0,30,374	0/0:18,0:18:54:0,54,664
1	537	uce-117_placidochromis_ornatus_1	A	C	31.42	PASS	.	GT:AD:DP:GQ:PL	0/0:9,0:9:24:0,24,303	0/0:8,0:8:21:0,21,277	0/1:1,2:3:31:71,0,31	0/0:16,0:16:45:0,45,569	0/0:10,0:10:30:0,30,387	0/0:16,0:16:42:0,42,544	0/0:8,0:8:21:0,21,267	0/0:6,0:6:18:0,18,228	0/0:10,0:10:27:0,27,359	0/0:17,0:17:48:0,48,624	0/0:4,0:4:9:0,9,120	0/0:10,0:10:27:0,27,351	0/0:12,0:12:30:0,30,392	0/0:7,0:7:21:0,21,276	0/0:9,0:9:27:0,27,351	0/0:17,0:17:51:0,51,665	0/0:13,0:13:39:0,39,512	0/0:17,0:17:48:0,48,625	0/0:23,0:23:66:0,66,862	0/0:16,0:16:45:0,45,583	0/0:6,0:6:18:0,18,236	0/0:12,0:13:36:0,36,472	0/0:18,0:18:54:0,54,704	0/0:12,0:12:36:0,36,476	0/0:10,0:10:30:0,30,400	0/0:7,0:7:21:0,21,262	0/0:8,0:8:21:0,21,267	0/0:15,0:15:42:0,42,560	0/0:15,0:15:42:0,42,547	0/0:10,0:10:30:0,30,390	0/0:10,0:10:30:0,30,387	0/0:24,0:24:69:0,69,891	0/0:12,0:12:36:0,36,465	0/0:10,0:10:27:0,27,356	0/0:14,0:14:39:0,39,517	0/0:15,0:15:45:0,45,568	0/0:5,0:5:12:0,12,151	0/0:12,0:12:33:0,33,438	0/0:6,0:7:18:0,18,227	0/0:11,0:11:33:0,33,428	0/0:8,0:8:24:0,24,316	0/0:4,0:4:12:0,12,160	0/0:1,0:1:3:0,3,40	0/0:7,0:7:21:0,21,267	0/0:8,0:8:24:0,24,308	0/0:18,0:18:54:0,54,686	0/0:6,0:6:18:0,18,233	0/0:8,0:8:24:0,24,316	0/0:13,0:13:39:0,39,512
1	67	uce-149_placidochromis_ornatus_1	C	T	35.99	PASS	.	GT:AD:DP:GQ:PL	1/1:0,2:2:6:80,6,0	0/0:5,0:5:15:0,15,196	0/0:8,0:8:21:0,21,285	0/0:3,0:3:9:0,9,118	0/0:12,0:12:24:0,24,319	0/0:7,0:7:18:0,18,233	0/0:1,0:1:3:0,3,36	0/0:1,0:1:3:0,3,40	0/0:1,0:1:3:0,3,36	0/0:5,0:5:15:0,15,200	0/0:3,0:3:9:0,9,116	0/0:2,0:2:6:0,6,79	0/0:8,0:8:24:0,24,320	0/0:6,0:6:18:0,18,223	0/0:3,0:3:9:0,9,118	0/0:8,0:8:24:0,24,311	0/0:10,0:10:21:0,21,290	0/0:6,0:6:15:0,15,196	0/0:7,0:7:21:0,21,269	0/0:4,0:4:9:0,9,115	0/0:8,0:8:21:0,21,274	0/0:1,0:1:3:0,3,36	0/0:2,0:2:6:0,6,79	0/0:6,0:6:18:0,18,232	0/0:3,0:3:9:0,9,116	0/0:6,0:6:18:0,18,236	0/0:4,0:4:12:0,12,160	0/0:11,0:11:33:0,33,427	0/0:8,0:8:21:0,21,281	0/0:1,0:1:3:0,3,39	0/0:5,0:5:15:0,15,193	0/0:3,0:3:6:0,6,79	0/0:2,0:2:6:0,6,79	0/0:4,0:4:9:0,9,125	0/0:2,0:2:6:0,6,79	0/0:8,0:8:24:0,24,298	0/0:2,0:2:6:0,6,79	0/0:1,0:1:3:0,3,39	0/0:6,0:6:18:0,18,236	0/0:3,0:3:9:0,9,116	0/0:1,0:1:3:0,3,40	0/0:1,0:1:3:0,3,40	0/0:1,0:1:3:0,3,40	0/0:2,0:2:6:0,6,79	0/0:2,0:2:6:0,6,80	0/0:8,0:8:18:0,18,236	0/0:3,0:3:9:0,9,118	0/0:6,0:6:15:0,15,200	0/0:6,0:6:18:0,18,240
1	79	uce-149_placidochromis_ornatus_1	G	C	8854.41	PASS	.	GT:AD:DP:GQ:PL	1/1:0,2:2:3:40,3,0	1/1:0,6:6:18:240,18,0	1/1:0,10:10:27:356,27,0	1/1:0,5:5:15:190,15,0	1/1:0,13:13:33:434,33,0	1/1:0,9:9:24:300,24,0	1/1:0,1:1:3:40,3,0	1/1:0,6:6:18:236,18,0	1/1:0,1:1:3:39,3,0	1/1:0,7:7:21:259,21,0	1/1:0,3:3:9:120,9,0	1/1:0,5:5:15:197,15,0	1/1:0,8:8:24:320,24,0	1/1:0,7:7:21:272,21,0	1/1:0,5:5:15:190,15,0	1/1:0,8:8:24:315,24,0	1/1:0,10:10:21:294,21,0	1/1:0,6:6:15:202,15,0	1/1:0,7:7:15:197,15,0	1/1:0,4:4:9:118,9,0	1/1:0,10:10:30:382,30,0	1/1:0,3:3:9:112,9,0	1/1:0,3:3:9:104,9,0	1/1:0,6:6:15:196,15,0	1/1:0,4:4:12:156,12,0	1/1:0,7:7:18:236,18,0	1/1:0,4:4:12:156,12,0	1/1:0,11:11:33:432,33,0	1/1:0,8:8:21:281,21,0	1/1:0,1:1:3:32,3,0	1/1:0,4:4:12:157,12,0	1/1:0,4:4:12:151,12,0	1/1:0,3:3:9:115,9,0	1/1:0,4:4:9:125,9,0	0/1:3,1:4:30:30,0,75	0/1:5,3:8:58:58,0,176	0/1:1,1:2:33:33,0,33	1/1:0,2:2:6:75,6,0	1/1:0,8:8:24:316,24,0	1/1:0,4:4:12:160,12,0	1/1:0,2:2:6:80,6,0	1/1:0,1:1:3:40,3,0	1/1:0,1:1:3:40,3,0	1/1:0,3:3:9:115,9,0	1/1:0,3:3:9:116,9,0	1/1:0,8:8:24:307,24,0	1/1:0,3:3:9:118,9,0	1/1:0,7:7:18:236,18,0	1/1:0,5:5:15:200,15,0
1	226	uce-149_placidochromis_ornatus_1	C	T	742.41	PASS	.	GT:AD:DP:GQ:PL	0/0:30,0:31:87:0,87,1156	0/0:23,0:23:60:0,60,793	0/0:15,0:15:39:0,39,495	0/0:31,0:31:78:0,78,996	0/0:29,0:29:81:0,81,1043	0/0:38,0:38:99:0,108,1398	0/0:13,0:13:39:0,39,516	0/0:21,0:21:60:0,60,775	0/0:15,0:15:45:0,45,569	0/0:20,0:21:54:0,54,710	0/0:16,0:16:48:0,48,619	0/0:21,0:21:60:0,60,772	0/0:21,0:21:54:0,54,731	0/0:15,0:15:45:0,45,592	0/0:49,0:49:99:0,129,1680	0/1:16,15:32:99:447,0,490	0/0:20,0:20:54:0,54,713	0/0:30,0:30:84:0,84,1082	0/1:15,12:27:99:349,0,435	0/0:35,0:35:96:0,96,1234	0/0:25,0:25:75:0,75,941	0/0:19,0:19:57:0,57,752	0/0:39,0:39:99:0,105,1388	0/0:18,0:18:51:0,51,661	0/0:12,0:12:33:0,33,441	0/0:31,0:31:78:0,78,1012	0/0:17,0:17:45:0,45,597	0/0:17,0:17:48:0,48,620	0/0:31,0:31:78:0,78,1009	0/0:14,0:14:42:0,42,550	0/0:27,0:27:78:0,78,1021	0/0:27,0:27:78:0,78,1001	0/0:34,0:34:93:0,93,1196	0/0:17,0:17:48:0,48,633	0/0:24,0:24:69:0,69,892	0/0:16,0:16:42:0,42,547	0/0:12,0:12:36:0,36,472	0/0:34,0:35:96:0,96,1227	0/0:16,0:16:42:0,42,553	0/0:17,0:17:51:0,51,664	0/0:20,0:20:48:0,48,633	0/0:14,0:14:39:0,39,521	0/0:16,0:16:42:0,42,562	0/0:19,0:19:39:0,39,510	0/0:20,0:20:51:0,51,672	0/0:23,0:23:63:0,63,819	0/0:21,0:21:57:0,57,715	0/0:36,0:36:99:0,99,1290	0/0:24,0:24:63:0,63,854
1	387	uce-149_placidochromis_ornatus_1	A	G	1521.39	PASS	.	GT:AD:DP:GQ:PL	0/0:106,0:106:99:0,229,3054	0/0:89,0:90:99:0,187,2540	0/0:66,0:66:99:0,138,1876	0/0:102,0:104:99:0,220,2943	0/0:120,0:120:99:0,253,3438	0/0:143,0:144:99:0,304,4117	0/0:57,0:57:99:0,120,1620	0/0:75,0:75:99:0,157,2116	1/1:2,54:57:79:1581,79,0	0/0:86,0:86:99:0,178,2440	0/0:64,0:64:99:0,135,1841	0/0:74,0:74:99:0,160,2136	0/0:106,0:106:99:0,214,2894	0/0:85,0:85:99:0,156,2157	0/0:157,0:157:99:0,340,4571	0/0:177,0:177:99:0,373,5022	0/0:96,0:96:99:0,193,2572	0/0:155,0:156:99:0,319,4352	0/0:160,0:161:99:0,328,4430	0/0:185,0:186:99:0,370,5033	0/0:128,0:129:99:0,265,3608	0/0:92,0:92:99:0,178,2448	0/0:183,0:184:99:0,364,5001	0/0:102,0:102:99:0,202,2694	0/0:78,0:79:99:0,144,1945	0/0:100,0:100:99:0,217,2913	0/0:74,0:75:99:0,162,2157	0/0:92,0:93:99:0,196,2634	0/0:122,0:124:99:0,241,3315	0/0:135,0:135:99:0,256,3533	0/0:130,0:130:99:0,262,3589	0/0:153,0:153:99:0,310,4239	0/0:116,0:116:99:0,247,3350	0/0:101,0:102:99:0,193,2675	0/0:187,0:187:99:0,367,5076	0/0:151,0:151:99:0,304,4163	0/0:89,0:89:99:0,169,2327	0/0:126,0:127:99:0,253,3459	0/0:67,0:68:99:0,135,1808	0/0:88,0:88:99:0,193,2596	0/0:91,0:91:99:0,181,2477	0/0:79,0:79:99:0,163,2222	0/0:93,0:94:99:0,184,2515	0/0:114,0:115:99:0,220,3035	0/0:77,0:77:99:0,160,2156	0/0:154,0:154:99:0,313,4253	0/0:152,0:152:99:0,301,4064	0/0:61,0:62:99:0,147,1985	0/0:113,0:113:99:0,214,2938
1	487	uce-149_placidochromis_ornatus_1	G	A,C	2716.34	PASS	.	GT:AD:DP:GQ:PL	0/0:56,1,0:59:86:0,86,1654,123,1657,1694	0/0:46,0,0:46:99:0,99,1377,99,1377,1377	0/0:48,0,0:48:96:0,96,1343,96,1343,1343	0/0:58,0,0:58:99:0,138,1821,138,1821,1821	0/0:69,0,0:69:99:0,169,2220,169,2220,2220	0/0:83,0,0:83:99:0,193,2559,193,2559,2559	0/0:31,0,0:31:72:0,72,963,72,963,963	0/0:35,0,0:35:87:0,87,1168,87,1168,1168	0/0:41,0,0:41:90:0,90,1193,90,1193,1193	0/0:60,0,0:60:99:0,138,1883,138,1883,1883	0/0:33,0,0:33:78:0,78,1041,78,1041,1041	0/0:56,0,0:56:99:0,138,1821,138,1821,1821	0/0:80,0,0:80:99:0,163,2250,163,2250,2250	0/0:59,0,0:59:99:0,120,1636,120,1636,1636	0/0:97,0,0:97:99:0,232,3036,232,3036,3036	0/0:123,0,0:123:99:0,283,3785,283,3785,3785	0/0:67,0,0:67:99:0,147,2042,147,2042,2042	0/0:81,0,0:81:99:0,208,2697,208,2697,2697	0/0:82,1,0:83:99:0,162,2587,199,2590,2626	0/0:94,0,0:94:99:0,214,2834,214,2834,2834	0/0:67,0,0:67:99:0,162,2112,162,2112,2112	0/0:56,0,0:56:99:0,126,1694,126,1694,1694	0/0:115,0,0:115:99:0,247,3310,247,3310,3310	0/0:65,0,0:66:99:0,150,2056,150,2056,2056	0/0:41,0,0:41:90:0,90,1249,90,1249,1249	0/0:68,0,0:68:99:0,150,2020,150,2020,2020	0/0:49,0,0:49:99:0,108,1493,108,1493,1493	0/0:68,0,0:68:99:0,147,2026,147,2026,2026	0/0:64,0,0:64:99:0,157,2067,157,2067,2067	0/0:77,0,0:77:99:0,172,2325,172,2325,2325	0/0:66,0,0:66:99:0,138,1869,138,1869,1869	0/0:80,0,0:80:99:0,181,2423,181,2423,2423	0/0:74,0,0:74:99:0,157,2127,157,2127,2127	0/0:49,0,0:49:99:0,123,1654,123,1654,1654	0/0:109,0,0:109:99:0,229,3134,229,3134,3134	0/0:98,0,0:98:99:0,208,2812,208,2812,2812	0/0:33,0,0:33:75:0,75,991,75,991,991	0/0:63,0,0:63:99:0,144,1892,144,1892,1892	0/0:44,0,0:44:99:0,108,1420,108,1420,1420	0/0:53,0,0:53:99:0,114,1566,114,1566,1566	0/0:62,0,0:62:99:0,123,1706,123,1706,1706	0/0:61,0,0:61:99:0,123,1732,123,1732,1732	1/1:1,59,0:60:86:1660,86,0,1663,123,1700	0/0:63,0,0:63:99:0,138,1889,138,1889,1889	0/0:47,0,0:47:99:0,99,1370,99,1370,1370	0/2:46,0,42:88:99:1128,1233,2522,0,1289,1190	0/0:80,0,1:81:99:0,184,2450,147,2413,2410	0/0:39,0,0:39:99:0,105,1391,105,1391,1391	0/0:70,0,0:70:99:0,157,2121,157,2121,2121
1	536	uce-149_placidochromis_ornatus_1	G	C	751.39	PASS	.	GT:AD:DP:GQ:PL	0/0:26,0:26:72:0,72,953	0/0:19,0:19:54:0,54,709	0/0:19,0:20:57:0,57,722	0/0:26,0:27:72:0,72,949	0/0:29,0:29:78:0,78,1015	0/0:40,0:40:99:0,111,1427	0/0:16,0:16:48:0,48,632	0/0:21,0:21:57:0,57,745	0/0:23,0:23:60:0,60,797	0/0:38,0:38:99:0,105,1386	0/0:20,0:20:54:0,54,704	0/0:28,0:29:78:0,78,1011	0/0:31,0:31:78:0,78,1044	0/0:20,0:20:54:0,54,695	0/0:57,0:57:99:0,157,2028	0/0:54,0:55:99:0,153,1983	0/0:28,0:28:78:0,78,1025	0/0:34,0:34:93:0,93,1221	0/0:45,0:45:99:0,120,1578	0/0:35,0:35:84:0,84,1114	0/0:31,0:31:87:0,87,1141	0/0:23,0:23:66:0,66,881	0/0:55,0:55:99:0,138,1792	0/0:25,0:25:72:0,72,935	0/0:20,0:20:60:0,60,772	0/0:39,0:39:99:0,102,1350	1/1:0,24:24:60:811,60,0	0/0:37,0:37:93:0,93,1236	0/0:25,0:25:69:0,69,903	0/0:27,0:27:81:0,81,1055	0/0:35,0:35:87:0,87,1164	0/0:33,0:33:93:0,93,1226	0/0:40,0:40:99:0,114,1495	0/0:25,0:25:69:0,69,910	0/0:57,0:57:99:0,150,1994	0/0:51,0:51:99:0,129,1710	0/0:13,0:13:36:0,36,477	0/0:38,0:38:99:0,102,1314	0/0:20,0:20:60:0,60,796	0/0:25,0:25:69:0,69,913	0/0:17,0:18:51:0,51,668	0/0:26,0:26:69:0,69,900	0/0:21,0:21:57:0,57,753	0/0:28,0:28:78:0,78,1010	0/0:20,0:20:54:0,54,709	0/0:46,0:46:99:0,123,1599	0/0:45,0:45:99:0,123,1605	0/0:19,0:19:54:0,54,708	0/0:28,0:28:81:0,81,1073
1	675	uce-149_placidochromis_ornatus_1	C	T	75.83	PASS	.	GT:AD:DP:GQ:PL	0/0:5,0:5:15:0,15,200	0/0:2,0:2:6:0,6,80	./.:.:.:.:.	0/0:6,0:6:18:0,18,222	0/0:10,0:10:27:0,27,351	0/0:11,0:11:30:0,30,392	0/0:5,0:5:15:0,15,200	0/0:7,0:7:21:0,21,276	./.:.:.:.:.	0/0:9,0:9:27:0,27,352	0/0:2,0:2:6:0,6,80	0/0:6,0:6:18:0,18,236	0/0:5,0:5:12:0,12,165	0/0:5,0:5:12:0,12,165	0/0:9,0:9:24:0,24,315	0/0:9,0:9:27:0,27,343	0/0:9,0:9:27:0,27,360	0/0:8,0:8:21:0,21,271	0/0:17,0:17:39:0,39,505	0/0:9,0:9:24:0,24,298	0/0:6,0:6:15:0,15,190	0/0:6,0:6:15:0,15,205	0/1:11,6:18:99:115,0,250	0/0:3,0:3:9:0,9,120	0/0:8,0:8:24:0,24,320	0/0:10,0:10:27:0,27,356	0/0:5,0:5:15:0,15,196	0/0:8,0:8:24:0,24,320	0/0:11,0:11:24:0,24,308	0/0:8,0:8:24:0,24,311	0/0:9,0:9:27:0,27,331	0/0:8,0:8:18:0,18,241	0/0:7,0:7:21:0,21,272	0/0:3,0:3:9:0,9,120	0/0:11,0:11:30:0,30,392	0/0:4,0:4:12:0,12,157	0/0:2,0:2:6:0,6,79	0/0:4,0:4:12:0,12,157	0/0:13,0:13:36:0,36,477	0/0:11,0:11:30:0,30,384	0/0:4,0:4:12:0,12,160	0/0:1,0:1:3:0,3,40	0/0:3,0:3:9:0,9,120	0/0:6,0:6:18:0,18,233	0/0:8,0:8:24:0,24,320	0/0:9,0:9:21:0,21,281	0/0:14,0:14:30:0,30,410	0/0:7,0:7:18:0,18,237	0/0:13,0:13:33:0,33,424
1	717	uce-149_placidochromis_ornatus_1	A	G	261.5	PASS	.	GT:AD:DP:GQ:PL	0/0:2,0:2:6:0,6,80	./.:.:.:.:.	./.:.:.:.:.	0/0:4,0:4:12:0,12,154	0/0:6,0:6:18:0,18,223	0/0:5,0:5:12:0,12,149	0/0:3,0:3:9:0,9,116	0/0:3,0:3:6:0,6,80	0/0:2,0:2:3:0,3,45	0/0:4,0:4:12:0,12,156	0/0:2,0:2:6:0,6,72	0/0:4,0:4:12:0,12,154	0/0:2,0:2:3:0,3,45	0/0:2,0:2:3:0,3,45	0/0:5,0:5:15:0,15,186	0/0:5,0:5:15:0,15,169	0/0:4,0:4:12:0,12,156	0/0:7,0:7:18:0,18,235	0/0:11,0:11:30:0,30,384	0/0:7,0:7:18:0,18,236	0/0:4,0:4:9:0,9,118	0/0:4,0:4:12:0,12,156	0/0:9,0:9:24:0,24,314	0/0:1,0:1:3:0,3,40	0/0:3,0:3:9:0,9,116	0/0:5,0:5:12:0,12,157	./.:.:.:.:.	0/0:7,0:7:21:0,21,272	0/0:6,0:6:15:0,15,193	0/0:4,0:4:12:0,12,154	0/0:3,0:3:9:0,9,115	0/0:5,0:5:12:0,12,163	0/0:5,0:5:12:0,12,151	0/0:2,0:2:6:0,6,76	0/0:4,0:4:12:0,12,144	0/0:4,0:4:9:0,9,118	0/0:1,0:1:3:0,3,36	0/0:1,0:1:3:0,3,39	1/1:0,9:9:24:317,24,0	0/0:4,0:5:9:0,9,121	0/0:2,0:2:6:0,6,76	./.:.:.:.:.	0/0:1,0:1:3:0,3,36	./.:.:.:.:.	0/0:5,0:5:12:0,12,156	0/0:4,0:4:12:0,12,154	0/0:5,0:5:12:0,12,163	0/0:4,0:4:12:0,12,152	0/0:7,0:7:21:0,21,276
1	94	uce-767_placidochromis_ornatus_1	C	T	304.76	PASS	.	GT:AD:DP:GQ:PL	0/0:3,0:3:9:0,9,120	0/0:4,0:4:12:0,12,152	0/0:3,0:3:9:0,9,120	0/0:12,0:12:30:0,30,384	0/0:8,0:8:24:0,24,311	0/0:11,0:11:24:0,24,308	0/0:6,0:6:18:0,18,236	0/0:8,0:8:24:0,24,299	0/0:1,0:1:3:0,3,39	0/1:1,2:3:34:34,0,34	0/0:4,0:4:12:0,12,160	0/0:7,0:7:21:0,21,275	0/0:5,0:5:15:0,15,183	0/0:9,0:10:27:0,27,348	0/0:13,0:13:39:0,39,494	0/0:9,0:9:27:0,27,347	0/0:9,0:9:24:0,24,304	0/0:8,0:8:24:0,24,311	0/0:11,0:11:30:0,30,390	0/0:15,0:15:45:0,45,576	0/0:10,0:10:30:0,30,387	0/0:7,0:7:21:0,21,276	0/0:6,0:6:15:0,15,199	0/0:3,0:3:6:0,6,85	0/0:5,0:5:12:0,12,143	0/0:12,0:12:24:0,24,311	0/0:9,0:9:21:0,21,285	0/0:4,0:4:12:0,12,156	0/0:13,0:13:39:0,39,494	0/0:2,0:2:6:0,6,79	0/0:4,0:4:6:0,6,84	0/0:8,0:8:24:0,24,315	0/0:3,0:3:9:0,9,115	0/0:2,0:2:6:0,6,80	0/0:9,0:9:24:0,24,320	0/0:8,0:8:24:0,24,300	0/0:4,0:4:12:0,12,157	0/0:7,0:7:15:0,15,201	0/0:4,0:4:9:0,9,116	0/0:4,0:4:12:0,12,133	0/0:1,0:1:3:0,3,40	0/0:5,0:5:12:0,12,161	0/0:2,0:2:6:0,6,80	0/0:1,0:1:3:0,3,39	0/0:6,0:6:18:0,18,240	0/1:9,3:12:78:78,0,284	0/0:10,0:10:27:0,27,356	1/1:0,7:7:21:272,21,0	0/0:7,0:7:21:0,21,276
1	181	uce-767_placidochromis_ornatus_1	T	C	43.29	PASS	.	GT:AD:DP:GQ:PL	0/0:16,0:16:48:0,48,628	0/0:7,0:7:18:0,18,228	0/0:9,0:9:27:0,27,356	0/0:18,0:18:48:0,48,624	0/0:24,0:24:57:0,57,722	0/0:28,0:30:75:0,75,941	0/0:11,0:11:27:0,27,344	0/0:13,0:13:39:0,39,512	0/0:7,0:7:21:0,21,269	0/0:12,0:12:36:0,36,465	0/0:7,0:7:15:0,15,196	0/0:13,0:13:30:0,30,362	0/1:8,3:11:83:83,0,283	0/0:14,0:14:42:0,42,536	0/0:27,0:27:75:0,75,958	0/0:18,0:18:48:0,48,590	0/0:17,0:17:51:0,51,655	0/0:24,0:24:69:0,69,890	0/0:29,0:29:84:0,84,1065	0/0:25,0:25:66:0,66,823	0/0:28,0:28:63:0,63,801	0/0:14,0:14:39:0,39,484	0/0:26,0:26:78:0,78,985	0/0:5,0:5:12:0,12,160	0/0:10,0:10:30:0,30,367	0/0:16,0:16:39:0,39,502	0/0:10,0:10:30:0,30,375	0/0:13,0:14:39:0,39,474	0/0:15,0:16:42:0,42,526	0/0:9,0:9:27:0,27,343	0/0:15,0:16:42:0,42,534	0/0:20,0:20:48:0,48,607	0/0:14,0:15:39:0,39,489	0/0:12,0:12:27:0,27,344	0/0:17,0:17:45:0,45,561	0/0:16,0:16:45:0,45,561	0/0:15,0:15:39:0,39,502	0/0:12,0:12:30:0,30,387	0/0:11,0:11:27:0,27,349	0/0:12,0:12:30:0,30,376	0/0:5,0:5:15:0,15,192	0/0:11,0:11:27:0,27,345	0/0:8,0:8:24:0,24,307	0/0:20,0:20:60:0,60,766	0/0:8,0:8:24:0,24,294	0/0:19,0:19:48:0,48,619	0/0:18,0:18:48:0,48,615	0/0:20,0:20:51:0,51,670	0/0:12,0:12:33:0,33,432
1	243	uce-767_placidochromis_ornatus_1	C	T	1344.39	PASS	.	GT:AD:DP:GQ:PL	0/0:38,0:38:99:0,111,1456	0/0:22,0:22:57:0,57,767	0/0:13,0:13:39:0,39,512	0/0:49,0:49:99:0,144,1859	0/0:46,0:46:99:0,129,1686	0/0:56,0:56:99:0,150,1930	0/0:27,0:27:75:0,75,980	0/0:18,0:18:51:0,51,673	0/0:21,0:21:45:0,45,589	0/0:18,0:18:51:0,51,680	0/0:17,0:17:51:0,51,676	0/0:24,0:24:63:0,63,829	0/0:26,0:26:69:0,69,923	0/0:16,0:16:48:0,48,640	0/0:55,0:55:99:0,153,2004	0/0:43,0:43:99:0,120,1561	0/0:33,0:33:78:0,78,1061	0/0:57,0:57:99:0,157,2020	0/0:45,0:45:99:0,129,1692	0/0:53,0:53:99:0,141,1851	0/0:64,0:64:99:0,166,2150	0/0:21,0:22:63:0,63,804	0/0:70,0:70:99:0,187,2426	0/0:17,0:17:48:0,48,645	0/0:23,0:23:60:0,60,782	0/0:41,0:41:99:0,108,1423	0/0:18,0:18:48:0,48,638	0/0:21,0:21:60:0,60,788	0/0:40,0:40:99:0,105,1371	0/0:30,0:30:72:0,72,964	0/0:39,0:39:99:0,108,1405	0/0:39,0:39:99:0,102,1333	0/0:38,0:38:99:0,105,1355	0/0:21,0:21:45:0,45,601	0/0:48,0:48:99:0,129,1696	0/0:44,0:44:99:0,123,1609	0/0:21,0:21:57:0,57,730	0/0:18,0:18:45:0,45,597	0/0:22,0:22:54:0,54,727	0/0:23,0:23:60:0,60,807	0/0:15,0:15:39:0,39,513	0/0:20,0:20:54:0,54,722	0/0:8,0:8:21:0,21,281	0/0:42,0:42:99:0,117,1541	0/0:23,0:23:57:0,57,774	0/0:43,0:43:99:0,111,1444	0/0:43,0:43:99:0,114,1475	0/0:40,0:41:99:0,99,1345	1/1:1,41:42:71:1404,71,0
1	264	uce-767_placidochromis_ornatus_1	C	T	529.78	PASS	.	GT:AD:DP:GQ:PL	0/0:47,0:47:99:0,120,1608	0/0:32,0:32:78:0,78,1056	0/0:21,0:21:54:0,54,723	0/0:65,0:66:99:0,175,2227	0/0:62,0:62:99:0,144,1866	0/0:62,0:62:99:0,160,2076	0/0:37,0:37:99:0,99,1311	0/0:27,0:27:63:0,63,852	0/0:27,0:27:66:0,66,863	0/0:26,0:26:69:0,69,917	0/0:27,0:27:78:0,78,1041	0/0:35,0:35:87:0,87,1126	0/0:31,0:32:78:0,78,1044	0/0:27,0:27:78:0,78,1033	0/0:74,0:74:99:0,187,2416	0/0:76,0:76:99:0,202,2596	0/0:39,0:39:87:0,87,1186	0/0:73,0:73:99:0,190,2463	0/0:76,0:76:99:0,190,2477	0/0:74,0:74:99:0,193,2486	0/0:87,0:87:99:0,217,2793	0/0:28,0:28:75:0,75,993	0/0:92,0:92:99:0,217,2867	0/0:29,0:29:69:0,69,941	0/0:29,0:29:66:0,66,906	0/0:58,0:58:99:0,132,1748	0/0:23,0:23:60:0,60,803	0/0:28,0:28:75:0,75,999	0/0:53,0:53:99:0,129,1678	0/0:36,0:36:81:0,81,1086	0/0:58,0:58:99:0,150,1973	0/0:49,0:49:99:0,117,1533	0/0:52,0:52:99:0,135,1740	0/0:21,0:21:51:0,51,682	0/0:64,0:64:99:0,150,1993	0/0:63,0:63:99:0,163,2110	0/0:35,0:35:87:0,87,1140	0/0:26,0:26:69:0,69,891	0/0:33,0:33:78:0,78,1069	0/0:28,0:28:72:0,72,959	0/0:17,0:17:45:0,45,593	0/0:33,0:33:90:0,90,1198	1/1:1,18:19:11:580,11,0	0/0:57,0:57:99:0,135,1798	0/0:34,0:34:84:0,84,1128	0/0:61,0:61:99:0,153,2012	0/0:55,0:55:99:0,132,1729	0/0:50,0:50:99:0,117,1584	0/0:49,0:49:99:0,123,1671
1	332	uce-767_placidochromis_ornatus_1	T	C	3731.58	PASS	.	GT:AD:DP:GQ:PL	0/0:94,0:94:99:0,199,2688	0/0:75,0:75:99:0,138,1912	0/0:41,0:42:93:0,93,1253	0/0:116,0:118:99:0,241,3149	0/0:97,0:98:99:0,187,2475	0/0:143,0:144:99:0,292,3862	0/0:68,0:71:99:0,156,2014	0/0:68,0:68:99:0,157,2089	0/0:73,0:74:99:0,147,2020	0/0:65,0:65:99:0,138,1847	0/0:68,0:68:99:0,144,1929	0/0:72,1:73:99:0,141,1910	1/1:0,64:64:99:1906,141,0	1/1:0,63:63:99:1914,141,0	0/0:172,0:173:99:0,361,4881	0/0:153,0:153:99:0,304,4060	0/0:86,0:86:99:0,181,2408	0/0:134,0:134:99:0,274,3626	0/0:174,0:174:99:0,337,4524	0/0:157,0:157:99:0,343,4578	0/0:139,0:139:99:0,268,3557	0/0:71,0:71:99:0,147,1945	0/0:190,0:191:99:0,379,5163	0/0:63,0:63:99:0,126,1684	0/0:57,0:57:99:0,105,1412	0/0:114,0:114:99:0,241,3150	0/0:65,0:65:99:0,141,1907	0/0:65,0:65:99:0,132,1803	0/0:117,0:117:99:0,220,2967	0/0:112,0:114:99:0,211,2886	0/0:131,0:131:99:0,259,3515	0/0:120,0:122:99:0,232,3164	0/0:118,0:118:99:0,241,3260	0/0:72,0:72:99:0,153,2062	0/0:187,0:189:99:0,382,5189	0/0:144,0:144:99:0,298,4001	0/0:76,0:76:99:0,157,2108	0/0:89,0:89:99:0,175,2325	0/0:68,0:70:99:0,141,1933	0/0:65,0:66:99:0,132,1784	0/0:45,0:45:93:0,93,1251	0/0:74,0:74:99:0,150,2024	0/0:64,0:64:99:0,126,1731	0/0:99,0:101:99:0,211,2789	0/0:74,0:74:99:0,159,2114	0/0:124,0:124:99:0,256,3432	0/0:113,0:113:99:0,235,3130	0/0:66,0:66:99:0,150,1984	0/0:110,0:112:99:0,217,2931
1	474	uce-767_placidochromis_ornatus_1	G	A	1353.25	PASS	.	GT:AD:DP:GQ:PL	0/0:69,0:69:99:0,157,2115	0/0:41,0:41:99:0,102,1368	0/0:30,0:30:66:0,66,892	0/0:75,0:75:99:0,178,2307	0/0:62,0:62:99:0,144,1838	0/0:92,0:92:99:0,214,2780	0/0:55,0:55:99:0,114,1555	0/0:45,0:45:96:0,96,1295	0/0:45,1:46:63:0,63,1271	0/0:35,0:35:90:0,90,1195	0/0:41,0:41:90:0,90,1233	0/0:48,0:48:99:0,117,1489	0/0:43,0:43:99:0,99,1358	0/0:38,0:39:93:0,93,1241	0/0:104,0:104:99:0,253,3241	0/0:114,0:114:99:0,262,3419	0/0:29,0:29:75:0,75,1007	0/0:89,0:89:99:0,202,2607	0/0:106,0:106:99:0,223,2905	0/0:97,0:97:99:0,220,2897	0/0:77,0:77:99:0,184,2367	0/0:38,0:38:90:0,90,1214	0/0:113,0:114:99:0,262,3447	0/0:53,0:53:99:0,129,1738	0/0:32,0:32:69:0,69,929	0/0:67,0:67:99:0,150,1929	0/0:40,0:40:93:0,93,1259	0/0:56,0:57:99:0,129,1714	0/0:60,0:60:99:0,132,1753	0/0:57,0:57:99:0,126,1655	0/0:84,0:84:99:0,205,2673	0/0:63,0:63:99:0,144,1879	0/0:70,0:70:99:0,162,2083	0/0:47,0:47:99:0,105,1410	0/0:113,0:113:99:0,256,3382	0/1:35,53:88:99:1393,0,937	0/0:47,0:47:99:0,99,1329	0/0:53,0:53:99:0,120,1606	0/0:36,0:37:87:0,87,1160	0/0:31,1:32:41:0,41,989	0/0:36,0:36:87:0,87,1135	0/0:44,0:44:99:0,114,1515	0/0:44,1:45:50:0,50,1179	0/0:80,0:80:99:0,160,2126	0/0:40,0:40:99:0,102,1353	0/0:82,1:83:99:0,147,2395	0/0:73,0:73:99:0,162,2105	0/0:33,0:34:84:0,84,1123	0/0:63,0:63:99:0,132,1817
1	480	uce-767_placidochromis_ornatus_1	A	G	1088.39	PASS	.	GT:AD:DP:GQ:PL	0/0:65,0:65:99:0,150,2016	1/1:1,38:39:53:1148,53,0	0/0:31,0:31:69:0,69,924	0/0:68,0:69:99:0,166,2194	0/0:61,0:61:99:0,147,1963	0/0:85,0:85:99:0,208,2767	0/0:56,0:56:99:0,120,1654	0/0:42,0:42:99:0,99,1342	0/0:44,0:44:96:0,96,1317	0/0:32,0:32:81:0,81,1075	0/0:36,0:36:87:0,87,1148	0/0:45,0:45:99:0,105,1397	0/0:39,0:39:99:0,99,1323	0/0:37,0:37:93:0,93,1246	0/0:85,0:86:99:0,220,2858	0/0:105,0:105:99:0,253,3333	0/0:27,0:27:69:0,69,931	0/0:88,0:89:99:0,205,2718	0/0:99,0:99:99:0,232,3069	0/0:90,0:90:99:0,226,2992	0/0:69,0:69:99:0,163,2161	0/0:31,0:31:81:0,81,1091	0/0:107,0:107:99:0,253,3317	0/0:51,0:51:99:0,123,1684	0/0:30,0:30:63:0,63,861	0/0:55,0:55:99:0,138,1813	0/0:35,0:35:81:0,81,1118	0/0:55,0:55:99:0,132,1797	0/0:49,0:49:99:0,111,1486	0/0:53,0:53:99:0,120,1596	0/0:81,0:81:99:0,196,2574	0/0:58,0:58:99:0,135,1805	0/0:66,0:66:99:0,163,2139	0/0:47,0:47:99:0,105,1432	0/0:91,0:91:99:0,214,2846	0/0:71,0:71:99:0,181,2394	0/0:41,0:41:90:0,90,1222	0/0:47,0:47:99:0,111,1479	0/0:38,0:38:99:0,99,1322	0/0:25,0:25:66:0,66,878	0/0:36,0:36:90:0,90,1209	0/0:40,0:40:99:0,102,1346	0/0:39,0:39:84:0,84,1160	0/0:75,0:75:99:0,178,2343	0/0:40,0:40:99:0,108,1410	0/0:76,0:76:99:0,181,2421	0/0:66,0:66:99:0,163,2150	0/0:33,0:33:84:0,84,1084	0/0:55,0:55:99:0,120,1660
1	595	uce-767_placidochromis_ornatus_1	A	G	62.29	PASS	.	GT:AD:DP:GQ:PL	0/0:9,0:9:24:0,24,316	0/0:9,0:9:27:0,27,352	0/1:3,3:6:99:102,0,102	0/0:23,0:23:63:0,63,811	0/0:13,0:13:33:0,33,412	0/0:25,0:27:63:0,63,799	0/0:16,0:16:39:0,39,517	0/0:10,0:10:27:0,27,348	0/0:8,0:8:21:0,21,275	0/0:15,0:15:45:0,45,575	0/0:10,0:10:27:0,27,339	0/0:14,0:14:42:0,42,538	0/0:18,0:18:54:0,54,673	0/0:8,0:8:15:0,15,210	0/0:25,0:26:66:0,66,856	0/0:34,0:34:90:0,90,1131	0/0:10,0:10:24:0,24,282	0/0:27,0:27:75:0,75,972	0/0:21,0:22:54:0,54,701	0/0:28,0:28:78:0,78,997	0/0:21,0:21:57:0,57,738	0/0:11,0:11:30:0,30,387	0/0:33,0:33:93:0,93,1178	0/0:11,0:11:33:0,33,424	0/0:9,0:9:24:0,24,308	0/0:22,0:22:63:0,63,806	0/0:6,0:6:15:0,15,183	0/0:17,0:17:51:0,51,647	0/0:14,0:14:33:0,33,422	0/0:12,0:12:30:0,30,380	0/0:15,0:15:36:0,36,462	0/0:7,0:7:21:0,21,272	0/0:11,0:11:33:0,33,406	0/0:11,0:11:30:0,30,368	0/0:18,0:18:42:0,42,524	0/0:20,0:20:60:0,60,766	0/0:4,0:4:12:0,12,157	0/0:10,0:10:24:0,24,302	0/0:7,0:7:18:0,18,236	0/0:8,0:8:21:0,21,253	0/0:11,0:11:30:0,30,366	0/0:16,0:16:45:0,45,589	0/0:9,0:9:27:0,27,343	0/0:14,0:14:39:0,39,505	0/0:7,0:7:21:0,21,263	0/0:10,0:10:27:0,27,332	0/0:22,0:22:60:0,60,750	0/0:14,0:14:39:0,39,512	0/0:12,0:12:36:0,36,476
1	606	uce-767_placidochromis_ornatus_1	G	A,T	1467.81	PASS	.	GT:AD:DP:GQ:PL	0/0:7,0,1:8:21:0,21,258,21,258,258	2/2:0,0,5:5:9:120,120,120,9,9,0	0/0:6,0,0:6:15:0,15,192,15,192,192	0/0:18,0,0:18:48:0,48,618,48,618,618	0/0:10,0,0:10:30:0,30,387,30,387,387	0/0:26,0,0:26:75:0,75,951,75,951,951	0/0:13,0,0:13:36:0,36,480,36,480,480	0/0:10,0,0:10:30:0,30,370,30,370,370	0/0:8,0,0:8:24:0,24,301,24,301,301	0/0:11,0,0:11:30:0,30,392,30,392,392	0/0:9,0,0:9:24:0,24,308,24,308,308	0/0:12,0,0:12:33:0,33,429,33,429,429	1/1:0,17,0:17:51:672,51,0,672,51,672	1/1:0,4,0:4:12:152,12,0,152,12,152	0/0:24,0,0:24:63:0,63,818,63,818,818	0/0:28,0,0:28:84:0,84,1087,84,1087,1087	0/0:9,0,0:9:24:0,24,305,24,305,305	0/0:21,0,0:21:63:0,63,790,63,790,790	0/0:20,0,0:20:57:0,57,723,57,723,723	0/0:25,0,0:25:69:0,69,872,69,872,872	0/0:20,0,0:20:54:0,54,697,54,697,697	0/0:10,0,0:10:27:0,27,352,27,352,352	0/0:25,0,0:25:72:0,72,939,72,939,939	0/0:10,0,0:10:30:0,30,361,30,361,361	0/0:6,0,0:6:18:0,18,236,18,236,236	0/0:20,0,0:20:60:0,60,763,60,763,763	0/0:6,0,0:6:18:0,18,228,18,228,228	0/0:17,0,0:17:45:0,45,571,45,571,571	0/0:12,0,0:12:36:0,36,450,36,450,450	0/0:9,0,0:9:27:0,27,347,27,347,347	0/0:13,0,0:13:36:0,36,461,36,461,461	0/0:8,0,0:8:24:0,24,290,24,290,290	0/0:8,0,0:8:21:0,21,269,21,269,269	0/0:9,0,0:9:27:0,27,352,27,352,352	0/0:17,0,0:17:51:0,51,652,51,652,652	0/0:18,0,0:18:54:0,54,694,54,694,694	0/0:3,0,0:3:9:0,9,115,9,115,115	0/0:5,0,0:5:15:0,15,190,15,190,190	0/0:6,0,1:7:15:0,15,187,15,187,187	0/0:9,0,0:9:24:0,24,278,24,278,278	0/0:8,0,0:8:24:0,24,320,24,320,320	0/0:12,0,1:13:30:0,30,370,30,370,370	2/2:0,0,8:8:24:316,316,316,24,24,0	0/0:12,0,0:12:33:0,33,420,33,420,420	0/0:6,0,0:6:12:0,12,160,12,160,160	0/0:8,0,0:8:21:0,21,272,21,272,272	0/0:17,0,0:17:48:0,48,605,48,605,605	0/0:12,0,0:12:30:0,30,383,30,383,383	1/1:0,9,0:9:27:352,27,0,352,27,352
1	657	uce-767_placidochromis_ornatus_1	T	A	244.7	PASS	.	GT:AD:DP:GQ:PL	0/0:5,0:5:12:0,12,143	0/0:3,0:3:9:0,9,112	0/0:1,0:1:3:0,3,40	0/0:8,0:8:18:0,18,226	0/0:3,0:3:9:0,9,115	0/0:21,0:21:45:0,45,563	0/0:10,0:10:24:0,24,308	0/0:6,2:8:12:0,12,143	0/0:5,0:5:12:0,12,140	0/0:5,0:5:15:0,15,200	0/0:8,0:8:24:0,24,290	0/0:8,0:8:24:0,24,304	0/0:12,1:13:30:0,30,349	0/0:5,0:5:15:0,15,192	0/0:17,0:17:36:0,36,462	0/0:17,1:18:42:0,42,538	0/0:8,0:8:21:0,21,246	0/0:7,0:7:21:0,21,275	0/0:16,0:16:39:0,39,502	0/0:17,1:18:45:0,45,587	0/0:12,0:12:24:0,24,298	0/0:10,0:10:24:0,24,308	0/0:13,0:13:33:0,33,430	0/0:11,1:12:24:0,24,321	0/0:2,0:2:6:0,6,76	0/0:14,0:14:42:0,42,536	0/0:7,0:7:12:0,12,138	0/0:7,0:7:21:0,21,253	0/0:10,0:10:21:0,21,269	0/0:6,0:6:18:0,18,236	0/0:7,0:7:21:0,21,267	0/0:5,0:5:15:0,15,189	0/0:5,0:5:9:0,9,115	0/0:7,1:8:21:0,21,276	0/0:11,0:11:24:0,24,315	0/0:11,0:11:27:0,27,359	0/0:2,0:2:6:0,6,72	0/0:2,0:2:6:0,6,75	0/0:5,0:5:15:0,15,188	0/0:7,0:7:18:0,18,214	0/0:4,0:4:9:0,9,116	0/0:11,0:11:27:0,27,344	0/0:4,0:4:12:0,12,134	0/0:7,0:7:18:0,18,233	0/0:6,0:6:15:0,15,196	0/0:6,0:6:18:0,18,225	0/1:5,9:14:99:284,0,115	0/0:8,1:9:24:0,24,299	0/0:4,0:4:12:0,12,160
1	685	uce-767_placidochromis_ornatus_1	T	G	779.23	PASS	.	GT:AD:DP:GQ:PL	0/0:3,0:3:9:0,9,116	0/0:3,0:3:9:0,9,120	1/1:0,1:1:3:40,3,0	0/0:8,0:8:15:0,15,187	0/0:2,0:2:6:0,6,72	0/0:13,0:13:21:0,21,262	0/0:10,0:10:27:0,27,349	0/0:5,0:5:12:0,12,152	0/0:2,0:3:3:0,3,39	0/0:2,0:2:6:0,6,76	0/0:6,0:6:18:0,18,240	0/1:2,2:4:67:67,0,67	0/0:9,0:9:27:0,27,352	0/0:4,0:4:9:0,9,120	0/0:11,0:11:24:0,24,308	0/1:6,8:14:99:219,0,157	0/0:5,0:5:15:0,15,188	0/0:5,0:5:15:0,15,197	0/1:6,6:12:99:160,0,127	0/0:11,0:11:30:0,30,373	0/0:9,0:9:24:0,24,290	0/0:6,0:6:18:0,18,240	0/1:1,6:7:21:181,0,21	0/0:8,0:8:24:0,24,312	./.:.:.:.:.	0/0:11,0:11:33:0,33,426	0/0:4,0:4:9:0,9,112	1/1:0,5:5:15:183,15,0	0/0:7,0:8:18:0,18,216	0/0:6,0:6:18:0,18,230	0/0:4,0:4:12:0,12,157	0/0:4,0:5:9:0,9,115	0/0:5,0:5:15:0,15,197	0/0:5,0:5:12:0,12,156	0/0:5,0:5:12:0,12,154	0/0:5,0:5:9:0,9,117	1/1:0,2:2:3:39,3,0	0/0:1,0:1:3:0,3,39	0/0:4,0:4:12:0,12,140	0/0:6,0:6:18:0,18,228	0/0:3,0:3:9:0,9,116	0/0:9,0:9:21:0,21,264	0/0:3,0:3:9:0,9,112	0/0:3,0:3:9:0,9,115	0/0:5,0:5:12:0,12,156	0/0:4,0:4:9:0,9,115	0/0:10,0:10:30:0,30,373	0/0:8,0:8:21:0,21,260	0/0:4,0:4:12:0,12,156
1	687	uce-767_placidochromis_ornatus_1	C	T	65.92	PASS	.	GT:AD:DP:GQ:PL	0/0:3,0:3:9:0,9,120	1/1:0,3:3:9:112,9,0	0/0:1,0:1:3:0,3,40	0/0:7,0:7:18:0,18,236	0/0:1,0:1:3:0,3,36	0/0:12,0:13:33:0,33,426	0/0:8,0:8:21:0,21,281	0/0:5,0:5:15:0,15,188	0/0:3,0:3:9:0,9,115	0/0:2,0:2:6:0,6,80	0/0:6,0:6:18:0,18,213	0/0:4,0:4:9:0,9,115	0/0:9,0:9:27:0,27,348	0/0:4,0:4:12:0,12,160	0/0:11,0:11:33:0,33,420	0/0:13,1:14:0:0,0,419	0/0:4,0:4:12:0,12,152	0/0:5,0:5:15:0,15,197	0/0:12,0:12:36:0,36,459	0/0:10,0:10:27:0,27,344	0/0:9,0:9:21:0,21,272	0/0:6,0:6:15:0,15,200	0/0:7,0:7:18:0,18,230	0/0:7,0:7:21:0,21,268	0/0:1,0:1:3:0,3,40	0/0:10,0:10:30:0,30,390	0/0:4,0:4:12:0,12,152	0/0:4,0:4:12:0,12,156	0/0:7,0:7:18:0,18,233	0/0:6,0:6:18:0,18,226	0/0:4,0:4:12:0,12,157	0/0:5,0:5:15:0,15,197	0/0:5,0:5:15:0,15,197	0/0:5,0:5:15:0,15,196	0/0:5,0:5:15:0,15,193	0/0:5,0:5:12:0,12,160	0/0:2,0:2:6:0,6,79	./.:.:.:.:.	0/0:4,0:4:12:0,12,134	0/0:6,0:6:18:0,18,236	0/0:3,0:3:6:0,6,72	0/0:9,0:9:24:0,24,299	0/0:2,0:2:6:0,6,76	0/0:3,0:3:9:0,9,110	0/0:5,0:5:15:0,15,192	0/0:4,0:4:9:0,9,112	0/0:8,0:8:24:0,24,311	0/0:7,0:7:18:0,18,236	0/0:4,0:4:9:0,9,120
1	48	uce-979_placidochromis_ornatus_1	A	T	35.76	PASS	.	GT:AD:DP:GQ:PL	0/0:6,0:6:12:0,12,152	0/0:6,0:6:12:0,12,160	0/0:2,0:2:3:0,3,40	0/0:4,0:5:9:0,9,118	0/0:4,0:4:12:0,12,154	0/0:4,0:4:6:0,6,75	0/0:5,0:5:15:0,15,188	0/0:5,0:5:12:0,12,135	0/0:2,0:2:6:0,6,79	0/0:6,0:6:15:0,15,205	0/0:4,0:4:9:0,9,116	0/0:5,0:5:12:0,12,149	0/0:4,0:4:9:0,9,125	./.:.:.:.:.	0/0:6,0:6:15:0,15,193	0/0:3,0:3:9:0,9,112	0/0:6,0:6:15:0,15,180	0/0:5,0:5:12:0,12,157	0/0:7,0:7:12:0,12,168	0/0:6,0:6:9:0,9,118	0/0:2,0:2:6:0,6,79	0/0:3,0:3:9:0,9,112	0/0:5,0:5:15:0,15,180	0/0:7,0:7:18:0,18,205	0/0:4,0:4:9:0,9,112	0/0:6,0:6:15:0,15,183	0/0:2,0:2:6:0,6,76	0/0:13,0:13:27:0,27,348	0/0:9,0:9:18:0,18,219	0/0:7,0:7:15:0,15,177	0/0:6,0:6:6:0,6,79	0/0:4,0:4:12:0,12,154	0/0:3,0:3:6:0,6,75	0/0:5,0:5:15:0,15,196	0/0:8,0:8:21:0,21,274	0/0:4,0:4:12:0,12,154	0/0:2,0:2:6:0,6,79	0/0:6,0:6:12:0,12,146	0/0:2,0:2:3:0,3,32	0/0:3,0:3:6:0,6,80	1/1:0,2:2:6:80,6,0	0/0:2,0:2:6:0,6,76	./.:.:.:.:.	0/0:7,0:7:21:0,21,255	0/0:2,0:2:6:0,6,80	0/0:4,0:4:9:0,9,123	0/0:6,0:6:12:0,12,151	0/0:2,0:2:6:0,6,76	0/0:5,0:5:15:0,15,179
1	70	uce-979_placidochromis_ornatus_1	T	C	8118.15	PASS	.	GT:AD:DP:GQ:PL	1/1:0,7:7:21:272,21,0	1/1:0,6:6:18:236,18,0	1/1:0,5:5:15:192,15,0	0/1:4,1:5:21:21,0,128	1/1:0,6:6:12:154,12,0	1/1:0,8:8:21:272,21,0	1/1:0,5:5:15:200,15,0	1/1:0,5:5:15:200,15,0	1/1:0,3:3:9:115,9,0	1/1:0,7:7:18:245,18,0	1/1:0,5:5:15:192,15,0	0/1:5,2:7:58:58,0,176	1/1:0,7:7:15:205,15,0	1/1:0,3:3:9:120,9,0	1/1:0,11:11:33:432,33,0	0/0:4,0:4:9:0,9,118	1/1:0,9:9:27:360,27,0	1/1:0,7:7:21:259,21,0	1/1:0,9:9:24:310,24,0	1/1:0,6:6:15:190,15,0	1/1:0,4:4:12:157,12,0	1/1:0,4:4:12:156,12,0	1/1:0,9:9:27:344,27,0	0/0:8,0:8:24:0,24,293	1/1:0,4:4:12:156,12,0	0/1:5,6:11:99:193,0,160	1/1:1,2:3:6:80,6,0	0/0:15,0:15:36:0,36,490	1/1:0,12:12:36:465,36,0	0/1:5,1:6:21:21,0,142	1/1:0,6:6:12:163,12,0	1/1:0,6:6:18:236,18,0	1/1:0,5:5:15:187,15,0	1/1:0,8:8:24:303,24,0	0/1:7,1:8:18:18,0,220	1/1:0,6:6:18:233,18,0	0/1:2,1:3:30:30,0,70	0/1:3,4:7:97:105,0,97	1/1:0,4:4:12:152,12,0	1/1:0,4:4:12:160,12,0	1/1:0,2:2:6:80,6,0	1/1:0,4:4:12:156,12,0	1/1:0,2:2:6:80,6,0	0/1:7,1:8:15:15,0,236	0/0:2,0:2:6:0,6,80	1/1:0,5:5:12:163,12,0	1/1:0,8:8:21:266,21,0	0/1:2,2:4:68:68,0,68	1/1:0,7:7:21:268,21,0
1	71	uce-979_placidochromis_ornatus_1	G	A	78.39	PASS	.	GT:AD:DP:GQ:PL	0/0:7,0:7:21:0,21,272	0/0:6,0:6:15:0,15,187	0/0:5,0:5:15:0,15,196	0/0:5,0:5:15:0,15,193	0/0:6,0:6:18:0,18,230	0/0:8,0:8:24:0,24,305	0/0:5,0:5:15:0,15,192	0/0:5,0:5:15:0,15,196	0/0:3,0:3:9:0,9,112	0/0:7,0:7:18:0,18,241	0/0:5,0:5:15:0,15,184	0/0:7,0:7:18:0,18,233	0/0:7,0:7:18:0,18,245	0/0:3,0:3:9:0,9,120	0/0:11,0:11:33:0,33,429	0/0:4,0:4:12:0,12,157	0/0:9,0:9:27:0,27,360	0/0:7,0:7:18:0,18,211	0/0:9,0:9:24:0,24,314	0/1:3,3:6:60:63,0,60	0/1:3,2:5:50:50,0,100	0/1:1,3:4:26:30,0,26	0/0:9,0:9:27:0,27,347	0/0:8,0:8:24:0,24,307	0/0:4,0:4:9:0,9,116	0/0:10,0:11:30:0,30,390	0/0:3,0:3:6:0,6,76	0/0:15,0:15:39:0,39,526	0/0:13,0:13:39:0,39,498	0/0:6,0:6:18:0,18,230	0/0:6,0:6:15:0,15,199	0/0:6,0:6:15:0,15,197	0/0:5,0:5:15:0,15,193	0/0:8,0:8:24:0,24,308	0/0:8,0:8:21:0,21,277	0/0:6,0:6:18:0,18,233	0/0:3,0:3:6:0,6,79	0/0:7,0:7:15:0,15,202	0/0:4,0:4:12:0,12,152	0/0:4,0:4:12:0,12,152	0/0:2,0:2:6:0,6,58	0/0:4,0:4:12:0,12,152	0/0:2,0:2:6:0,6,80	0/0:8,0:8:24:0,24,315	0/0:2,0:2:6:0,6,80	0/0:5,0:5:12:0,12,163	0/0:7,0:8:21:0,21,275	0/0:4,0:4:9:0,9,120	0/0:7,0:7:21:0,21,259
1	186	uce-979_placidochromis_ornatus_1	A	C	330.02	PASS	.	GT:AD:DP:GQ:PL	0/0:1,0:1:3:0,3,40	0/0:4,0:4:9:0,9,120	0/0:4,0:4:12:0,12,156	0/0:1,1:2:3:0,3,32	0/1:2,2:4:30:30,0,63	0/1:2,3:5:64:97,0,64	0/0:4,0:4:12:0,12,160	0/0:4,0:4:12:0,12,152	0/0:4,0:4:12:0,12,154	0/0:2,0:2:6:0,6,80	0/0:4,0:4:12:0,12,148	0/0:2,1:3:6:0,6,75	0/0:1,0:1:3:0,3,40	0/0:5,0:5:15:0,15,188	0/1:7,3:10:91:91,0,199	0/1:3,2:5:24:24,0,103	0/0:6,0:6:18:0,18,240	0/0:3,1:4:9:0,9,115	0/0:8,0:8:21:0,21,250	0/0:11,0:11:27:0,27,356	0/0:7,1:8:18:0,18,211	./.:.:.:.:.	0/0:13,1:14:10:0,10,380	0/0:2,0:2:6:0,6,76	./.:.:.:.:.	0/0:5,0:5:15:0,15,186	0/0:3,0:3:6:0,6,76	0/0:6,0:6:18:0,18,219	0/0:6,0:6:18:0,18,226	0/0:6,0:6:18:0,18,236	0/0:5,3:8:5:0,5,40	0/0:4,2:6:12:0,12,151	0/0:5,0:5:15:0,15,186	0/0:5,0:5:15:0,15,196	0/1:10,3:13:42:42,0,307	0/1:8,4:12:9:9,0,281	0/0:3,1:4:9:0,9,107	0/1:7,3:10:91:91,0,169	0/0:2,0:2:6:0,6,76	0/0:4,0:4:12:0,12,147	0/0:3,0:3:9:0,9,116	0/0:8,0:8:24:0,24,308	0/0:4,0:4:9:0,9,120	0/0:3,1:4:9:0,9,115	./.:.:.:.:.	0/1:5,1:6:24:24,0,128	0/1:2,2:4:30:30,0,66	0/0:2,0:2:6:0,6,76	0/0:6,0:6:18:0,18,232
1	198	uce-979_placidochromis_ornatus_1	G	A	172.85	PASS	.	GT:AD:DP:GQ:PL	0/0:7,0:7:18:0,18,231	0/0:8,0:8:24:0,24,308	0/0:8,0:8:24:0,24,316	0/0:6,0:6:15:0,15,188	0/0:7,0:8:21:0,21,259	0/0:10,0:10:30:0,30,380	0/0:8,0:8:24:0,24,303	0/0:6,0:6:15:0,15,200	0/0:8,0:8:24:0,24,294	0/0:5,0:5:12:0,12,151	0/0:11,0:11:24:0,24,326	0/0:7,0:7:15:0,15,199	0/0:2,0:3:6:0,6,76	0/0:8,0:8:24:0,24,303	0/0:19,0:19:54:0,54,694	0/0:11,0:11:30:0,30,373	0/0:7,0:7:21:0,21,267	0/0:8,0:8:24:0,24,302	0/0:15,0:15:39:0,39,471	0/0:19,0:20:51:0,51,653	0/0:13,0:14:27:0,27,322	0/0:3,0:3:9:0,9,112	0/0:20,0:20:51:0,51,634	0/0:4,0:5:9:0,9,125	0/0:2,0:2:6:0,6,80	0/0:14,0:14:30:0,30,370	0/0:6,0:6:18:0,18,236	0/0:8,0:8:24:0,24,299	0/0:17,0:17:48:0,48,611	0/0:11,0:11:33:0,33,409	0/0:12,0:12:30:0,30,379	0/0:13,0:13:27:0,27,335	0/0:14,0:14:33:0,33,423	0/0:8,0:8:24:0,24,299	0/0:18,0:18:48:0,48,612	0/0:28,0:29:72:0,72,921	0/0:13,0:13:30:0,30,375	0/0:11,0:11:30:0,30,362	0/0:5,0:5:15:0,15,200	1/1:0,6:6:18:228,18,0	0/0:7,0:7:21:0,21,264	0/0:7,0:8:21:0,21,272	0/0:4,0:4:12:0,12,152	0/0:5,0:5:15:0,15,189	0/0:2,0:2:3:0,3,40	0/0:20,0:21:57:0,57,723	0/0:11,0:11:24:0,24,309	0/0:3,0:3:6:0,6,76	0/0:11,0:11:33:0,33,423
1	289	uce-979_placidochromis_ornatus_1	G	C	2236.25	PASS	.	GT:AD:DP:GQ:PL	0/0:79,0:79:99:0,172,2334	0/0:76,0:77:99:0,157,2172	0/0:65,0:65:99:0,138,1887	0/0:76,1:77:99:0,166,2252	0/0:105,0:105:99:0,208,2836	0/0:113,0:113:99:0,235,3205	0/0:79,0:79:99:0,169,2323	0/0:65,0:65:99:0,141,1929	0/0:38,0:38:72:0,72,991	0/0:65,0:65:99:0,135,1867	0/0:57,0:57:99:0,135,1833	0/0:78,0:78:99:0,172,2319	0/0:72,0:72:99:0,157,2159	0/0:74,0:74:99:0,160,2194	0/1:60,87:147:99:2276,0,1445	0/0:117,0:117:99:0,253,3431	0/0:76,0:76:99:0,160,2187	0/0:104,0:104:99:0,229,3060	0/0:147,0:147:99:0,325,4343	0/0:125,0:125:99:0,277,3709	0/0:103,0:103:99:0,223,2997	0/0:74,0:74:99:0,166,2274	0/0:188,0:189:99:0,400,5417	0/0:72,0:72:99:0,147,2010	0/0:58,0:58:99:0,129,1788	0/0:107,0:107:99:0,211,2841	0/0:52,0:52:99:0,111,1531	0/0:82,0:82:99:0,187,2546	0/0:98,0:98:99:0,217,2917	0/0:121,0:121:99:0,238,3262	0/0:123,0:124:99:0,250,3423	0/0:123,0:123:99:0,256,3464	0/0:128,0:128:99:0,268,3607	0/0:75,0:75:99:0,141,1988	0/0:189,0:189:99:0,388,5306	0/0:155,0:155:99:0,319,4299	0/0:110,0:110:99:0,232,3133	0/0:128,0:128:99:0,259,3541	0/0:48,0:48:99:0,117,1578	0/0:71,0:71:99:0,144,1983	0/0:69,0:69:99:0,150,2065	0/0:91,0:92:99:0,196,2687	0/0:90,0:91:99:0,178,2463	0/0:64,0:64:99:0,141,1896	0/0:60,0:60:99:0,129,1775	0/0:146,0:146:99:0,301,4071	0/0:115,1:116:99:0,253,3356	0/0:42,0:42:93:0,93,1262	0/0:94,0:94:99:0,202,2768
1	323	uce-979_placidochromis_ornatus_1	G	A	1551.25	PASS	.	GT:AD:DP:GQ:PL	0/0:101,1:102:99:0,159,2652	0/0:99,0:99:99:0,184,2587	0/0:89,0:89:99:0,163,2265	0/0:97,0:97:99:0,205,2802	0/0:118,0:120:99:0,226,3098	0/0:126,0:126:99:0,241,3326	0/0:92,0:93:99:0,184,2522	0/0:75,0:75:99:0,150,2065	0/0:55,0:55:99:0,99,1375	0/0:89,0:90:99:0,172,2400	0/0:65,1:66:99:0,138,1871	0/0:91,0:91:99:0,187,2564	0/0:98,0:98:99:0,196,2703	0/0:90,0:90:99:0,178,2417	0/0:171,0:171:99:0,340,4615	0/0:150,0:150:99:0,283,3931	0/0:84,0:85:99:0,169,2338	0/0:124,0:124:99:0,253,3462	0/0:184,0:186:99:0,364,4968	0/0:156,0:156:99:0,316,4352	0/0:114,0:114:99:0,232,3162	0/0:90,0:90:99:0,181,2498	0/0:224,0:224:99:0,433,5980	0/0:79,0:79:99:0,156,2143	0/0:77,0:77:99:0,154,2156	0/0:116,0:116:99:0,226,3072	0/0:69,0:69:99:0,135,1881	0/0:94,0:94:99:0,190,2576	0/0:104,1:105:99:0,211,2886	0/0:144,0:144:99:0,268,3751	0/0:165,0:165:99:0,298,4198	0/0:142,0:143:99:0,283,3867	0/0:141,0:141:99:0,274,3811	0/0:89,0:89:99:0,163,2309	0/0:246,0:247:99:0,454,6359	0/0:188,0:190:99:0,367,5070	0/0:132,0:132:99:0,250,3454	0/0:155,0:155:99:0,286,3964	0/1:14,57:71:99:1591,0,163	0/0:98,0:98:99:0,190,2607	0/0:89,0:89:99:0,181,2484	0/0:111,0:111:99:0,205,2878	0/0:120,0:120:99:0,217,3021	0/0:80,0:80:99:0,166,2222	0/0:66,0:66:99:0,135,1841	0/0:180,0:180:99:0,343,4792	0/0:144,0:144:99:0,292,3988	0/0:54,0:55:99:0,108,1465	0/0:105,0:107:99:0,208,2897
1	590	uce-979_placidochromis_ornatus_1	G	T	74.35	PASS	.	GT:AD:DP:GQ:PL	0/0:6,0:6:15:0,15,205	0/1:2,3:5:65:105,0,65	0/0:9,0:9:24:0,24,303	0/0:5,0:5:15:0,15,197	0/0:5,0:5:15:0,15,193	0/0:7,0:7:18:0,18,230	0/0:4,0:4:9:0,9,121	0/0:7,1:8:21:0,21,272	0/0:2,0:2:6:0,6,79	0/0:7,0:7:15:0,15,201	0/0:7,0:7:21:0,21,268	0/0:4,0:4:12:0,12,144	0/0:5,0:5:12:0,12,165	0/0:1,0:1:3:0,3,40	0/0:7,0:7:18:0,18,238	0/0:7,0:7:21:0,21,275	0/0:6,0:6:15:0,15,201	0/0:7,0:7:18:0,18,241	0/0:7,0:7:15:0,15,196	0/0:3,0:3:9:0,9,118	0/0:6,1:7:15:0,15,197	0/0:4,0:4:12:0,12,156	0/0:9,0:9:27:0,27,354	0/0:2,0:2:6:0,6,80	0/0:5,0:5:15:0,15,188	0/0:6,0:6:15:0,15,181	0/0:7,0:7:15:0,15,210	0/0:4,0:4:9:0,9,121	0/0:5,0:5:15:0,15,189	0/0:9,0:9:18:0,18,241	0/0:1,0:1:3:0,3,36	0/0:10,0:10:24:0,24,315	0/0:5,0:5:12:0,12,151	0/0:5,0:5:12:0,12,160	0/0:8,0:8:21:0,21,274	0/0:2,0:2:6:0,6,75	0/1:6,1:7:21:21,0,155	0/0:9,0:9:24:0,24,314	0/0:8,0:8:21:0,21,281	0/0:2,0:2:6:0,6,80	0/0:5,0:5:12:0,12,156	0/0:1,0:1:3:0,3,36	0/0:1,0:1:3:0,3,40	0/0:6,0:6:15:0,15,183	0/0:6,0:6:18:0,18,240	0/0:9,0:9:27:0,27,347	0/0:5,0:5:15:0,15,177	0/0:4,0:4:12:0,12,156	0/0:4,0:4:12:0,12,160
1	597	uce-979_placidochromis_ornatus_1	T	A	182.41	PASS	.	GT:AD:DP:GQ:PL	0/0:6,0:6:15:0,15,205	1/1:0,5:5:15:200,15,0	0/0:10,0:10:18:0,18,236	0/0:5,0:5:15:0,15,193	0/0:4,0:4:9:0,9,115	0/0:6,0:6:12:0,12,157	0/0:3,0:3:6:0,6,85	0/0:6,0:6:15:0,15,188	0/0:2,0:2:6:0,6,79	0/0:8,0:8:18:0,18,229	0/0:6,0:6:12:0,12,147	0/0:4,0:4:12:0,12,157	0/0:5,0:5:12:0,12,165	./.:.:.:.:.	0/0:4,0:4:12:0,12,151	0/0:7,0:7:15:0,15,193	0/0:5,0:5:15:0,15,196	0/0:6,0:6:9:0,9,110	0/0:6,0:6:12:0,12,140	0/0:2,0:2:6:0,6,65	0/0:6,0:7:15:0,15,183	0/0:4,0:4:12:0,12,156	0/0:7,0:7:18:0,18,233	0/0:2,0:2:6:0,6,76	0/0:4,0:4:9:0,9,116	0/0:6,0:6:15:0,15,180	0/0:7,0:7:15:0,15,196	0/0:3,0:3:6:0,6,85	0/0:4,0:4:6:0,6,79	0/0:9,0:9:18:0,18,235	0/0:1,0:1:3:0,3,26	0/0:9,0:9:21:0,21,275	0/0:5,0:6:12:0,12,140	0/0:5,0:5:15:0,15,188	0/0:7,0:7:18:0,18,238	0/0:2,0:2:6:0,6,72	0/0:5,0:5:12:0,12,154	0/0:8,0:8:21:0,21,272	0/0:5,0:5:12:0,12,156	0/0:2,0:2:6:0,6,80	0/0:5,0:5:9:0,9,116	0/0:1,0:1:3:0,3,36	1/1:0,1:1:3:40,3,0	0/0:6,0:6:15:0,15,197	0/0:5,0:5:12:0,12,135	0/0:7,0:7:21:0,21,269	0/0:5,0:5:9:0,9,112	0/0:3,0:3:9:0,9,108	0/0:4,0:4:12:0,12,156
1	81	uce-1167_placidochromis_ornatus_1	C	T	218.5	PASS	.	GT:AD:DP:GQ:PL	0/0:9,0:9:24:0,24,325	0/0:1,0:1:3:0,3,32	0/0:5,0:5:15:0,15,200	0/0:11,0:11:33:0,33,432	0/0:12,0:12:33:0,33,426	0/0:12,0:12:33:0,33,420	0/0:8,0:8:24:0,24,320	0/0:7,0:7:21:0,21,258	0/0:6,0:6:18:0,18,233	0/0:9,0:9:27:0,27,352	0/0:10,0:10:30:0,30,400	0/0:11,0:11:33:0,33,426	0/0:9,0:9:27:0,27,352	0/0:11,0:11:30:0,30,405	0/0:20,0:20:60:0,60,766	0/0:18,0:18:54:0,54,686	0/0:13,0:13:39:0,39,512	0/1:10,9:19:99:258,0,339	0/0:19,0:19:54:0,54,697	0/0:18,0:18:51:0,51,662	0/0:11,0:11:30:0,30,390	0/0:11,0:11:33:0,33,428	0/0:27,0:27:72:0,72,923	0/0:5,0:5:15:0,15,200	0/0:6,0:6:18:0,18,240	0/0:10,0:10:30:0,30,390	0/0:3,0:3:9:0,9,112	0/0:9,0:9:27:0,27,360	0/0:15,0:15:39:0,39,507	0/0:7,0:7:21:0,21,264	0/0:9,0:9:27:0,27,354	0/0:7,0:7:21:0,21,272	0/0:8,0:8:21:0,21,281	0/0:4,0:4:12:0,12,160	0/0:19,0:19:57:0,57,731	0/0:16,0:16:45:0,45,595	0/0:6,0:6:18:0,18,226	0/0:12,0:12:30:0,30,401	0/0:11,0:11:33:0,33,436	0/0:14,0:14:42:0,42,552	0/0:5,0:5:12:0,12,165	0/0:9,0:9:27:0,27,356	./.:.:.:.:.	0/0:11,0:11:27:0,27,362	0/0:9,0:9:24:0,24,316	0/0:11,0:11:33:0,33,423	0/0:12,0:12:36:0,36,469	0/0:12,0:12:36:0,36,451	0/0:10,0:10:27:0,27,348
1	139	uce-1167_placidochromis_ornatus_1	A	G	336.8	PASS	.	GT:AD:DP:GQ:PL	0/0:21,0:21:63:0,63,836	0/0:6,0:6:18:0,18,236	0/0:9,0:9:24:0,24,316	0/0:23,0:23:66:0,66,861	0/0:21,0:21:54:0,54,713	0/0:34,0:34:99:0,102,1303	0/0:20,0:20:57:0,57,745	0/0:14,0:14:39:0,39,516	0/0:14,0:14:39:0,39,511	0/0:19,0:19:54:0,54,688	0/0:20,0:20:57:0,57,756	0/0:21,0:21:57:0,57,737	0/0:18,0:18:54:0,54,712	0/0:15,0:15:45:0,45,588	0/0:37,0:37:99:0,105,1373	0/0:36,0:36:99:0,108,1385	0/0:20,0:20:60:0,60,771	0/0:26,0:26:75:0,75,962	0/0:44,0:44:99:0,123,1582	0/0:32,0:32:93:0,93,1203	0/0:20,0:20:57:0,57,733	0/0:17,0:17:51:0,51,668	0/0:46,0:46:99:0,129,1676	0/0:9,0:9:27:0,27,360	0/0:15,0:15:42:0,42,535	0/0:24,0:24:63:0,63,809	0/0:15,0:15:45:0,45,579	0/0:22,0:22:63:0,63,819	0/0:24,0:24:69:0,69,887	0/0:17,0:17:48:0,48,612	0/0:23,0:23:69:0,69,893	0/0:12,0:12:36:0,36,472	0/0:12,0:12:33:0,33,435	0/0:10,0:10:30:0,30,396	0/0:40,0:40:99:0,114,1473	0/0:36,0:36:96:0,96,1246	0/0:12,0:12:36:0,36,458	0/0:19,0:19:51:0,51,676	0/0:21,0:21:60:0,60,774	0/0:20,0:20:60:0,60,775	1/1:0,10:10:30:396,30,0	0/0:23,0:23:66:0,66,848	0/0:7,0:7:21:0,21,276	0/0:19,0:19:51:0,51,671	0/0:8,0:8:24:0,24,304	0/0:24,0:24:63:0,63,825	0/0:26,0:26:75:0,75,969	0/0:22,0:22:60:0,60,779	0/0:17,0:17:51:0,51,663
1	186	uce-1167_placidochromis_ornatus_1	C	A	438.25	PASS	.	GT:AD:DP:GQ:PL	0/0:36,0:36:87:0,87,1181	0/0:14,0:14:36:0,36,478	0/0:16,0:16:36:0,36,494	0/0:54,0:54:99:0,135,1797	0/0:40,0:40:99:0,105,1374	0/0:55,0:55:99:0,160,2046	0/0:23,0:23:63:0,63,815	0/0:18,0:18:48:0,48,642	0/1:11,19:30:99:478,0,317	0/0:29,0:29:78:0,78,1027	0/0:34,0:34:75:0,75,1022	0/0:30,0:30:81:0,81,1063	0/0:31,0:31:84:0,84,1131	0/0:28,0:28:72:0,72,945	0/0:59,0:59:99:0,153,2001	0/0:65,0:65:99:0,157,2032	0/0:30,0:30:72:0,72,967	0/0:38,1:39:99:0,108,1392	0/0:72,0:72:99:0,187,2439	0/0:60,1:61:99:0,128,1956	0/0:38,0:38:99:0,99,1277	0/0:21,1:22:57:0,57,740	0/0:84,0:84:99:0,220,2820	0/0:18,0:18:54:0,54,700	0/0:22,0:22:54:0,54,710	0/0:44,0:44:99:0,120,1573	0/0:32,1:33:52:0,52,976	0/0:33,0:33:87:0,87,1168	0/0:33,0:33:87:0,87,1119	0/0:32,0:32:84:0,84,1100	0/0:48,0:48:99:0,123,1609	0/0:29,0:29:75:0,75,989	0/0:33,0:33:78:0,78,1057	0/0:23,0:23:51:0,51,687	0/0:65,0:65:99:0,163,2138	0/0:58,0:58:99:0,150,1974	0/0:26,0:26:66:0,66,880	0/0:28,0:28:75:0,75,991	0/0:37,0:37:99:0,102,1328	0/0:34,0:34:78:0,78,1060	0/0:11,0:11:30:0,30,396	0/0:30,0:30:78:0,78,1017	0/0:8,0:8:24:0,24,316	0/0:42,0:42:99:0,108,1398	0/0:27,0:27:60:0,60,820	0/0:48,0:48:99:0,114,1523	0/0:51,0:51:99:0,135,1796	0/0:31,0:31:75:0,75,958	0/0:36,0:36:93:0,93,1252
1	195	uce-1167_placidochromis_ornatus_1	A	G	605.33	PASS	.	GT:AD:DP:GQ:PL	0/0:43,0:43:93:0,93,1243	0/1:4,10:14:53:364,0,53	0/0:21,0:21:51:0,51,672	0/0:53,0:53:99:0,123,1629	0/0:46,0:46:99:0,117,1534	0/0:59,0:59:99:0,141,1833	0/0:27,0:27:69:0,69,914	0/0:22,0:22:54:0,54,684	0/0:31,0:31:72:0,72,953	0/0:34,0:34:90:0,90,1161	0/0:40,0:40:81:0,81,1121	0/0:35,0:35:93:0,93,1203	0/0:39,0:39:99:0,102,1309	0/0:34,0:34:81:0,81,1068	0/0:62,0:62:99:0,163,2075	0/0:68,0:68:99:0,169,2160	0/0:32,0:32:78:0,78,1004	0/0:44,0:44:99:0,117,1523	0/0:85,0:85:99:0,211,2710	0/0:70,0:70:99:0,172,2272	0/0:42,0:42:99:0,108,1413	0/0:26,0:26:60:0,60,795	0/0:100,0:100:99:0,241,3133	0/0:21,0:21:54:0,54,679	0/0:25,0:25:57:0,57,744	0/0:56,0:56:99:0,129,1677	0/0:41,0:41:93:0,93,1199	0/0:37,0:37:96:0,96,1238	0/0:41,0:41:99:0,105,1367	0/0:38,0:38:87:0,87,1156	0/0:55,0:55:99:0,126,1634	0/0:36,0:36:90:0,90,1163	0/0:34,0:34:81:0,81,1066	0/0:26,0:26:54:0,54,719	0/0:71,0:71:99:0,157,2079	0/0:79,0:79:99:0,178,2346	0/0:29,0:29:66:0,66,883	0/0:32,0:32:75:0,75,992	0/0:40,0:40:99:0,102,1294	0/0:40,0:40:93:0,93,1250	0/0:11,0:11:27:0,27,349	0/0:36,0:36:90:0,90,1169	1/1:0,8:8:24:312,24,0	0/0:47,0:47:99:0,117,1515	0/0:29,0:29:63:0,63,840	0/0:51,0:51:99:0,126,1646	0/0:58,0:59:99:0,147,1927	0/0:34,0:34:90:0,90,1164	0/0:42,0:42:90:0,90,1199
1	219	uce-1167_placidochromis_ornatus_1	C	G	1170.55	PASS	.	GT:AD:DP:GQ:PL	0/0:54,0:54:99:0,123,1682	1/1:0,38:38:93:1230,93,0	0/0:32,0:32:75:0,75,1025	0/0:63,0:63:99:0,160,2120	0/0:71,0:71:99:0,172,2270	0/0:83,0:83:99:0,208,2742	0/0:49,0:49:99:0,117,1578	0/0:23,0:23:63:0,63,824	0/0:45,0:45:96:0,96,1315	0/0:45,0:45:99:0,114,1537	0/0:44,0:45:96:0,96,1330	0/0:51,0:51:99:0,120,1593	0/0:55,0:55:99:0,138,1868	0/0:55,0:55:99:0,138,1847	0/0:69,0:69:99:0,175,2287	0/0:83,0:83:99:0,202,2678	0/0:43,0:43:99:0,108,1452	0/0:66,1:68:99:0,166,2187	0/0:99,0:99:99:0,232,3094	0/0:87,0:87:99:0,208,2754	0/0:57,0:57:99:0,141,1838	0/0:33,0:34:84:0,84,1140	0/0:131,0:131:99:0,316,4171	0/0:34,0:34:87:0,87,1167	0/0:34,0:34:87:0,87,1176	0/0:64,0:64:99:0,157,2095	0/0:47,0:47:99:0,111,1502	0/0:53,0:54:99:0,138,1835	0/0:48,0:48:99:0,117,1525	0/0:58,0:58:99:0,126,1701	0/0:72,0:72:99:0,163,2199	0/0:64,0:64:99:0,141,1903	0/0:48,0:48:99:0,108,1445	0/0:30,0:30:63:0,63,871	0/0:95,0:95:99:0,208,2777	0/0:105,0:106:99:0,223,3031	0/0:49,0:49:99:0,99,1336	0/0:42,0:42:99:0,111,1469	0/0:58,0:58:99:0,141,1893	0/0:49,0:49:99:0,111,1508	0/0:40,0:40:99:0,99,1323	0/0:56,0:56:99:0,150,2021	./.:.:.:.:.	0/0:66,0:68:99:0,163,2165	0/0:34,0:34:78:0,78,1078	0/0:67,0:67:99:0,157,2103	0/0:82,0:82:99:0,199,2626	0/0:39,0:39:99:0,99,1311	0/0:54,0:55:99:0,132,1771
1	223	uce-1167_placidochromis_ornatus_1	C	T	774.33	PASS	.	GT:AD:DP:GQ:PL	0/0:54,0:54:99:0,123,1694	0/0:41,0:41:99:0,105,1409	0/0:33,0:33:75:0,75,1030	0/0:68,0:68:99:0,163,2179	0/0:75,0:75:99:0,184,2424	0/0:87,0:87:99:0,211,2789	0/0:49,0:49:99:0,120,1619	0/0:24,0:24:66:0,66,873	0/0:44,0:44:90:0,90,1241	0/0:45,1:46:71:0,71,1426	0/0:46,0:46:96:0,96,1322	0/0:54,0:54:99:0,126,1687	0/0:55,0:55:99:0,132,1770	0/1:23,31:54:99:814,0,710	0/0:70,0:70:99:0,184,2403	0/0:83,0:83:99:0,205,2711	0/0:45,0:45:99:0,114,1525	0/0:68,1:69:99:0,126,2133	0/0:104,0:104:99:0,244,3220	0/0:88,0:88:99:0,208,2736	0/0:61,0:61:99:0,153,2030	0/0:37,0:38:90:0,90,1217	0/0:138,0:138:99:0,328,4336	0/0:34,0:34:87:0,87,1176	0/0:36,0:36:90:0,90,1225	0/0:67,0:67:99:0,163,2176	0/0:49,0:49:99:0,114,1565	0/0:55,0:55:99:0,141,1883	0/0:50,0:50:99:0,123,1634	0/0:59,0:59:99:0,129,1762	0/0:80,0:80:99:0,178,2414	0/0:66,0:66:99:0,141,1886	0/0:52,0:52:99:0,117,1578	0/0:30,0:30:63:0,63,883	0/0:104,0:104:99:0,217,2936	0/0:111,0:111:99:0,241,3279	0/0:56,0:56:99:0,111,1500	0/0:44,0:44:99:0,117,1542	0/0:60,0:60:99:0,147,2000	0/0:50,0:50:99:0,114,1565	0/0:40,0:40:99:0,99,1330	0/0:61,0:61:99:0,163,2157	./.:.:.:.:.	0/0:68,0:68:99:0,166,2191	0/0:36,0:36:81:0,81,1111	0/0:73,0:73:99:0,169,2256	0/0:88,0:88:99:0,211,2827	0/0:42,0:42:99:0,111,1492	0/0:57,0:58:99:0,135,1833
1	249	uce-1167_placidochromis_ornatus_1	T	A,C	4908.93	PASS	.	GT:AD:DP:GQ:PL	0/0:74,0,0:74:99:0,169,2263,169,2263,2263	2/2:0,1,60:61:99:1815,1815,1815,132,132,0	0/0:42,0,0:42:93:0,93,1253,93,1253,1253	0/0:93,0,0:93:99:0,211,2791,211,2791,2791	0/0:101,0,0:101:99:0,229,3042,229,3042,3042	0/0:111,0,0:111:99:0,268,3536,268,3536,3536	0/0:61,0,0:61:99:0,147,1905,147,1905,1905	0/0:35,1,0:36:87:0,87,1164,87,1164,1164	0/0:55,0,0:55:99:0,102,1400,102,1400,1400	0/0:56,0,0:56:99:0,126,1678,126,1678,1678	0/0:55,0,0:55:99:0,117,1599,117,1599,1599	0/0:76,0,0:76:99:0,169,2268,169,2268,2268	0/0:71,0,0:71:99:0,153,2055,153,2055,2055	0/0:74,0,0:74:99:0,187,2456,187,2456,2456	0/0:96,1,0:97:99:0,232,3032,232,3032,3032	0/0:100,0,0:100:99:0,241,3190,241,3190,3190	0/0:59,0,0:59:99:0,132,1776,132,1776,1776	0/0:98,0,0:98:99:0,220,2946,220,2946,2946	0/0:139,0,0:139:99:0,316,4179,316,4179,4179	0/0:105,0,0:105:99:0,250,3283,250,3283,3283	0/0:77,0,0:77:99:0,175,2321,175,2321,2321	0/0:55,0,0:55:99:0,129,1752,129,1752,1752	0/0:185,1,0:186:99:0,391,5258,391,5258,5258	0/0:44,0,0:44:99:0,99,1352,99,1352,1352	0/0:48,1,0:49:99:0,120,1562,120,1562,1562	0/0:88,0,0:88:99:0,199,2601,199,2601,2601	0/0:54,1,0:55:99:0,126,1674,126,1674,1674	0/0:70,0,0:70:99:0,163,2151,163,2151,2151	0/0:72,0,0:72:99:0,157,2108,157,2108,2108	0/0:92,0,0:92:99:0,190,2588,190,2588,2588	0/0:117,0,0:117:99:0,253,3422,253,3422,3422	0/0:87,0,0:87:99:0,199,2654,199,2654,2654	0/0:82,0,0:82:99:0,169,2308,169,2308,2308	0/0:39,0,0:39:78:0,78,1081,78,1081,1081	0/0:147,0,0:147:99:0,298,4082,298,4082,4082	0/0:148,0,0:148:99:0,304,4150,304,4150,4150	0/0:73,0,0:73:99:0,141,1930,141,1930,1930	0/0:60,0,0:60:99:0,150,1978,150,1978,1978	0/0:71,0,0:71:99:0,163,2173,163,2173,2173	0/0:69,0,0:69:99:0,147,1978,147,1978,1978	2/2:0,0,60:60:99:1826,1826,1826,135,135,0	0/0:80,0,0:80:99:0,190,2533,190,2533,2533	1/1:0,45,1:46:99:1381,105,0,1381,105,1381	0/0:80,0,0:80:99:0,187,2471,187,2471,2471	0/0:51,0,0:51:99:0,102,1357,102,1357,1357	0/0:93,0,0:93:99:0,202,2723,202,2723,2723	0/0:127,0,0:127:99:0,265,3613,265,3613,3613	0/0:55,0,0:55:99:0,126,1678,126,1678,1678	0/0:85,0,0:85:99:0,199,2643,199,2643,2643
1	258	uce-1167_placidochromis_ornatus_1	G	C	1885.39	PASS	.	GT:AD:DP:GQ:PL	0/0:81,0:81:99:0,172,2338	0/0:65,0:65:99:0,138,1901	0/0:46,0:46:96:0,96,1330	0/0:101,0:101:99:0,220,2984	0/0:111,0:111:99:0,244,3268	0/0:119,0:119:99:0,274,3625	0/0:67,0:67:99:0,153,2049	0/0:48,0:48:99:0,99,1367	0/0:67,0:67:99:0,135,1838	0/0:63,0:63:99:0,135,1835	0/0:65,0:65:99:0,126,1778	0/0:83,0:83:99:0,187,2505	0/0:74,0:74:99:0,160,2187	0/0:81,0:81:99:0,196,2591	0/0:110,0:110:99:0,259,3433	0/0:117,0:117:99:0,262,3453	0/0:62,0:64:99:0,138,1874	0/0:111,0:112:99:0,235,3199	0/0:154,0:154:99:0,331,4473	0/0:121,0:121:99:0,283,3737	0/0:92,0:92:99:0,202,2697	0/0:66,0:66:99:0,147,2006	0/0:203,0:204:99:0,439,5924	0/0:50,0:50:99:0,114,1540	0/0:56,0:56:99:0,129,1761	0/0:98,0:98:99:0,211,2854	0/0:63,0:63:99:0,135,1825	0/0:78,0:78:99:0,160,2198	0/0:89,0:89:99:0,178,2422	0/0:102,0:102:99:0,211,2856	0/0:137,0:138:99:0,280,3846	0/0:99,0:99:99:0,214,2895	0/0:86,0:86:99:0,178,2436	0/0:46,0:46:99:0,99,1346	0/0:168,0:168:99:0,328,4524	0/0:167,0:169:99:0,340,4624	0/0:79,0:79:99:0,147,2029	0/0:67,0:67:99:0,160,2140	0/0:74,0:74:99:0,178,2390	0/0:83,0:83:99:0,178,2418	0/0:69,0:69:99:0,156,2101	0/0:84,0:84:99:0,196,2640	1/1:0,60:60:99:1945,144,0	0/0:85,0:85:99:0,184,2459	0/0:54,0:54:99:0,120,1638	0/0:102,0:102:99:0,220,2971	0/0:147,0:147:99:0,310,4233	0/0:57,0:57:99:0,126,1660	0/0:98,0:98:99:0,217,2933
1	375	uce-1167_placidochromis_ornatus_1	T	C	50832.5	PASS	.	GT:AD:DP:GQ:PL	0/0:84,0:84:99:0,181,2439	1/1:0,70:70:99:2044,147,0	1/1:0,61:61:99:1887,138,0	0/1:53,74:127:99:1791,0,1322	0/0:107,0:107:99:0,217,2923	0/0:123,0:124:99:0,274,3643	0/0:73,0:73:99:0,150,2030	0/0:58,0:58:99:0,123,1675	0/1:41,35:76:99:815,0,918	0/1:49,35:84:99:861,0,1178	0/0:62,0:62:99:0,117,1627	0/1:41,58:99:99:1468,0,925	0/0:85,0:86:99:0,184,2441	0/0:87,2:89:99:0,130,2323	0/1:72,57:129:99:1391,0,1754	0/1:73,68:141:99:1690,0,1541	1/1:0,75:75:99:2209,160,0	1/1:0,142:142:99:4144,304,0	0/1:77,89:166:99:2257,0,1811	0/0:139,1:140:99:0,238,3679	0/1:47,77:124:99:1903,0,986	0/0:79,0:79:99:0,159,2155	1/1:0,190:190:99:5276,391,0	1/1:0,62:62:99:1892,138,0	0/0:61,0:61:99:0,129,1737	0/0:101,0:101:99:0,208,2791	0/1:34,32:66:99:850,0,807	0/0:84,0:85:99:0,172,2328	0/1:37,52:89:99:1382,0,900	0/1:56,55:111:99:1266,0,1442	0/0:147,0:147:99:0,286,3923	0/0:109,0:109:99:0,220,2994	0/0:105,0:107:99:0,208,2824	0/0:49,3:52:15:0,15,1185	0/1:88,74:162:99:1704,0,2020	0/1:66,97:163:99:2527,0,1341	0/0:69,0:69:99:0,141,1891	0/0:91,0:91:99:0,196,2618	0/0:74,0:74:99:0,175,2294	0/0:61,0:61:99:0,141,1869	1/1:1,79:80:99:2337,135,0	0/0:91,0:91:99:0,202,2687	1/1:0,107:107:99:2951,211,0	0/0:101,0:101:99:0,217,2931	0/1:27,33:60:99:801,0,662	0/0:100,0:100:99:0,202,2731	1/1:0,176:176:99:5055,370,0	0/1:27,34:61:99:927,0,581	0/1:51,62:114:99:1643,0,1123
1	461	uce-1167_placidochromis_ornatus_1	A	G	180.25	PASS	.	GT:AD:DP:GQ:PL	0/0:35,0:35:93:0,93,1229	0/0:26,0:26:69:0,69,914	0/0:25,0:26:54:0,54,714	0/0:46,0:46:99:0,120,1571	0/0:51,0:52:99:0,132,1729	0/0:62,0:62:99:0,175,2219	0/0:27,0:27:78:0,78,1033	0/0:24,0:24:69:0,69,895	0/0:24,0:24:63:0,63,818	0/0:41,0:41:99:0,114,1489	0/0:11,0:11:30:0,30,393	0/0:34,0:34:96:0,96,1253	0/0:34,0:35:96:0,96,1247	0/0:38,0:38:99:0,102,1359	0/0:55,0:55:99:0,153,2000	0/0:51,0:51:99:0,141,1815	0/0:27,0:27:78:0,78,1002	0/0:51,0:51:99:0,144,1851	0/0:53,0:53:99:0,150,1934	0/0:61,0:61:99:0,169,2178	0/0:51,0:51:99:0,135,1777	0/0:22,0:22:60:0,60,806	0/0:83,0:83:99:0,214,2766	0/0:31,0:31:87:0,87,1106	0/0:21,0:21:60:0,60,784	0/0:36,0:36:99:0,105,1360	0/1:11,7:18:99:220,0,345	0/0:22,0:22:63:0,63,812	0/0:31,0:31:78:0,78,1024	0/0:38,0:39:99:0,102,1327	0/0:34,0:34:87:0,87,1140	0/0:40,0:40:99:0,111,1437	0/0:39,0:39:99:0,99,1278	0/0:21,0:21:57:0,57,757	0/0:33,0:33:87:0,87,1144	0/0:52,0:52:99:0,147,1901	0/0:13,0:13:36:0,36,465	0/0:27,0:27:78:0,78,1021	0/0:31,0:31:90:0,90,1151	0/0:23,0:23:60:0,60,802	0/0:35,0:35:96:0,96,1283	0/0:43,0:44:99:0,123,1620	0/0:34,0:34:96:0,96,1257	0/0:26,0:26:75:0,75,985	0/0:24,0:24:69:0,69,904	0/0:41,0:41:99:0,114,1492	0/0:43,0:43:99:0,111,1442	0/0:27,0:28:75:0,75,993	0/0:35,0:35:93:0,93,1233
1	470	uce-1167_placidochromis_ornatus_1	C	T	819.39	PASS	.	GT:AD:DP:GQ:PL	0/0:28,0:28:81:0,81,1045	0/0:23,0:23:66:0,66,869	0/0:21,0:21:51:0,51,687	0/0:37,0:37:96:0,96,1253	0/0:40,0:40:99:0,102,1325	0/0:55,0:55:99:0,159,2028	0/0:27,0:27:78:0,78,1029	0/0:22,0:22:60:0,60,789	0/0:19,0:19:48:0,48,634	0/0:36,0:36:99:0,105,1373	0/0:7,0:7:18:0,18,245	0/0:30,0:30:87:0,87,1116	0/0:32,0:32:90:0,90,1184	0/0:29,0:29:81:0,81,1060	0/0:51,0:51:99:0,144,1860	0/0:48,0:48:99:0,123,1607	0/0:19,0:19:51:0,51,669	0/0:40,0:40:99:0,117,1487	0/0:47,0:47:99:0,141,1819	0/0:57,0:57:99:0,153,1998	0/0:42,0:42:99:0,117,1497	0/0:19,0:19:51:0,51,678	0/0:72,0:72:99:0,190,2444	0/0:27,0:27:78:0,78,1041	0/0:17,0:17:51:0,51,659	0/0:28,0:29:75:0,75,973	0/0:20,0:20:60:0,60,796	0/0:19,0:19:51:0,51,642	0/0:29,0:29:75:0,75,970	0/0:35,0:35:93:0,93,1194	0/0:27,0:27:66:0,66,876	0/0:37,0:37:99:0,99,1302	0/0:31,0:31:84:0,84,1081	0/0:17,0:17:45:0,45,601	0/0:30,0:30:87:0,87,1111	0/0:45,0:45:99:0,129,1686	0/0:13,0:13:39:0,39,508	0/0:24,0:24:72:0,72,923	0/0:26,0:26:75:0,75,992	0/0:17,0:17:45:0,45,574	0/0:31,0:31:84:0,84,1127	0/0:35,0:35:99:0,105,1379	1/1:0,27:27:69:879,69,0	0/0:27,0:27:72:0,72,936	0/0:20,0:20:60:0,60,785	0/0:39,0:39:99:0,105,1373	0/0:33,1:34:90:0,90,1141	0/0:28,0:28:75:0,75,980	0/0:33,0:33:90:0,90,1161
1	485	uce-1167_placidochromis_ornatus_1	T	C	315.25	PASS	.	GT:AD:DP:GQ:PL	0/0:21,0:21:60:0,60,792	0/0:20,0:20:57:0,57,745	0/0:22,0:22:54:0,54,698	0/0:32,0:32:84:0,84,1102	0/0:30,0:30:87:0,87,1126	0/0:45,0:45:99:0,126,1630	0/0:22,0:22:66:0,66,869	0/0:20,0:20:57:0,57,739	0/0:14,0:14:39:0,39,505	0/0:32,0:32:90:0,90,1155	0/0:7,0:7:21:0,21,272	0/0:27,0:27:78:0,78,1005	0/0:31,0:31:93:0,93,1202	0/0:27,0:27:81:0,81,1043	0/0:35,0:36:99:0,102,1324	0/0:42,0:42:99:0,117,1494	0/0:19,0:19:54:0,54,697	0/0:32,0:32:93:0,93,1200	0/0:47,0:47:99:0,132,1714	0/0:51,0:51:99:0,153,1983	0/0:38,0:38:99:0,102,1346	0/0:13,0:13:39:0,39,496	0/0:55,0:55:99:0,144,1878	0/0:26,0:26:72:0,72,927	0/0:16,0:16:45:0,45,567	0/0:21,0:21:60:0,60,783	0/0:18,0:18:54:0,54,716	0/0:17,0:17:51:0,51,655	0/0:22,0:22:63:0,63,801	0/0:30,0:30:84:0,84,1085	0/0:25,0:25:72:0,72,923	0/0:25,0:25:75:0,75,970	0/0:27,0:27:72:0,72,930	0/0:13,0:13:36:0,36,485	0/0:24,0:24:69:0,69,903	0/0:37,0:37:99:0,108,1401	0/0:12,0:12:36:0,36,465	0/0:21,0:21:57:0,57,749	0/0:24,1:25:69:0,69,884	0/0:15,0:15:45:0,45,580	0/0:26,0:26:78:0,78,1020	0/0:36,0:36:96:0,96,1273	0/1:12,12:24:99:355,0,407	0/0:24,0:24:69:0,69,900	0/0:15,0:15:42:0,42,548	0/0:29,0:29:84:0,84,1088	0/0:27,0:27:78:0,78,1009	0/0:25,0:25:69:0,69,905	0/0:26,0:26:75:0,75,965
1	591	uce-1167_placidochromis_ornatus_1	T	C	269.47	PASS	.	GT:AD:DP:GQ:PL	0/0:5,0:5:15:0,15,192	0/0:10,0:10:27:0,27,356	0/0:14,0:14:36:0,36,468	0/0:19,0:19:51:0,51,657	0/0:14,0:14:42:0,42,527	0/0:17,0:17:45:0,45,577	0/0:12,0:12:36:0,36,468	0/0:8,0:8:18:0,18,232	0/0:1,0:1:3:0,3,26	0/0:9,0:9:18:0,18,224	0/0:3,0:3:9:0,9,107	0/0:15,0:16:39:0,39,502	0/0:9,0:9:27:0,27,343	0/0:10,0:10:30:0,30,392	0/1:6,9:15:99:309,0,188	0/0:29,0:30:78:0,78,1001	0/0:8,0:8:21:0,21,268	0/0:13,0:13:33:0,33,409	0/0:22,0:22:60:0,60,766	0/0:20,0:20:54:0,54,680	0/0:16,0:16:42:0,42,521	0/0:3,0:3:9:0,9,112	0/0:19,0:19:54:0,54,654	0/0:11,0:11:27:0,27,318	0/0:13,0:13:33:0,33,418	0/0:6,0:6:18:0,18,230	0/0:8,0:8:21:0,21,268	0/0:13,0:13:36:0,36,468	0/0:15,0:15:45:0,45,587	0/0:13,0:13:33:0,33,432	0/0:5,0:5:15:0,15,190	0/0:10,0:10:27:0,27,323	0/0:8,0:8:18:0,18,236	0/0:7,0:7:21:0,21,276	0/0:8,0:8:24:0,24,315	0/0:11,0:11:27:0,27,354	0/0:4,0:4:12:0,12,154	0/0:9,0:9:24:0,24,317	0/0:12,0:12:30:0,30,389	0/0:5,0:5:9:0,9,116	0/0:7,0:7:15:0,15,205	0/0:12,0:12:30:0,30,372	0/0:7,0:7:21:0,21,267	0/0:5,0:5:15:0,15,193	0/0:8,0:8:24:0,24,316	0/0:10,0:10:30:0,30,370	0/0:9,0:9:24:0,24,311	0/0:8,0:8:21:0,21,280	0/0:10,0:10:30:0,30,384
1	483	uce-920_placidochromis_ornatus_1	T	C	138.26	PASS	.	GT:AD:DP:GQ:PL	0/0:15,0:15:30:0,30,397	0/0:17,0:17:36:0,36,468	0/0:18,0:18:30:0,30,410	0/0:34,0:34:75:0,75,985	0/0:52,0:52:99:0,111,1492	0/0:46,0:47:96:0,96,1240	0/0:23,0:23:51:0,51,687	0/0:17,0:18:33:0,33,451	0/0:23,0:23:45:0,45,605	0/0:24,0:24:54:0,54,716	0/0:19,0:19:42:0,42,559	0/0:38,0:38:87:0,87,1123	0/0:27,0:27:60:0,60,815	0/0:19,0:19:45:0,45,611	0/0:29,0:29:63:0,63,805	0/0:51,0:52:96:0,96,1271	0/0:19,0:19:42:0,42,572	0/0:42,0:43:93:0,93,1231	0/0:50,0:50:99:0,102,1350	0/0:43,0:43:81:0,81,1079	0/0:34,0:35:78:0,78,1014	0/0:18,0:18:42:0,42,562	0/0:61,0:63:99:0,132,1783	0/0:20,0:20:51:0,51,686	0/0:14,0:15:30:0,30,401	0/0:34,0:34:75:0,75,973	0/0:10,0:10:27:0,27,339	0/0:21,0:21:48:0,48,622	0/0:31,0:31:66:0,66,843	0/0:14,0:14:30:0,30,389	0/0:23,0:23:51:0,51,679	0/0:37,0:37:60:0,60,831	0/0:28,0:28:69:0,69,901	0/0:11,0:11:18:0,18,232	0/0:46,0:46:81:0,81,1101	0/0:28,0:28:60:0,60,778	0/0:10,0:10:21:0,21,286	0/0:25,0:25:48:0,48,647	0/0:22,0:22:45:0,45,619	0/0:15,0:15:36:0,36,490	0/1:8,5:13:27:178,0,27	0/0:13,0:13:27:0,27,370	0/0:10,0:10:18:0,18,236	0/0:19,0:19:36:0,36,456	0/0:25,0:25:57:0,57,766	0/0:61,0:61:99:0,105,1390	0/0:29,0:29:57:0,57,757	0/0:16,0:16:36:0,36,495	0/0:19,0:20:42:0,42,556
1	520	uce-920_placidochromis_ornatus_1	G	A	316.79	PASS	.	GT:AD:DP:GQ:PL	0/0:11,0:11:27:0,27,352	1/1:0,14:15:30:376,30,0	0/0:17,0:17:48:0,48,628	0/0:30,0:30:75:0,75,982	0/0:38,0:38:99:0,105,1357	0/0:47,0:47:99:0,123,1593	0/0:19,0:19:54:0,54,720	0/0:13,0:13:39:0,39,504	0/0:14,0:14:42:0,42,523	0/0:23,0:23:66:0,66,873	0/0:17,0:17:42:0,42,565	0/0:33,0:33:93:0,93,1209	0/0:29,0:30:84:0,84,1112	0/0:20,0:20:51:0,51,682	0/0:30,0:30:84:0,84,1079	0/0:44,0:44:99:0,123,1582	0/0:12,0:12:33:0,33,420	0/0:38,0:38:99:0,102,1309	0/0:36,0:36:99:0,105,1359	0/0:32,0:32:87:0,87,1111	0/0:36,0:36:99:0,99,1280	0/0:18,0:18:51:0,51,665	0/0:56,0:56:99:0,166,2131	0/0:28,0:28:66:0,66,883	0/0:17,0:17:51:0,51,676	0/0:22,0:22:60:0,60,785	0/0:15,0:15:45:0,45,579	0/0:17,0:17:48:0,48,632	0/0:21,0:21:57:0,57,727	0/0:19,0:19:57:0,57,747	0/0:25,0:25:72:0,72,939	0/0:20,0:20:57:0,57,740	0/0:32,0:32:90:0,90,1159	0/0:12,0:12:36:0,36,480	0/0:27,0:28:75:0,75,967	0/0:23,0:23:69:0,69,901	0/0:11,0:11:33:0,33,419	0/0:19,0:19:54:0,54,707	0/0:14,0:14:42:0,42,552	0/0:18,0:18:54:0,54,712	0/0:13,0:13:39:0,39,508	0/0:13,0:13:33:0,33,445	0/0:6,0:6:18:0,18,240	0/0:18,0:18:48:0,48,624	0/0:24,0:24:63:0,63,841	0/0:35,0:35:99:0,99,1282	0/0:30,0:30:87:0,87,1109	0/0:10,0:10:30:0,30,396	0/0:26,0:26:63:0,63,843
1	905	uce-920_placidochromis_ornatus_1	G	C	293.21	PASS	.	GT:AD:DP:GQ:PL	0/0:11,0:11:33:0,33,440	0/0:13,0:13:39:0,39,520	0/0:10,0:10:30:0,30,388	0/0:15,0:15:42:0,42,556	0/0:21,0:21:48:0,48,628	0/0:31,0:31:87:0,87,1116	0/0:15,0:15:39:0,39,507	0/0:3,0:3:9:0,9,120	0/0:16,0:16:36:0,36,471	0/0:16,0:16:48:0,48,619	0/0:16,0:16:45:0,45,605	0/0:27,0:27:78:0,78,1013	0/0:14,0:14:42:0,42,556	0/0:17,0:17:48:0,48,624	0/0:15,0:15:45:0,45,570	0/0:31,0:31:81:0,81,1047	0/0:18,0:18:51:0,51,668	0/0:20,0:20:45:0,45,580	0/0:23,0:23:69:0,69,898	0/0:30,0:30:84:0,84,1080	0/0:30,0:30:75:0,75,955	0/0:14,0:14:42:0,42,548	0/0:32,0:32:81:0,81,1044	0/0:14,0:14:42:0,42,548	0/0:13,0:13:39:0,39,520	0/0:19,0:19:54:0,54,701	0/0:5,0:5:15:0,15,200	0/0:20,0:20:57:0,57,748	0/0:20,0:20:57:0,57,737	0/0:7,0:7:21:0,21,266	0/0:15,0:15:39:0,39,513	0/0:21,0:21:63:0,63,819	0/0:19,0:19:54:0,54,690	0/0:11,0:11:33:0,33,411	0/0:13,0:13:39:0,39,500	0/0:20,0:20:54:0,54,701	0/0:6,0:6:15:0,15,202	0/0:17,0:17:45:0,45,583	0/0:17,0:17:51:0,51,676	0/0:12,0:12:36:0,36,476	0/0:10,0:10:30:0,30,388	0/0:7,0:7:18:0,18,236	1/1:0,9:9:27:352,27,0	0/0:11,0:11:30:0,30,387	0/0:17,0:17:51:0,51,672	0/0:18,0:18:45:0,45,580	0/0:25,0:25:60:0,60,788	0/0:18,0:18:54:0,54,708	0/0:23,0:23:63:0,63,842
1	928	uce-920_placidochromis_ornatus_1	C	T	505.6	PASS	.	GT:AD:DP:GQ:PL	0/0:7,0:7:21:0,21,280	0/0:13,0:13:39:0,39,516	0/0:8,0:8:24:0,24,316	0/0:12,0:12:30:0,30,357	0/0:18,0:19:51:0,51,667	0/0:26,0:26:78:0,78,979	0/0:13,0:13:36:0,36,468	0/0:4,0:4:9:0,9,125	0/0:13,0:13:36:0,36,460	0/0:12,0:12:36:0,36,476	0/0:14,0:14:36:0,36,477	0/0:24,0:25:66:0,66,855	1/1:0,13:13:33:420,33,0	0/1:9,6:15:99:157,0,277	0/0:12,0:12:33:0,33,426	0/0:26,0:26:78:0,78,973	0/0:15,0:15:42:0,42,548	0/0:21,0:21:63:0,63,813	0/0:23,0:23:63:0,63,815	0/0:27,0:27:72:0,72,933	0/0:23,0:23:69:0,69,884	0/0:11,0:11:33:0,33,432	0/0:30,0:30:72:0,72,941	0/0:14,0:14:42:0,42,560	0/0:13,0:13:39:0,39,508	0/0:18,0:18:51:0,51,664	0/0:4,0:4:12:0,12,160	0/0:17,0:17:48:0,48,640	0/0:18,0:18:45:0,45,583	0/0:6,0:6:15:0,15,197	0/0:12,0:12:33:0,33,435	0/0:17,0:17:51:0,51,639	0/0:19,0:19:45:0,45,597	0/0:9,0:9:27:0,27,343	0/0:12,0:12:36:0,36,469	0/0:16,0:17:45:0,45,587	0/0:7,0:7:15:0,15,202	0/0:15,0:15:42:0,42,535	0/0:12,0:12:36:0,36,456	0/0:9,0:9:27:0,27,356	0/0:8,0:8:21:0,21,281	0/0:6,0:6:18:0,18,232	0/0:6,0:6:15:0,15,200	0/0:9,0:9:27:0,27,351	0/0:13,0:13:39:0,39,516	0/0:17,0:17:42:0,42,555	0/0:26,0:26:63:0,63,833	0/0:14,0:14:42:0,42,539	0/0:12,0:12:33:0,33,437
1	1025	uce-920_placidochromis_ornatus_1	G	A	35.46	PASS	.	GT:AD:DP:GQ:PL	0/0:4,0:4:12:0,12,152	1/1:0,2:2:6:80,6,0	0/0:2,0:2:6:0,6,80	0/0:6,0:6:18:0,18,233	0/0:11,0:11:27:0,27,348	0/0:12,0:12:33:0,33,420	0/0:5,0:6:15:0,15,200	0/0:4,0:4:12:0,12,160	0/0:2,0:2:6:0,6,75	0/0:5,0:5:15:0,15,187	0/0:3,0:3:9:0,9,112	0/0:9,0:9:24:0,24,320	0/0:3,0:3:9:0,9,120	0/0:3,0:3:9:0,9,120	0/0:5,0:5:15:0,15,197	0/0:6,0:6:18:0,18,209	0/0:8,0:8:24:0,24,316	0/0:6,0:6:12:0,12,163	0/0:11,0:11:33:0,33,407	0/0:3,0:3:9:0,9,118	0/0:6,0:6:18:0,18,233	0/0:3,0:3:9:0,9,120	0/0:8,0:8:24:0,24,311	0/0:6,0:6:15:0,15,201	0/0:1,0:1:3:0,3,40	0/0:7,0:7:18:0,18,233	0/0:3,0:3:9:0,9,112	0/0:9,0:9:27:0,27,360	0/0:6,0:6:18:0,18,216	0/0:6,0:6:15:0,15,202	0/0:3,0:3:9:0,9,118	0/0:7,0:7:18:0,18,238	0/0:4,0:4:6:0,6,84	0/0:1,0:1:3:0,3,40	0/0:3,0:3:6:0,6,84	0/0:5,0:5:12:0,12,163	./.:.:.:.:.	0/0:3,0:3:9:0,9,118	0/0:5,0:5:15:0,15,196	0/0:2,0:2:6:0,6,80	0/0:3,0:3:9:0,9,120	0/0:3,0:3:6:0,6,85	0/0:3,0:3:9:0,9,120	0/0:4,0:4:6:0,6,79	0/0:3,0:3:9:0,9,120	0/0:5,0:5:12:0,12,163	0/0:7,0:8:21:0,21,269	0/0:4,0:4:12:0,12,160	0/0:5,0:5:15:0,15,196
1	92	uce-1021_placidochromis_ornatus_1	T	C	421.71	PASS	.	GT:AD:DP:GQ:PL	0/0:5,0:5:9:0,9,130	0/0:2,0:2:6:0,6,80	0/0:3,0:3:9:0,9,112	0/0:3,0:3:6:0,6,84	0/0:6,0:6:18:0,18,233	0/0:6,0:6:18:0,18,230	0/0:4,0:4:12:0,12,152	0/0:4,0:4:12:0,12,156	0/0:2,0:2:6:0,6,79	./.:.:.:.:.	0/0:4,0:4:12:0,12,156	0/0:3,0:3:9:0,9,115	0/0:4,0:4:12:0,12,148	0/0:4,0:4:9:0,9,120	1/1:0,13:13:36:460,36,0	0/0:11,0:11:30:0,30,387	0/0:4,0:4:12:0,12,156	0/0:8,0:8:21:0,21,274	0/0:7,0:7:18:0,18,241	0/0:7,0:7:15:0,15,197	0/0:5,0:5:9:0,9,118	0/0:5,0:5:15:0,15,200	0/0:3,0:3:6:0,6,75	1/1:0,1:1:3:32,3,0	0/0:2,0:2:6:0,6,80	0/0:4,0:4:12:0,12,154	0/0:1,0:1:3:0,3,40	0/0:3,0:3:9:0,9,116	0/0:4,0:4:12:0,12,149	0/0:4,0:4:12:0,12,146	0/0:4,0:4:9:0,9,120	0/0:5,0:5:15:0,15,193	0/0:3,0:3:6:0,6,84	0/0:2,0:2:6:0,6,80	0/0:1,0:1:3:0,3,39	0/0:4,0:4:12:0,12,154	./.:.:.:.:.	0/0:3,0:3:6:0,6,75	0/0:1,0:1:3:0,3,40	./.:.:.:.:.	0/0:1,0:1:3:0,3,40	0/0:2,0:2:6:0,6,67	0/0:1,0:1:3:0,3,40	0/0:2,0:2:3:0,3,39	0/0:3,0:3:9:0,9,120	0/0:3,0:3:9:0,9,118	0/0:8,0:8:18:0,18,227	0/0:5,0:5:12:0,12,156	0/0:2,0:2:3:0,3,45
1	175	uce-1021_placidochromis_ornatus_1	G	A	247.3	PASS	.	GT:AD:DP:GQ:PL	0/0:5,0:5:15:0,15,196	0/0:4,0:4:12:0,12,160	0/0:5,0:5:12:0,12,156	0/0:10,0:10:30:0,30,390	0/0:15,0:15:42:0,42,544	0/0:12,0:12:30:0,30,393	0/0:7,0:7:18:0,18,241	0/0:7,0:7:21:0,21,276	0/0:8,0:8:18:0,18,247	0/0:3,0:3:9:0,9,120	0/0:8,0:8:21:0,21,280	0/0:8,0:8:21:0,21,261	0/0:5,0:5:15:0,15,200	0/0:7,0:7:21:0,21,264	0/0:31,0:31:81:0,81,1060	0/0:20,0:20:60:0,60,749	0/0:5,0:5:15:0,15,196	0/0:13,0:13:33:0,33,435	0/0:11,0:11:27:0,27,356	0/0:15,0:15:45:0,45,571	0/0:14,0:14:39:0,39,505	0/0:9,0:9:27:0,27,348	0/0:17,0:17:48:0,48,622	0/0:7,0:7:21:0,21,276	0/0:6,0:6:15:0,15,205	0/0:14,0:14:36:0,36,477	0/0:3,0:3:9:0,9,120	0/0:7,0:7:21:0,21,272	0/0:8,0:8:24:0,24,311	0/0:8,0:8:24:0,24,288	0/0:6,0:6:12:0,12,163	0/0:7,0:7:21:0,21,272	0/0:14,0:14:36:0,36,454	0/0:6,0:6:18:0,18,232	0/0:13,0:13:33:0,33,440	0/0:10,0:10:30:0,30,384	./.:.:.:.:.	0/0:8,0:8:24:0,24,305	0/0:10,0:10:30:0,30,400	0/0:2,0:2:6:0,6,80	0/0:3,0:3:9:0,9,116	0/0:4,0:4:12:0,12,160	1/1:0,8:8:24:305,24,0	0/0:5,0:5:15:0,15,197	0/0:7,0:7:21:0,21,259	0/0:13,0:13:39:0,39,508	0/0:12,0:12:30:0,30,389	0/0:3,0:3:6:0,6,81	0/0:9,0:9:27:0,27,352
1	262	uce-1021_placidochromis_ornatus_1	T	C	412.5	PASS	.	GT:AD:DP:GQ:PL	0/0:18,0:18:48:0,48,629	0/0:12,0:12:30:0,30,375	0/0:8,0:8:21:0,21,281	0/0:32,0:32:78:0,78,1007	0/0:24,0:24:57:0,57,741	0/0:35,0:35:87:0,87,1087	0/0:11,0:11:27:0,27,349	0/0:18,0:18:54:0,54,694	0/0:16,0:16:39:0,39,491	0/0:14,0:14:33:0,33,415	0/0:10,0:10:27:0,27,330	0/0:21,0:22:51:0,51,636	0/0:6,0:6:18:0,18,225	0/0:14,0:14:42:0,42,552	0/0:45,0:45:99:0,102,1296	0/0:25,0:26:69:0,69,888	0/0:13,0:13:39:0,39,508	0/0:31,0:32:72:0,72,931	0/0:27,0:28:66:0,66,850	0/0:38,0:39:93:0,93,1196	0/0:36,0:36:93:0,93,1186	0/0:21,0:22:63:0,63,807	0/0:51,0:54:99:0,129,1665	0/0:14,0:15:39:0,39,495	0/0:11,0:11:24:0,24,304	0/0:31,0:33:63:0,63,806	0/0:8,0:8:24:0,24,316	0/0:20,0:20:51:0,51,672	0/0:21,0:21:51:0,51,658	0/0:14,0:14:42:0,42,539	0/0:16,0:16:45:0,45,586	0/0:28,0:29:69:0,69,878	0/0:28,0:29:75:0,75,941	0/0:9,0:9:27:0,27,344	0/0:32,0:32:81:0,81,1042	0/0:32,0:32:72:0,72,903	0/0:16,0:16:42:0,42,534	0/0:17,0:18:39:0,39,504	0/0:22,0:22:60:0,60,756	0/0:12,0:12:33:0,33,428	0/0:16,0:16:42:0,42,536	0/0:14,0:14:33:0,33,415	1/1:0,12:12:36:472,36,0	0/0:23,0:23:57:0,57,733	0/0:14,0:14:42:0,42,547	0/0:28,0:30:72:0,72,893	0/0:28,0:29:60:0,60,769	0/0:8,0:8:24:0,24,316	0/0:25,0:25:63:0,63,825
1	268	uce-1021_placidochromis_ornatus_1	A	T	400.52	PASS	.	GT:AD:DP:GQ:PL	0/0:18,0:18:45:0,45,590	0/0:15,0:15:36:0,36,487	0/0:8,0:8:21:0,21,281	0/0:34,0:34:84:0,84,1083	0/0:25,0:25:63:0,63,820	0/0:33,0:33:87:0,87,1124	0/0:11,0:11:30:0,30,393	0/0:18,0:18:51:0,51,663	0/0:16,0:16:33:0,33,412	0/0:20,0:20:51:0,51,662	0/0:11,0:11:27:0,27,352	0/0:22,0:22:51:0,51,651	0/0:7,0:7:21:0,21,272	0/0:18,0:18:45:0,45,572	0/0:44,0:45:99:0,99,1304	0/0:33,0:33:87:0,87,1124	0/0:14,0:14:39:0,39,512	0/0:35,0:35:87:0,87,1152	0/0:31,0:31:66:0,66,866	0/0:41,1:42:99:0,102,1313	0/0:35,1:36:99:0,102,1293	0/0:22,1:23:60:0,60,751	0/0:54,0:54:99:0,141,1822	0/0:17,0:17:45:0,45,572	0/0:11,0:11:24:0,24,316	0/0:33,0:33:72:0,72,913	0/0:10,0:10:27:0,27,357	0/0:22,0:22:60:0,60,786	0/0:22,0:22:60:0,60,774	0/0:14,0:14:42:0,42,547	0/0:20,1:21:12:0,12,600	0/0:30,0:30:81:0,81,1063	0/0:31,0:31:84:0,84,1072	0/0:9,0:9:27:0,27,352	0/0:34,0:34:87:0,87,1142	0/0:37,0:37:87:0,87,1113	0/0:18,0:18:54:0,54,695	0/0:20,0:20:51:0,51,658	0/0:23,0:23:66:0,66,834	0/0:10,0:10:30:0,30,388	0/0:16,0:16:42:0,42,549	0/0:14,0:14:39:0,39,512	1/1:0,13:13:36:460,36,0	0/0:22,0:23:57:0,57,749	0/0:14,0:14:39:0,39,508	0/0:34,0:34:93:0,93,1162	0/0:28,0:28:60:0,60,767	0/0:8,0:8:24:0,24,316	0/0:25,0:25:60:0,60,797
1	298	uce-1021_placidochromis_ornatus_1	G	A	3819.97	PASS	.	GT:AD:DP:GQ:PL	0/0:26,0:26:60:0,60,800	0/0:23,0:23:57:0,57,775	0/0:14,0:14:36:0,36,464	0/1:32,19:52:99:545,0,836	0/1:21,24:45:99:704,0,563	0/0:58,0:58:99:0,153,1955	0/0:27,0:27:72:0,72,961	0/0:30,0:30:87:0,87,1115	0/0:23,0:23:60:0,60,777	0/0:26,0:26:66:0,66,873	0/0:16,0:16:45:0,45,589	0/0:34,1:35:63:0,63,1225	0/0:20,0:20:57:0,57,749	0/0:25,0:25:66:0,66,882	0/0:71,0:71:99:0,169,2194	0/1:30,30:60:99:809,0,878	0/0:24,0:24:69:0,69,888	0/0:64,0:64:99:0,144,1908	0/0:57,1:58:99:0,105,1809	0/0:70,0:70:99:0,175,2265	0/0:56,0:56:99:0,147,1881	0/0:29,0:29:75:0,75,963	0/0:91,1:92:99:0,196,2941	0/0:22,0:22:60:0,60,806	0/0:15,0:15:45:0,45,575	0/1:29,19:48:99:567,0,796	0/0:20,0:20:51:0,51,682	1/1:0,41:41:99:1296,99,0	0/0:38,0:38:93:0,93,1242	0/0:43,0:43:99:0,102,1366	0/0:41,0:41:99:0,102,1363	0/0:49,0:49:99:0,126,1656	0/0:61,1:62:99:0,108,1875	0/0:17,0:17:45:0,45,580	0/0:70,0:71:99:0,163,2151	0/0:55,0:55:99:0,129,1698	0/0:26,0:26:69:0,69,906	0/0:36,0:36:81:0,81,1079	0/0:32,0:32:72:0,72,990	0/0:19,0:19:57:0,57,744	0/0:27,0:27:69:0,69,889	0/0:31,0:31:78:0,78,1000	0/0:24,0:24:57:0,57,764	0/0:35,0:35:87:0,87,1111	0/0:18,0:18:51:0,51,685	0/0:54,2:56:72:0,72,1782	0/0:45,0:45:99:0,105,1374	0/0:24,0:24:66:0,66,857	0/0:39,0:39:96:0,96,1258
1	354	uce-1021_placidochromis_ornatus_1	G	A	3993.93	PASS	.	GT:AD:DP:GQ:PL	0/0:48,0:48:99:0,108,1468	0/0:42,0:43:96:0,96,1311	0/0:24,0:24:54:0,54,749	0/0:90,0:90:99:0,199,2668	0/0:97,0:97:99:0,217,2913	0/0:123,0:123:99:0,280,3754	0/0:40,0:40:96:0,96,1297	0/0:51,0:51:99:0,117,1574	0/0:51,0:52:99:0,105,1430	0/0:45,0:45:99:0,102,1401	0/0:38,0:39:93:0,93,1246	0/0:69,0:69:99:0,169,2217	1/1:0,40:40:99:1292,99,0	1/1:0,47:47:99:1405,105,0	0/0:136,0:136:99:0,310,4157	0/0:141,0:141:99:0,331,4416	0/0:52,0:52:99:0,108,1504	0/0:117,0:117:99:0,238,3211	0/0:108,0:108:99:0,241,3228	0/0:132,0:133:99:0,289,3920	0/0:118,0:118:99:0,262,3499	0/0:51,0:51:99:0,114,1555	0/0:170,0:170:99:0,370,4957	0/0:35,0:35:84:0,84,1136	0/0:30,0:30:69:0,69,928	0/0:76,0:76:99:0,166,2253	0/0:46,0:46:93:0,93,1295	0/0:59,0:59:99:0,132,1810	0/0:96,0:96:99:0,217,2922	0/0:101,0:101:99:0,220,2990	0/0:89,0:90:99:0,175,2406	0/0:107,0:107:99:0,229,3114	0/0:111,0:111:99:0,244,3316	0/0:40,0:40:84:0,84,1156	0/0:141,0:142:99:0,298,4076	0/0:119,0:119:99:0,241,3320	0/0:74,0:74:99:0,154,2109	0/0:83,0:83:99:0,160,2210	0/0:49,0:49:99:0,102,1411	1/1:0,47:47:99:1410,108,0	0/0:45,0:45:99:0,102,1409	0/0:56,0:56:99:0,126,1734	0/0:47,0:47:99:0,102,1400	0/0:79,0:79:99:0,166,2243	0/0:38,0:38:87:0,87,1181	0/0:122,0:122:99:0,271,3667	0/0:92,0:92:99:0,208,2781	0/0:35,0:35:84:0,84,1122	0/0:70,0:70:99:0,160,2192
1	607	uce-1021_placidochromis_ornatus_1	C	T	3199.8	PASS	.	GT:AD:DP:GQ:PL	0/0:12,0:12:36:0,36,459	0/0:8,0:8:24:0,24,312	0/0:9,0:9:27:0,27,344	0/0:23,0:23:60:0,60,779	0/0:21,0:21:57:0,57,741	0/0:40,0:40:99:0,117,1488	0/0:14,0:14:42:0,42,544	0/0:13,0:13:39:0,39,520	1/1:0,11:11:30:373,30,0	0/0:13,0:13:39:0,39,504	0/0:13,0:13:39:0,39,512	0/1:8,9:17:99:154,0,272	0/0:21,0:23:60:0,60,796	0/0:19,0:19:54:0,54,716	0/0:55,0:55:99:0,160,2054	0/0:27,0:27:78:0,78,1005	0/0:11,0:11:33:0,33,436	0/0:34,0:34:99:0,102,1280	0/0:25,0:25:72:0,72,934	0/0:31,0:31:90:0,90,1153	0/0:28,0:28:78:0,78,1000	0/0:17,0:17:48:0,48,624	0/1:16,30:48:99:911,0,457	0/0:12,0:12:36:0,36,480	0/0:8,0:8:24:0,24,316	0/0:26,0:26:75:0,75,976	0/0:13,0:13:39:0,39,504	0/0:17,0:17:51:0,51,668	1/1:0,32:32:78:984,78,0	0/0:29,0:29:84:0,84,1067	0/0:15,0:15:39:0,39,487	0/0:22,0:22:66:0,66,842	0/0:22,0:22:63:0,63,806	0/0:10,0:10:30:0,30,400	0/0:26,0:26:75:0,75,967	0/0:20,0:20:57:0,57,711	0/0:13,0:13:30:0,30,395	0/0:13,0:13:39:0,39,502	0/0:13,0:13:36:0,36,481	0/0:18,0:18:54:0,54,700	0/0:12,0:12:36:0,36,480	0/0:16,0:16:45:0,45,601	0/0:8,0:8:24:0,24,316	1/1:0,24:24:54:685,54,0	1/1:0,6:6:18:240,18,0	0/0:21,0:21:57:0,57,743	0/0:26,0:26:75:0,75,976	0/0:15,0:15:42:0,42,538	0/0:22,0:22:60:0,60,801
1	712	uce-1021_placidochromis_ornatus_1	C	A	97.33	PASS	.	GT:AD:DP:GQ:PL	0/0:6,0:6:18:0,18,240	0/0:3,0:3:9:0,9,120	0/0:4,0:4:12:0,12,156	0/0:10,0:10:27:0,27,356	0/0:8,0:8:24:0,24,308	0/0:11,0:11:33:0,33,420	0/0:4,0:4:12:0,12,156	0/0:5,0:5:15:0,15,192	0/0:2,0:2:6:0,6,75	0/0:4,0:4:12:0,12,160	0/0:3,0:3:9:0,9,120	0/0:8,0:8:18:0,18,238	0/0:9,0:9:27:0,27,352	0/0:7,0:7:21:0,21,276	0/0:12,0:12:36:0,36,452	0/0:13,0:13:36:0,36,452	0/0:7,0:7:21:0,21,280	0/0:13,0:13:36:0,36,460	0/0:9,0:9:24:0,24,308	0/0:13,0:13:36:0,36,465	0/0:12,0:12:36:0,36,469	0/0:4,0:4:12:0,12,156	0/0:15,0:15:39:0,39,510	0/0:3,0:3:9:0,9,116	0/0:2,0:2:6:0,6,80	0/0:4,0:4:12:0,12,157	0/0:2,0:2:6:0,6,80	0/0:7,0:7:21:0,21,272	0/0:21,0:21:63:0,63,806	0/0:6,0:6:18:0,18,230	0/0:6,0:6:15:0,15,202	0/0:8,0:8:21:0,21,269	0/0:6,0:6:18:0,18,233	0/0:4,0:4:12:0,12,160	0/0:5,0:5:12:0,12,157	0/0:9,0:9:24:0,24,314	0/0:3,0:3:9:0,9,107	0/0:6,0:6:18:0,18,236	0/0:9,0:9:27:0,27,360	0/0:11,0:11:33:0,33,436	1/1:0,4:4:12:148,12,0	0/0:5,0:5:15:0,15,196	0/0:3,0:3:9:0,9,120	0/0:6,0:6:18:0,18,222	0/0:5,0:5:15:0,15,200	0/0:8,0:8:21:0,21,272	0/0:7,0:7:21:0,21,264	0/0:7,0:7:21:0,21,280	0/0:7,0:7:21:0,21,268
1	72	uce-1004_placidochromis_ornatus_1	C	T	154.06	PASS	.	GT:AD:DP:GQ:PL	0/0:10,0:10:24:0,24,322	0/0:8,0:8:18:0,18,246	0/0:8,0:8:18:0,18,250	0/0:7,0:7:15:0,15,204	0/0:8,0:8:18:0,18,239	0/0:22,0:22:48:0,48,656	0/0:11,0:11:27:0,27,366	0/0:11,0:12:30:0,30,397	0/0:5,0:5:9:0,9,129	0/0:2,0:2:6:0,6,80	0/1:2,4:6:30:137,0,30	0/0:26,0:26:51:0,51,712	0/0:2,0:2:6:0,6,76	0/0:7,0:7:18:0,18,245	0/0:17,0:17:36:0,36,484	0/0:20,0:20:45:0,45,614	0/0:7,0:7:15:0,15,210	0/0:14,0:14:30:0,30,398	0/0:10,0:10:27:0,27,356	0/0:6,0:6:15:0,15,199	0/0:9,0:9:21:0,21,277	0/0:9,0:9:21:0,21,281	0/0:12,0:12:30:0,30,392	0/0:10,0:10:24:0,24,330	0/0:7,0:7:15:0,15,210	0/0:11,0:11:24:0,24,321	0/0:8,0:8:15:0,15,210	0/0:15,0:15:36:0,36,482	0/0:8,0:8:18:0,18,228	0/0:3,0:3:9:0,9,115	0/0:12,0:12:24:0,24,328	0/0:10,0:10:21:0,21,292	0/0:6,0:6:15:0,15,199	0/0:7,0:7:12:0,12,174	0/0:11,0:11:24:0,24,321	0/0:12,0:12:27:0,27,370	0/0:7,0:7:12:0,12,174	0/0:7,0:7:15:0,15,204	0/0:4,0:4:9:0,9,120	0/0:7,0:7:12:0,12,174	0/0:3,0:3:9:0,9,112	0/0:4,0:4:12:0,12,156	0/0:1,0:1:3:0,3,40	0/0:6,0:6:15:0,15,202	0/0:3,0:3:9:0,9,116	0/1:20,3:23:70:70,0,467	0/0:8,0:8:15:0,15,207	0/0:8,0:8:24:0,24,320	0/0:5,0:5:12:0,12,165
1	216	uce-1004_placidochromis_ornatus_1	T	C	161.25	PASS	.	GT:AD:DP:GQ:PL	0/0:39,0:39:99:0,99,1326	0/0:24,0:24:54:0,54,732	0/0:16,0:17:42:0,42,558	0/0:30,0:30:90:0,90,1167	0/0:28,0:28:75:0,75,971	0/0:32,0:32:81:0,81,1047	0/0:14,0:14:42:0,42,548	0/0:37,0:37:99:0,99,1301	0/0:15,0:16:36:0,36,476	0/0:13,0:13:36:0,36,472	0/0:12,0:12:27:0,27,356	0/0:35,0:35:87:0,87,1140	0/0:29,0:29:78:0,78,1000	0/0:21,0:21:57:0,57,752	0/0:40,0:40:99:0,102,1339	0/0:44,0:44:99:0,117,1537	0/0:26,0:26:72:0,72,910	0/0:39,0:39:99:0,102,1326	0/0:36,0:36:99:0,102,1323	0/0:49,0:49:99:0,132,1718	0/0:36,0:36:87:0,87,1138	0/0:31,0:31:87:0,87,1145	0/0:54,0:54:99:0,157,2024	0/0:28,0:28:75:0,75,971	0/0:25,0:25:60:0,60,819	0/0:38,0:38:99:0,102,1344	0/0:13,0:13:30:0,30,380	0/0:30,0:30:78:0,78,1022	0/0:28,0:28:75:0,75,982	0/0:30,0:30:84:0,84,1071	0/0:29,0:29:84:0,84,1083	0/0:30,0:30:84:0,84,1089	0/0:35,0:35:93:0,93,1201	0/0:18,0:18:48:0,48,646	0/0:38,0:38:99:0,105,1371	0/0:46,0:46:99:0,120,1578	0/0:19,0:19:42:0,42,564	0/0:23,0:23:60:0,60,768	0/0:13,0:13:33:0,33,441	0/0:20,0:20:57:0,57,757	0/1:13,8:22:99:201,0,419	0/0:25,0:25:60:0,60,814	0/0:26,0:26:63:0,63,859	0/0:26,0:26:66:0,66,869	0/0:16,0:16:39:0,39,513	0/0:31,0:31:75:0,75,976	0/0:27,0:27:69:0,69,911	0/0:21,0:21:48:0,48,629	0/0:39,0:39:99:0,105,1377
1	230	uce-1004_placidochromis_ornatus_1	G	T	480.41	PASS	.	GT:AD:DP:GQ:PL	0/0:46,0:46:99:0,117,1534	0/0:24,0:24:57:0,57,780	0/0:21,0:21:48:0,48,652	0/0:37,0:37:99:0,111,1431	0/0:37,1:38:96:0,96,1247	0/0:41,0:41:99:0,102,1339	0/0:17,0:17:45:0,45,606	0/0:42,0:42:99:0,102,1373	0/0:15,0:15:36:0,36,463	0/0:14,0:14:39:0,39,525	0/0:19,0:19:48:0,48,604	0/0:38,0:39:96:0,96,1238	0/0:32,0:32:81:0,81,1084	0/0:22,0:22:57:0,57,774	0/0:45,0:45:99:0,117,1542	0/0:57,0:57:99:0,150,1965	0/0:30,0:30:81:0,81,1086	0/0:46,0:46:99:0,123,1626	0/0:45,0:45:99:0,123,1613	0/0:54,0:54:99:0,144,1869	0/0:41,0:41:99:0,102,1359	0/0:38,0:38:99:0,102,1333	0/0:60,0:60:99:0,166,2139	0/0:27,0:27:78:0,78,1045	0/0:27,0:27:66:0,66,891	0/0:48,0:48:99:0,126,1648	1/1:0,15:15:42:540,42,0	0/0:32,0:32:78:0,78,1029	0/0:35,0:35:93:0,93,1191	0/0:35,0:35:99:0,99,1266	0/0:40,0:40:99:0,114,1483	0/0:36,0:36:99:0,99,1301	0/0:38,0:38:99:0,99,1316	0/0:26,0:26:63:0,63,864	0/0:52,0:52:99:0,132,1748	0/0:57,0:57:99:0,150,1973	0/0:23,0:23:57:0,57,763	0/0:32,0:32:90:0,90,1147	0/0:13,0:13:36:0,36,481	0/0:22,0:22:63:0,63,845	0/0:23,0:23:66:0,66,885	0/0:28,0:28:75:0,75,1002	0/0:29,0:29:69:0,69,940	0/0:31,0:31:75:0,75,1001	0/0:18,0:18:45:0,45,603	0/0:37,0:37:93:0,93,1219	0/0:33,0:33:87:0,87,1135	0/0:28,0:28:66:0,66,891	0/0:45,0:45:99:0,117,1572
1	235	uce-1004_placidochromis_ornatus_1	G	C	9908.72	PASS	.	GT:AD:DP:GQ:PL	0/0:51,0:51:99:0,135,1772	0/0:28,0:28:66:0,66,893	0/0:23,0:23:51:0,51,692	0/0:38,0:38:99:0,111,1421	0/1:19,25:44:99:599,0,545	0/1:23,19:42:99:548,0,611	0/1:10,9:19:99:269,0,207	0/0:45,0:45:99:0,108,1436	0/0:14,0:14:33:0,33,437	1/1:1,16:17:5:522,5,0	0/0:21,0:21:54:0,54,719	0/1:17,22:39:99:644,0,459	0/0:34,0:35:90:0,90,1198	0/0:23,0:23:60:0,60,786	1/1:0,50:50:99:1619,126,0	0/0:60,0:60:99:0,150,1974	0/0:30,0:31:84:0,84,1122	0/0:49,0:49:99:0,117,1540	0/1:24,25:49:99:734,0,664	0/0:56,0:56:99:0,150,1936	0/0:42,0:42:99:0,102,1369	0/0:40,0:40:99:0,111,1467	0/1:33,33:66:99:845,0,1059	1/1:0,25:25:72:948,72,0	0/0:30,0:30:75:0,75,1007	0/0:49,0:49:99:0,120,1596	0/0:15,0:15:39:0,39,517	0/0:31,0:31:75:0,75,1008	0/0:38,0:38:99:0,105,1376	0/0:38,0:38:99:0,105,1353	0/0:43,1:44:99:0,117,1520	0/0:41,0:41:99:0,102,1351	0/0:43,0:43:99:0,105,1378	0/0:24,0:24:60:0,60,808	0/0:55,0:55:99:0,138,1833	1/1:0,61:61:99:2047,156,0	0/0:24,0:24:60:0,60,799	0/0:32,0:32:87:0,87,1121	0/0:16,0:16:42:0,42,566	0/0:23,0:23:66:0,66,873	0/0:25,0:25:69:0,69,922	0/0:31,0:31:84:0,84,1114	0/0:32,0:32:75:0,75,1026	0/1:19,14:33:99:380,0,524	0/0:20,0:20:51:0,51,678	0/0:43,0:43:99:0,102,1339	0/1:17,18:36:99:479,0,495	0/1:13,16:29:99:451,0,295	0/0:46,0:46:99:0,114,1506
1	241	uce-1004_placidochromis_ornatus_1	G	A	3545.87	PASS	.	GT:AD:DP:GQ:PL	0/0:57,0:57:99:0,141,1843	0/0:32,0:32:72:0,72,990	0/0:24,0:24:54:0,54,719	0/0:44,0:44:99:0,120,1534	0/0:45,0:45:99:0,108,1410	0/0:43,0:43:99:0,108,1425	0/0:21,0:21:54:0,54,709	0/0:46,0:46:99:0,108,1479	0/0:19,0:19:45:0,45,597	0/0:19,0:19:45:0,45,607	0/0:21,0:21:54:0,54,731	0/1:24,14:39:99:338,0,666	0/0:39,0:39:93:0,93,1257	0/0:28,0:28:63:0,63,853	0/0:52,0:52:99:0,135,1775	0/0:64,0:64:99:0,163,2127	0/0:34,0:34:87:0,87,1149	0/0:52,0:52:99:0,129,1671	0/0:48,0:48:99:0,135,1742	1/1:0,57:57:99:1999,153,0	0/1:24,23:48:99:618,0,612	0/1:19,24:43:99:683,0,620	0/0:73,0:73:99:0,199,2561	0/0:26,0:26:72:0,72,945	0/0:35,0:35:84:0,84,1085	0/0:54,0:54:99:0,135,1792	0/0:15,0:15:42:0,42,561	0/0:29,0:29:72:0,72,963	0/0:37,1:38:99:0,99,1272	0/0:39,0:39:99:0,108,1407	0/0:49,0:49:99:0,126,1652	0/0:43,0:43:99:0,99,1318	0/0:47,0:47:99:0,111,1488	0/0:25,0:25:63:0,63,838	0/0:61,0:61:99:0,153,2012	0/0:66,0:66:99:0,166,2186	0/0:25,0:25:57:0,57,739	0/0:34,0:34:93:0,93,1221	0/0:15,0:15:42:0,42,544	0/0:26,0:26:72:0,72,962	0/0:30,0:30:75:0,75,1012	0/0:34,0:34:90:0,90,1203	0/0:34,0:34:81:0,81,1090	0/0:34,0:34:81:0,81,1081	0/0:25,0:25:51:0,51,702	0/0:45,0:45:99:0,114,1512	0/0:38,0:38:99:0,102,1352	0/0:28,0:28:63:0,63,847	0/0:45,0:46:99:0,111,1488
1	553	uce-1004_placidochromis_ornatus_1	T	C	519.41	PASS	.	GT:AD:DP:GQ:PL	0/0:25,1:26:32:0,32,811	0/0:21,0:21:57:0,57,720	0/0:10,0:10:27:0,27,321	0/0:35,0:35:93:0,93,1194	0/0:21,0:22:57:0,57,734	0/0:24,0:24:57:0,57,736	0/0:19,0:19:51:0,51,622	0/0:20,1:21:45:0,45,581	0/0:12,0:12:36:0,36,462	0/0:19,0:19:39:0,39,482	0/0:16,0:16:48:0,48,594	0/0:26,0:26:63:0,63,818	0/0:25,0:25:51:0,51,649	0/0:14,0:14:27:0,27,356	0/0:35,0:35:87:0,87,1128	0/0:44,0:44:99:0,126,1636	0/0:22,0:22:51:0,51,652	0/0:33,0:33:90:0,90,1140	0/0:43,0:43:99:0,102,1346	0/0:39,0:39:90:0,90,1162	0/0:31,0:31:84:0,84,1063	0/0:21,0:21:57:0,57,709	0/0:35,0:35:93:0,93,1184	0/0:15,0:15:27:0,27,344	0/0:21,0:21:48:0,48,616	0/0:27,0:28:66:0,66,848	0/0:9,0:9:24:0,24,298	0/0:27,0:27:63:0,63,811	0/0:18,0:18:42:0,42,534	0/0:33,0:33:87:0,87,1135	0/0:29,0:29:72:0,72,918	0/0:28,0:28:75:0,75,969	0/0:27,0:27:69:0,69,889	0/0:15,0:15:39:0,39,501	0/0:40,0:40:99:0,102,1316	0/0:28,0:28:75:0,75,972	0/0:13,0:13:36:0,36,454	0/0:30,0:30:75:0,75,982	1/1:0,15:15:45:579,45,0	0/0:11,0:11:27:0,27,352	0/0:13,0:13:33:0,33,407	0/0:18,0:18:48:0,48,623	0/0:8,0:8:18:0,18,245	0/0:17,0:17:42:0,42,521	0/0:18,0:18:48:0,48,625	0/0:28,0:28:72:0,72,936	0/0:26,0:26:63:0,63,804	0/0:16,0:16:36:0,36,473	0/0:23,0:24:60:0,60,736
1	589	uce-1004_placidochromis_ornatus_1	A	G	27059.4	PASS	.	GT:AD:DP:GQ:PL	1/1:0,12:12:33:428,33,0	1/1:0,17:17:48:645,48,0	1/1:0,7:7:18:236,18,0	1/1:0,21:21:63:806,63,0	1/1:0,12:12:36:465,36,0	1/1:0,15:15:42:556,42,0	1/1:0,11:12:33:428,33,0	1/1:0,15:15:45:574,45,0	1/1:0,7:7:21:269,21,0	1/1:0,14:14:36:442,36,0	1/1:0,11:11:33:440,33,0	1/1:0,18:18:51:648,51,0	1/1:0,19:19:57:748,57,0	1/1:0,14:14:42:547,42,0	1/1:0,27:27:81:1035,81,0	1/1:0,29:29:75:982,75,0	1/1:0,13:13:33:445,33,0	1/1:0,24:24:66:869,66,0	1/1:0,24:24:69:862,69,0	1/1:0,29:29:75:974,75,0	1/1:0,20:20:60:774,60,0	1/1:0,12:12:36:463,36,0	1/1:0,26:27:75:970,75,0	1/1:0,8:8:24:316,24,0	1/1:0,17:17:48:620,48,0	1/1:0,24:24:72:937,72,0	1/1:0,9:9:27:340,27,0	1/1:0,14:14:42:545,42,0	1/1:0,10:10:30:376,30,0	1/1:0,20:20:60:780,60,0	1/1:0,17:17:45:586,45,0	1/1:0,15:15:42:534,42,0	1/1:0,14:14:39:506,39,0	1/1:0,11:11:24:317,24,0	0/1:8,11:19:99:372,0,254	1/1:0,22:22:63:828,63,0	0/1:5,4:9:99:130,0,169	1/1:0,17:18:45:573,45,0	1/1:0,11:11:30:392,30,0	1/1:0,6:6:18:236,18,0	1/1:0,6:6:15:196,15,0	1/1:0,17:17:51:665,51,0	1/1:0,5:5:15:192,15,0	1/1:0,14:14:42:539,42,0	1/1:0,10:10:24:312,24,0	1/1:0,20:20:60:766,60,0	1/1:0,12:12:36:461,36,0	1/1:0,11:11:30:388,30,0	1/1:0,15:15:45:600,45,0
1	637	uce-1004_placidochromis_ornatus_1	G	C	176.58	PASS	.	GT:AD:DP:GQ:PL	0/0:2,6:8:6:0,6,80	0/1:2,7:9:18:18,0,71	./.:.:.:.:.	0/0:10,0:10:18:0,18,223	0/0:10,0:10:21:0,21,261	0/0:8,0:8:12:0,12,129	./.:.:.:.:.	0/0:2,5:7:6:0,6,80	0/0:4,1:5:9:0,9,115	./.:.:.:.:.	./.:.:5:.:.	0/1:15,1:16:8:8,0,171	./.:.:.:.:.	0/1:2,5:8:21:21,0,34	0/0:14,1:15:18:0,18,217	0/0:13,2:15:15:0,15,180	0/0:2,5:7:6:0,6,80	0/1:11,2:13:8:8,0,164	0/0:9,0:9:21:0,21,258	0/0:22,0:22:33:0,33,426	0/0:8,0:8:9:0,9,115	./.:.:.:.:.	0/0:11,0:11:15:0,15,187	./.:.:.:.:.	./.:.:.:.:.	0/0:11,1:12:1:0,1,264	0/0:4,2:6:3:0,3,32	0/1:2,5:7:30:30,0,34	0/0:7,0:7:18:0,18,225	0/0:3,0:3:3:0,3,39	0/0:9,1:10:15:0,15,187	0/0:7,0:7:18:0,18,214	0/0:11,0:11:15:0,15,187	1/1:0,4:4:3:27,3,0	0/0:8,0:8:3:0,3,36	0/0:7,1:8:6:0,6,68	0/0:4,0:4:9:0,9,104	0/0:11,0:11:9:0,9,115	1/1:0,4:6:3:36,3,0	0/0:3,3:6:3:0,3,45	0/0:1,1:3:3:0,3,40	0/0:2,6:8:3:0,3,40	1/1:0,1:1:3:32,3,0	0/0:10,0:10:18:0,18,211	./.:.:.:.:.	0/0:11,1:12:6:0,6,72	0/0:4,1:5:6:0,6,71	1/1:0,8:9:6:63,6,0	./.:.:.:.:.
1	662	uce-1004_placidochromis_ornatus_1	G	T	115.53	PASS	.	GT:AD:DP:GQ:PL	0/0:8,0:8:18:0,18,231	0/1:3,3:7:99:102,0,102	0/0:4,0:4:12:0,12,156	0/0:6,0:6:18:0,18,230	0/0:8,0:8:18:0,18,233	0/0:5,0:5:12:0,12,154	0/0:3,0:3:9:0,9,116	0/0:7,0:7:18:0,18,241	0/0:5,0:5:12:0,12,154	0/0:6,0:6:18:0,18,228	0/0:2,0:2:6:0,6,80	0/0:11,0:11:27:0,27,343	0/0:5,0:5:15:0,15,196	0/0:7,0:7:18:0,18,236	0/0:12,0:12:33:0,33,415	0/0:10,0:10:27:0,27,359	0/0:6,0:6:15:0,15,205	0/0:11,0:11:27:0,27,340	0/0:7,0:7:18:0,18,238	0/0:17,0:17:45:0,45,591	0/0:8,0:8:24:0,24,291	0/0:7,0:7:21:0,21,280	0/0:7,0:7:21:0,21,275	0/0:6,0:6:18:0,18,240	0/0:4,0:4:12:0,12,160	0/0:8,0:8:21:0,21,272	0/0:7,0:7:21:0,21,280	0/0:6,0:6:15:0,15,191	0/0:6,0:6:18:0,18,233	0/0:3,0:3:6:0,6,84	0/0:7,0:7:18:0,18,230	0/0:5,0:5:12:0,12,154	0/0:8,0:8:24:0,24,315	0/0:6,0:6:12:0,12,160	0/0:5,0:5:9:0,9,115	0/0:2,0:2:6:0,6,75	0/0:2,0:2:6:0,6,75	0/0:6,0:6:9:0,9,118	0/0:4,0:4:12:0,12,156	0/0:3,0:3:6:0,6,80	0/0:3,0:3:6:0,6,85	0/0:6,0:6:18:0,18,236	1/1:0,2:2:6:72,6,0	0/0:7,0:7:21:0,21,272	0/0:3,0:3:9:0,9,120	0/0:12,0:12:36:0,36,469	0/0:3,0:3:6:0,6,75	0/0:10,0:10:30:0,30,385	0/0:10,0:10:30:0,30,392
1	680	uce-1004_placidochromis_ornatus_1	C	A	125.36	PASS	.	GT:AD:DP:GQ:PL	0/0:7,1:8:18:0,18,237	0/0:6,0:6:18:0,18,228	0/0:3,0:3:6:0,6,76	0/0:4,0:4:12:0,12,157	0/0:6,0:6:15:0,15,193	0/0:4,0:4:12:0,12,157	0/0:3,0:3:9:0,9,116	0/0:7,0:7:18:0,18,224	0/0:4,0:4:12:0,12,157	0/0:6,0:6:18:0,18,240	0/0:2,0:2:6:0,6,76	0/0:10,0:10:30:0,30,390	0/0:4,0:4:12:0,12,156	0/0:6,0:6:18:0,18,236	0/0:9,0:9:24:0,24,311	0/0:7,0:7:21:0,21,275	0/0:6,0:6:15:0,15,188	0/0:8,0:8:21:0,21,274	0/0:7,0:7:18:0,18,232	0/0:11,0:11:27:0,27,345	0/0:5,0:5:15:0,15,197	0/0:6,0:6:18:0,18,232	0/0:6,0:6:18:0,18,226	0/0:4,0:4:12:0,12,148	0/0:3,0:3:9:0,9,120	0/0:7,0:7:21:0,21,272	0/0:7,0:7:15:0,15,188	0/0:4,0:4:12:0,12,152	0/0:5,0:5:15:0,15,193	0/0:3,0:3:6:0,6,84	0/0:4,0:4:12:0,12,157	0/0:4,0:4:9:0,9,115	0/0:6,0:6:15:0,15,193	0/0:6,0:6:18:0,18,228	0/0:5,0:5:15:0,15,197	0/0:2,0:2:6:0,6,75	0/0:2,0:2:6:0,6,79	0/0:4,0:4:12:0,12,157	0/0:3,0:3:9:0,9,120	0/0:3,0:3:9:0,9,107	0/0:3,0:3:3:0,3,45	1/1:0,6:6:15:178,15,0	0/0:1,0:1:3:0,3,40	0/0:8,0:8:21:0,21,277	0/0:2,0:2:6:0,6,67	0/0:11,0:11:33:0,33,429	0/0:3,0:3:9:0,9,108	0/0:8,0:8:21:0,21,272	0/0:9,0:9:27:0,27,352
1	689	uce-1004_placidochromis_ornatus_1	C	T	117.92	PASS	.	GT:AD:DP:GQ:PL	0/0:5,0:6:12:0,12,156	0/0:3,0:3:9:0,9,112	0/0:1,0:1:3:0,3,40	0/0:3,0:3:9:0,9,118	0/0:7,0:7:18:0,18,241	0/0:4,0:4:9:0,9,118	0/0:2,0:2:6:0,6,80	0/0:5,0:5:15:0,15,188	0/0:4,0:4:12:0,12,157	0/0:5,0:5:15:0,15,196	./.:.:.:.:.	0/0:10,0:10:30:0,30,387	1/1:0,3:3:9:120,9,0	0/1:4,2:6:58:58,0,142	0/0:8,0:8:24:0,24,311	0/0:6,0:6:18:0,18,233	0/0:3,0:3:9:0,9,116	0/0:7,0:7:15:0,15,188	0/0:6,0:6:12:0,12,156	0/0:8,0:8:24:0,24,315	0/0:5,0:5:15:0,15,197	0/0:4,0:4:12:0,12,152	0/0:4,0:4:12:0,12,148	0/0:3,0:3:9:0,9,120	0/0:2,0:2:6:0,6,80	0/0:6,0:6:18:0,18,233	0/0:5,0:5:15:0,15,196	0/0:3,0:3:9:0,9,120	0/0:5,0:5:15:0,15,190	0/0:3,0:3:6:0,6,84	0/0:3,0:3:9:0,9,115	0/0:2,0:2:6:0,6,79	0/0:6,0:6:18:0,18,233	0/0:5,0:5:9:0,9,120	0/0:5,0:5:15:0,15,197	0/0:2,0:2:6:0,6,79	0/0:2,0:2:6:0,6,79	0/0:4,0:4:12:0,12,157	0/0:3,0:3:6:0,6,80	0/0:1,0:1:3:0,3,36	0/0:3,0:3:6:0,6,76	0/0:5,0:5:15:0,15,196	0/0:1,0:1:3:0,3,40	0/0:7,0:7:18:0,18,235	0/0:2,0:2:6:0,6,76	0/0:10,0:10:27:0,27,338	0/0:1,0:1:3:0,3,39	0/0:8,0:8:24:0,24,316	0/0:7,0:7:21:0,21,276
1	42	uce-623_placidochromis_ornatus_1	T	C	74.25	PASS	.	GT:AD:DP:GQ:PL	./.:.:.:.:.	1/1:0,3:3:9:120,9,0	0/0:1,0:1:3:0,3,36	0/0:5,0:5:15:0,15,197	0/0:2,0:2:6:0,6,68	0/0:5,0:5:15:0,15,190	0/0:3,0:3:9:0,9,103	0/0:5,0:5:15:0,15,200	0/0:2,0:2:3:0,3,45	0/0:2,0:2:6:0,6,80	0/0:4,0:4:12:0,12,134	0/0:4,0:4:6:0,6,84	0/0:2,0:2:6:0,6,80	0/0:2,0:2:6:0,6,80	0/0:4,0:4:9:0,9,123	0/0:14,0:14:33:0,33,440	./.:.:.:.:.	0/0:7,0:7:18:0,18,241	0/0:5,0:5:12:0,12,151	0/0:2,0:2:6:0,6,75	0/0:4,0:4:9:0,9,118	0/0:2,0:2:6:0,6,68	0/0:3,0:3:9:0,9,118	0/0:2,0:2:6:0,6,76	0/0:1,0:1:3:0,3,36	0/0:6,0:6:18:0,18,225	./.:.:.:.:.	0/0:4,0:4:9:0,9,108	0/0:4,0:4:9:0,9,118	0/0:4,0:4:9:0,9,110	./.:.:.:.:.	0/0:2,0:2:6:0,6,75	0/0:6,0:6:12:0,12,156	./.:.:.:.:.	0/0:8,0:8:18:0,18,238	./.:.:.:.:.	0/0:1,0:1:3:0,3,39	0/0:2,0:2:3:0,3,39	./.:.:.:.:.	0/0:3,0:3:9:0,9,116	0/0:1,0:1:3:0,3,40	0/0:5,0:5:12:0,12,152	./.:.:.:.:.	0/0:4,0:4:12:0,12,154	0/0:2,0:2:3:0,3,40	0/0:4,0:4:12:0,12,144	0/0:3,0:3:6:0,6,79	0/0:3,0:3:9:0,9,120	0/0:2,0:2:6:0,6,76
1	108	uce-623_placidochromis_ornatus_1	C	T	166.37	PASS	.	GT:AD:DP:GQ:PL	./.:.:.:.:.	0/0:3,0:3:9:0,9,120	0/0:3,0:3:9:0,9,120	0/0:10,0:10:27:0,27,354	0/0:8,0:8:24:0,24,311	0/0:12,0:12:36:0,36,432	0/0:5,0:5:15:0,15,196	0/0:8,0:8:24:0,24,320	0/0:5,0:5:12:0,12,163	0/0:1,0:1:3:0,3,36	0/0:5,0:5:15:0,15,196	0/0:4,0:4:12:0,12,154	0/0:6,0:6:18:0,18,236	0/0:6,0:6:18:0,18,219	0/0:5,0:5:12:0,12,157	0/0:17,0:17:48:0,48,612	0/1:2,2:4:36:36,0,71	0/0:13,0:13:30:0,30,399	0/0:12,0:12:33:0,33,438	0/0:4,0:4:12:0,12,157	0/0:9,0:9:27:0,27,329	0/0:11,0:11:30:0,30,389	0/0:10,0:10:18:0,18,247	0/0:6,0:6:18:0,18,236	0/0:3,0:3:9:0,9,112	0/0:8,0:8:18:0,18,236	0/0:3,0:3:9:0,9,120	0/0:8,0:8:24:0,24,320	0/0:10,0:10:27:0,27,353	0/0:8,0:8:18:0,18,235	0/0:6,0:6:18:0,18,230	0/0:2,0:2:6:0,6,72	0/0:8,0:8:21:0,21,261	0/0:3,0:3:9:0,9,120	0/0:13,0:13:39:0,39,502	0/0:6,0:6:12:0,12,163	0/0:3,0:3:9:0,9,115	0/0:7,0:7:18:0,18,238	0/0:2,0:2:6:0,6,80	1/1:0,5:5:15:196,15,0	0/0:4,0:4:12:0,12,152	0/0:4,0:4:12:0,12,148	0/0:1,0:1:3:0,3,40	0/0:7,0:7:18:0,18,238	0/0:9,0:9:27:0,27,356	0/0:5,0:5:12:0,12,146	0/0:9,0:9:27:0,27,351	0/0:5,0:5:15:0,15,196	0/0:3,0:3:9:0,9,116
1	127	uce-623_placidochromis_ornatus_1	G	A	67.98	PASS	.	GT:AD:DP:GQ:PL	0/0:3,0:3:9:0,9,120	0/0:6,0:6:18:0,18,236	0/0:4,0:4:12:0,12,160	0/0:14,0:14:36:0,36,469	0/0:17,0:17:45:0,45,594	0/0:15,0:15:39:0,39,511	0/0:5,0:5:15:0,15,200	0/0:9,0:9:27:0,27,360	0/0:6,0:6:15:0,15,196	0/0:1,0:1:3:0,3,40	0/0:7,0:7:18:0,18,236	0/0:4,0:4:12:0,12,157	0/0:8,0:8:24:0,24,320	0/0:5,0:5:15:0,15,183	0/0:11,0:11:27:0,27,362	0/0:27,0:27:72:0,72,950	0/0:9,0:9:18:0,18,250	0/0:18,0:18:42:0,42,567	0/0:13,0:13:33:0,33,426	0/0:4,0:4:12:0,12,157	0/0:14,0:14:30:0,30,395	0/0:9,0:9:27:0,27,352	0/0:13,0:13:27:0,27,364	0/0:5,0:5:15:0,15,200	0/0:4,0:4:12:0,12,160	0/0:9,0:9:24:0,24,317	0/0:3,0:3:9:0,9,120	0/0:9,0:9:27:0,27,343	0/0:19,0:19:51:0,51,663	0/0:8,0:8:21:0,21,281	0/0:13,0:13:36:0,36,458	0/0:8,0:8:18:0,18,240	0/0:6,0:6:15:0,15,186	0/0:5,0:5:12:0,12,165	0/0:27,0:27:66:0,66,880	0/0:7,0:7:21:0,21,275	0/0:6,0:6:15:0,15,202	0/0:10,0:10:24:0,24,325	1/1:0,3:3:9:116,9,0	0/0:6,0:6:18:0,18,232	0/0:7,0:7:18:0,18,245	0/0:4,0:4:12:0,12,147	0/0:1,0:1:3:0,3,40	0/0:6,0:6:15:0,15,197	0/0:11,0:11:30:0,30,393	0/0:6,0:6:18:0,18,233	0/0:15,0:15:42:0,42,549	0/0:6,0:6:18:0,18,232	0/0:6,0:6:18:0,18,236
1	140	uce-623_placidochromis_ornatus_1	T	C	108.55	PASS	.	GT:AD:DP:GQ:PL	0/0:4,0:4:12:0,12,160	0/0:5,0:5:15:0,15,200	0/0:4,0:4:12:0,12,156	0/0:13,0:13:39:0,39,494	0/0:14,0:14:39:0,39,508	0/0:15,0:15:36:0,36,440	0/0:6,0:6:15:0,15,192	0/0:10,0:10:24:0,24,320	0/1:1,5:6:21:148,0,21	0/0:3,0:3:9:0,9,116	0/0:5,0:6:9:0,9,108	0/0:5,0:5:15:0,15,193	0/0:6,0:7:18:0,18,240	0/0:7,0:7:21:0,21,261	0/0:9,0:9:27:0,27,344	0/0:19,0:19:57:0,57,724	0/0:6,0:6:15:0,15,201	0/0:14,0:14:36:0,36,477	0/0:16,0:16:45:0,45,580	0/0:5,0:5:12:0,12,157	0/0:10,0:10:24:0,24,307	0/0:10,0:10:27:0,27,352	0/0:13,0:13:30:0,30,406	0/0:5,0:5:15:0,15,192	0/0:4,0:4:12:0,12,160	0/0:10,0:10:21:0,21,273	0/0:3,0:3:9:0,9,103	0/0:11,0:11:30:0,30,396	0/0:18,0:18:45:0,45,586	0/0:7,0:7:21:0,21,272	0/0:16,0:16:42:0,42,558	0/0:6,0:6:15:0,15,193	0/0:8,0:8:21:0,21,267	0/0:3,0:3:9:0,9,120	0/0:20,0:20:57:0,57,730	0/0:7,0:7:18:0,18,233	0/0:4,0:4:9:0,9,118	0/0:14,0:14:30:0,30,403	0/0:3,0:3:9:0,9,120	0/0:6,0:6:18:0,18,232	0/0:5,0:5:15:0,15,200	0/0:5,0:5:15:0,15,200	0/0:2,0:2:6:0,6,80	0/0:5,0:5:15:0,15,193	0/0:12,0:12:33:0,33,420	0/0:8,0:8:24:0,24,298	0/0:16,0:16:42:0,42,531	0/0:9,0:9:24:0,24,308	0/0:7,0:7:21:0,21,280
1	143	uce-623_placidochromis_ornatus_1	A	G	35.4	PASS	.	GT:AD:DP:GQ:PL	0/0:5,0:5:15:0,15,196	0/0:5,0:5:15:0,15,200	0/0:5,0:5:15:0,15,192	0/0:13,0:13:33:0,33,399	0/0:14,0:14:39:0,39,505	0/0:15,0:15:30:0,30,353	0/0:6,0:6:15:0,15,188	0/0:10,0:10:30:0,30,384	0/0:6,0:6:12:0,12,163	0/0:3,0:3:9:0,9,107	0/0:6,0:6:15:0,15,187	0/0:6,0:6:18:0,18,230	0/0:8,0:8:21:0,21,272	0/1:6,1:7:6:6,0,211	0/0:9,0:9:24:0,24,302	0/0:21,0:21:60:0,60,762	0/0:6,0:6:15:0,15,200	0/0:15,0:15:42:0,42,546	0/0:16,0:16:36:0,36,438	0/0:7,0:7:15:0,15,190	0/0:9,0:10:24:0,24,291	0/0:10,0:10:24:0,24,320	0/0:14,0:14:30:0,30,406	0/0:5,0:5:12:0,12,156	0/0:4,0:4:12:0,12,156	0/0:10,0:10:27:0,27,345	0/0:3,0:3:6:0,6,80	0/0:11,0:11:27:0,27,335	0/0:18,0:18:45:0,45,579	0/0:7,0:7:18:0,18,233	0/0:16,0:16:42:0,42,555	0/0:6,0:6:9:0,9,115	0/0:7,0:7:18:0,18,236	0/0:3,0:3:9:0,9,103	0/0:21,0:21:57:0,57,724	0/0:8,0:8:24:0,24,295	0/0:4,0:4:12:0,12,157	0/0:15,0:15:36:0,36,465	0/0:3,0:3:9:0,9,120	0/0:6,0:6:12:0,12,160	0/0:5,0:5:15:0,15,200	0/0:5,0:5:15:0,15,192	1/1:0,2:2:6:80,6,0	0/0:5,0:5:15:0,15,190	0/0:11,0:12:33:0,33,402	0/0:8,0:8:24:0,24,304	0/0:17,0:17:48:0,48,610	0/0:9,0:9:21:0,21,272	0/0:7,0:7:21:0,21,272
1	162	uce-623_placidochromis_ornatus_1	T	C	85.38	PASS	.	GT:AD:DP:GQ:PL	0/0:9,0:9:27:0,27,356	0/0:8,0:8:24:0,24,305	0/0:6,0:6:18:0,18,240	0/0:18,0:18:51:0,51,654	0/0:19,0:19:51:0,51,656	0/0:15,0:15:39:0,39,517	0/0:10,0:10:30:0,30,368	0/0:10,0:10:30:0,30,383	0/0:9,0:9:21:0,21,270	0/0:5,0:5:15:0,15,192	0/0:4,0:5:12:0,12,152	0/0:8,0:8:21:0,21,277	0/0:9,0:9:24:0,24,320	0/0:9,0:9:27:0,27,352	0/0:9,0:9:27:0,27,351	0/0:26,0:26:75:0,75,939	0/0:6,0:6:15:0,15,205	0/0:14,0:14:39:0,39,502	0/0:17,0:17:48:0,48,595	0/0:10,0:11:30:0,30,390	0/0:14,0:14:39:0,39,497	0/0:12,0:12:33:0,33,432	0/0:19,0:19:42:0,42,564	0/0:8,0:8:24:0,24,308	0/0:6,0:6:18:0,18,228	0/0:11,0:11:30:0,30,395	0/0:5,0:5:15:0,15,192	0/0:14,0:14:42:0,42,526	0/0:18,0:18:42:0,42,553	0/0:8,0:8:24:0,24,311	0/0:20,0:20:51:0,51,679	0/0:7,0:7:18:0,18,222	0/0:8,0:8:24:0,24,304	0/0:3,0:3:9:0,9,120	0/0:22,0:22:66:0,66,862	0/0:15,0:15:45:0,45,587	0/0:4,0:4:12:0,12,157	0/0:18,0:18:42:0,42,564	0/0:6,0:6:18:0,18,232	0/0:7,0:7:21:0,21,272	0/0:7,0:7:21:0,21,272	0/0:4,0:4:12:0,12,152	0/0:3,0:3:9:0,9,120	0/0:7,0:7:18:0,18,233	0/0:14,0:14:39:0,39,516	0/1:4,4:8:99:125,0,130	0/0:24,0:24:69:0,69,884	0/0:10,0:10:27:0,27,330	0/0:7,0:7:21:0,21,280
1	189	uce-623_placidochromis_ornatus_1	G	A	100.94	PASS	.	GT:AD:DP:GQ:PL	0/0:13,0:13:36:0,36,476	0/0:12,0:12:36:0,36,468	0/0:9,0:9:24:0,24,325	0/0:16,0:17:39:0,39,500	0/0:24,0:24:60:0,60,762	0/0:24,0:25:63:0,63,825	0/0:14,0:14:42:0,42,552	0/0:12,0:12:36:0,36,480	0/0:8,0:8:21:0,21,281	0/0:5,0:5:15:0,15,200	0/0:9,0:9:27:0,27,340	0/0:13,0:13:33:0,33,432	0/0:11,0:11:33:0,33,419	0/0:14,0:14:36:0,36,472	0/0:19,0:19:57:0,57,725	0/0:31,0:31:87:0,87,1133	0/0:9,0:9:24:0,24,311	0/0:22,0:22:57:0,57,735	0/0:19,0:19:54:0,54,684	0/0:15,0:15:45:0,45,583	0/0:16,0:16:48:0,48,606	0/0:14,0:14:39:0,39,512	0/0:24,0:24:60:0,60,765	0/0:13,0:13:36:0,36,463	0/0:9,0:9:27:0,27,360	0/0:14,0:14:36:0,36,469	0/0:5,0:5:15:0,15,200	0/0:18,0:18:54:0,54,704	0/0:24,0:24:66:0,66,848	0/0:11,0:11:33:0,33,423	0/0:28,0:28:78:0,78,1004	0/0:9,0:9:27:0,27,347	0/0:17,0:17:51:0,51,654	0/0:6,0:6:18:0,18,232	0/0:30,0:30:87:0,87,1116	0/0:23,0:23:66:0,66,859	0/0:5,0:5:15:0,15,197	0/0:23,0:23:60:0,60,790	0/0:6,0:6:18:0,18,236	0/0:9,0:9:27:0,27,356	0/0:9,0:9:27:0,27,348	0/0:6,0:6:18:0,18,236	1/1:0,4:4:12:152,12,0	0/0:8,0:8:24:0,24,307	0/0:19,0:19:51:0,51,651	0/0:11,0:11:33:0,33,429	0/0:32,0:32:96:0,96,1242	0/0:10,0:10:27:0,27,352	0/0:10,0:10:30:0,30,396
1	206	uce-623_placidochromis_ornatus_1	A	G	146.5	PASS	.	GT:AD:DP:GQ:PL	0/0:18,0:18:51:0,51,669	0/0:13,0:13:39:0,39,520	0/0:8,0:8:24:0,24,320	0/0:19,0:19:48:0,48,626	0/0:23,0:23:54:0,54,707	0/0:29,0:29:78:0,78,1017	0/0:15,0:15:45:0,45,575	0/0:14,0:14:42:0,42,535	0/0:12,0:12:33:0,33,425	0/0:8,0:8:21:0,21,280	0/0:10,0:10:27:0,27,348	0/0:15,0:15:42:0,42,553	0/0:11,0:11:30:0,30,387	0/0:14,0:14:39:0,39,516	0/0:24,0:24:69:0,69,893	0/0:37,0:37:99:0,102,1295	0/0:9,0:9:24:0,24,325	0/0:24,0:24:60:0,60,797	0/0:25,0:25:75:0,75,953	0/0:17,0:17:51:0,51,659	0/0:18,0:18:48:0,48,629	0/0:15,0:15:42:0,42,552	0/0:31,0:31:78:0,78,1013	0/0:14,0:14:42:0,42,522	0/0:9,0:9:27:0,27,356	0/0:19,0:19:57:0,57,731	0/0:4,0:4:12:0,12,152	0/0:16,0:16:48:0,48,623	0/0:21,0:21:60:0,60,756	0/0:12,0:12:33:0,33,408	0/0:31,0:31:84:0,84,1079	0/0:13,0:13:36:0,36,465	0/0:24,0:24:66:0,66,862	0/0:7,0:7:21:0,21,280	0/0:33,0:33:99:0,99,1281	0/0:29,0:29:81:0,81,1064	0/0:13,0:13:36:0,36,474	0/0:23,0:23:60:0,60,777	0/0:10,0:10:30:0,30,392	0/0:9,0:9:27:0,27,356	0/0:10,0:10:30:0,30,400	1/1:0,5:5:15:200,15,0	0/0:6,0:6:18:0,18,232	0/0:12,0:12:33:0,33,412	0/0:18,0:18:51:0,51,665	0/0:17,0:17:51:0,51,621	0/0:35,0:35:99:0,105,1363	0/0:11,0:11:33:0,33,424	0/0:14,0:14:39:0,39,516
1	207	uce-623_placidochromis_ornatus_1	A	G	1416.69	PASS	.	GT:AD:DP:GQ:PL	0/0:18,0:18:51:0,51,677	0/0:15,0:15:42:0,42,553	0/0:8,0:8:24:0,24,320	0/0:19,0:19:51:0,51,659	0/0:22,0:23:54:0,54,693	0/0:29,0:29:72:0,72,930	0/0:15,0:15:36:0,36,460	0/0:14,0:14:39:0,39,499	0/0:13,0:13:33:0,33,397	0/0:8,0:8:24:0,24,303	0/0:10,0:10:30:0,30,392	0/1:10,5:15:99:154,0,317	0/0:11,0:11:30:0,30,400	0/0:14,0:14:42:0,42,548	0/1:9,15:24:99:511,0,278	0/1:22,17:39:99:498,0,657	0/0:9,0:9:21:0,21,277	0/0:25,0:25:66:0,66,859	0/0:26,0:27:69:0,69,880	0/0:19,0:19:57:0,57,737	0/0:19,0:19:48:0,48,606	0/0:16,0:16:48:0,48,618	0/0:32,0:32:87:0,87,1121	0/0:14,0:14:39:0,39,512	0/1:2,9:11:15:330,0,15	0/0:19,0:19:57:0,57,741	0/0:4,0:4:12:0,12,152	0/0:16,1:17:42:0,42,540	0/0:20,0:20:54:0,54,698	0/0:13,0:13:39:0,39,488	0/0:31,0:31:84:0,84,1098	0/0:13,0:13:33:0,33,426	0/0:24,0:24:72:0,72,914	0/0:7,0:7:21:0,21,280	0/0:37,0:39:93:0,93,1229	0/0:30,0:30:87:0,87,1130	0/0:13,0:13:36:0,36,474	0/0:23,0:23:60:0,60,771	0/0:11,0:11:33:0,33,424	0/0:9,0:9:27:0,27,360	0/0:9,0:9:27:0,27,356	0/0:5,0:5:15:0,15,196	0/0:6,0:6:18:0,18,240	0/0:12,0:12:33:0,33,429	0/0:18,0:18:48:0,48,628	0/0:17,0:17:51:0,51,665	0/0:34,0:34:93:0,93,1205	0/0:11,0:11:27:0,27,344	0/0:16,0:16:39:0,39,517
1	246	uce-623_placidochromis_ornatus_1	G	A	188.27	PASS	.	GT:AD:DP:GQ:PL	0/0:28,0:28:78:0,78,1012	0/0:12,0:12:36:0,36,451	0/0:10,0:10:24:0,24,307	0/0:28,0:28:75:0,75,953	0/0:30,0:30:78:0,78,980	0/0:51,0:51:99:0,129,1669	0/0:20,0:20:60:0,60,792	0/0:16,0:16:45:0,45,605	0/0:18,0:18:42:0,42,549	0/0:15,0:15:39:0,39,504	0/0:19,0:19:51:0,51,660	0/0:28,0:28:78:0,78,989	0/1:9,9:18:99:228,0,290	0/0:21,0:21:57:0,57,741	0/0:41,0:41:99:0,114,1483	0/0:50,0:50:99:0,135,1736	0/0:13,0:13:33:0,33,432	0/0:46,0:46:99:0,120,1567	0/0:41,0:41:99:0,117,1500	0/0:34,0:35:93:0,93,1208	0/0:33,0:33:93:0,93,1181	0/0:26,0:26:72:0,72,893	0/0:49,0:49:99:0,123,1589	0/0:23,0:23:60:0,60,789	0/0:19,0:19:51:0,51,673	0/0:26,0:26:69:0,69,895	0/0:5,0:5:12:0,12,156	0/0:24,0:24:60:0,60,811	0/0:37,0:37:99:0,108,1386	0/0:26,0:26:69:0,69,890	0/0:39,0:39:99:0,108,1401	0/0:31,0:31:87:0,87,1123	0/0:39,0:39:99:0,99,1287	0/0:10,0:10:27:0,27,343	0/0:56,0:56:99:0,147,1909	0/0:44,0:44:99:0,117,1514	0/0:24,0:24:69:0,69,900	0/0:33,0:33:90:0,90,1169	0/0:20,0:20:54:0,54,716	0/0:13,0:13:36:0,36,454	0/0:21,0:21:51:0,51,691	0/0:20,0:20:54:0,54,696	0/0:9,0:9:27:0,27,356	0/0:20,0:20:60:0,60,770	0/0:21,0:21:57:0,57,722	0/0:34,0:34:96:0,96,1248	0/0:48,0:48:99:0,132,1706	0/0:14,0:14:33:0,33,429	0/0:25,0:25:72:0,72,940
1	253	uce-623_placidochromis_ornatus_1	A	C	471.42	PASS	.	GT:AD:DP:GQ:PL	0/0:30,0:30:78:0,78,1021	1/1:0,14:14:42:531,42,0	0/0:11,0:11:33:0,33,432	0/0:29,0:29:84:0,84,1045	0/0:33,0:33:81:0,81,1054	0/0:53,0:53:99:0,141,1832	0/0:23,0:23:66:0,66,848	0/0:15,0:16:42:0,42,553	0/0:19,0:19:54:0,54,683	0/0:17,0:17:48:0,48,625	0/0:18,0:18:48:0,48,641	0/0:30,0:30:87:0,87,1108	0/0:17,0:17:42:0,42,553	0/0:22,0:22:63:0,63,820	0/0:43,0:44:99:0,120,1566	0/0:51,0:51:99:0,144,1862	0/0:16,0:16:45:0,45,593	0/0:55,0:55:99:0,138,1781	0/0:45,0:45:99:0,126,1627	0/0:37,0:37:99:0,105,1349	0/0:36,0:36:99:0,105,1345	0/0:28,0:28:78:0,78,1009	0/0:52,0:52:99:0,138,1803	0/0:24,0:24:66:0,66,869	0/0:21,0:21:57:0,57,745	0/0:27,0:27:78:0,78,991	0/0:6,0:6:18:0,18,223	0/0:26,0:27:60:0,60,808	0/0:42,0:42:99:0,108,1398	0/0:31,0:31:81:0,81,1059	0/0:45,0:45:99:0,111,1446	0/0:37,0:37:99:0,105,1346	0/0:42,0:42:99:0,111,1447	0/0:11,0:11:30:0,30,392	0/0:58,0:58:99:0,150,1957	0/0:50,0:50:99:0,138,1781	0/0:26,0:26:69:0,69,917	0/0:35,0:35:90:0,90,1173	0/0:21,0:21:57:0,57,753	0/0:14,0:15:42:0,42,552	0/0:21,0:21:51:0,51,677	0/0:19,0:19:54:0,54,709	0/0:10,0:10:27:0,27,356	0/0:19,0:19:54:0,54,708	0/0:23,0:24:60:0,60,769	0/0:35,0:35:96:0,96,1244	0/0:50,0:50:99:0,135,1743	0/0:14,0:14:36:0,36,456	0/0:27,0:27:81:0,81,1055
1	263	uce-623_placidochromis_ornatus_1	G	T	53.25	PASS	.	GT:AD:DP:GQ:PL	0/0:34,0:34:84:0,84,1137	0/0:18,0:18:45:0,45,597	0/0:17,0:17:42:0,42,553	0/0:36,0:36:87:0,87,1128	0/0:38,0:38:93:0,93,1200	0/0:58,0:58:99:0,153,1995	0/0:25,0:25:69:0,69,922	0/0:20,0:20:54:0,54,722	0/0:23,0:23:63:0,63,806	0/0:19,0:19:45:0,45,602	0/0:21,0:21:54:0,54,731	0/0:31,0:31:87:0,87,1126	0/0:20,0:20:54:0,54,718	0/0:27,0:27:72:0,72,959	0/0:53,0:53:99:0,144,1869	0/0:61,0:61:99:0,156,2036	0/0:24,0:24:63:0,63,834	0/0:54,0:54:99:0,129,1701	0/0:51,0:51:99:0,141,1821	0/0:48,0:48:99:0,114,1523	0/0:42,0:42:99:0,117,1517	0/0:31,0:31:87:0,87,1158	0/0:68,0:68:99:0,172,2232	0/0:24,0:24:63:0,63,847	0/0:24,0:24:69:0,69,897	0/0:32,0:32:78:0,78,1041	0/1:7,3:10:93:93,0,205	0/0:29,0:29:63:0,63,874	0/0:47,0:47:99:0,126,1624	0/0:36,0:36:84:0,84,1100	0/0:45,0:45:99:0,114,1519	0/0:45,0:45:99:0,120,1580	0/0:45,0:47:99:0,111,1478	0/0:12,0:12:33:0,33,437	0/0:59,0:59:99:0,147,1918	0/0:60,0:60:99:0,163,2129	0/0:30,0:30:72:0,72,964	0/0:36,0:36:99:0,99,1300	0/0:22,0:22:54:0,54,731	0/0:16,0:16:45:0,45,601	0/0:24,0:24:57:0,57,775	0/0:26,0:26:72:0,72,946	0/0:11,0:11:30:0,30,389	0/0:20,0:20:54:0,54,701	0/0:25,0:25:63:0,63,854	0/0:37,0:37:99:0,105,1370	0/0:61,0:61:99:0,163,2094	0/0:15,0:15:39:0,39,517	0/0:34,0:34:93:0,93,1246
1	300	uce-623_placidochromis_ornatus_1	G	A	766.25	PASS	.	GT:AD:DP:GQ:PL	0/0:50,0:50:99:0,105,1459	0/0:29,0:29:63:0,63,849	0/0:36,0:36:81:0,81,1106	0/0:55,0:55:99:0,120,1574	0/0:58,0:58:99:0,141,1863	0/0:88,0:88:99:0,208,2757	0/0:40,0:40:90:0,90,1231	0/0:37,0:37:87:0,87,1169	0/0:44,0:44:87:0,87,1182	0/0:28,0:29:60:0,60,822	0/0:27,0:27:60:0,60,825	0/0:53,0:53:99:0,126,1648	0/0:40,0:40:81:0,81,1080	0/0:42,0:42:84:0,84,1151	0/0:81,0:81:99:0,187,2427	0/0:94,0:94:99:0,217,2870	0/0:37,0:37:87:0,87,1172	0/0:80,0:80:99:0,169,2256	0/0:82,0:82:99:0,184,2453	0/0:69,1:70:99:0,138,1892	0/0:75,0:75:99:0,181,2408	0/0:44,0:44:99:0,114,1521	0/0:117,0:117:99:0,253,3394	0/0:33,0:33:78:0,78,1056	0/0:41,0:41:87:0,87,1196	0/0:47,0:47:96:0,96,1296	0/0:15,0:15:39:0,39,508	0/0:36,0:36:81:0,81,1111	0/0:75,0:76:99:0,159,2128	0/0:61,0:62:99:0,123,1679	0/0:72,0:72:99:0,153,2055	0/0:86,0:86:99:0,172,2333	0/0:83,0:83:99:0,178,2416	0/0:28,0:28:63:0,63,849	0/0:90,0:90:99:0,196,2604	0/0:102,0:102:99:0,220,2986	0/0:61,0:61:99:0,117,1613	0/0:62,0:62:99:0,141,1889	0/0:31,0:31:75:0,75,1009	0/0:31,0:31:72:0,72,968	0/0:36,0:36:75:0,75,1044	0/0:38,0:38:90:0,90,1203	0/0:27,0:27:57:0,57,794	0/0:41,0:41:81:0,81,1110	0/0:31,0:31:75:0,75,1020	0/1:28,34:62:99:806,0,789	0/0:87,0:87:99:0,190,2572	0/0:23,0:23:48:0,48,650	0/0:52,0:52:99:0,105,1432
1	307	uce-623_placidochromis_ornatus_1	G	A	805.39	PASS	.	GT:AD:DP:GQ:PL	0/0:52,0:52:99:0,111,1513	1/1:0,29:29:63:865,63,0	0/0:36,0:36:78:0,78,1074	0/0:54,0:54:99:0,132,1751	0/0:65,0:66:99:0,150,2011	0/0:89,0:89:99:0,211,2804	0/0:43,0:43:99:0,99,1334	0/0:41,0:41:96:0,96,1302	0/0:44,0:44:93:0,93,1261	0/0:29,0:29:63:0,63,821	0/0:32,0:32:66:0,66,896	0/0:54,0:55:99:0,123,1644	0/0:44,0:44:87:0,87,1193	0/0:43,0:43:96:0,96,1289	0/0:85,0:85:99:0,205,2748	0/0:99,0:99:99:0,223,2993	0/0:40,0:40:90:0,90,1230	0/0:86,0:87:99:0,187,2513	0/0:89,0:90:99:0,211,2767	0/0:79,0:79:99:0,169,2243	0/0:82,0:82:99:0,181,2395	0/0:48,0:48:99:0,114,1547	0/0:126,0:126:99:0,271,3668	0/0:32,0:32:72:0,72,991	0/0:41,0:41:87:0,87,1204	0/0:48,0:48:99:0,102,1389	0/0:13,0:13:36:0,36,481	0/0:40,0:40:90:0,90,1218	0/0:80,0:80:99:0,157,2137	0/0:72,0:72:99:0,141,1945	0/0:75,0:75:99:0,172,2260	0/0:92,0:92:99:0,187,2577	0/0:88,0:88:99:0,181,2434	0/0:33,0:33:72:0,72,974	0/0:109,0:109:99:0,229,3103	0/0:109,0:109:99:0,226,3049	0/0:66,0:66:99:0,126,1751	0/0:65,0:65:99:0,144,1945	0/0:34,0:34:84:0,84,1116	0/0:30,0:30:69:0,69,941	0/0:38,0:38:84:0,84,1134	0/0:43,0:43:99:0,108,1454	0/0:27,0:27:57:0,57,790	0/0:44,0:44:84:0,84,1122	0/0:32,0:32:78:0,78,1043	0/0:70,0:70:99:0,157,2113	0/0:88,0:88:99:0,196,2642	0/0:23,0:23:54:0,54,701	0/0:55,0:55:99:0,111,1537
1	327	uce-623_placidochromis_ornatus_1	G	C	4003.97	PASS	.	GT:AD:DP:GQ:PL	0/0:61,0:62:99:0,126,1753	0/0:38,0:38:78:0,78,1075	0/0:46,0:46:96:0,96,1347	0/0:66,0:66:99:0,150,2002	0/0:72,0:72:99:0,160,2155	0/0:106,0:106:99:0,235,3124	0/0:49,0:49:99:0,105,1454	0/0:46,0:46:99:0,108,1461	0/0:57,0:57:99:0,123,1643	0/0:41,0:41:90:0,90,1245	0/0:39,0:39:87:0,87,1200	0/1:30,37:68:99:892,0,783	0/0:46,0:46:96:0,96,1330	0/0:50,0:50:99:0,102,1424	0/0:92,0:92:99:0,211,2779	0/0:114,0:114:99:0,238,3223	0/0:49,0:49:99:0,102,1418	0/0:97,0:98:99:0,217,2911	0/0:108,0:108:99:0,244,3277	0/0:93,0:93:99:0,202,2733	0/0:102,0:102:99:0,202,2725	0/1:16,37:53:99:1034,0,366	0/0:138,0:139:99:0,298,4061	0/0:38,0:38:84:0,84,1168	0/0:45,0:45:93:0,93,1303	0/0:57,0:57:99:0,120,1631	0/1:9,10:19:99:262,0,244	0/0:40,0:40:93:0,93,1271	0/0:83,0:83:99:0,169,2298	0/0:92,0:93:99:0,175,2408	0/0:100,0:100:99:0,199,2722	0/0:107,0:107:99:0,214,2957	0/0:107,0:107:99:0,223,3037	0/0:45,0:45:87:0,87,1224	0/0:138,0:138:99:0,271,3738	0/0:135,0:135:99:0,271,3740	0/0:75,0:75:99:0,144,2010	0/0:79,0:79:99:0,175,2357	0/0:40,0:40:93:0,93,1275	0/0:35,0:35:78:0,78,1079	0/0:44,0:44:87:0,87,1219	0/0:49,0:49:99:0,111,1526	0/0:42,0:42:81:0,81,1148	1/1:0,49:49:99:1425,105,0	0/1:20,18:38:99:492,0,528	0/0:78,1:79:99:0,175,2354	0/0:99,0:99:99:0,220,2967	0/0:25,0:25:63:0,63,843	0/0:68,0:68:99:0,138,1925
1	342	uce-623_placidochromis_ornatus_1	C	T	860.25	PASS	.	GT:AD:DP:GQ:PL	0/0:73,0:73:99:0,147,2027	0/0:39,0:39:75:0,75,1014	0/0:51,0:51:99:0,102,1401	0/0:72,0:72:99:0,154,2066	0/0:82,0:82:99:0,172,2323	0/0:122,0:122:99:0,265,3555	0/0:55,0:55:99:0,117,1572	0/0:50,0:50:99:0,111,1490	0/0:70,0:70:99:0,144,1973	0/0:46,0:46:99:0,99,1366	0/0:39,0:39:84:0,84,1122	0/1:44,36:80:99:900,0,1062	0/0:51,0:51:99:0,102,1407	0/0:54,0:54:99:0,111,1508	0/0:99,0:100:99:0,232,3080	0/0:132,0:132:99:0,283,3813	0/0:54,0:54:99:0,108,1521	0/0:104,0:105:99:0,229,3083	0/0:126,0:127:99:0,274,3671	0/0:114,2:116:99:0,192,3085	0/0:110,0:110:99:0,220,3009	0/0:57,0:58:99:0,126,1735	0/0:154,0:154:99:0,313,4286	0/0:42,0:43:93:0,93,1241	0/0:48,0:48:99:0,99,1348	0/0:55,0:55:99:0,117,1572	0/0:29,0:29:60:0,60,834	0/0:46,0:46:99:0,102,1383	0/0:90,0:90:99:0,187,2556	0/0:105,0:106:99:0,205,2836	0/0:102,0:102:99:0,202,2778	0/0:118,0:118:99:0,235,3219	0/0:114,0:115:99:0,232,3178	0/0:53,0:53:99:0,102,1425	0/0:154,0:154:99:0,304,4194	0/0:150,0:150:99:0,295,4079	0/0:84,2:86:99:0,115,2128	0/0:92,0:92:99:0,190,2565	0/0:47,0:47:99:0,99,1325	0/0:35,0:35:78:0,78,1045	0/0:56,0:56:99:0,114,1594	0/0:54,0:54:99:0,114,1552	0/0:41,0:41:78:0,78,1064	0/0:63,0:63:99:0,120,1648	0/0:47,0:47:99:0,99,1328	0/0:86,0:86:99:0,181,2463	0/0:107,0:107:99:0,220,3012	0/0:29,0:29:63:0,63,833	0/0:73,0:74:99:0,141,1909
1	510	uce-623_placidochromis_ornatus_1	T	G	457.95	PASS	.	GT:AD:DP:GQ:PL	0/0:25,0:25:60:0,60,789	0/0:13,0:13:30:0,30,407	0/0:18,0:18:42:0,42,553	0/0:33,0:33:87:0,87,1114	0/0:36,0:36:93:0,93,1168	0/0:43,0:43:99:0,120,1546	0/0:20,0:20:57:0,57,722	0/0:27,0:27:75:0,75,969	0/0:32,0:32:78:0,78,999	0/0:23,0:23:60:0,60,776	0/0:18,0:18:42:0,42,515	0/0:26,0:26:66:0,66,849	0/0:13,0:13:33:0,33,419	0/0:23,0:23:51:0,51,677	0/0:53,0:53:99:0,135,1732	0/0:42,0:43:99:0,108,1377	0/0:15,0:15:36:0,36,439	0/0:49,0:49:99:0,117,1561	0/0:55,0:55:99:0,135,1769	0/0:38,0:38:99:0,105,1347	0/0:36,0:36:96:0,96,1266	0/0:32,0:32:87:0,87,1128	0/0:56,0:57:99:0,138,1794	0/0:17,0:17:42:0,42,545	0/0:17,0:17:51:0,51,647	0/0:17,0:17:42:0,42,560	0/0:15,0:15:36:0,36,464	0/0:25,0:25:54:0,54,720	0/0:37,0:38:87:0,87,1122	0/0:21,0:21:57:0,57,732	0/0:18,0:18:51:0,51,652	0/0:30,0:30:75:0,75,930	0/0:42,0:42:99:0,108,1360	0/0:12,0:13:30:0,30,370	0/0:57,0:57:99:0,135,1775	0/0:43,0:43:99:0,111,1456	0/0:15,0:15:39:0,39,509	0/0:25,0:25:66:0,66,864	0/0:20,0:20:39:0,39,545	0/0:19,0:19:54:0,54,677	0/0:22,0:22:51:0,51,665	0/0:28,0:28:66:0,66,857	1/1:0,14:14:39:517,39,0	0/0:21,0:21:60:0,60,764	0/0:33,0:33:78:0,78,1053	0/0:49,0:49:99:0,123,1584	0/0:34,0:34:81:0,81,1036	0/0:10,0:10:27:0,27,331	0/0:19,0:19:48:0,48,619
1	534	uce-623_placidochromis_ornatus_1	G	A	50.26	PASS	.	GT:AD:DP:GQ:PL	0/0:23,0:23:66:0,66,873	0/0:6,0:6:18:0,18,240	0/0:15,0:15:39:0,39,526	0/0:19,0:19:51:0,51,661	0/0:31,0:31:81:0,81,1034	0/0:34,2:36:21:0,21,1131	0/0:15,0:15:45:0,45,596	0/0:23,0:23:63:0,63,826	0/0:26,0:26:72:0,72,920	0/0:18,0:18:51:0,51,669	0/0:12,0:12:36:0,36,476	0/0:20,0:20:51:0,51,649	0/0:7,0:7:18:0,18,232	0/0:17,0:17:51:0,51,680	0/0:47,0:47:99:0,117,1514	0/0:35,0:35:96:0,96,1236	0/0:15,0:15:42:0,42,540	0/0:35,0:35:93:0,93,1200	0/0:42,0:42:99:0,117,1492	0/0:27,0:27:75:0,75,968	0/0:24,0:24:60:0,60,766	0/0:22,0:22:66:0,66,852	0/0:35,0:35:90:0,90,1152	0/0:13,0:13:36:0,36,476	0/0:16,0:16:45:0,45,597	0/0:13,0:13:36:0,36,474	0/1:7,3:10:90:90,0,246	0/0:14,0:14:42:0,42,552	0/0:23,0:23:60:0,60,779	0/0:15,0:15:45:0,45,570	0/0:13,0:13:39:0,39,502	0/0:27,0:27:72:0,72,929	0/0:30,0:30:78:0,78,993	0/0:9,0:9:27:0,27,356	0/0:43,0:43:99:0,114,1466	0/0:33,0:33:93:0,93,1200	0/0:10,0:10:27:0,27,347	0/0:17,0:17:51:0,51,645	0/0:13,0:13:36:0,36,472	0/0:16,0:16:45:0,45,605	0/0:15,0:15:42:0,42,565	0/0:21,0:21:63:0,63,812	0/0:9,0:9:27:0,27,352	0/0:19,0:19:45:0,45,582	0/0:20,0:20:54:0,54,722	0/0:44,0:44:99:0,111,1446	0/0:23,0:23:57:0,57,745	0/0:10,0:10:30:0,30,400	0/0:16,0:16:45:0,45,593
1	153	uce-120_placidochromis_ornatus_1	T	A	133.8	PASS	.	GT:AD:DP:GQ:PL	0/0:7,0:7:18:0,18,245	0/1:4,1:5:25:25,0,141	0/0:4,0:4:9:0,9,121	0/0:9,0:9:27:0,27,351	0/0:12,0:12:27:0,27,365	0/0:12,0:12:30:0,30,380	0/0:6,0:6:18:0,18,236	0/0:13,0:13:39:0,39,503	0/0:9,0:9:21:0,21,283	0/0:10,1:11:24:0,24,304	0/0:6,0:6:15:0,15,191	0/1:8,1:9:12:12,0,251	0/0:7,0:7:18:0,18,228	0/0:13,0:13:36:0,36,446	0/0:4,0:4:9:0,9,118	0/0:13,1:14:0:0,0,391	0/0:7,0:7:18:0,18,245	0/1:9,1:10:9:9,0,310	0/0:11,0:11:30:0,30,373	0/0:12,0:12:36:0,36,465	0/0:4,0:4:9:0,9,104	0/0:14,0:14:39:0,39,487	0/1:10,3:13:46:46,0,292	0/0:7,0:7:18:0,18,237	0/0:7,0:7:21:0,21,280	0/0:4,0:4:12:0,12,157	0/0:8,0:8:15:0,15,210	0/0:9,0:9:27:0,27,331	0/0:7,0:7:21:0,21,262	0/0:8,0:8:21:0,21,268	0/0:3,0:3:6:0,6,81	0/0:6,0:6:12:0,12,163	0/0:6,0:6:18:0,18,233	0/0:7,0:7:18:0,18,241	0/0:12,0:13:27:0,27,365	0/1:8,2:10:41:41,0,281	0/1:2,1:3:30:30,0,70	0/1:5,1:6:21:21,0,175	0/0:6,0:6:12:0,12,165	0/0:5,0:5:12:0,12,160	0/0:6,0:6:15:0,15,201	0/0:11,0:11:18:0,18,250	0/0:3,0:3:6:0,6,80	0/0:3,0:3:9:0,9,115	0/1:6,3:9:52:52,0,216	0/1:11,1:12:6:6,0,335	0/0:15,0:15:36:0,36,482	0/0:8,0:8:21:0,21,285	0/0:6,0:6:18:0,18,223
1	187	uce-120_placidochromis_ornatus_1	C	T	528.47	PASS	.	GT:AD:DP:GQ:PL	0/0:11,0:11:30:0,30,393	0/0:16,0:16:42:0,42,549	0/0:6,0:6:15:0,15,192	0/0:12,0:12:33:0,33,428	0/0:7,0:7:21:0,21,272	0/0:17,0:17:51:0,51,648	0/0:12,0:12:36:0,36,468	0/0:17,0:17:51:0,51,654	0/0:6,0:6:15:0,15,202	1/1:0,15:15:45:588,45,0	0/0:7,0:7:21:0,21,267	0/0:10,0:10:30:0,30,384	0/0:11,0:11:30:0,30,400	0/0:17,0:17:45:0,45,597	0/0:9,0:9:24:0,24,302	0/0:16,0:16:48:0,48,613	0/0:10,0:10:27:0,27,352	0/0:13,0:13:36:0,36,462	0/0:15,0:15:39:0,39,500	0/0:19,0:19:48:0,48,624	0/0:7,0:7:21:0,21,266	0/0:18,0:18:51:0,51,673	0/0:13,0:13:36:0,36,469	0/0:8,0:8:21:0,21,268	0/0:15,0:15:42:0,42,536	0/0:8,0:8:24:0,24,304	0/0:10,0:10:27:0,27,344	0/0:16,0:16:48:0,48,632	0/0:19,0:19:54:0,54,685	0/0:12,0:12:30:0,30,391	0/0:7,0:7:21:0,21,275	0/0:10,0:10:27:0,27,339	0/0:10,0:10:30:0,30,390	0/0:6,0:7:15:0,15,196	0/0:17,0:17:45:0,45,591	0/0:10,0:10:30:0,30,390	0/0:8,0:8:18:0,18,238	0/0:7,0:7:21:0,21,272	0/0:9,0:9:24:0,24,317	0/0:11,0:11:33:0,33,420	0/0:6,0:6:18:0,18,232	0/0:15,0:15:42:0,42,556	0/0:5,0:5:15:0,15,184	0/0:11,0:11:30:0,30,384	0/0:8,0:8:18:0,18,241	0/0:8,0:8:24:0,24,308	0/0:18,0:18:45:0,45,574	0/0:10,0:10:27:0,27,365	0/0:12,0:12:33:0,33,411
1	202	uce-120_placidochromis_ornatus_1	C	T	496.45	PASS	.	GT:AD:DP:GQ:PL	0/0:12,0:12:33:0,33,441	1/1:0,15:15:42:556,42,0	0/0:7,0:7:21:0,21,272	0/0:13,0:13:33:0,33,427	0/0:11,0:11:30:0,30,387	0/0:21,0:21:60:0,60,766	0/0:14,0:14:42:0,42,552	0/0:17,0:17:51:0,51,680	0/0:6,0:6:18:0,18,230	0/0:16,0:16:45:0,45,596	0/0:9,0:9:27:0,27,360	0/0:13,0:13:36:0,36,461	0/0:11,0:11:30:0,30,392	0/0:18,0:18:51:0,51,664	0/0:10,0:10:30:0,30,390	0/0:19,0:19:51:0,51,656	0/0:10,0:10:27:0,27,361	0/0:15,0:15:42:0,42,550	0/0:18,0:18:54:0,54,687	0/0:20,0:20:54:0,54,700	0/0:8,0:8:24:0,24,298	0/0:19,0:19:54:0,54,703	0/0:15,0:15:42:0,42,546	0/0:9,0:9:24:0,24,304	0/0:12,0:12:36:0,36,480	0/0:11,0:11:33:0,33,426	0/0:11,0:11:33:0,33,432	0/0:15,0:15:45:0,45,596	0/0:22,0:22:66:0,66,865	0/0:12,0:12:33:0,33,428	0/0:8,0:8:24:0,24,311	0/0:9,0:9:27:0,27,347	0/0:12,0:12:33:0,33,426	0/0:6,0:6:18:0,18,236	0/0:19,0:19:54:0,54,700	0/0:11,0:11:33:0,33,429	0/0:8,0:8:24:0,24,311	0/0:7,0:7:21:0,21,275	0/0:9,0:9:24:0,24,321	0/0:10,0:10:30:0,30,383	0/0:6,0:6:15:0,15,205	0/0:15,0:15:42:0,42,565	0/0:7,0:7:21:0,21,272	0/0:13,0:13:33:0,33,437	0/0:13,0:13:36:0,36,477	0/0:10,0:10:30:0,30,387	0/0:20,0:20:54:0,54,712	0/0:10,0:10:27:0,27,365	0/0:13,0:13:39:0,39,516
1	203	uce-120_placidochromis_ornatus_1	G	A	214.91	PASS	.	GT:AD:DP:GQ:PL	0/0:13,0:13:36:0,36,472	0/0:15,0:15:42:0,42,561	0/0:7,0:7:18:0,18,232	0/0:13,0:13:36:0,36,477	0/0:12,0:12:36:0,36,451	0/0:21,0:21:54:0,54,691	0/0:15,0:15:42:0,42,548	0/0:16,0:17:45:0,45,576	0/0:6,0:6:12:0,12,154	0/0:16,0:16:42:0,42,552	0/0:10,0:10:30:0,30,379	0/0:13,0:13:36:0,36,458	0/0:11,0:11:33:0,33,436	0/0:18,0:18:48:0,48,641	0/0:12,0:12:36:0,36,462	0/0:21,0:21:54:0,54,692	0/0:10,0:10:27:0,27,365	0/0:15,0:15:45:0,45,576	0/0:18,0:18:51:0,51,642	0/0:20,0:20:54:0,54,697	0/0:8,0:8:21:0,21,272	0/0:19,0:19:51:0,51,643	0/0:15,0:15:39:0,39,510	0/0:9,0:9:21:0,21,281	0/0:12,0:12:36:0,36,472	0/0:11,0:11:30:0,30,387	0/0:11,0:11:33:0,33,432	0/0:15,0:15:42:0,42,544	0/0:22,0:22:63:0,63,819	0/0:12,0:12:30:0,30,389	0/0:8,0:8:21:0,21,272	0/0:9,0:9:24:0,24,311	0/0:11,0:11:30:0,30,390	0/0:6,0:6:18:0,18,232	0/0:19,0:19:51:0,51,655	0/0:11,0:11:33:0,33,412	0/0:8,0:8:24:0,24,305	0/0:8,0:8:24:0,24,311	0/0:9,0:9:24:0,24,321	0/0:10,0:10:30:0,30,383	0/0:6,0:6:15:0,15,196	0/0:15,0:15:42:0,42,561	1/1:0,7:7:21:272,21,0	0/0:13,0:13:30:0,30,393	0/0:13,0:13:36:0,36,469	0/0:11,0:11:33:0,33,426	0/0:20,0:20:51:0,51,676	0/0:10,0:10:27:0,27,356	0/0:13,0:13:33:0,33,440
1	241	uce-120_placidochromis_ornatus_1	C	T	205.26	PASS	.	GT:AD:DP:GQ:PL	0/0:12,0:12:36:0,36,476	0/0:18,0:18:51:0,51,673	0/0:9,0:9:27:0,27,352	0/0:17,0:17:42:0,42,546	0/0:19,0:19:54:0,54,694	0/0:27,0:27:72:0,72,923	0/0:21,0:21:60:0,60,793	0/0:17,0:17:51:0,51,664	0/0:9,0:9:24:0,24,311	0/0:18,0:18:54:0,54,712	0/0:14,0:14:42:0,42,544	0/0:20,0:21:57:0,57,728	0/0:16,0:16:42:0,42,554	0/0:20,0:20:57:0,57,757	0/0:22,0:23:57:0,57,748	0/0:29,0:29:84:0,84,1055	0/0:10,0:10:27:0,27,361	0/0:25,0:25:69:0,69,902	0/0:27,0:27:78:0,78,991	0/0:31,0:31:81:0,81,1044	0/0:14,0:14:39:0,39,505	0/0:27,0:27:75:0,75,968	0/0:24,0:24:60:0,60,773	0/1:6,9:15:99:245,0,190	0/0:15,0:15:45:0,45,600	0/0:16,0:16:48:0,48,623	0/0:14,0:14:39:0,39,508	0/0:21,0:21:63:0,63,815	0/0:24,0:24:72:0,72,918	0/0:19,0:20:51:0,51,673	0/0:15,0:15:45:0,45,580	0/0:14,0:14:39:0,39,508	0/0:16,0:16:45:0,45,567	0/0:10,0:10:27:0,27,365	0/0:27,0:27:78:0,78,1006	0/0:15,0:15:45:0,45,574	0/0:15,0:15:42:0,42,527	0/0:16,0:16:48:0,48,613	0/0:10,0:10:30:0,30,392	0/0:13,0:13:36:0,36,464	0/0:9,0:9:21:0,21,285	0/0:19,0:19:57:0,57,752	0/0:7,0:7:21:0,21,272	0/0:18,0:18:48:0,48,637	0/0:16,0:16:45:0,45,601	0/0:15,0:15:45:0,45,572	0/0:27,0:27:78:0,78,1015	0/0:12,0:12:30:0,30,392	0/0:18,0:18:54:0,54,695
1	341	uce-120_placidochromis_ornatus_1	C	T	1432.25	PASS	.	GT:AD:DP:GQ:PL	0/0:52,0:52:99:0,108,1513	0/0:53,0:53:99:0,111,1517	0/0:46,0:46:99:0,105,1423	0/0:70,0:70:99:0,153,2044	0/0:70,0:70:99:0,166,2198	0/0:77,0:77:99:0,178,2342	0/0:51,0:52:99:0,120,1618	0/0:53,0:53:99:0,117,1618	0/0:40,0:40:78:0,78,1052	0/0:38,0:38:96:0,96,1297	0/0:44,0:44:99:0,102,1400	0/0:71,0:71:99:0,157,2094	0/0:61,0:61:99:0,135,1853	0/0:49,0:49:99:0,123,1649	0/0:65,0:65:99:0,153,2026	0/1:53,56:110:99:1472,0,1222	0/0:34,0:34:75:0,75,1035	0/0:82,0:82:99:0,196,2597	0/0:90,0:90:99:0,217,2856	0/0:90,0:90:99:0,208,2781	0/0:65,0:65:99:0,150,2014	0/0:62,0:62:99:0,147,1980	0/0:95,0:96:99:0,211,2834	0/0:34,0:34:78:0,78,1062	0/0:38,0:38:90:0,90,1222	0/0:63,0:63:99:0,144,1945	0/0:40,0:40:90:0,90,1236	0/0:63,0:63:99:0,141,1938	0/0:54,0:54:99:0,123,1654	0/0:75,0:76:99:0,157,2138	0/0:74,0:74:99:0,163,2200	0/0:53,0:53:99:0,126,1678	0/0:70,0:70:99:0,169,2256	0/0:52,0:52:99:0,120,1630	0/0:101,0:102:99:0,232,3124	0/0:81,0:81:99:0,172,2319	0/0:61,0:61:99:0,129,1730	0/0:81,0:81:99:0,178,2410	0/0:52,0:52:99:0,120,1633	0/0:48,0:48:99:0,105,1441	0/0:40,0:40:90:0,90,1219	0/0:59,0:59:99:0,144,1961	0/0:34,0:34:81:0,81,1110	0/0:51,0:51:99:0,114,1534	0/0:51,0:51:99:0,99,1379	0/0:74,0:74:99:0,181,2422	0/0:69,0:69:99:0,157,2087	0/0:32,0:32:75:0,75,1020	0/0:63,0:63:99:0,144,1976
1	554	uce-120_placidochromis_ornatus_1	A	G	3406.93	PASS	.	GT:AD:DP:GQ:PL	0/0:25,0:25:63:0,63,843	1/1:0,29:30:72:968,72,0	0/0:40,0:40:99:0,99,1327	0/0:50,0:50:99:0,129,1696	0/0:60,0:61:99:0,150,1978	0/0:82,0:82:99:0,184,2436	0/0:42,0:42:99:0,108,1431	0/0:30,0:31:72:0,72,973	0/0:29,0:29:63:0,63,857	0/0:31,0:31:90:0,90,1193	0/0:27,0:27:63:0,63,848	0/0:34,0:34:84:0,84,1114	0/0:35,0:36:90:0,90,1180	0/0:44,0:44:99:0,108,1461	0/0:64,0:64:99:0,157,2086	0/0:71,0:71:99:0,172,2276	0/0:45,0:45:87:0,87,1206	0/0:61,0:61:99:0,153,2030	0/0:83,0:83:99:0,181,2414	0/0:65,0:65:99:0,153,2019	0/0:49,0:49:99:0,126,1669	0/0:38,0:38:99:0,99,1313	0/0:109,0:110:99:0,256,3413	0/0:34,0:34:78:0,78,1039	0/0:29,0:29:75:0,75,1002	0/0:60,0:60:99:0,138,1843	0/0:29,0:29:66:0,66,896	0/0:52,0:54:99:0,123,1651	0/0:56,0:56:99:0,129,1742	0/0:56,0:56:99:0,123,1660	0/0:59,0:59:99:0,135,1803	0/0:61,0:61:99:0,135,1833	0/0:43,0:43:99:0,114,1465	0/0:34,0:34:75:0,75,1026	0/0:77,0:77:99:0,175,2358	0/0:68,0:68:99:0,154,2080	0/0:48,0:48:99:0,105,1401	0/0:58,0:58:99:0,141,1859	0/0:23,0:23:57:0,57,779	0/0:36,0:36:90:0,90,1204	1/1:0,35:35:81:1107,81,0	0/0:39,0:40:93:0,93,1257	1/1:0,47:47:99:1445,105,0	0/0:43,0:43:99:0,102,1350	0/0:29,0:29:75:0,75,997	0/0:76,0:76:99:0,193,2547	0/0:71,0:71:99:0,153,2058	0/0:17,0:17:42:0,42,574	0/0:38,0:38:99:0,102,1345
1	581	uce-120_placidochromis_ornatus_1	T	C	632.25	PASS	.	GT:AD:DP:GQ:PL	0/0:19,0:19:45:0,45,568	0/0:22,0:22:48:0,48,651	0/0:35,0:35:90:0,90,1155	0/0:42,0:42:99:0,99,1305	0/0:58,0:58:99:0,141,1832	0/0:56,0:56:99:0,132,1703	0/0:30,0:30:66:0,66,867	0/0:22,0:23:54:0,54,676	0/0:19,0:19:45:0,45,577	0/0:25,0:25:63:0,63,785	0/0:20,0:20:39:0,39,496	0/0:26,0:26:57:0,57,741	0/0:26,0:26:66:0,66,848	0/1:14,23:37:99:672,0,326	0/0:45,0:45:99:0,114,1427	0/0:47,0:47:99:0,123,1590	0/0:34,0:34:60:0,60,814	0/0:41,0:42:99:0,108,1363	0/0:66,0:66:99:0,141,1810	0/0:49,0:49:99:0,126,1623	0/0:38,0:38:99:0,99,1249	0/0:26,0:26:57:0,57,728	0/0:64,0:65:99:0,166,2125	0/0:26,0:26:66:0,66,841	0/0:21,0:21:54:0,54,688	0/0:52,0:52:99:0,105,1374	0/0:23,0:23:51:0,51,675	0/0:41,0:41:96:0,96,1263	0/0:44,0:44:99:0,99,1307	0/0:40,0:41:93:0,93,1216	0/0:43,0:44:99:0,108,1411	0/0:36,0:36:87:0,87,1120	0/0:35,0:35:84:0,84,1096	0/0:26,0:26:60:0,60,796	0/0:60,0:60:99:0,144,1902	0/0:48,0:48:99:0,105,1406	0/0:30,0:31:66:0,66,880	0/0:46,0:46:99:0,111,1403	0/0:15,0:15:39:0,39,521	0/0:32,0:32:75:0,75,1008	0/0:27,0:27:57:0,57,762	0/0:33,0:33:75:0,75,970	0/0:31,0:31:75:0,75,946	0/0:29,0:29:69:0,69,887	0/0:26,0:26:66:0,66,854	0/0:52,0:52:99:0,117,1545	0/0:47,1:48:81:0,81,1484	0/0:15,0:15:36:0,36,465	0/0:32,0:32:69:0,69,903
1	623	uce-120_placidochromis_ornatus_1	G	A	485.94	PASS	.	GT:AD:DP:GQ:PL	0/0:11,0:11:30:0,30,401	0/0:10,0:11:27:0,27,347	0/0:18,0:18:54:0,54,695	0/0:28,0:28:72:0,72,906	0/1:16,16:32:99:517,0,479	0/0:33,0:34:87:0,87,1105	0/0:14,0:14:39:0,39,512	0/0:20,0:20:57:0,57,700	0/0:8,0:8:18:0,18,233	0/1:8,1:11:13:13,0,285	0/0:12,0:12:33:0,33,428	0/0:19,0:19:51:0,51,640	0/0:20,0:20:57:0,57,730	0/0:21,0:22:54:0,54,687	0/0:29,0:29:87:0,87,1113	0/0:36,0:36:90:0,90,1158	0/0:16,0:17:39:0,39,526	0/0:30,0:30:84:0,84,1071	0/0:42,0:42:99:0,99,1248	0/0:29,0:29:84:0,84,1056	0/0:27,0:27:81:0,81,1046	0/0:20,0:20:54:0,54,699	0/0:35,0:36:99:0,99,1254	0/0:19,0:19:51:0,51,664	0/0:11,0:11:27:0,27,340	0/0:37,0:37:99:0,99,1273	0/0:10,0:10:27:0,27,347	0/0:24,0:25:66:0,66,873	0/0:24,0:24:66:0,66,857	0/0:29,0:30:75:0,75,977	0/0:28,1:29:81:0,81,1049	0/0:26,0:26:69:0,69,889	0/0:26,0:26:72:0,72,933	0/0:5,0:6:16:0,16,188	0/0:31,0:31:78:0,78,1013	0/0:22,0:22:66:0,66,845	0/0:17,0:17:45:0,45,587	0/0:29,0:29:69:0,69,881	0/0:10,0:10:30:0,30,392	0/0:24,0:24:63:0,63,810	0/0:13,0:13:36:0,36,465	0/0:16,0:16:45:0,45,566	0/0:16,0:16:42:0,42,565	0/0:12,0:12:30:0,30,389	0/0:14,0:14:42:0,42,548	0/0:30,0:30:81:0,81,1055	0/0:25,0:25:60:0,60,771	0/0:8,0:9:22:0,22,268	0/0:24,0:25:63:0,63,819
1	651	uce-120_placidochromis_ornatus_1	A	T	263.22	PASS	.	GT:AD:DP:GQ:PL	0/0:13,0:13:30:0,30,406	0/0:12,0:12:33:0,33,441	0/0:10,0:10:27:0,27,326	0/0:26,0:26:69:0,69,897	0/0:22,0:22:63:0,63,815	0/0:30,0:30:84:0,84,1102	0/0:11,0:11:30:0,30,384	0/0:20,0:20:51:0,51,681	0/0:11,0:11:24:0,24,319	0/0:7,0:7:21:0,21,280	0/0:7,0:7:21:0,21,280	0/0:21,0:21:54:0,54,712	0/0:15,0:15:39:0,39,521	0/0:11,0:11:33:0,33,440	0/0:21,0:21:63:0,63,818	0/0:25,0:25:72:0,72,930	0/0:13,0:13:39:0,39,516	0/0:17,0:17:48:0,48,623	0/0:30,0:30:84:0,84,1094	0/0:27,0:27:75:0,75,963	0/0:13,0:13:36:0,36,469	0/0:11,0:11:30:0,30,396	0/0:24,0:24:66:0,66,856	0/0:15,0:15:45:0,45,592	0/0:9,0:9:24:0,24,325	0/0:31,0:31:84:0,84,1105	0/1:7,2:9:21:21,0,244	0/0:15,0:15:42:0,42,552	0/0:16,0:16:45:0,45,569	0/0:24,0:24:57:0,57,736	0/0:22,0:22:60:0,60,763	0/0:23,0:23:60:0,60,796	0/0:19,0:19:54:0,54,707	0/0:3,0:3:9:0,9,116	0/0:24,0:24:63:0,63,842	0/0:24,0:24:63:0,63,832	0/0:10,0:10:30:0,30,380	0/0:25,0:25:69:0,69,901	0/0:6,0:6:18:0,18,232	0/0:17,0:17:51:0,51,640	0/0:13,0:13:33:0,33,450	0/1:4,9:13:99:295,0,121	0/0:15,0:15:39:0,39,513	0/0:9,0:9:27:0,27,347	0/0:13,0:13:33:0,33,446	0/0:20,0:20:60:0,60,780	0/0:16,0:16:42:0,42,544	0/0:11,0:11:33:0,33,440	0/0:14,0:14:42:0,42,560
1	774	uce-120_placidochromis_ornatus_1	G	A	84.85	PASS	.	GT:AD:DP:GQ:PL	0/0:2,0:2:3:0,3,45	1/1:0,1:1:3:40,3,0	./.:.:.:.:.	0/0:4,0:4:9:0,9,118	0/0:6,0:6:15:0,15,196	0/0:11,0:11:30:0,30,387	0/0:2,0:2:6:0,6,80	0/0:4,0:4:9:0,9,121	./.:.:.:.:.	0/0:6,0:6:18:0,18,240	0/0:3,0:3:9:0,9,120	0/0:2,0:2:3:0,3,39	0/0:4,0:4:9:0,9,121	0/0:1,0:1:3:0,3,40	0/0:10,0:10:27:0,27,353	0/0:5,0:5:15:0,15,197	0/0:5,0:5:15:0,15,200	0/0:3,0:3:9:0,9,115	0/0:5,0:5:12:0,12,140	0/0:8,0:8:21:0,21,275	0/0:7,0:7:18:0,18,241	0/0:1,0:1:3:0,3,40	0/0:3,0:3:6:0,6,79	0/0:5,0:5:12:0,12,165	0/0:3,0:3:9:0,9,116	0/0:4,0:4:12:0,12,157	0/0:2,0:2:6:0,6,80	0/0:5,0:5:15:0,15,187	0/0:6,0:6:15:0,15,199	0/0:1,0:1:3:0,3,36	./.:.:.:.:.	0/0:7,0:7:21:0,21,260	0/0:1,0:1:3:0,3,39	./.:.:.:.:.	0/0:2,0:2:3:0,3,45	0/0:2,0:2:6:0,6,79	./.:.:.:.:.	0/0:4,0:4:9:0,9,123	0/0:1,0:1:3:0,3,40	0/1:3,3:6:98:98,0,102	0/0:2,0:2:6:0,6,72	0/0:4,0:4:12:0,12,152	0/0:2,0:2:6:0,6,80	0/0:2,0:2:6:0,6,75	0/0:4,0:4:12:0,12,156	0/0:5,0:5:12:0,12,157	0/0:4,0:4:12:0,12,154	0/0:6,0:6:18:0,18,240	0/0:5,0:5:15:0,15,200
1	805	uce-120_placidochromis_ornatus_1	A	G	3916.99	PASS	.	GT:AD:DP:GQ:PL	./.:.:.:.:.	./.:.:.:.:.	./.:.:.:.:.	1/1:0,2:2:6:75,6,0	1/1:0,2:2:6:75,6,0	1/1:0,7:7:21:264,21,0	./.:.:.:.:.	1/1:0,3:3:9:116,9,0	./.:.:.:.:.	1/1:0,3:3:9:116,9,0	1/1:0,3:3:9:116,9,0	1/1:0,1:1:3:36,3,0	1/1:0,4:4:9:125,9,0	1/1:0,1:1:3:40,3,0	1/1:0,10:10:24:306,24,0	1/1:0,4:4:12:140,12,0	1/1:0,3:3:9:116,9,0	1/1:0,6:6:12:168,12,0	1/1:0,4:4:12:157,12,0	1/1:0,4:4:12:157,12,0	1/1:0,6:6:15:196,15,0	./.:.:.:.:.	1/1:0,2:2:6:79,6,0	0/0:3,0:3:6:0,6,72	1/1:0,1:1:3:40,3,0	0/0:2,0:2:6:0,6,75	0/1:1,1:2:34:34,0,34	1/1:0,4:4:12:160,12,0	1/1:0,4:4:12:140,12,0	./.:.:.:.:.	./.:.:.:.:.	1/1:0,5:5:15:193,15,0	1/1:0,1:1:3:39,3,0	./.:.:.:.:.	0/1:2,1:3:33:33,0,39	1/1:0,2:2:6:79,6,0	./.:.:.:.:.	./.:.:.:.:.	1/1:0,1:1:3:40,3,0	1/1:0,5:5:15:196,15,0	1/1:0,1:1:3:40,3,0	1/1:0,2:2:6:76,6,0	1/1:0,1:1:3:40,3,0	1/1:0,1:1:3:39,3,0	1/1:0,1:1:3:40,3,0	1/1:0,4:4:9:115,9,0	1/1:0,2:2:6:79,6,0	1/1:0,5:5:15:192,15,0	0/1:1,4:5:21:145,0,21
1	86	uce-1330_placidochromis_ornatus_1	C	T	193.3	PASS	.	GT:AD:DP:GQ:PL	0/0:13,0:13:33:0,33,385	0/0:9,0:10:24:0,24,292	0/0:9,0:9:24:0,24,272	0/0:19,0:19:48:0,48,614	0/0:30,0:30:81:0,81,1052	0/0:32,0:32:93:0,93,1178	0/0:9,0:9:18:0,18,218	0/0:8,0:8:21:0,21,251	0/0:15,0:15:42:0,42,547	0/0:12,0:13:36:0,36,438	0/0:11,0:12:27:0,27,323	0/0:14,0:14:36:0,36,462	0/0:12,0:12:30:0,30,375	0/0:8,0:8:18:0,18,232	0/0:26,0:27:78:0,78,1003	0/0:32,0:34:90:0,90,1162	0/0:8,0:8:21:0,21,259	0/0:19,0:20:57:0,57,734	0/0:31,0:31:87:0,87,1106	0/0:23,0:23:63:0,63,805	0/0:27,0:27:81:0,81,1045	0/0:11,0:11:33:0,33,388	0/0:29,0:29:75:0,75,940	0/0:11,0:11:33:0,33,388	0/0:8,0:8:15:0,15,179	0/0:15,0:15:45:0,45,580	0/0:13,0:13:27:0,27,345	0/0:13,0:14:24:0,24,286	0/0:19,0:19:54:0,54,687	0/0:14,0:14:42:0,42,534	0/0:9,0:9:27:0,27,344	0/1:8,7:15:99:233,0,224	0/0:21,0:21:57:0,57,737	0/0:6,0:6:18:0,18,232	0/0:13,0:13:36:0,36,465	0/0:9,0:9:27:0,27,347	0/0:10,0:10:30:0,30,373	0/0:12,0:12:36:0,36,462	0/0:7,0:7:12:0,12,160	0/0:10,0:11:24:0,24,312	0/0:6,0:6:18:0,18,211	0/0:11,0:11:24:0,24,303	0/0:12,0:12:36:0,36,451	0/0:26,0:26:75:0,75,966	0/0:5,0:5:15:0,15,165	0/0:18,0:18:48:0,48,613	0/0:25,0:25:75:0,75,952	0/0:7,0:7:15:0,15,183	0/0:17,0:19:36:0,36,456
1	120	uce-1330_placidochromis_ornatus_1	C	T	1657.89	PASS	.	GT:AD:DP:GQ:PL	0/0:19,0:19:57:0,57,740	0/0:11,0:11:30:0,30,400	0/0:8,0:8:21:0,21,276	0/0:27,0:27:75:0,75,947	0/0:39,0:39:99:0,111,1411	0/0:34,0:34:99:0,99,1255	0/0:11,0:11:33:0,33,428	0/0:10,0:10:30:0,30,392	0/0:18,0:18:51:0,51,631	0/0:14,0:14:42:0,42,556	0/0:16,0:16:48:0,48,610	0/0:20,0:20:57:0,57,726	0/0:16,0:16:42:0,42,556	0/0:10,0:10:30:0,30,387	0/0:35,0:35:99:0,105,1354	0/0:44,0:44:99:0,120,1513	0/0:13,0:13:36:0,36,464	0/0:33,0:33:96:0,96,1217	0/0:50,0:50:99:0,141,1807	0/0:35,0:35:96:0,96,1226	1/1:0,32:32:93:1181,93,0	1/1:1,15:16:8:556,8,0	0/0:41,0:41:99:0,114,1443	0/0:13,0:13:36:0,36,468	0/0:14,0:14:42:0,42,521	0/0:22,0:22:60:0,60,765	0/0:16,0:16:39:0,39,513	0/0:20,0:20:54:0,54,716	0/0:29,0:29:81:0,81,1026	0/0:21,0:21:63:0,63,794	0/0:21,0:21:60:0,60,774	0/0:24,0:24:66:0,66,840	0/0:34,0:34:99:0,99,1278	0/0:12,0:12:33:0,33,440	0/0:21,0:21:54:0,54,709	0/0:13,0:13:39:0,39,508	0/0:19,0:19:57:0,57,737	0/0:19,0:19:51:0,51,648	0/0:8,0:8:24:0,24,316	0/0:12,0:12:36:0,36,468	0/0:8,0:8:24:0,24,320	0/0:20,0:20:60:0,60,788	0/0:18,0:18:51:0,51,663	0/0:31,0:31:90:0,90,1144	0/0:10,0:10:30:0,30,388	0/0:31,0:31:87:0,87,1115	0/0:30,0:30:84:0,84,1084	0/0:10,0:10:30:0,30,376	0/0:17,0:17:51:0,51,676
1	241	uce-1330_placidochromis_ornatus_1	G	A	1222.25	PASS	.	GT:AD:DP:GQ:PL	0/0:57,0:57:99:0,132,1775	0/0:34,0:34:84:0,84,1136	0/0:25,0:27:60:0,60,808	0/0:119,0:119:99:0,238,3239	0/0:112,0:112:99:0,253,3338	0/0:96,0:96:99:0,205,2751	0/0:35,0:35:72:0,72,1008	0/0:48,0:49:99:0,102,1411	0/0:58,0:58:99:0,117,1522	0/0:59,0:59:99:0,123,1683	0/0:30,0:30:75:0,75,1011	0/0:84,0:84:99:0,166,2235	0/0:66,0:66:99:0,138,1905	0/0:67,0:67:99:0,147,2011	0/0:145,0:145:99:0,310,4127	0/0:120,0:120:99:0,253,3386	0/0:67,0:67:99:0,138,1914	0/0:108,0:108:99:0,226,3040	0/0:142,0:142:99:0,304,4121	0/0:144,0:144:99:0,307,4154	0/0:120,0:120:99:0,247,3328	0/0:58,0:58:99:0,120,1674	0/0:166,0:166:99:0,337,4553	0/0:36,0:36:84:0,84,1158	0/0:42,0:42:99:0,99,1346	0/0:81,0:81:99:0,181,2415	0/0:47,0:47:96:0,96,1317	0/0:56,0:56:99:0,123,1695	0/0:96,0:96:99:0,211,2831	0/0:83,0:83:99:0,175,2352	0/0:111,0:111:99:0,220,3034	0/0:87,0:87:99:0,175,2406	0/0:115,0:115:99:0,238,3210	0/0:48,0:48:99:0,99,1375	0/0:152,0:152:99:0,292,4079	0/0:99,0:99:99:0,205,2771	0/0:88,0:88:99:0,175,2408	0/0:99,0:99:99:0,211,2830	0/0:44,0:44:90:0,90,1236	0/0:50,0:50:99:0,117,1592	0/0:45,0:45:87:0,87,1232	0/0:71,0:71:99:0,150,2074	0/0:60,0:60:99:0,120,1687	0/0:89,0:89:99:0,196,2582	0/0:36,0:36:81:0,81,1118	0/0:106,0:106:99:0,238,3137	0/1:67,52:119:99:1262,0,1624	0/0:29,0:29:69:0,69,932	0/0:56,0:56:99:0,120,1633
1	466	uce-1330_placidochromis_ornatus_1	C	G	180.47	PASS	.	GT:AD:DP:GQ:PL	0/0:8,0:8:24:0,24,303	0/0:12,0:12:36:0,36,472	0/0:7,0:7:21:0,21,272	0/0:17,1:18:48:0,48,586	0/0:24,0:24:66:0,66,848	0/0:20,0:20:60:0,60,768	0/0:12,0:12:33:0,33,441	0/0:13,0:13:39:0,39,516	0/0:11,0:11:30:0,30,376	0/0:4,0:4:12:0,12,160	0/0:11,0:11:30:0,30,396	0/0:18,1:19:51:0,51,662	0/0:9,0:9:27:0,27,356	0/0:13,0:13:39:0,39,504	0/0:40,0:40:99:0,114,1480	0/0:18,0:18:54:0,54,701	0/0:13,0:13:39:0,39,508	0/0:24,0:24:72:0,72,931	0/0:34,0:34:93:0,93,1215	0/0:36,0:36:99:0,99,1276	0/0:21,0:21:57:0,57,740	0/0:11,0:11:33:0,33,436	0/0:42,0:42:99:0,117,1524	0/0:9,0:9:27:0,27,356	0/0:11,0:11:33:0,33,424	0/0:21,0:21:63:0,63,813	0/0:12,0:12:36:0,36,460	0/0:17,0:17:51:0,51,661	0/0:15,0:15:45:0,45,563	0/0:17,0:17:51:0,51,665	0/0:15,0:15:42:0,42,544	0/0:14,0:14:42:0,42,537	0/0:22,0:22:63:0,63,796	0/0:6,0:6:18:0,18,240	0/0:24,0:24:63:0,63,815	0/0:15,0:15:36:0,36,465	0/0:5,0:5:12:0,12,157	0/0:19,0:19:57:0,57,747	0/0:9,0:9:24:0,24,313	0/0:11,0:11:33:0,33,418	0/0:7,0:7:21:0,21,280	0/0:16,0:16:48:0,48,640	1/1:0,6:6:18:236,18,0	0/0:15,0:15:39:0,39,505	0/0:14,0:14:36:0,36,482	0/0:27,0:27:75:0,75,963	0/0:17,0:17:48:0,48,629	0/0:11,0:11:33:0,33,428	0/0:22,0:22:60:0,60,798
1	470	uce-1330_placidochromis_ornatus_1	T	G	510	PASS	.	GT:AD:DP:GQ:PL	0/0:8,0:8:18:0,18,232	0/0:12,0:12:36:0,36,442	0/0:7,0:7:21:0,21,280	0/0:17,0:17:51:0,51,652	0/0:23,0:23:69:0,69,895	0/0:20,0:20:51:0,51,654	0/0:13,0:13:30:0,30,389	0/0:13,0:13:30:0,30,379	0/0:10,0:10:24:0,24,304	0/0:4,0:4:6:0,6,72	0/0:11,0:11:33:0,33,424	0/0:18,0:18:48:0,48,613	1/1:0,9:9:27:352,27,0	0/1:6,7:13:99:229,0,184	0/0:37,0:37:99:0,102,1322	0/0:18,0:18:45:0,45,560	0/0:13,0:13:39:0,39,474	0/0:21,0:21:60:0,60,760	0/0:36,0:36:93:0,93,1187	0/0:37,0:37:99:0,105,1319	0/0:22,0:22:63:0,63,811	0/0:11,0:11:33:0,33,415	0/0:41,0:41:99:0,114,1449	0/0:8,0:8:24:0,24,300	0/0:9,0:9:27:0,27,348	0/0:20,0:20:57:0,57,737	0/0:11,0:11:30:0,30,379	0/0:14,0:14:42:0,42,540	0/0:13,0:13:39:0,39,505	0/0:16,0:16:48:0,48,589	0/0:15,0:15:45:0,45,587	0/0:14,0:14:42:0,42,527	0/0:19,0:19:54:0,54,694	0/0:6,0:6:18:0,18,236	0/0:22,0:22:60:0,60,779	0/0:14,0:14:39:0,39,508	0/0:5,0:5:15:0,15,193	0/0:19,0:19:54:0,54,688	0/0:8,0:8:21:0,21,268	0/0:10,0:10:27:0,27,340	0/0:8,0:8:15:0,15,196	0/0:16,0:16:39:0,39,486	0/0:7,0:7:21:0,21,247	0/0:14,0:14:39:0,39,491	0/0:13,0:13:30:0,30,389	0/0:26,1:27:41:0,41,789	0/0:17,0:17:51:0,51,630	0/0:11,0:11:30:0,30,380	0/0:21,0:21:54:0,54,697
1	603	uce-1330_placidochromis_ornatus_1	G	A	165.41	PASS	.	GT:AD:DP:GQ:PL	0/0:4,0:4:9:0,9,116	0/0:2,0:2:6:0,6,76	0/0:3,0:3:9:0,9,116	0/0:4,0:4:9:0,9,117	0/0:6,0:6:18:0,18,233	0/0:7,0:7:18:0,18,241	0/0:9,0:9:24:0,24,325	0/0:4,0:4:12:0,12,156	0/0:1,0:1:3:0,3,39	0/0:4,0:4:12:0,12,139	0/0:3,0:3:9:0,9,120	0/0:7,0:7:21:0,21,269	0/0:3,0:3:9:0,9,120	0/0:4,0:4:12:0,12,156	0/0:14,0:14:39:0,39,480	0/1:3,6:9:91:195,0,91	./.:.:.:.:.	0/0:7,0:7:15:0,15,202	0/0:10,0:10:30:0,30,387	0/0:8,0:8:24:0,24,311	0/0:6,0:6:15:0,15,189	0/0:1,0:1:3:0,3,32	0/0:8,0:8:24:0,24,308	0/0:2,0:2:6:0,6,76	0/0:6,0:6:15:0,15,197	0/0:6,0:6:15:0,15,199	0/0:1,0:1:3:0,3,40	0/0:1,0:1:3:0,3,40	0/0:4,0:4:9:0,9,118	0/0:2,0:2:6:0,6,75	0/0:3,0:3:6:0,6,84	0/0:2,0:2:3:0,3,45	0/0:7,0:7:21:0,21,275	0/0:2,0:2:6:0,6,80	0/1:5,1:6:21:21,0,142	0/0:4,0:4:12:0,12,157	./.:.:.:.:.	0/0:7,0:7:18:0,18,228	0/0:3,0:3:9:0,9,120	0/0:3,0:3:9:0,9,120	0/0:1,0:1:3:0,3,40	0/0:3,0:3:6:0,6,80	0/0:2,0:2:6:0,6,80	0/0:4,0:4:12:0,12,154	0/0:5,0:5:15:0,15,179	0/0:5,0:5:12:0,12,157	0/0:2,0:2:6:0,6,79	0/0:4,0:4:12:0,12,156	0/0:5,0:5:12:0,12,165
1	615	uce-1330_placidochromis_ornatus_1	C	T	48.56	PASS	.	GT:AD:DP:GQ:PL	0/0:3,0:3:6:0,6,85	1/1:0,1:1:3:36,3,0	0/0:3,0:3:9:0,9,120	0/0:2,0:2:3:0,3,45	0/0:6,0:6:15:0,15,197	0/0:6,0:6:15:0,15,199	0/0:9,0:9:24:0,24,321	0/0:3,0:3:9:0,9,120	0/0:1,0:1:3:0,3,39	0/0:4,0:4:12:0,12,160	0/0:3,0:3:9:0,9,120	0/0:6,0:6:18:0,18,233	0/0:3,0:3:9:0,9,120	0/0:5,0:5:15:0,15,196	0/0:10,0:10:30:0,30,390	0/0:9,0:9:27:0,27,337	0/0:1,0:1:3:0,3,40	0/0:6,0:6:15:0,15,202	0/0:6,0:6:18:0,18,233	0/0:5,0:5:15:0,15,187	0/0:6,0:6:18:0,18,233	0/0:1,0:1:3:0,3,40	0/0:7,0:7:21:0,21,272	0/0:2,0:2:6:0,6,80	0/0:5,0:5:12:0,12,165	0/0:5,0:5:12:0,12,163	0/0:1,0:1:3:0,3,40	0/0:1,0:1:3:0,3,40	0/0:4,0:4:12:0,12,157	0/0:2,0:2:6:0,6,79	0/0:3,0:3:6:0,6,84	0/0:2,0:2:3:0,3,45	0/0:6,0:6:18:0,18,236	0/0:2,0:2:6:0,6,80	0/0:4,0:4:9:0,9,107	0/0:3,0:3:9:0,9,118	./.:.:.:.:.	0/0:7,0:7:15:0,15,199	0/0:2,0:2:6:0,6,80	0/0:3,0:3:9:0,9,116	0/0:1,0:1:3:0,3,36	0/0:1,0:1:3:0,3,40	1/1:0,2:2:6:72,6,0	0/0:4,0:4:12:0,12,157	0/0:3,0:3:9:0,9,112	0/0:5,0:5:15:0,15,186	0/0:2,0:2:6:0,6,75	0/0:4,0:4:12:0,12,143	0/0:4,0:4:6:0,6,85
1	628	uce-1330_placidochromis_ornatus_1	G	A	132.14	PASS	.	GT:AD:DP:GQ:PL	0/0:3,0:3:6:0,6,81	./.:.:.:.:.	1/1:0,2:2:6:58,6,0	0/0:2,0:2:3:0,3,39	0/0:4,0:4:9:0,9,118	0/0:6,0:6:15:0,15,202	0/0:5,0:5:15:0,15,188	0/0:2,0:2:6:0,6,80	0/0:1,0:1:3:0,3,39	0/0:4,0:4:12:0,12,143	0/0:3,0:3:9:0,9,112	0/0:5,0:5:12:0,12,149	0/0:2,0:2:6:0,6,80	0/0:3,0:3:6:0,6,80	0/0:11,0:11:30:0,30,366	0/0:7,0:7:18:0,18,234	0/0:1,0:1:3:0,3,40	0/0:5,0:5:12:0,12,160	0/0:7,0:7:21:0,21,275	0/0:2,0:2:6:0,6,72	1/1:0,3:3:9:115,9,0	1/1:0,1:1:3:36,3,0	0/0:7,0:7:21:0,21,272	0/0:1,0:1:3:0,3,36	0/0:3,0:3:9:0,9,116	0/0:3,0:3:6:0,6,84	0/0:1,0:1:3:0,3,40	0/0:1,0:1:3:0,3,40	0/0:4,0:4:12:0,12,154	0/0:2,0:2:6:0,6,75	0/0:3,0:3:6:0,6,84	0/0:2,0:2:3:0,3,36	0/0:6,0:6:18:0,18,230	0/0:2,0:2:6:0,6,76	0/0:4,0:4:6:0,6,84	0/0:3,0:3:9:0,9,118	./.:.:.:.:.	0/0:5,0:5:12:0,12,160	0/0:1,0:1:3:0,3,40	0/0:2,0:2:6:0,6,76	./.:.:.:.:.	0/0:1,0:1:3:0,3,40	0/0:1,0:1:3:0,3,40	0/0:4,0:4:12:0,12,157	0/0:2,0:2:6:0,6,72	0/0:4,0:4:12:0,12,151	0/0:1,0:1:3:0,3,39	0/0:2,0:2:6:0,6,76	0/0:3,0:3:9:0,9,116
1	30	uce-737_placidochromis_ornatus_1	G	A	60.87	PASS	.	GT:AD:DP:GQ:PL	0/0:3,0:3:9:0,9,120	0/0:3,0:3:9:0,9,120	0/0:5,0:5:15:0,15,192	0/0:3,0:3:9:0,9,118	0/0:2,0:2:3:0,3,39	0/0:8,0:8:24:0,24,308	0/0:3,0:3:9:0,9,120	0/0:2,0:2:6:0,6,72	./.:.:.:.:.	0/1:4,3:7:99:99,0,131	./.:.:.:.:.	0/0:4,0:4:12:0,12,157	0/0:5,0:5:15:0,15,196	0/0:4,0:4:9:0,9,121	0/0:7,0:7:12:0,12,146	0/0:13,0:13:33:0,33,432	./.:.:.:.:.	0/0:6,0:6:18:0,18,233	0/0:10,0:10:27:0,27,344	0/0:5,0:5:12:0,12,157	0/0:3,0:3:9:0,9,115	0/0:3,0:3:9:0,9,120	0/0:7,0:7:15:0,15,193	0/0:2,0:2:6:0,6,76	0/0:3,0:3:9:0,9,120	0/0:6,0:6:18:0,18,233	0/0:3,0:3:9:0,9,120	0/0:7,0:7:18:0,18,237	0/0:5,0:5:15:0,15,197	0/0:6,0:6:12:0,12,163	0/0:6,0:6:15:0,15,199	0/0:4,0:4:9:0,9,120	0/0:5,0:5:12:0,12,151	./.:.:.:.:.	0/0:3,0:3:9:0,9,118	./.:.:.:.:.	0/0:3,0:3:6:0,6,84	0/0:2,0:2:3:0,3,45	0/0:4,0:4:12:0,12,160	0/0:8,0:8:24:0,24,312	0/0:3,0:3:9:0,9,116	0/0:8,0:8:24:0,24,299	./.:.:.:.:.	0/0:4,0:4:9:0,9,123	0/0:4,0:4:12:0,12,147	0/0:4,0:4:12:0,12,157	./.:.:.:.:.	0/0:1,0:1:3:0,3,40	0/0:2,0:2:6:0,6,80
1	143	uce-737_placidochromis_ornatus_1	T	C	172.56	PASS	.	GT:AD:DP:GQ:PL	0/0:8,0:8:21:0,21,276	0/0:13,0:13:36:0,36,481	0/0:14,0:14:42:0,42,560	0/0:15,0:15:39:0,39,496	0/0:16,0:16:42:0,42,544	0/0:18,0:18:51:0,51,659	0/0:9,0:9:24:0,24,316	0/0:10,0:10:30:0,30,388	0/0:2,0:2:6:0,6,62	0/0:13,0:13:39:0,39,516	0/0:3,0:3:9:0,9,120	0/0:15,0:15:42:0,42,547	0/0:11,0:11:30:0,30,374	0/0:7,0:7:18:0,18,240	0/0:20,0:20:57:0,57,716	0/0:27,0:27:78:0,78,1014	0/0:5,0:5:15:0,15,192	0/0:21,0:21:51:0,51,656	0/0:31,0:31:78:0,78,987	0/0:19,0:19:51:0,51,654	0/0:14,0:14:36:0,36,469	0/0:9,0:9:24:0,24,308	0/0:14,0:14:39:0,39,494	0/0:12,0:12:36:0,36,472	0/0:6,0:6:15:0,15,196	0/0:15,0:15:45:0,45,583	0/0:7,0:7:18:0,18,227	0/0:11,0:11:33:0,33,432	0/0:14,0:14:36:0,36,473	0/0:15,0:15:42:0,42,541	0/0:9,0:9:27:0,27,347	0/0:7,0:7:21:0,21,267	0/0:13,0:13:39:0,39,508	0/0:6,0:6:18:0,18,236	0/0:19,0:19:48:0,48,632	0/0:6,0:6:18:0,18,236	0/0:9,0:9:27:0,27,334	0/0:15,0:15:39:0,39,494	0/0:6,0:6:18:0,18,213	0/0:12,0:12:36:0,36,459	1/1:0,6:6:18:228,18,0	0/0:17,0:17:51:0,51,672	0/0:4,0:4:12:0,12,160	0/0:13,0:13:36:0,36,448	0/0:9,0:9:24:0,24,320	0/0:23,0:23:60:0,60,776	0/0:8,0:8:24:0,24,311	0/0:12,0:13:36:0,36,446	0/0:10,0:10:24:0,24,316
1	168	uce-737_placidochromis_ornatus_1	T	C	9066.39	PASS	.	GT:AD:DP:GQ:PL	0/0:9,0:9:24:0,24,321	1/1:0,14:14:39:513,39,0	1/1:0,16:16:48:632,48,0	1/1:1,17:18:9:539,9,0	0/0:20,0:20:60:0,60,774	0/0:25,0:25:75:0,75,966	0/0:12,0:12:33:0,33,437	0/0:14,0:14:42:0,42,548	0/1:2,3:5:27:103,0,27	0/0:13,0:13:39:0,39,504	0/0:5,0:5:15:0,15,200	0/0:14,0:14:39:0,39,511	1/1:0,14:14:42:540,42,0	1/1:0,13:13:39:505,39,0	0/0:22,0:22:66:0,66,862	0/0:35,0:35:99:0,99,1278	1/1:0,10:10:30:388,30,0	0/0:31,0:31:90:0,90,1159	0/0:32,0:32:87:0,87,1118	0/0:27,0:27:75:0,75,960	0/0:19,0:19:54:0,54,699	0/0:12,0:12:36:0,36,480	1/1:0,25:25:69:894,69,0	0/0:11,0:11:33:0,33,427	0/0:7,0:7:21:0,21,272	1/1:0,16:16:48:609,48,0	0/1:6,2:8:59:59,0,158	0/1:5,8:13:99:273,0,157	0/0:18,1:19:12:0,12,591	0/0:21,0:21:63:0,63,795	0/0:15,0:15:42:0,42,543	0/0:15,0:15:39:0,39,506	0/0:17,0:17:48:0,48,623	0/0:6,0:6:18:0,18,236	0/0:25,0:25:69:0,69,900	0/0:13,0:13:39:0,39,502	0/0:11,0:11:33:0,33,422	0/0:20,0:20:60:0,60,769	1/1:0,11:11:33:432,33,0	1/1:0,12:12:36:476,36,0	1/1:0,6:6:15:200,15,0	1/1:0,18:18:51:651,51,0	1/1:0,8:8:24:320,24,0	0/0:17,0:17:45:0,45,572	0/0:10,0:10:30:0,30,400	1/1:0,32:32:90:1163,90,0	1/1:0,14:14:42:547,42,0	1/1:0,14:14:39:500,39,0	0/0:13,0:13:39:0,39,499
1	484	uce-737_placidochromis_ornatus_1	T	C	8507.02	PASS	.	GT:AD:DP:GQ:PL	0/0:41,0:41:93:0,93,1247	1/1:0,37:37:78:1072,78,0	0/0:32,0:32:75:0,75,996	0/0:44,0:44:99:0,105,1410	0/0:55,0:55:99:0,147,1943	0/0:57,0:57:99:0,126,1684	0/0:28,0:28:72:0,72,958	0/0:31,0:31:81:0,81,1062	0/0:34,0:35:69:0,69,922	0/0:37,0:37:87:0,87,1163	0/0:20,0:20:45:0,45,611	0/0:52,0:52:99:0,117,1530	1/1:0,29:29:81:1070,81,0	1/1:0,29:29:69:924,69,0	0/0:64,0:64:99:0,153,2026	0/0:77,0:77:99:0,169,2234	1/1:0,22:22:54:717,54,0	0/0:58,0:58:99:0,135,1765	0/0:62,0:62:99:0,157,2052	0/0:74,0:74:99:0,163,2187	0/0:60,0:60:99:0,138,1829	0/0:36,0:36:75:0,75,1005	0/0:88,0:88:99:0,208,2742	0/0:33,0:33:78:0,78,1012	0/0:24,0:24:60:0,60,786	0/0:34,0:34:87:0,87,1145	0/0:26,0:26:69:0,69,862	0/0:38,0:39:93:0,93,1250	0/0:60,0:60:99:0,144,1895	0/0:50,0:50:99:0,111,1483	0/0:58,0:58:99:0,123,1679	0/0:71,0:71:99:0,169,2245	0/0:51,0:51:99:0,120,1621	0/0:19,0:19:42:0,42,571	0/0:80,0:81:99:0,178,2378	0/0:55,0:56:99:0,135,1800	0/0:40,0:40:87:0,87,1180	0/0:44,0:44:99:0,111,1470	1/1:0,21:21:57:758,57,0	1/1:0,35:35:87:1181,87,0	1/1:0,28:28:69:923,69,0	1/1:0,36:36:93:1248,93,0	1/1:0,27:27:60:830,60,0	0/0:38,0:38:87:0,87,1155	0/0:17,0:17:45:0,45,585	0/0:43,0:43:99:0,111,1453	0/0:43,0:43:99:0,114,1501	0/0:17,0:17:45:0,45,585	0/0:42,0:42:93:0,93,1237
1	592	uce-737_placidochromis_ornatus_1	G	C	242.36	PASS	.	GT:AD:DP:GQ:PL	0/0:13,0:13:36:0,36,472	0/0:9,0:9:27:0,27,352	0/0:14,0:14:36:0,36,485	0/0:12,0:12:33:0,33,435	0/0:18,0:18:45:0,45,589	0/0:18,0:18:54:0,54,695	0/0:7,0:7:21:0,21,280	0/0:11,0:11:30:0,30,388	0/0:8,0:8:24:0,24,295	0/0:11,0:11:33:0,33,432	0/0:6,0:6:18:0,18,236	0/0:14,0:15:39:0,39,502	0/0:11,0:11:33:0,33,432	0/0:8,0:8:24:0,24,320	0/0:21,0:21:63:0,63,806	0/0:24,0:24:63:0,63,833	0/0:8,0:8:24:0,24,316	0/0:22,0:22:60:0,60,763	0/0:17,0:17:51:0,51,665	0/1:16,9:25:99:282,0,511	0/0:22,0:22:63:0,63,819	0/0:12,0:12:36:0,36,476	0/0:21,0:21:63:0,63,808	0/0:5,0:5:15:0,15,196	0/0:5,0:5:15:0,15,196	0/0:11,0:11:30:0,30,384	0/0:8,0:8:21:0,21,272	0/0:12,0:12:33:0,33,441	0/0:20,0:20:57:0,57,730	0/0:8,0:8:24:0,24,305	0/0:11,0:11:27:0,27,337	0/0:14,0:14:39:0,39,505	0/0:8,0:8:24:0,24,311	0/0:4,0:4:9:0,9,120	0/0:15,0:15:45:0,45,580	0/0:17,0:17:45:0,45,590	0/0:10,0:10:27:0,27,359	0/0:8,0:8:21:0,21,272	0/0:6,0:6:18:0,18,232	0/0:9,0:9:24:0,24,316	0/0:6,0:6:18:0,18,228	0/0:16,0:16:45:0,45,589	0/0:3,0:3:9:0,9,120	0/0:12,0:12:33:0,33,422	0/0:8,0:8:24:0,24,312	0/0:17,0:17:48:0,48,625	0/0:19,0:19:51:0,51,671	0/0:3,0:3:9:0,9,107	0/0:6,0:6:18:0,18,232
1	624	uce-737_placidochromis_ornatus_1	C	T	104.95	PASS	.	GT:AD:DP:GQ:PL	0/0:10,0:10:30:0,30,392	0/0:7,0:7:21:0,21,276	0/0:12,0:12:30:0,30,397	0/0:11,0:11:27:0,27,356	0/0:11,0:11:27:0,27,359	0/0:14,0:14:39:0,39,505	0/0:4,0:4:12:0,12,152	0/0:9,0:9:27:0,27,352	0/0:5,0:5:15:0,15,193	0/0:9,0:9:27:0,27,352	0/0:3,0:3:9:0,9,116	0/0:9,0:9:21:0,21,277	0/0:12,0:12:36:0,36,476	0/0:8,0:8:24:0,24,312	0/0:15,0:15:42:0,42,536	0/0:17,0:17:42:0,42,552	0/0:6,0:6:18:0,18,227	0/0:15,0:15:39:0,39,510	0/0:15,0:15:42:0,42,534	0/0:17,0:17:48:0,48,626	0/0:13,0:13:33:0,33,429	0/0:10,0:10:27:0,27,360	0/0:13,0:13:39:0,39,487	0/0:2,0:2:6:0,6,67	0/0:3,0:3:9:0,9,120	0/1:4,3:7:97:100,0,97	0/0:7,0:7:18:0,18,240	0/0:10,0:10:27:0,27,340	0/0:15,0:15:42:0,42,544	0/0:5,0:5:12:0,12,154	0/0:8,0:8:18:0,18,244	0/0:10,0:10:30:0,30,368	0/0:4,0:4:9:0,9,118	0/0:4,0:4:12:0,12,144	0/0:11,0:11:27:0,27,356	0/0:8,0:8:24:0,24,302	0/0:8,0:8:21:0,21,274	0/0:6,0:6:18:0,18,230	0/1:4,2:6:58:58,0,134	0/0:5,0:5:15:0,15,174	0/0:5,0:5:12:0,12,147	0/0:9,0:9:27:0,27,356	0/0:3,0:3:9:0,9,120	0/0:12,0:12:30:0,30,385	0/0:7,0:7:18:0,18,240	0/0:12,1:13:2:0,2,353	0/0:15,0:15:42:0,42,545	0/0:3,0:3:9:0,9,112	0/0:5,0:5:15:0,15,192
1	629	uce-737_placidochromis_ornatus_1	C	T	223.52	PASS	.	GT:AD:DP:GQ:PL	0/0:9,0:9:27:0,27,348	0/0:6,0:6:18:0,18,236	0/0:11,0:11:30:0,30,388	0/0:10,0:10:27:0,27,359	0/0:11,0:11:27:0,27,353	0/0:13,0:13:36:0,36,444	0/0:4,0:4:12:0,12,160	0/0:9,0:9:24:0,24,312	0/0:4,0:4:9:0,9,118	0/0:9,0:9:27:0,27,356	0/0:2,0:2:6:0,6,80	0/0:9,0:9:24:0,24,286	0/0:12,0:12:36:0,36,460	0/0:8,0:8:21:0,21,280	0/1:5,9:14:99:263,0,157	0/0:16,0:16:42:0,42,558	0/0:6,0:6:18:0,18,240	0/0:14,0:14:36:0,36,465	0/0:15,0:15:42:0,42,539	0/0:17,0:17:51:0,51,641	0/0:13,0:13:33:0,33,411	0/0:10,0:10:24:0,24,316	0/0:11,0:11:33:0,33,423	0/0:2,0:2:6:0,6,76	0/0:4,0:4:12:0,12,148	0/0:8,0:8:24:0,24,304	0/0:7,0:7:21:0,21,280	0/0:10,0:10:24:0,24,321	0/0:14,0:14:36:0,36,459	0/0:5,0:5:12:0,12,157	0/0:8,0:8:18:0,18,239	0/0:9,0:9:27:0,27,341	0/0:4,0:4:12:0,12,154	0/0:4,0:4:12:0,12,160	0/0:10,0:10:27:0,27,356	0/0:8,0:8:24:0,24,305	0/0:6,0:6:15:0,15,202	0/0:5,0:5:15:0,15,190	0/0:7,0:7:21:0,21,280	0/0:5,0:5:12:0,12,160	0/0:4,0:4:12:0,12,152	0/0:9,0:9:27:0,27,356	0/0:3,0:3:9:0,9,120	0/0:11,0:11:30:0,30,384	0/0:7,0:7:21:0,21,276	0/0:12,0:12:33:0,33,421	0/0:16,0:16:45:0,45,582	0/0:4,0:4:12:0,12,156	0/0:5,0:5:15:0,15,200
1	652	uce-737_placidochromis_ornatus_1	A	C	655.45	PASS	.	GT:AD:DP:GQ:PL	0/0:6,0:6:18:0,18,232	0/0:4,0:4:6:0,6,80	0/1:5,3:8:99:99,0,139	0/1:2,5:7:61:138,0,61	0/0:6,0:6:18:0,18,230	0/0:9,0:9:24:0,24,302	0/0:6,0:6:15:0,15,200	0/0:6,0:6:18:0,18,240	0/0:4,0:4:12:0,12,154	0/0:10,0:10:27:0,27,352	0/0:3,0:3:9:0,9,116	0/0:7,0:7:18:0,18,227	0/0:10,0:10:30:0,30,400	0/0:6,0:6:18:0,18,236	0/0:10,0:10:30:0,30,376	0/0:13,0:13:30:0,30,382	0/0:5,0:5:15:0,15,188	0/0:10,0:10:24:0,24,302	0/0:11,0:12:30:0,30,390	0/0:10,0:10:24:0,24,302	0/0:10,0:10:27:0,27,351	0/0:11,0:11:30:0,30,388	1/1:0,10:10:30:379,30,0	0/0:1,0:1:3:0,3,40	0/0:5,0:5:15:0,15,196	0/1:5,4:9:99:130,0,162	0/0:8,0:8:21:0,21,265	0/0:7,0:7:18:0,18,240	0/0:11,0:11:33:0,33,425	0/0:4,0:4:12:0,12,157	0/0:5,1:6:12:0,12,149	0/0:7,0:7:18:0,18,217	0/0:3,0:3:9:0,9,118	0/0:4,0:4:12:0,12,156	0/0:4,0:4:9:0,9,110	0/0:7,0:7:18:0,18,233	0/0:5,0:5:12:0,12,160	0/0:4,0:4:9:0,9,112	0/0:3,0:3:9:0,9,112	0/0:4,0:4:12:0,12,160	0/0:4,0:4:12:0,12,160	0/0:5,0:5:15:0,15,200	0/0:3,0:3:9:0,9,120	0/0:5,0:5:12:0,12,157	0/0:6,0:6:15:0,15,196	0/0:11,0:11:27:0,27,352	0/0:11,0:11:27:0,27,353	0/0:4,0:4:9:0,9,120	0/0:4,0:4:12:0,12,148
1	70	uce-1251_placidochromis_ornatus_1	T	C	56.14	PASS	.	GT:AD:DP:GQ:PL	0/0:2,0:2:6:0,6,80	1/1:0,2:2:6:76,6,0	0/0:2,0:2:6:0,6,76	0/0:5,0:5:15:0,15,193	0/0:5,0:5:12:0,12,160	0/0:6,0:6:18:0,18,236	0/0:4,0:4:12:0,12,152	0/0:5,0:5:12:0,12,161	./.:.:.:.:.	0/0:7,0:7:18:0,18,228	0/0:1,0:1:3:0,3,40	0/0:4,0:4:12:0,12,149	0/0:3,0:3:3:0,3,40	0/0:2,0:2:6:0,6,76	0/0:2,0:2:6:0,6,79	0/0:4,0:4:9:0,9,118	0/0:4,0:4:12:0,12,152	0/0:7,0:7:21:0,21,255	0/0:5,0:5:15:0,15,197	0/0:8,0:8:24:0,24,308	0/0:3,0:3:9:0,9,115	0/0:5,0:5:12:0,12,161	0/0:6,0:6:18:0,18,230	0/0:5,0:5:15:0,15,200	0/0:8,0:8:21:0,21,280	0/0:5,0:5:12:0,12,155	0/0:1,0:1:3:0,3,40	0/0:4,0:4:9:0,9,125	0/0:3,0:3:9:0,9,118	0/0:3,0:3:9:0,9,118	./.:.:.:.:.	0/0:2,0:2:6:0,6,79	0/0:6,0:6:9:0,9,120	0/0:5,0:5:12:0,12,156	0/0:4,0:4:12:0,12,157	0/0:6,0:6:15:0,15,190	0/0:2,0:2:6:0,6,79	0/0:2,0:2:6:0,6,75	0/0:4,0:4:12:0,12,147	0/0:5,0:5:15:0,15,200	1/1:0,1:1:3:40,3,0	0/0:6,0:6:18:0,18,236	./.:.:.:.:.	0/0:5,0:5:12:0,12,154	0/0:1,0:1:3:0,3,40	0/0:6,0:6:18:0,18,236	0/0:4,0:4:9:0,9,115	0/0:6,0:6:15:0,15,200	0/0:6,0:6:15:0,15,205
1	186	uce-1251_placidochromis_ornatus_1	T	G	117.61	PASS	.	GT:AD:DP:GQ:PL	0/0:10,0:10:30:0,30,400	0/0:8,0:9:21:0,21,277	0/0:16,0:16:39:0,39,530	0/0:13,0:13:33:0,33,408	0/0:14,0:14:39:0,39,497	0/0:24,0:24:69:0,69,869	0/0:11,0:11:33:0,33,432	0/0:9,0:9:27:0,27,360	0/0:5,0:5:12:0,12,163	0/0:8,0:8:24:0,24,312	0/0:10,0:10:30:0,30,400	0/0:21,0:21:57:0,57,737	0/0:16,0:16:48:0,48,628	0/0:7,0:7:21:0,21,268	0/0:21,0:21:60:0,60,766	0/0:18,0:18:54:0,54,692	0/0:15,0:15:45:0,45,554	0/0:19,1:20:51:0,51,662	0/0:21,0:21:57:0,57,730	0/0:25,0:25:69:0,69,887	0/0:22,0:22:60:0,60,760	0/0:13,0:13:36:0,36,460	0/0:26,0:26:72:0,72,935	0/0:13,0:13:36:0,36,464	0/0:14,0:14:42:0,42,548	0/0:15,0:15:45:0,45,567	0/0:11,0:11:30:0,30,389	0/0:12,0:12:33:0,33,436	0/0:24,0:24:63:0,63,829	0/0:11,0:11:27:0,27,342	0/0:7,0:7:18:0,18,230	0/0:5,0:6:15:0,15,187	0/0:26,0:26:69:0,69,892	0/0:5,0:5:15:0,15,196	0/0:19,0:19:51:0,51,660	0/0:15,0:15:42:0,42,526	0/0:9,0:9:24:0,24,307	0/0:20,0:20:57:0,57,736	0/0:11,0:11:33:0,33,415	0/1:10,5:15:99:151,0,351	0/1:8,1:9:19:19,0,215	0/0:6,0:7:18:0,18,232	0/0:13,0:13:36:0,36,468	0/0:16,0:16:39:0,39,493	0/0:8,0:8:21:0,21,280	0/0:18,0:18:48:0,48,631	0/0:20,0:20:54:0,54,698	0/0:13,0:13:36:0,36,480	0/0:12,0:12:33:0,33,432
1	282	uce-1251_placidochromis_ornatus_1	G	A	1019.39	PASS	.	GT:AD:DP:GQ:PL	0/0:44,0:44:99:0,114,1512	1/1:0,32:32:81:1079,81,0	0/0:33,0:33:84:0,84,1132	0/0:64,0:64:99:0,150,1969	0/0:42,0:42:96:0,96,1267	0/0:56,0:56:99:0,123,1667	0/0:41,0:41:99:0,108,1440	0/0:26,0:26:63:0,63,854	0/0:25,0:25:48:0,48,643	0/0:29,0:29:75:0,75,1015	0/0:20,0:20:54:0,54,726	0/0:34,0:34:96:0,96,1219	0/0:38,0:38:99:0,102,1363	0/0:32,0:32:75:0,75,1021	0/0:81,0:81:99:0,202,2612	0/0:83,0:83:99:0,205,2684	0/0:40,0:41:99:0,102,1361	0/0:69,0:69:99:0,178,2333	0/0:93,0:94:99:0,226,2950	0/0:103,0:104:99:0,241,3198	0/0:67,0:68:99:0,166,2173	0/0:37,0:37:99:0,99,1331	0/0:110,0:110:99:0,268,3516	0/0:31,0:31:69:0,69,946	0/0:42,0:42:99:0,102,1369	0/0:55,0:55:99:0,132,1726	0/0:30,0:30:78:0,78,1036	0/0:37,0:37:96:0,96,1261	0/0:49,0:49:99:0,114,1530	0/0:66,0:66:99:0,163,2151	0/0:79,0:79:99:0,184,2435	0/0:44,0:44:96:0,96,1269	0/0:66,0:66:99:0,160,2117	0/0:29,0:29:72:0,72,975	0/0:88,0:89:99:0,196,2599	0/0:67,0:67:99:0,138,1847	0/0:51,0:51:99:0,135,1768	0/0:56,0:56:99:0,138,1810	0/0:46,0:46:99:0,117,1572	0/0:37,0:37:87:0,87,1173	0/0:35,0:35:84:0,84,1142	0/0:44,0:44:96:0,96,1313	0/0:48,0:49:99:0,111,1503	0/0:65,0:65:99:0,153,2034	0/0:31,0:31:78:0,78,1044	0/0:70,0:71:99:0,166,2199	0/0:60,0:60:99:0,160,2082	0/0:37,0:37:93:0,93,1235	0/0:34,0:34:87:0,87,1168
1	340	uce-1251_placidochromis_ornatus_1	C	T	12329.8	PASS	.	GT:AD:DP:GQ:PL	0/0:82,0:82:99:0,175,2387	0/0:69,0:70:99:0,138,1888	0/0:62,0:62:99:0,126,1740	1/1:1,116:117:99:3199,201,0	0/0:97,1:98:99:0,180,2877	0/0:90,0:92:99:0,202,2691	0/0:79,0:79:99:0,178,2394	0/0:45,0:45:99:0,99,1309	0/0:59,0:60:99:0,102,1385	0/0:75,0:75:99:0,166,2250	0/0:66,0:67:99:0,138,1889	0/0:95,0:95:99:0,226,2963	0/0:69,0:69:99:0,144,1965	0/0:60,0:60:99:0,126,1732	0/0:168,0:169:99:0,367,4940	0/0:189,0:189:99:0,382,5256	0/0:73,0:73:99:0,160,2177	0/0:156,0:156:99:0,307,4235	0/0:170,0:170:99:0,346,4701	1/1:1,193:194:99:5364,372,0	0/0:124,0:124:99:0,259,3502	0/1:40,37:77:99:862,0,983	0/1:101,104:206:99:2578,0,2388	0/0:63,0:63:99:0,135,1815	0/0:74,0:74:99:0,153,2077	0/0:107,0:107:99:0,220,2988	0/0:50,0:50:99:0,114,1560	0/0:82,1:83:99:0,138,2326	0/0:92,1:93:99:0,168,2725	0/0:136,0:136:99:0,265,3649	0/0:162,0:162:99:0,307,4244	0/0:103,0:103:99:0,208,2854	0/0:137,0:137:99:0,280,3814	0/0:61,0:61:99:0,117,1647	0/0:193,0:193:99:0,385,5311	0/0:126,0:126:99:0,268,3614	0/0:121,0:121:99:0,253,3435	0/0:109,0:109:99:0,238,3231	0/0:82,0:82:99:0,166,2262	0/0:58,0:59:99:0,123,1705	0/0:74,0:74:99:0,150,2103	0/0:65,0:65:99:0,141,1923	0/0:102,0:102:99:0,196,2689	0/0:119,0:119:99:0,244,3322	0/0:56,0:56:99:0,123,1639	0/0:132,1:133:99:0,232,3636	0/0:108,0:108:99:0,220,3004	0/1:43,18:61:99:442,0,1067	0/0:101,0:102:99:0,223,2981
1	387	uce-1251_placidochromis_ornatus_1	G	C	938.25	PASS	.	GT:AD:DP:GQ:PL	0/0:114,0:115:99:0,223,3090	0/0:117,0:118:99:0,226,3099	0/0:80,0:80:99:0,169,2308	0/0:150,0:150:99:0,295,4074	0/0:136,0:137:99:0,286,3877	0/1:77,46:123:99:978,0,1810	0/0:106,0:106:99:0,217,2994	0/0:60,0:60:99:0,132,1819	0/0:84,0:84:99:0,157,2186	0/0:97,0:97:99:0,193,2692	0/0:87,0:88:99:0,175,2410	0/0:116,0:118:99:0,238,3238	0/0:96,0:99:99:0,184,2528	0/0:95,0:95:99:0,193,2652	0/0:236,0:236:99:0,485,6651	0/0:224,0:224:99:0,439,6019	0/0:94,0:94:99:0,208,2791	0/0:191,0:191:99:0,388,5305	0/0:205,0:207:99:0,427,5812	0/0:242,0:242:99:0,473,6515	0/0:162,0:162:99:0,331,4479	0/0:99,0:99:99:0,208,2838	0/0:249,0:249:99:0,515,7041	0/0:89,0:89:99:0,181,2497	0/0:89,0:90:99:0,199,2674	0/0:129,0:129:99:0,265,3602	0/0:76,0:76:99:0,163,2210	0/0:109,0:109:99:0,214,2988	0/0:128,0:128:99:0,262,3572	0/0:179,0:179:99:0,343,4730	0/0:216,0:217:99:0,379,5333	0/0:129,0:129:99:0,250,3464	0/0:169,0:169:99:0,346,4712	0/0:115,0:115:99:0,211,2951	0/0:249,0:250:99:0,488,6753	0/0:147,0:147:99:0,292,3966	0/0:155,0:155:99:0,298,4109	0/0:145,0:148:99:0,277,3832	0/0:97,0:97:99:0,211,2867	0/0:84,1:86:99:0,175,2422	0/0:113,0:114:99:0,208,2931	0/0:87,0:87:99:0,175,2402	0/0:134,0:134:99:0,259,3653	0/0:155,0:155:99:0,298,4102	0/0:72,0:72:99:0,150,2012	0/0:168,0:168:99:0,334,4584	0/0:154,0:154:99:0,304,4159	0/0:71,0:71:99:0,138,1898	0/0:131,0:131:99:0,277,3771
1	463	uce-1251_placidochromis_ornatus_1	C	T	6330.6	PASS	.	GT:AD:DP:GQ:PL	0/0:77,0:77:99:0,169,2272	0/0:91,0:91:99:0,169,2345	0/0:60,0:61:99:0,132,1794	0/0:108,0:110:99:0,235,3156	0/0:100,1:101:99:0,174,2779	0/0:84,0:84:99:0,175,2387	0/0:90,0:90:99:0,178,2403	0/0:49,0:49:99:0,111,1499	0/0:54,0:54:99:0,102,1432	0/0:64,0:64:99:0,135,1820	0/0:68,0:68:99:0,141,1942	0/0:82,0:82:99:0,199,2608	0/0:72,0:72:99:0,141,1955	0/0:75,0:75:99:0,156,2123	0/0:173,0:173:99:0,358,4827	0/0:149,0:149:99:0,334,4468	0/0:71,0:71:99:0,163,2163	0/0:145,0:146:99:0,310,4187	0/0:145,0:145:99:0,313,4198	1/1:2,144:146:99:4073,237,0	0/1:39,63:102:99:1501,0,983	0/1:33,34:67:99:839,0,818	0/0:179,0:179:99:0,397,5312	0/0:68,0:68:99:0,147,1995	0/0:56,0:56:99:0,129,1735	0/0:88,0:89:99:0,190,2526	0/0:52,0:52:99:0,120,1646	0/0:65,0:65:99:0,144,1951	0/0:96,0:96:99:0,214,2835	0/0:122,0:122:99:0,262,3515	0/0:139,0:139:99:0,265,3605	0/0:80,0:80:99:0,163,2217	0/0:122,0:122:99:0,262,3514	0/0:86,0:86:99:0,169,2334	0/0:171,0:172:99:0,331,4575	0/0:88,0:88:99:0,196,2615	0/0:110,0:110:99:0,220,3000	0/0:107,0:107:99:0,226,3079	0/0:69,0:69:99:0,138,1875	0/0:55,0:55:99:0,117,1593	0/0:85,0:85:99:0,163,2274	0/0:57,0:57:99:0,114,1602	0/0:90,0:93:99:0,175,2418	0/0:106,0:107:99:0,214,2914	0/0:54,0:54:99:0,111,1540	0/0:116,0:116:99:0,253,3382	0/0:111,0:111:99:0,235,3160	0/0:39,0:39:90:0,90,1226	0/0:81,0:81:99:0,172,2271
1	484	uce-1251_placidochromis_ornatus_1	A	C	1261.39	PASS	.	GT:AD:DP:GQ:PL	0/0:61,0:61:99:0,141,1848	0/0:75,0:76:99:0,147,2032	0/0:49,0:49:99:0,108,1458	0/0:82,0:82:99:0,193,2532	0/0:72,0:72:99:0,157,2094	0/0:61,0:61:99:0,138,1852	0/0:66,0:66:99:0,144,1932	0/0:43,0:43:93:0,93,1254	0/0:41,0:41:75:0,75,1033	0/0:40,0:40:93:0,93,1262	0/0:52,0:52:99:0,117,1565	0/0:61,0:61:99:0,147,1938	0/0:52,0:52:99:0,120,1625	0/0:52,0:54:99:0,120,1606	0/0:129,0:129:99:0,295,3924	0/0:106,0:106:99:0,262,3425	0/0:58,0:58:99:0,135,1823	0/0:95,0:95:99:0,232,3061	0/0:115,0:115:99:0,262,3458	0/0:109,0:110:99:0,253,3374	0/0:87,0:87:99:0,190,2523	0/0:48,0:50:99:0,117,1557	0/0:134,0:134:99:0,304,4035	0/0:47,0:47:99:0,111,1507	0/0:39,0:39:96:0,96,1262	0/0:72,0:72:99:0,163,2147	0/0:42,0:42:99:0,102,1364	0/0:45,0:45:99:0,102,1370	0/0:70,0:70:99:0,172,2279	0/0:86,0:86:99:0,199,2654	0/0:103,0:104:99:0,211,2855	0/0:65,0:65:99:0,147,1955	0/0:82,0:83:99:0,193,2522	0/0:68,0:68:99:0,132,1817	0/0:109,0:109:99:0,235,3151	0/0:62,0:62:99:0,144,1905	0/0:74,0:74:99:0,166,2203	0/0:77,0:77:99:0,172,2292	0/0:54,0:54:99:0,108,1462	0/0:36,0:36:84:0,84,1098	0/0:58,0:58:99:0,123,1687	1/1:0,46:46:96:1321,96,0	0/0:65,0:66:99:0,138,1838	0/0:74,0:75:99:0,169,2248	0/0:46,0:46:99:0,99,1344	0/0:87,0:88:99:0,193,2553	0/0:74,0:74:99:0,166,2208	0/0:31,0:31:72:0,72,963	0/0:64,0:64:99:0,160,2121
1	531	uce-1251_placidochromis_ornatus_1	G	A	1023.97	PASS	.	GT:AD:DP:GQ:PL	0/0:21,0:22:63:0,63,824	0/0:25,0:25:66:0,66,866	0/0:18,0:18:48:0,48,615	0/0:36,0:36:87:0,87,1113	0/0:33,0:33:84:0,84,1076	0/0:33,0:33:90:0,90,1158	0/0:29,0:29:69:0,69,927	0/0:17,0:17:48:0,48,614	0/0:12,0:12:36:0,36,459	0/0:16,0:16:45:0,45,601	0/0:28,0:28:69:0,69,931	0/0:28,0:28:78:0,78,1002	0/0:25,0:25:66:0,66,857	0/0:25,0:25:69:0,69,913	0/0:60,0:60:99:0,166,2117	0/0:59,0:59:99:0,153,1979	0/0:24,0:24:69:0,69,921	0/0:42,0:42:99:0,111,1449	0/0:51,0:52:99:0,132,1723	0/0:43,0:43:99:0,105,1362	0/0:36,0:36:93:0,93,1211	0/0:23,0:23:69:0,69,892	0/0:65,0:66:99:0,169,2194	0/0:16,0:16:45:0,45,593	0/0:20,0:20:54:0,54,699	0/0:34,0:34:93:0,93,1205	0/0:18,0:18:51:0,51,643	0/0:20,0:20:57:0,57,735	0/0:33,0:33:93:0,93,1204	0/0:45,0:45:99:0,114,1488	0/0:34,0:34:84:0,84,1092	0/0:31,0:31:81:0,81,1046	0/0:36,0:36:90:0,90,1169	0/0:29,0:29:78:0,78,1009	0/0:46,0:46:99:0,126,1645	0/0:36,0:36:99:0,99,1286	0/0:32,0:32:87:0,87,1133	0/0:34,0:34:93:0,93,1204	0/0:20,0:20:54:0,54,718	0/0:14,0:14:39:0,39,508	1/1:0,26:26:60:767,60,0	1/1:0,9:10:27:345,27,0	0/0:28,0:28:72:0,72,937	0/0:27,0:27:72:0,72,935	0/0:25,0:25:63:0,63,839	0/0:36,0:37:99:0,102,1299	0/0:38,0:38:96:0,96,1224	0/0:18,0:18:48:0,48,620	0/0:26,0:27:69:0,69,914
1	562	uce-1251_placidochromis_ornatus_1	C	T	613.58	PASS	.	GT:AD:DP:GQ:PL	0/0:14,0:14:36:0,36,472	1/1:0,17:17:51:672,51,0	0/0:12,0:12:36:0,36,463	0/0:27,0:27:75:0,75,965	0/0:18,0:18:51:0,51,662	0/0:23,0:23:60:0,60,733	0/0:17,0:17:39:0,39,522	0/0:13,0:13:33:0,33,436	0/0:8,0:8:24:0,24,311	0/0:16,0:16:48:0,48,628	0/0:18,0:18:51:0,51,673	0/0:19,0:19:54:0,54,681	0/0:19,0:19:51:0,51,681	0/0:17,0:17:42:0,42,553	0/0:34,0:34:90:0,90,1122	0/0:35,0:35:96:0,96,1223	0/0:15,0:15:42:0,42,540	0/0:26,1:27:36:0,36,894	0/0:29,0:29:69:0,69,891	0/0:21,0:21:60:0,60,776	0/0:25,0:25:66:0,66,848	0/0:14,0:14:42:0,42,538	0/0:40,0:40:99:0,105,1359	0/0:15,0:15:42:0,42,549	0/0:17,0:17:45:0,45,610	0/0:16,0:17:45:0,45,562	0/0:12,0:12:33:0,33,436	0/0:17,0:17:39:0,39,512	0/0:19,0:19:48:0,48,616	0/0:17,0:17:45:0,45,592	0/0:16,0:16:33:0,33,422	0/0:19,0:19:51:0,51,658	0/0:20,0:20:54:0,54,699	0/1:14,1:15:7:7,0,377	0/0:32,0:32:90:0,90,1166	0/0:26,0:26:75:0,75,963	0/0:21,0:21:57:0,57,732	0/0:19,0:20:51:0,51,674	0/0:13,0:13:33:0,33,433	0/0:9,0:9:24:0,24,325	0/0:19,0:19:51:0,51,669	0/0:12,0:12:33:0,33,424	0/0:12,0:12:36:0,36,468	0/0:17,0:17:48:0,48,609	0/0:14,0:14:36:0,36,473	0/0:24,0:24:69:0,69,893	0/0:31,0:31:81:0,81,1054	0/0:10,0:10:30:0,30,383	0/0:22,0:22:54:0,54,718
1	564	uce-1251_placidochromis_ornatus_1	C	T	360.61	PASS	.	GT:AD:DP:GQ:PL	0/0:14,0:14:36:0,36,464	0/0:17,0:17:51:0,51,664	0/0:12,0:12:30:0,30,375	0/0:26,0:26:63:0,63,811	0/0:17,0:18:48:0,48,613	0/0:20,0:21:45:0,45,534	0/0:17,0:17:36:0,36,472	0/0:13,0:13:30:0,30,388	0/0:8,0:8:24:0,24,308	0/0:17,0:17:48:0,48,607	0/0:15,0:15:45:0,45,580	0/0:18,0:19:48:0,48,607	0/0:19,0:19:51:0,51,651	0/0:17,0:17:42:0,42,552	0/0:34,0:34:93:0,93,1180	0/0:30,0:30:81:0,81,1063	0/0:14,0:14:36:0,36,476	0/0:25,0:25:63:0,63,811	0/0:28,0:29:66:0,66,851	0/0:21,0:21:54:0,54,684	0/0:25,0:25:72:0,72,898	0/0:14,0:14:39:0,39,504	0/0:38,0:38:87:0,87,1119	0/0:15,0:15:42:0,42,549	0/0:17,0:17:45:0,45,589	0/0:17,0:17:39:0,39,486	0/0:13,0:13:39:0,39,495	0/0:17,0:17:36:0,36,456	0/0:18,0:18:51:0,51,656	0/0:17,0:17:45:0,45,587	0/0:15,0:15:33:0,33,429	0/0:17,0:17:48:0,48,613	0/0:18,1:19:12:0,12,575	0/0:16,0:16:39:0,39,527	0/0:30,0:30:84:0,84,1071	0/0:24,0:24:63:0,63,814	0/0:21,0:21:60:0,60,778	0/0:20,0:20:57:0,57,729	0/0:13,0:13:36:0,36,473	0/0:9,0:9:24:0,24,301	0/0:19,0:19:48:0,48,616	0/0:12,0:12:33:0,33,429	1/1:0,11:11:33:420,33,0	0/0:16,0:16:42:0,42,537	0/0:13,0:14:27:0,27,345	0/0:24,0:24:66:0,66,844	0/0:30,0:31:81:0,81,1021	0/0:10,0:10:30:0,30,392	0/0:23,0:23:54:0,54,702
1	615	uce-1251_placidochromis_ornatus_1	A	G	201.93	PASS	.	GT:AD:DP:GQ:PL	0/0:14,0:14:36:0,36,456	0/0:12,0:12:33:0,33,445	0/0:9,0:9:24:0,24,312	0/0:15,0:15:39:0,39,502	0/0:15,0:15:39:0,39,509	0/0:15,0:16:30:0,30,387	0/0:8,0:8:24:0,24,307	0/0:12,0:12:36:0,36,464	0/0:3,0:3:9:0,9,118	0/0:10,0:10:27:0,27,357	0/0:5,0:5:15:0,15,187	0/0:15,0:15:39:0,39,481	0/0:14,0:14:36:0,36,459	0/0:16,0:17:42:0,42,553	0/0:18,0:18:48:0,48,604	0/0:21,0:21:51:0,51,659	0/0:12,0:12:30:0,30,401	0/0:17,0:17:45:0,45,597	0/0:19,0:19:48:0,48,630	0/0:12,0:12:33:0,33,426	0/0:12,0:12:30:0,30,377	0/0:15,0:15:36:0,36,481	0/0:22,0:22:60:0,60,770	0/0:15,0:15:39:0,39,509	0/0:14,0:14:39:0,39,499	0/0:10,0:10:27:0,27,338	0/0:15,0:15:33:0,33,437	0/0:18,0:18:45:0,45,596	0/0:11,0:11:30:0,30,392	0/0:9,0:9:27:0,27,351	0/0:9,0:9:27:0,27,340	0/0:13,0:13:33:0,33,427	0/0:6,0:6:18:0,18,236	0/0:12,0:12:30:0,30,392	0/0:15,0:15:36:0,36,471	0/0:13,0:13:36:0,36,458	0/0:12,0:12:21:0,21,283	0/0:11,0:11:27:0,27,341	0/0:9,0:9:27:0,27,348	0/0:9,0:9:18:0,18,254	0/0:10,0:10:27:0,27,332	0/0:10,0:10:27:0,27,365	1/1:0,8:8:21:259,21,0	0/0:8,0:8:21:0,21,277	0/0:8,0:8:21:0,21,285	0/0:15,0:15:39:0,39,492	0/0:17,0:17:36:0,36,483	0/0:7,0:7:18:0,18,223	0/0:22,0:22:48:0,48,629
1	630	uce-1251_placidochromis_ornatus_1	C	T	212.07	PASS	.	GT:AD:DP:GQ:PL	0/0:14,0:14:39:0,39,516	0/0:9,0:9:24:0,24,325	0/0:7,0:7:18:0,18,241	0/0:14,0:14:36:0,36,468	0/0:12,0:12:30:0,30,388	0/0:13,0:13:27:0,27,329	0/0:9,0:9:27:0,27,356	0/0:8,0:8:24:0,24,312	0/0:3,0:3:3:0,3,45	0/0:11,0:11:30:0,30,392	0/0:5,0:5:15:0,15,188	0/0:13,0:13:30:0,30,375	0/0:13,0:13:30:0,30,381	0/0:15,0:15:39:0,39,508	0/0:18,0:18:51:0,51,635	0/0:20,0:20:57:0,57,727	0/0:10,0:10:24:0,24,326	0/0:16,0:16:42:0,42,537	0/0:16,0:16:36:0,36,466	0/0:9,0:9:27:0,27,354	0/0:9,0:9:24:0,24,301	0/0:14,0:14:36:0,36,486	0/0:17,0:17:45:0,45,579	0/0:14,0:14:33:0,33,437	0/0:14,0:14:42:0,42,560	0/0:8,0:8:24:0,24,305	0/0:15,0:15:36:0,36,481	0/0:17,0:17:42:0,42,557	0/0:13,0:13:33:0,33,432	0/0:8,0:8:24:0,24,311	0/0:8,0:8:24:0,24,315	0/0:11,0:11:27:0,27,344	0/0:5,0:5:15:0,15,193	0/0:11,0:11:30:0,30,401	0/0:17,0:17:39:0,39,522	0/0:13,0:13:36:0,36,469	0/0:13,0:13:33:0,33,440	0/0:8,0:8:18:0,18,235	0/0:9,0:9:24:0,24,308	0/0:9,0:9:18:0,18,246	0/0:8,0:8:15:0,15,210	1/1:0,9:9:21:269,21,0	0/0:7,0:7:18:0,18,232	0/0:3,0:3:9:0,9,104	0/0:8,0:8:21:0,21,281	0/0:13,0:13:33:0,33,438	0/0:14,0:14:36:0,36,474	0/0:6,0:6:15:0,15,196	0/0:20,0:20:57:0,57,757
1	687	uce-1251_placidochromis_ornatus_1	C	T	207.61	PASS	.	GT:AD:DP:GQ:PL	0/0:8,0:8:18:0,18,250	1/1:0,8:8:21:264,21,0	0/0:4,0:4:12:0,12,160	0/0:5,0:5:15:0,15,197	0/0:5,0:5:15:0,15,197	0/0:7,0:7:12:0,12,163	0/0:5,0:5:15:0,15,192	0/0:5,0:5:15:0,15,200	0/0:2,0:2:3:0,3,39	0/0:8,0:8:21:0,21,280	0/0:4,0:4:12:0,12,156	0/0:6,0:6:15:0,15,199	0/0:9,0:9:24:0,24,317	0/0:12,0:12:30:0,30,401	0/0:10,0:10:30:0,30,365	0/0:16,0:16:45:0,45,572	0/0:7,0:7:21:0,21,276	0/0:9,0:9:18:0,18,244	0/0:8,0:8:24:0,24,302	0/0:4,0:4:12:0,12,154	0/0:5,0:5:12:0,12,154	0/0:11,0:11:33:0,33,432	0/0:6,0:6:18:0,18,230	0/0:7,0:7:21:0,21,276	0/0:7,0:7:21:0,21,268	0/0:7,0:7:15:0,15,202	0/0:12,0:12:36:0,36,472	0/0:10,0:10:30:0,30,379	0/0:9,0:9:24:0,24,299	0/0:3,0:3:9:0,9,118	0/0:3,0:3:9:0,9,115	0/0:8,0:8:18:0,18,230	0/0:2,0:2:6:0,6,79	0/0:4,0:4:9:0,9,121	0/0:9,0:9:24:0,24,317	0/0:2,0:2:6:0,6,79	0/0:7,0:7:21:0,21,262	0/0:3,0:3:9:0,9,108	0/0:7,0:7:21:0,21,272	0/0:2,0:2:6:0,6,80	0/0:4,0:4:12:0,12,152	0/0:7,0:7:18:0,18,237	0/0:3,0:3:9:0,9,116	0/0:3,0:3:9:0,9,110	0/0:3,0:3:9:0,9,116	0/0:3,0:3:9:0,9,118	0/0:4,0:4:9:0,9,115	0/0:6,0:6:15:0,15,196	0/0:14,0:15:36:0,36,461
1	691	uce-1251_placidochromis_ornatus_1	G	A	338.27	PASS	.	GT:AD:DP:GQ:PL	0/0:8,0:8:18:0,18,237	0/0:8,0:8:21:0,21,281	0/0:4,0:4:12:0,12,160	1/1:0,5:5:15:197,15,0	0/0:5,0:5:12:0,12,151	0/0:7,0:7:15:0,15,199	0/0:4,0:4:9:0,9,120	0/0:5,0:5:15:0,15,184	0/0:1,0:1:3:0,3,39	0/0:8,0:8:24:0,24,304	0/0:4,0:4:9:0,9,120	0/0:5,0:5:12:0,12,163	0/0:9,0:9:24:0,24,316	0/0:12,0:12:30:0,30,406	0/0:9,0:9:27:0,27,340	0/0:16,0:16:45:0,45,589	0/0:7,0:7:21:0,21,276	0/0:8,0:8:18:0,18,230	0/0:5,0:5:15:0,15,197	0/0:4,0:4:12:0,12,154	0/0:4,0:4:12:0,12,149	0/0:11,0:11:33:0,33,432	0/1:1,4:5:24:139,0,24	0/0:6,0:6:18:0,18,240	0/0:6,0:6:18:0,18,236	0/0:7,0:7:15:0,15,194	0/0:12,0:12:36:0,36,472	0/0:9,0:9:24:0,24,316	0/0:9,0:9:27:0,27,344	0/0:3,0:3:9:0,9,118	0/0:3,0:3:9:0,9,118	0/0:7,0:7:18:0,18,235	0/0:2,0:2:6:0,6,75	0/0:3,0:3:6:0,6,80	0/0:9,0:9:24:0,24,317	0/0:2,0:2:6:0,6,79	0/0:6,0:6:18:0,18,236	0/0:3,0:3:9:0,9,115	0/0:6,0:6:18:0,18,227	0/0:2,0:2:6:0,6,76	0/0:4,0:4:12:0,12,152	0/0:3,0:3:9:0,9,120	0/0:2,0:2:6:0,6,76	0/0:3,0:3:9:0,9,118	0/0:2,0:2:6:0,6,80	0/0:3,0:3:9:0,9,115	0/1:3,1:4:27:27,0,86	0/1:4,2:6:62:62,0,142	0/0:13,0:13:36:0,36,481
1	716	uce-1251_placidochromis_ornatus_1	G	T	61.67	PASS	.	GT:AD:DP:GQ:PL	0/0:6,0:6:12:0,12,170	0/0:6,0:6:15:0,15,205	0/0:3,0:3:9:0,9,120	0/0:5,0:5:15:0,15,182	0/0:4,0:4:12:0,12,151	0/1:2,3:5:64:100,0,64	0/0:4,0:4:12:0,12,160	0/0:6,0:6:15:0,15,192	0/0:1,0:1:3:0,3,39	0/0:5,0:5:15:0,15,187	0/0:2,0:2:6:0,6,72	0/0:5,0:5:15:0,15,197	0/0:4,0:4:12:0,12,156	0/0:10,0:10:21:0,21,294	0/0:9,0:9:27:0,27,347	0/0:9,0:9:24:0,24,299	0/0:3,0:3:9:0,9,112	0/0:7,0:7:18:0,18,232	0/0:4,0:4:12:0,12,157	0/0:2,0:2:3:0,3,45	0/0:5,0:5:15:0,15,186	0/0:9,0:9:24:0,24,312	0/0:3,0:3:9:0,9,118	0/0:4,0:4:9:0,9,116	0/0:3,0:3:9:0,9,120	0/0:5,0:5:9:0,9,123	0/0:6,0:6:18:0,18,228	0/0:3,0:3:9:0,9,112	0/0:6,0:6:12:0,12,163	0/0:1,0:1:3:0,3,39	0/0:2,0:2:6:0,6,79	0/0:5,0:5:15:0,15,193	0/0:1,0:1:3:0,3,39	0/0:2,0:2:6:0,6,80	0/0:7,0:7:15:0,15,207	0/0:2,0:2:6:0,6,79	0/0:3,0:3:9:0,9,118	0/0:4,0:4:9:0,9,120	0/0:5,0:5:12:0,12,165	0/0:1,0:1:3:0,3,40	0/0:2,0:2:6:0,6,76	0/0:2,0:2:6:0,6,80	0/0:1,0:1:3:0,3,40	0/0:4,0:4:12:0,12,151	0/0:1,0:1:3:0,3,40	0/0:2,0:2:6:0,6,65	0/0:3,0:3:9:0,9,112	0/0:6,0:6:18:0,18,240	0/0:7,0:7:18:0,18,228
1	240	uce-390_placidochromis_ornatus_1	C	G	151.47	PASS	.	GT:AD:DP:GQ:PL	0/0:3,0:3:9:0,9,120	1/1:0,1:1:3:40,3,0	0/0:1,0:1:3:0,3,40	0/0:7,0:7:21:0,21,255	0/0:5,0:5:12:0,12,149	0/0:8,0:8:18:0,18,230	0/0:1,0:1:3:0,3,40	0/0:8,0:8:24:0,24,304	0/0:1,0:1:3:0,3,36	0/0:4,0:4:12:0,12,160	0/0:1,0:1:3:0,3,40	0/0:6,0:6:18:0,18,236	0/0:6,0:6:18:0,18,232	0/0:4,0:4:12:0,12,160	0/0:2,0:2:6:0,6,75	0/0:7,0:7:21:0,21,267	0/0:4,0:4:12:0,12,156	0/0:9,0:9:21:0,21,264	0/0:10,0:10:30:0,30,384	0/0:9,0:9:27:0,27,326	0/0:5,0:5:12:0,12,157	0/0:2,0:2:6:0,6,80	0/0:6,0:6:18:0,18,233	0/0:1,0:1:3:0,3,40	0/0:3,0:3:9:0,9,120	0/0:2,0:2:6:0,6,79	0/0:4,0:4:12:0,12,160	0/0:5,0:5:15:0,15,200	0/0:6,0:6:18:0,18,230	0/0:5,0:5:15:0,15,193	0/0:2,0:2:6:0,6,79	0/0:2,0:2:3:0,3,36	0/0:8,0:8:21:0,21,281	0/0:4,0:4:9:0,9,125	0/0:7,0:8:18:0,18,241	0/0:7,0:7:21:0,21,275	0/0:5,0:5:9:0,9,120	0/0:2,0:2:6:0,6,75	0/1:3,1:4:28:28,0,95	0/0:6,0:6:18:0,18,240	1/1:0,5:5:12:160,12,0	0/0:1,0:1:3:0,3,40	0/0:2,0:2:6:0,6,80	0/0:6,0:6:18:0,18,222	0/0:10,0:10:30:0,30,400	0/0:5,0:5:15:0,15,193	0/0:7,0:7:21:0,21,269	0/0:9,0:10:27:0,27,356	0/0:9,0:9:27:0,27,356
1	263	uce-390_placidochromis_ornatus_1	A	G	453.22	PASS	.	GT:AD:DP:GQ:PL	0/0:4,0:4:6:0,6,58	0/0:4,0:4:12:0,12,156	0/0:3,0:3:9:0,9,120	0/0:10,0:10:30:0,30,384	0/0:7,0:7:18:0,18,238	0/0:9,0:9:18:0,18,233	0/0:2,0:2:6:0,6,67	0/0:12,0:12:30:0,30,396	0/0:2,0:2:6:0,6,75	0/0:4,0:4:12:0,12,148	0/0:3,0:3:9:0,9,112	0/0:6,0:6:15:0,15,187	0/0:10,0:10:27:0,27,352	0/0:5,0:5:12:0,12,160	0/0:12,0:12:30:0,30,377	0/0:10,0:10:24:0,24,308	0/0:11,0:11:33:0,33,428	0/0:9,0:10:27:0,27,337	0/0:13,0:14:39:0,39,477	0/0:10,0:10:30:0,30,387	0/0:9,0:9:27:0,27,337	0/0:2,0:2:3:0,3,36	0/0:9,0:9:27:0,27,354	0/0:4,0:4:12:0,12,156	0/0:7,0:7:15:0,15,196	0/0:8,0:8:24:0,24,305	0/0:6,0:6:18:0,18,219	0/0:4,0:5:9:0,9,108	0/0:8,0:8:24:0,24,315	0/0:6,0:6:18:0,18,236	0/0:4,0:4:12:0,12,151	0/0:5,0:5:15:0,15,193	0/0:11,0:11:27:0,27,362	0/0:3,0:3:9:0,9,112	0/0:10,0:10:21:0,21,281	0/0:12,0:12:33:0,33,420	0/0:5,0:5:12:0,12,163	0/0:5,0:5:12:0,12,154	0/0:6,0:6:18:0,18,232	0/0:8,0:8:24:0,24,299	0/0:7,0:7:21:0,21,276	0/0:4,0:4:9:0,9,116	0/0:2,0:2:6:0,6,72	0/0:6,0:7:15:0,15,190	0/0:12,0:12:33:0,33,428	0/0:8,0:8:24:0,24,311	0/0:10,0:10:27:0,27,347	0/0:13,0:13:33:0,33,428	1/1:0,13:13:39:512,39,0
1	359	uce-390_placidochromis_ornatus_1	C	T	156.26	PASS	.	GT:AD:DP:GQ:PL	0/0:15,0:15:39:0,39,513	0/0:11,0:11:30:0,30,392	0/0:14,0:14:33:0,33,442	0/0:34,0:34:96:0,96,1232	0/0:24,0:24:57:0,57,750	0/0:24,0:24:72:0,72,923	0/0:12,0:12:36:0,36,468	0/0:26,0:26:72:0,72,954	0/0:13,0:13:36:0,36,455	0/0:16,0:17:42:0,42,539	0/0:14,0:14:36:0,36,490	0/0:21,1:22:21:0,21,712	0/0:27,0:27:75:0,75,1002	0/0:12,0:12:33:0,33,436	0/0:42,0:42:99:0,120,1548	0/0:36,0:36:99:0,105,1349	0/0:20,0:20:57:0,57,760	0/0:30,0:30:90:0,90,1142	0/0:40,0:40:99:0,111,1425	0/0:39,0:39:99:0,108,1413	0/0:31,0:31:81:0,81,1061	0/0:20,0:20:57:0,57,745	0/0:44,0:44:99:0,129,1675	0/0:13,0:13:36:0,36,473	0/0:20,0:20:57:0,57,735	0/0:24,0:24:69:0,69,899	0/0:13,0:13:36:0,36,464	0/0:18,0:18:54:0,54,703	0/0:25,0:25:72:0,72,932	0/0:34,0:34:90:0,90,1164	0/0:28,0:28:84:0,84,1094	0/0:27,0:27:78:0,78,1009	0/0:29,0:29:78:0,78,1035	0/0:7,0:7:21:0,21,250	0/0:40,0:40:99:0,108,1400	0/0:33,0:33:87:0,87,1148	0/1:9,7:16:99:196,0,278	0/0:21,0:21:63:0,63,819	0/0:22,0:22:60:0,60,793	0/0:11,0:11:33:0,33,423	0/0:16,0:16:42:0,42,549	0/0:17,0:17:51:0,51,668	0/0:12,0:12:30:0,30,397	0/0:26,0:26:69:0,69,903	0/0:20,0:21:57:0,57,753	0/0:29,0:29:81:0,81,1057	0/0:42,0:42:99:0,111,1465	0/0:17,0:17:48:0,48,632	0/0:29,0:29:81:0,81,1077
1	579	uce-390_placidochromis_ornatus_1	G	A	1776.58	PASS	.	GT:AD:DP:GQ:PL	0/0:45,0:45:96:0,96,1329	0/0:47,0:47:99:0,102,1413	0/0:34,0:34:69:0,69,952	0/0:76,0:76:99:0,175,2302	0/0:44,0:44:87:0,87,1194	0/0:58,0:58:99:0,135,1798	0/0:27,0:27:51:0,51,724	0/0:42,0:42:99:0,105,1402	0/0:27,0:27:57:0,57,772	0/0:22,0:22:54:0,54,731	0/0:17,0:17:51:0,51,672	0/0:38,0:38:93:0,93,1239	0/0:44,0:44:99:0,99,1348	0/0:45,0:45:93:0,93,1273	0/0:78,0:78:99:0,193,2533	0/0:78,0:78:99:0,169,2248	0/0:39,0:39:87:0,87,1195	0/0:88,0:89:99:0,184,2517	0/0:92,0:93:99:0,211,2797	0/0:135,0:136:99:0,286,3869	0/0:80,0:80:99:0,175,2384	0/0:45,0:45:99:0,105,1418	0/0:114,0:114:99:0,250,3360	0/0:25,0:25:63:0,63,835	0/0:25,0:25:66:0,66,894	0/0:40,0:40:96:0,96,1280	0/0:27,0:27:60:0,60,816	0/0:38,1:39:54:0,54,1147	0/0:69,0:69:99:0,157,2095	0/0:65,0:65:99:0,144,1957	0/0:75,0:75:99:0,166,2226	0/0:60,0:60:99:0,123,1686	0/0:66,0:66:99:0,147,1981	0/0:52,0:52:99:0,105,1468	0/0:136,0:136:99:0,277,3806	0/0:77,0:77:99:0,178,2394	0/0:46,1:47:60:0,60,1286	0/0:44,0:44:93:0,93,1266	0/0:28,0:28:66:0,66,887	0/0:41,0:41:87:0,87,1201	1/1:0,33:33:75:1031,75,0	0/0:30,0:30:69:0,69,935	1/1:0,29:29:60:834,60,0	0/0:48,0:48:99:0,111,1483	0/0:22,0:22:57:0,57,762	0/0:58,0:58:99:0,126,1711	0/0:73,0:73:99:0,153,2082	0/0:32,0:32:78:0,78,1056	0/0:49,0:49:99:0,120,1617
1	632	uce-390_placidochromis_ornatus_1	T	G	1117.6	PASS	.	GT:AD:DP:GQ:PL	0/0:22,0:22:60:0,60,721	1/1:0,16:16:48:636,48,0	0/0:20,0:20:48:0,48,600	0/0:42,0:42:99:0,111,1439	0/0:30,0:30:75:0,75,972	0/0:29,0:29:72:0,72,928	0/0:13,0:13:33:0,33,421	0/0:17,0:17:42:0,42,519	0/0:15,0:15:36:0,36,447	0/0:17,0:17:42:0,42,478	0/0:11,0:11:33:0,33,394	0/0:19,0:19:48:0,48,624	0/0:19,0:19:42:0,42,514	0/0:30,0:30:75:0,75,941	0/0:49,0:49:99:0,126,1639	0/0:43,0:43:99:0,117,1509	0/0:19,0:19:39:0,39,493	0/0:37,0:37:99:0,102,1321	0/0:51,0:51:99:0,141,1802	0/0:69,0:69:99:0,187,2451	0/0:35,0:35:93:0,93,1193	0/0:25,0:26:69:0,69,836	0/0:52,0:52:99:0,135,1759	0/0:18,0:18:51:0,51,623	0/0:11,0:11:33:0,33,402	0/0:20,0:20:48:0,48,627	0/0:15,0:15:36:0,36,487	0/0:18,0:18:45:0,45,569	0/0:32,0:32:84:0,84,1100	0/0:27,0:27:66:0,66,865	0/0:30,0:30:78:0,78,1011	0/0:23,0:23:63:0,63,815	0/0:28,0:28:78:0,78,991	0/0:24,0:24:57:0,57,715	0/0:52,0:52:99:0,138,1791	0/0:38,0:38:96:0,96,1243	0/0:22,0:22:57:0,57,743	0/0:17,0:17:45:0,45,583	0/0:18,0:18:48:0,48,595	0/0:18,0:18:39:0,39,484	1/1:0,16:16:42:570,42,0	0/0:10,0:10:24:0,24,292	0/0:8,0:8:24:0,24,286	0/0:26,0:26:75:0,75,968	0/0:16,0:16:33:0,33,421	0/0:26,0:26:60:0,60,767	0/0:29,0:29:75:0,75,995	0/0:17,0:17:45:0,45,576	0/0:34,0:34:87:0,87,1048
1	633	uce-390_placidochromis_ornatus_1	A	T	271.26	PASS	.	GT:AD:DP:GQ:PL	0/0:22,0:22:60:0,60,801	0/0:15,0:15:45:0,45,585	0/1:7,12:19:99:311,0,197	0/0:41,0:41:99:0,108,1403	0/0:30,0:30:81:0,81,1059	0/0:27,0:27:72:0,72,954	0/0:12,0:12:33:0,33,437	0/0:17,0:17:51:0,51,672	0/0:15,0:15:39:0,39,505	0/0:17,0:17:51:0,51,680	0/0:11,0:11:30:0,30,378	0/0:19,0:19:51:0,51,651	0/0:18,0:18:48:0,48,629	0/0:29,1:30:75:0,75,991	0/0:48,0:48:99:0,129,1675	0/0:41,0:41:99:0,114,1473	0/0:17,0:17:48:0,48,624	0/0:37,0:37:99:0,99,1290	0/0:51,0:51:99:0,141,1814	0/0:66,0:66:99:0,178,2327	0/0:34,0:34:93:0,93,1204	0/0:26,0:26:72:0,72,940	0/0:50,0:50:99:0,135,1776	0/0:19,0:19:51:0,51,681	0/0:11,0:11:33:0,33,440	0/0:19,0:19:48:0,48,619	0/0:15,0:15:33:0,33,446	0/0:18,0:18:48:0,48,636	0/0:31,0:31:84:0,84,1080	0/0:26,0:26:69:0,69,896	0/0:29,0:29:84:0,84,1082	0/0:22,0:22:63:0,63,828	0/0:28,0:28:75:0,75,976	0/0:24,0:24:60:0,60,788	0/0:52,0:52:99:0,135,1750	0/0:38,0:38:99:0,102,1323	0/0:20,0:20:54:0,54,709	0/0:17,0:17:48:0,48,619	0/0:17,0:17:48:0,48,619	0/0:16,0:16:42:0,42,547	0/0:16,0:16:42:0,42,562	0/0:8,1:9:24:0,24,320	0/0:8,0:8:24:0,24,316	0/0:25,0:25:63:0,63,817	0/0:15,0:15:36:0,36,481	0/0:26,0:26:69:0,69,906	0/0:29,0:29:75:0,75,978	0/0:15,0:15:39:0,39,509	0/0:34,0:34:87:0,87,1149
1	749	uce-390_placidochromis_ornatus_1	A	G	71.86	PASS	.	GT:AD:DP:GQ:PL	0/0:3,0:3:9:0,9,120	1/1:0,2:2:6:80,6,0	0/0:1,0:1:3:0,3,40	0/0:8,0:8:24:0,24,307	0/0:8,0:8:24:0,24,315	0/0:11,0:11:30:0,30,399	0/0:11,0:11:30:0,30,392	0/0:5,0:5:15:0,15,200	./.:.:.:.:.	0/0:10,0:10:30:0,30,392	0/0:6,0:6:15:0,15,200	0/0:6,0:6:18:0,18,236	0/0:2,0:2:6:0,6,80	0/0:10,0:10:30:0,30,400	0/0:9,0:9:27:0,27,344	0/0:17,0:17:48:0,48,622	0/0:5,0:5:12:0,12,152	0/0:11,0:11:30:0,30,382	0/0:14,0:14:36:0,36,461	0/0:21,0:21:63:0,63,808	0/0:9,0:9:24:0,24,308	0/0:6,0:6:18:0,18,240	0/0:12,0:12:27:0,27,348	0/0:9,0:9:27:0,27,352	0/0:4,0:4:9:0,9,125	0/0:5,0:5:15:0,15,197	0/0:4,0:4:9:0,9,121	0/0:3,0:3:9:0,9,107	0/0:11,0:11:30:0,30,384	0/0:7,0:7:21:0,21,272	0/0:3,0:3:9:0,9,118	0/0:1,0:1:3:0,3,39	0/0:7,0:7:21:0,21,275	0/0:3,0:3:9:0,9,120	0/0:12,0:12:36:0,36,469	0/0:5,0:5:15:0,15,197	0/0:1,0:1:3:0,3,39	0/0:7,0:7:18:0,18,233	0/0:7,0:7:18:0,18,236	0/0:4,0:4:12:0,12,152	1/1:0,1:1:3:27,3,0	0/0:3,0:3:9:0,9,120	1/1:0,1:1:3:40,3,0	0/0:6,0:6:18:0,18,236	0/0:8,0:8:24:0,24,320	0/0:4,0:4:12:0,12,157	0/0:3,0:3:9:0,9,115	0/0:10,0:10:30:0,30,400	0/0:10,0:10:24:0,24,312
1	801	uce-390_placidochromis_ornatus_1	A	C	31.87	PASS	.	GT:AD:DP:GQ:PL	0/0:2,0:2:6:0,6,76	0/0:1,0:1:3:0,3,40	./.:.:.:.:.	0/0:6,0:6:15:0,15,197	0/0:5,1:6:12:0,12,163	0/0:9,0:9:21:0,21,283	0/0:8,0:8:24:0,24,316	0/0:7,0:7:18:0,18,245	0/0:3,0:3:6:0,6,84	0/0:4,0:4:12:0,12,160	0/0:2,0:2:6:0,6,80	0/0:4,0:4:12:0,12,140	./.:.:.:.:.	0/0:6,0:6:18:0,18,232	0/0:7,0:7:18:0,18,230	0/0:11,0:11:27:0,27,347	0/0:3,0:3:9:0,9,116	0/0:6,0:6:18:0,18,233	0/0:12,0:13:30:0,30,396	0/0:12,0:12:33:0,33,423	0/0:8,0:8:21:0,21,277	0/0:4,0:4:12:0,12,156	0/0:10,0:10:27:0,27,348	0/0:6,0:6:18:0,18,236	0/0:3,0:3:6:0,6,85	0/0:1,0:1:3:0,3,39	0/0:1,0:1:3:0,3,40	0/0:2,0:2:6:0,6,80	0/0:5,0:5:15:0,15,180	0/0:4,0:4:12:0,12,154	0/1:2,2:4:36:70,0,36	0/0:3,0:3:6:0,6,84	0/0:4,0:4:9:0,9,123	0/0:2,0:2:3:0,3,45	0/0:10,0:10:30:0,30,390	0/0:4,0:4:12:0,12,157	./.:.:.:.:.	0/0:3,0:3:6:0,6,79	0/0:5,0:5:9:0,9,130	0/0:4,0:4:12:0,12,160	0/0:4,0:4:9:0,9,125	0/0:1,0:1:3:0,3,40	./.:.:.:.:.	0/0:3,0:3:9:0,9,115	0/0:5,0:5:15:0,15,192	0/0:2,0:2:6:0,6,79	0/0:1,0:1:3:0,3,39	0/0:8,0:8:24:0,24,312	0/0:5,0:5:15:0,15,200
1	145	uce-1243_placidochromis_ornatus_1	T	G	527.26	PASS	.	GT:AD:DP:GQ:PL	0/0:27,0:27:66:0,66,850	0/0:26,0:26:66:0,66,845	0/0:20,0:20:60:0,60,767	0/0:36,0:36:96:0,96,1217	0/0:34,0:34:93:0,93,1189	0/0:40,0:40:96:0,96,1250	0/0:24,0:25:69:0,69,863	0/0:27,0:27:81:0,81,1046	0/0:8,0:9:21:0,21,272	0/0:36,0:36:87:0,87,1119	0/0:18,0:18:48:0,48,604	0/0:36,0:36:96:0,96,1242	0/0:23,0:23:63:0,63,807	0/0:31,0:32:75:0,75,928	0/0:39,0:39:99:0,117,1477	0/0:51,0:51:99:0,132,1692	0/0:34,0:34:90:0,90,1152	0/0:30,0:30:78:0,78,965	0/0:59,0:59:99:0,156,1963	0/0:35,1:36:93:0,93,1154	0/0:43,0:43:96:0,96,1231	0/0:21,0:21:60:0,60,766	0/0:49,1:50:99:0,132,1670	0/0:29,0:29:75:0,75,954	0/0:30,0:30:81:0,81,1026	0/0:32,0:32:90:0,90,1105	0/0:29,0:29:69:0,69,869	0/0:23,0:23:54:0,54,673	0/0:25,1:26:63:0,63,802	0/0:27,0:27:69:0,69,851	0/0:28,0:28:66:0,66,801	0/0:21,0:21:60:0,60,770	0/0:30,0:30:75:0,75,944	0/0:18,0:18:51:0,51,664	0/0:34,0:35:93:0,93,1166	0/0:29,1:30:47:0,47,863	0/0:13,0:13:33:0,33,429	0/0:27,0:27:72:0,72,935	0/0:21,0:22:51:0,51,648	0/0:10,0:10:27:0,27,344	0/0:16,0:16:39:0,39,508	0/0:18,0:18:45:0,45,579	0/0:14,0:14:39:0,39,487	0/0:17,0:17:45:0,45,592	0/0:30,0:30:90:0,90,1168	0/1:14,17:31:99:567,0,408	0/0:31,0:32:84:0,84,1030	0/0:35,0:36:99:0,102,1277	0/0:39,0:40:99:0,114,1459
1	547	uce-1243_placidochromis_ornatus_1	C	T	3326.34	PASS	.	GT:AD:DP:GQ:PL	0/0:38,0:38:99:0,108,1399	0/0:34,0:34:93:0,93,1234	0/0:38,0:38:99:0,111,1472	0/1:24,32:56:99:1039,0,559	0/0:46,0:46:99:0,132,1717	0/0:48,0:48:99:0,144,1851	0/0:38,0:38:99:0,108,1399	0/0:50,0:51:99:0,147,1912	0/0:16,0:17:39:0,39,494	0/0:43,0:44:99:0,129,1705	0/0:34,0:34:96:0,96,1244	0/0:46,0:46:99:0,135,1715	0/0:44,0:44:99:0,120,1598	0/0:37,0:37:99:0,108,1423	0/0:65,0:66:99:0,181,2331	0/0:67,0:68:99:0,187,2407	0/0:39,0:39:99:0,114,1484	0/0:74,0:74:99:0,193,2487	0/0:61,0:61:99:0,178,2243	0/0:69,0:69:99:0,190,2420	0/0:53,0:53:99:0,147,1896	0/0:43,0:43:99:0,123,1569	1/1:0,68:70:99:2359,184,0	0/0:38,0:38:99:0,111,1451	0/0:47,0:47:99:0,132,1729	0/0:50,0:51:99:0,144,1851	0/0:35,0:35:93:0,93,1222	0/0:59,0:59:99:0,175,2275	0/0:46,0:46:99:0,129,1651	0/0:31,0:31:84:0,84,1088	0/0:40,0:40:99:0,111,1415	0/0:36,0:36:99:0,99,1279	0/0:42,0:42:99:0,123,1598	0/0:22,0:22:63:0,63,815	0/0:41,0:41:99:0,111,1425	0/0:49,0:49:99:0,141,1822	0/0:22,0:22:63:0,63,802	0/0:54,0:54:99:0,138,1800	0/0:44,0:44:99:0,123,1617	0/0:39,0:39:99:0,114,1479	0/0:37,0:37:99:0,105,1367	0/0:35,0:35:99:0,105,1360	0/0:34,0:34:99:0,102,1348	0/0:41,0:41:99:0,111,1429	0/0:36,0:36:99:0,99,1275	0/0:52,0:52:99:0,147,1881	0/0:52,0:52:99:0,141,1827	0/0:48,0:49:99:0,135,1744	0/0:45,0:45:99:0,129,1680
1	720	uce-1243_placidochromis_ornatus_1	T	G	44.73	PASS	.	GT:AD:DP:GQ:PL	0/0:3,0:3:9:0,9,120	0/0:2,0:2:6:0,6,63	./.:.:.:.:.	0/0:3,0:3:9:0,9,115	0/0:1,0:1:3:0,3,36	0/0:5,0:5:9:0,9,115	0/0:1,0:1:3:0,3,36	0/0:4,0:4:12:0,12,152	./.:.:.:.:.	0/0:5,0:5:15:0,15,200	./.:.:.:.:.	0/0:5,0:5:15:0,15,187	0/0:4,0:4:12:0,12,143	0/0:8,0:8:24:0,24,304	0/0:3,0:3:6:0,6,84	0/0:9,0:9:18:0,18,235	0/0:6,0:6:15:0,15,171	0/0:6,0:7:15:0,15,193	0/0:13,0:13:36:0,36,477	0/0:7,0:7:21:0,21,272	0/0:6,0:6:12:0,12,163	0/0:4,0:4:9:0,9,116	0/0:6,0:6:15:0,15,197	0/0:10,0:10:27:0,27,326	0/0:2,0:2:3:0,3,40	0/0:8,0:8:21:0,21,274	0/0:4,0:4:12:0,12,156	0/0:6,0:6:12:0,12,165	0/0:8,0:8:15:0,15,175	0/0:2,0:2:6:0,6,79	0/0:4,0:4:6:0,6,90	0/0:6,0:6:18:0,18,226	0/0:4,0:4:6:0,6,90	0/0:4,0:4:12:0,12,160	0/0:6,0:6:9:0,9,129	0/0:6,0:6:18:0,18,233	0/0:2,0:2:3:0,3,39	0/0:4,0:4:9:0,9,123	0/0:2,0:2:3:0,3,40	0/0:11,0:11:21:0,21,259	0/0:6,0:6:15:0,15,196	0/0:6,0:6:15:0,15,184	0/0:3,0:3:6:0,6,81	0/1:1,2:3:30:66,0,30	0/0:3,0:3:9:0,9,103	0/0:5,0:5:15:0,15,193	0/1:2,1:3:30:30,0,66	0/0:9,0:9:18:0,18,246	0/0:6,0:6:15:0,15,205
1	728	uce-1243_placidochromis_ornatus_1	A	G	377.12	PASS	.	GT:AD:DP:GQ:PL	0/0:3,0:3:9:0,9,108	0/0:1,0:1:3:0,3,40	./.:.:.:.:.	0/1:2,1:3:27:27,0,70	./.:.:.:.:.	0/0:5,0:5:15:0,15,193	0/0:1,0:1:3:0,3,40	0/0:3,0:3:6:0,6,80	./.:.:.:.:.	0/0:5,0:5:12:0,12,152	./.:.:.:.:.	0/0:3,0:3:3:0,3,39	1/1:0,4:4:12:156,12,0	1/1:0,7:7:21:280,21,0	0/0:1,0:1:3:0,3,36	0/0:4,0:4:6:0,6,75	0/0:4,0:4:9:0,9,120	0/0:6,0:6:15:0,15,190	0/0:8,0:8:24:0,24,311	0/0:6,0:6:15:0,15,193	0/0:6,0:6:15:0,15,202	0/0:3,0:3:9:0,9,112	0/0:6,0:6:15:0,15,180	0/0:8,0:8:24:0,24,320	0/0:2,0:2:3:0,3,40	0/0:4,0:4:9:0,9,118	0/0:4,0:4:12:0,12,160	0/0:6,0:6:9:0,9,125	0/0:4,0:4:12:0,12,148	0/0:2,0:2:6:0,6,79	0/0:3,0:3:6:0,6,76	0/0:5,0:5:15:0,15,193	0/0:2,0:2:3:0,3,45	0/0:4,0:4:12:0,12,160	0/0:2,0:2:6:0,6,79	0/0:6,0:6:15:0,15,197	0/0:2,0:2:6:0,6,79	0/0:4,0:4:9:0,9,110	0/0:2,0:2:6:0,6,80	0/0:7,0:7:15:0,15,200	0/0:3,0:3:6:0,6,76	0/0:4,0:4:9:0,9,116	0/0:2,0:2:3:0,3,40	0/0:3,0:3:9:0,9,107	0/0:3,0:3:9:0,9,112	0/0:5,0:5:15:0,15,197	0/0:2,0:2:6:0,6,79	0/0:9,0:9:18:0,18,246	0/0:6,0:6:15:0,15,205
1	31	uce-709_placidochromis_ornatus_1	G	A	196.68	PASS	.	GT:AD:DP:GQ:PL	0/0:1,0:2:3:0,3,40	0/0:4,0:4:12:0,12,139	0/0:6,0:6:18:0,18,236	0/0:6,0:6:18:0,18,230	0/0:9,0:9:24:0,24,304	0/0:9,0:9:24:0,24,302	0/0:7,0:7:18:0,18,224	0/0:5,0:6:15:0,15,183	0/0:4,0:4:12:0,12,140	0/0:4,0:4:12:0,12,148	0/0:10,0:10:30:0,30,388	0/0:11,0:11:33:0,33,426	0/0:5,0:5:15:0,15,196	0/0:5,0:5:15:0,15,188	0/0:11,0:11:27:0,27,347	0/0:8,0:8:24:0,24,295	0/0:6,0:6:18:0,18,232	0/0:4,0:4:12:0,12,157	0/0:13,0:13:36:0,36,455	0/0:10,0:10:27:0,27,354	0/0:3,0:3:9:0,9,112	0/0:6,0:6:18:0,18,228	0/0:11,0:11:30:0,30,384	0/0:4,0:4:12:0,12,156	0/0:4,0:4:9:0,9,112	0/0:8,0:8:24:0,24,311	0/0:2,0:2:6:0,6,76	0/0:11,0:11:30:0,30,392	0/0:12,0:12:30:0,30,395	0/0:4,0:4:12:0,12,157	0/0:4,0:4:12:0,12,154	0/0:6,0:6:15:0,15,197	0/0:10,0:10:27:0,27,341	0/0:2,0:2:3:0,3,40	0/0:9,0:9:27:0,27,351	0/0:6,0:6:18:0,18,233	0/0:3,0:3:9:0,9,118	./.:.:.:.:.	0/0:2,0:2:6:0,6,80	0/0:7,0:7:21:0,21,276	1/1:0,8:8:18:236,18,0	0/0:10,0:10:30:0,30,396	0/1:3,1:4:28:28,0,108	0/0:6,0:6:18:0,18,236	0/0:5,0:5:15:0,15,196	0/0:13,0:13:39:0,39,495	0/0:7,0:7:18:0,18,226	0/0:2,0:2:6:0,6,67	0/0:9,0:9:27:0,27,331
1	70	uce-709_placidochromis_ornatus_1	G	T	203.31	PASS	.	GT:AD:DP:GQ:PL	0/0:12,0:12:36:0,36,460	0/0:10,0:10:30:0,30,396	0/0:17,0:17:48:0,48,629	0/0:16,0:16:39:0,39,507	0/0:19,0:19:51:0,51,662	0/0:21,0:21:63:0,63,822	0/0:14,0:14:42:0,42,540	0/0:13,0:13:36:0,36,468	0/0:11,0:11:33:0,33,419	0/0:16,0:16:45:0,45,580	0/0:20,0:20:54:0,54,713	0/0:14,0:14:39:0,39,508	0/0:10,0:10:30:0,30,372	0/0:15,0:15:45:0,45,588	0/0:22,0:22:63:0,63,806	0/0:21,0:21:57:0,57,752	0/0:14,0:14:39:0,39,513	0/1:8,9:17:99:243,0,226	0/0:18,0:19:51:0,51,658	0/0:21,0:21:60:0,60,769	0/0:16,0:16:48:0,48,623	0/0:12,0:12:33:0,33,419	0/0:25,0:25:72:0,72,920	0/0:12,0:12:36:0,36,464	0/0:9,0:9:27:0,27,348	0/0:19,0:19:54:0,54,677	0/0:7,0:7:21:0,21,263	0/0:17,0:17:51:0,51,668	0/0:19,0:19:51:0,51,655	0/0:13,0:13:33:0,33,415	0/0:5,0:5:12:0,12,148	0/0:9,0:9:21:0,21,275	0/0:17,0:17:42:0,42,519	0/0:3,0:3:9:0,9,120	0/0:20,0:20:57:0,57,749	0/0:9,0:9:21:0,21,272	0/0:4,0:4:12:0,12,157	0/0:7,0:7:18:0,18,208	0/0:6,0:6:18:0,18,220	0/0:14,0:14:39:0,39,505	0/0:13,0:13:39:0,39,495	0/0:15,0:15:45:0,45,596	0/0:7,0:7:21:0,21,276	0/0:13,0:13:36:0,36,465	0/0:13,0:13:33:0,33,441	0/0:26,0:27:75:0,75,955	0/0:11,0:11:30:0,30,387	0/0:14,0:14:42:0,42,541	0/0:12,0:12:36:0,36,480
1	99	uce-709_placidochromis_ornatus_1	T	A	273.26	PASS	.	GT:AD:DP:GQ:PL	0/0:17,0:17:51:0,51,659	0/0:23,0:23:66:0,66,876	0/0:19,0:19:54:0,54,716	0/0:30,0:30:81:0,81,1063	0/0:28,0:28:78:0,78,993	0/0:29,0:29:78:0,78,1013	0/0:20,1:21:60:0,60,785	0/0:17,1:18:51:0,51,672	0/0:17,1:18:22:0,22,549	0/0:21,0:21:60:0,60,796	0/0:28,0:28:78:0,78,1013	0/0:24,0:24:69:0,69,885	0/0:19,0:19:54:0,54,712	0/0:25,0:25:72:0,72,960	0/0:36,0:36:99:0,99,1288	0/0:34,0:34:90:0,90,1178	0/0:22,0:22:63:0,63,825	0/0:25,0:25:63:0,63,833	0/0:31,0:31:75:0,75,984	0/0:28,0:28:75:0,75,972	0/0:28,0:28:81:0,81,1048	0/0:19,0:19:54:0,54,712	0/0:45,0:45:99:0,126,1634	0/0:13,0:13:39:0,39,512	0/0:13,0:13:39:0,39,520	0/0:25,0:25:69:0,69,892	0/0:9,0:9:24:0,24,312	0/0:26,0:26:75:0,75,971	0/0:24,0:24:57:0,57,749	0/0:16,0:16:45:0,45,587	0/0:10,0:10:30:0,30,384	0/0:22,0:22:63:0,63,824	0/0:22,0:23:66:0,66,859	0/0:14,0:14:36:0,36,485	0/0:36,0:36:99:0,99,1287	0/0:22,0:22:60:0,60,769	0/0:10,0:10:30:0,30,376	0/0:10,0:10:27:0,27,356	0/0:14,0:14:33:0,33,432	0/0:19,0:19:51:0,51,673	0/0:19,0:19:54:0,54,709	0/0:24,0:24:69:0,69,874	0/0:11,0:11:30:0,30,388	0/0:19,0:19:54:0,54,701	0/1:7,10:17:99:313,0,228	0/0:36,0:36:99:0,105,1349	0/0:14,1:15:39:0,39,494	0/0:21,0:21:60:0,60,801	0/0:21,0:21:57:0,57,752
1	111	uce-709_placidochromis_ornatus_1	C	T	844.39	PASS	.	GT:AD:DP:GQ:PL	0/0:19,0:19:54:0,54,717	1/1:0,23:23:69:904,69,0	0/0:23,0:23:63:0,63,842	0/0:42,0:42:99:0,117,1523	0/0:32,0:32:87:0,87,1090	0/0:32,0:32:87:0,87,1120	0/0:25,0:25:72:0,72,944	0/0:21,0:21:60:0,60,788	0/0:22,0:22:60:0,60,784	0/0:22,0:22:66:0,66,872	0/0:28,0:28:81:0,81,1073	0/0:28,0:28:84:0,84,1088	0/0:22,0:22:66:0,66,876	0/0:26,0:26:78:0,78,1023	0/0:42,0:42:99:0,120,1537	0/0:39,0:39:99:0,111,1451	0/0:29,0:29:75:0,75,1003	0/0:26,0:26:69:0,69,904	0/0:32,0:32:84:0,84,1099	0/0:40,0:40:99:0,111,1412	0/0:34,0:34:93:0,93,1214	0/0:22,0:22:63:0,63,833	0/0:57,0:57:99:0,153,1986	0/0:16,0:16:48:0,48,628	0/0:17,0:17:48:0,48,618	0/0:28,0:28:84:0,84,1077	0/0:13,0:14:33:0,33,436	0/0:32,0:32:96:0,96,1237	0/0:29,0:29:84:0,84,1079	0/0:24,0:24:63:0,63,822	0/0:15,0:15:42:0,42,544	0/0:25,0:25:72:0,72,936	0/0:27,0:28:78:0,78,1018	0/0:13,0:13:33:0,33,445	0/0:35,0:35:99:0,99,1297	0/0:21,0:22:63:0,63,805	0/0:12,0:12:33:0,33,438	0/0:13,0:13:33:0,33,427	0/0:19,0:19:54:0,54,709	0/0:20,0:20:57:0,57,736	0/0:18,0:19:51:0,51,647	0/0:29,0:29:81:0,81,1077	0/0:14,0:14:42:0,42,539	0/0:23,0:23:69:0,69,868	0/0:20,0:20:54:0,54,717	0/0:45,0:45:99:0,129,1644	0/0:20,0:20:57:0,57,733	0/0:22,0:22:60:0,60,810	0/0:23,0:23:69:0,69,891
1	122	uce-709_placidochromis_ornatus_1	A	G	2888.99	PASS	.	GT:AD:DP:GQ:PL	0/0:21,0:22:42:0,42,527	0/0:37,0:37:96:0,96,1233	0/1:12,15:27:99:434,0,295	0/0:43,0:44:99:0,105,1360	0/0:36,0:36:84:0,84,1052	0/0:42,0:42:81:0,81,1059	0/0:30,0:30:75:0,75,929	0/0:24,0:25:60:0,60,751	0/1:14,12:26:99:363,0,421	0/0:29,0:29:66:0,66,836	0/0:34,0:34:84:0,84,1102	0/1:19,13:32:99:427,0,456	0/0:28,0:28:75:0,75,939	0/0:38,0:38:99:0,105,1311	0/0:50,0:50:99:0,123,1581	0/0:52,0:52:99:0,126,1548	0/0:32,0:32:60:0,60,742	0/0:30,0:30:75:0,75,978	0/0:44,0:44:99:0,102,1335	0/0:53,0:54:99:0,123,1536	0/0:40,0:41:93:0,93,1184	0/0:28,0:28:66:0,66,849	0/0:75,0:75:99:0,184,2349	0/0:21,0:21:48:0,48,593	0/0:23,0:23:57:0,57,745	0/1:21,21:42:99:642,0,550	0/0:25,0:25:54:0,54,662	0/0:46,0:46:99:0,105,1280	0/0:30,0:30:69:0,69,891	0/0:37,0:37:96:0,96,1183	0/0:23,0:23:63:0,63,794	0/0:36,0:36:84:0,84,1077	0/0:28,0:28:60:0,60,730	0/0:19,0:19:36:0,36,469	0/0:48,0:48:99:0,117,1457	0/0:29,0:29:72:0,72,910	0/0:18,0:18:39:0,39,511	0/0:21,0:21:45:0,45,583	0/0:26,0:26:60:0,60,783	0/0:27,0:27:57:0,57,725	0/0:37,0:37:66:0,66,854	0/0:37,0:37:75:0,75,939	0/0:21,0:21:54:0,54,650	0/1:16,13:30:99:416,0,409	0/0:24,0:24:57:0,57,714	0/1:28,24:52:99:702,0,817	0/0:30,0:30:75:0,75,928	0/0:27,0:27:63:0,63,790	0/0:31,0:32:78:0,78,974
1	131	uce-709_placidochromis_ornatus_1	C	T	438.25	PASS	.	GT:AD:DP:GQ:PL	0/0:26,0:26:72:0,72,932	0/0:38,0:38:99:0,105,1414	0/0:29,0:29:69:0,69,928	0/0:49,0:49:99:0,123,1622	0/0:40,0:40:99:0,105,1388	0/0:47,0:47:99:0,114,1516	0/0:35,0:35:90:0,90,1216	0/0:27,0:27:78:0,78,1033	0/0:29,0:29:75:0,75,988	0/0:33,0:33:84:0,84,1131	0/0:39,0:39:99:0,99,1336	0/0:39,0:39:99:0,105,1361	0/0:32,0:32:90:0,90,1201	0/0:41,0:41:99:0,120,1573	0/0:60,0:60:99:0,160,2065	0/0:53,0:53:99:0,144,1893	0/0:40,0:40:96:0,96,1302	0/0:37,1:38:68:0,68,1226	0/0:53,0:54:99:0,123,1635	0/0:61,0:61:99:0,166,2138	0/0:49,0:49:99:0,129,1683	0/1:18,16:34:99:478,0,552	0/0:88,0:88:99:0,223,2924	0/0:23,0:23:69:0,69,874	0/0:25,0:25:69:0,69,905	0/0:45,0:46:99:0,114,1512	0/0:29,0:30:78:0,78,1038	0/0:47,1:48:95:0,95,1706	0/0:34,0:34:96:0,96,1225	0/0:43,0:43:99:0,108,1424	0/0:32,0:32:78:0,78,1043	0/0:37,0:38:96:0,96,1256	0/0:30,0:30:81:0,81,1068	0/0:23,0:23:57:0,57,779	0/0:56,0:56:99:0,147,1946	0/0:32,0:32:87:0,87,1124	0/0:22,0:22:51:0,51,684	0/0:24,0:24:57:0,57,774	0/0:29,0:29:72:0,72,963	0/0:35,0:35:93:0,93,1236	0/0:44,0:44:99:0,102,1391	0/0:40,0:41:99:0,111,1478	0/0:26,0:26:78:0,78,1011	0/0:40,0:40:96:0,96,1262	0/0:28,0:28:72:0,72,967	0/0:58,0:58:99:0,163,2135	0/0:29,0:29:87:0,87,1131	0/0:29,0:29:78:0,78,1034	0/0:34,0:34:87:0,87,1175
1	139	uce-709_placidochromis_ornatus_1	G	A	1002.39	PASS	.	GT:AD:DP:GQ:PL	0/0:35,0:35:87:0,87,1148	0/0:42,0:42:99:0,105,1421	0/0:31,0:31:75:0,75,1021	0/0:58,0:58:99:0,141,1847	0/0:42,0:42:99:0,105,1361	0/0:52,0:52:99:0,123,1639	0/0:39,0:39:93:0,93,1257	0/0:29,0:29:72:0,72,949	0/0:30,0:30:75:0,75,987	0/0:36,0:36:96:0,96,1260	0/0:41,0:41:99:0,102,1373	0/0:41,0:41:99:0,99,1306	0/0:40,0:40:99:0,102,1372	0/0:47,0:47:99:0,120,1588	0/0:71,0:71:99:0,181,2354	0/0:63,0:63:99:0,163,2124	0/0:44,0:44:99:0,105,1401	0/0:42,0:42:99:0,111,1444	0/0:59,0:59:99:0,138,1822	0/0:66,0:66:99:0,169,2214	0/0:61,0:61:99:0,147,1946	0/0:41,0:41:96:0,96,1289	0/0:102,0:102:99:0,259,3387	0/0:24,0:24:72:0,72,917	0/0:28,0:28:72:0,72,957	0/0:51,0:51:99:0,135,1772	0/0:33,0:34:81:0,81,1078	0/0:51,0:52:99:0,132,1755	1/1:0,37:37:84:1062,84,0	0/0:47,0:47:99:0,108,1429	0/0:35,0:35:81:0,81,1066	0/0:42,0:42:96:0,96,1287	0/0:38,0:38:90:0,90,1206	0/0:28,0:28:63:0,63,856	0/0:63,0:63:99:0,153,2026	0/0:40,0:40:99:0,99,1326	0/0:26,0:26:57:0,57,747	0/0:30,0:30:66:0,66,891	0/0:32,0:32:69:0,69,950	0/0:37,0:37:96:0,96,1288	0/0:46,0:46:99:0,108,1441	0/0:45,0:45:99:0,111,1486	0/0:30,0:30:75:0,75,993	0/0:51,0:51:99:0,114,1485	0/0:32,0:32:78:0,78,1017	0/0:64,0:65:99:0,169,2187	0/0:34,0:34:96:0,96,1251	0/0:33,0:33:81:0,81,1077	0/0:44,0:44:99:0,111,1477
1	171	uce-709_placidochromis_ornatus_1	G	T	552.25	PASS	.	GT:AD:DP:GQ:PL	0/0:73,0:73:99:0,169,2284	0/0:60,0:60:99:0,138,1899	0/1:30,22:52:99:592,0,796	0/0:102,0:102:99:0,214,2916	0/0:71,0:71:99:0,169,2214	0/0:74,0:74:99:0,166,2209	0/0:54,0:54:99:0,120,1623	0/0:44,0:44:99:0,99,1338	0/0:42,0:42:90:0,90,1220	0/0:50,0:50:99:0,117,1595	0/0:52,0:52:99:0,114,1573	0/0:72,1:73:99:0,150,2039	0/0:68,0:68:99:0,160,2159	0/0:65,0:65:99:0,153,2060	0/0:117,1:118:99:0,274,3650	0/0:134,0:134:99:0,319,4237	0/0:58,0:58:99:0,132,1788	0/0:82,0:82:99:0,181,2428	0/0:97,0:97:99:0,232,3101	0/0:112,0:112:99:0,256,3388	0/0:88,0:88:99:0,211,2792	0/0:72,0:72:99:0,172,2296	0/0:171,0:171:99:0,349,4715	0/0:45,0:45:99:0,114,1542	0/0:49,0:49:99:0,105,1432	0/0:81,0:81:99:0,196,2590	0/0:46,1:47:99:0,99,1344	0/0:73,0:73:99:0,175,2335	0/0:81,1:82:99:0,187,2443	0/0:83,0:83:99:0,175,2344	0/0:79,0:79:99:0,175,2330	0/0:66,0:66:99:0,138,1901	0/0:76,0:76:99:0,166,2218	0/0:54,0:54:99:0,111,1548	0/0:121,0:121:99:0,247,3354	0/0:82,0:82:99:0,169,2300	0/0:46,0:46:99:0,105,1404	0/0:57,0:57:99:0,117,1622	0/0:46,0:46:99:0,99,1377	0/0:63,0:63:99:0,141,1928	0/0:70,0:70:99:0,150,2074	0/0:64,0:64:99:0,150,2031	0/0:63,0:63:99:0,156,2070	0/0:90,0:90:99:0,187,2563	0/0:50,0:50:99:0,120,1596	0/0:116,0:116:99:0,262,3508	0/0:62,0:62:99:0,144,1910	0/0:53,0:53:99:0,120,1611	0/0:69,0:69:99:0,157,2150
1	235	uce-709_placidochromis_ornatus_1	G	A	1329.25	PASS	.	GT:AD:DP:GQ:PL	0/0:121,0:121:99:0,247,3442	0/1:53,54:107:99:1369,0,1170	0/0:87,0:87:99:0,190,2601	0/0:157,0:157:99:0,319,4389	0/0:139,0:139:99:0,295,3975	0/0:129,0:129:99:0,292,3900	0/0:90,0:90:99:0,187,2577	0/0:84,0:84:99:0,169,2358	0/0:74,0:75:99:0,153,2076	0/0:78,0:78:99:0,187,2515	0/0:85,0:85:99:0,175,2419	0/0:120,0:120:99:0,241,3302	0/0:107,0:107:99:0,223,3085	0/0:115,0:115:99:0,235,3266	0/0:218,0:218:99:0,433,5947	0/0:247,0:247:99:0,491,6795	0/0:97,0:97:99:0,190,2670	0/0:150,0:150:99:0,292,4004	0/0:185,0:185:99:0,373,5121	0/0:192,0:193:99:0,406,5489	0/0:147,0:147:99:0,307,4193	0/0:124,0:124:99:0,268,3689	0/0:250,0:250:99:0,509,7020	0/0:75,0:75:99:0,154,2141	0/0:78,0:78:99:0,150,2108	0/0:136,0:136:99:0,280,3854	0/0:81,0:81:99:0,160,2193	0/0:125,0:125:99:0,262,3645	0/0:162,1:163:99:0,346,4698	0/0:165,0:165:99:0,322,4475	0/0:196,0:196:99:0,349,4900	0/0:148,0:148:99:0,280,3939	0/0:156,0:156:99:0,310,4302	0/0:110,0:110:99:0,232,3217	0/0:235,0:235:99:0,455,6332	0/0:181,0:181:99:0,358,4979	0/0:102,0:102:99:0,199,2771	0/0:125,0:125:99:0,229,3228	0/0:91,0:91:99:0,187,2568	0/0:99,0:99:99:0,205,2842	0/0:126,0:126:99:0,238,3367	0/0:99,0:99:99:0,205,2838	0/0:124,0:124:99:0,232,3280	0/0:171,0:171:99:0,331,4626	0/0:89,0:90:99:0,178,2478	0/0:168,0:168:99:0,361,4899	0/0:130,0:130:99:0,265,3633	0/0:65,0:65:99:0,138,1911	0/0:133,0:134:99:0,262,3652
1	127	uce-659_placidochromis_ornatus_1	C	T	31.93	PASS	.	GT:AD:DP:GQ:PL	0/0:6,0:6:15:0,15,197	0/0:2,0:2:3:0,3,45	0/0:5,0:5:15:0,15,192	0/0:11,0:11:30:0,30,392	0/0:10,0:10:27:0,27,331	0/0:8,0:8:21:0,21,272	0/0:1,0:1:3:0,3,40	0/0:3,0:3:9:0,9,112	0/0:1,0:1:3:0,3,39	0/0:2,0:2:6:0,6,80	0/0:4,0:4:9:0,9,111	./.:.:.:.:.	0/0:2,0:2:6:0,6,76	0/0:7,0:7:18:0,18,236	0/0:8,0:8:18:0,18,238	0/0:8,0:8:21:0,21,267	0/0:8,0:8:24:0,24,312	0/0:8,0:8:15:0,15,189	0/0:9,0:9:27:0,27,351	0/0:17,0:17:39:0,39,517	0/0:7,0:7:21:0,21,272	0/0:1,0:1:3:0,3,40	0/0:15,0:15:36:0,36,485	0/0:3,0:3:9:0,9,120	0/0:4,0:4:12:0,12,147	0/0:4,0:4:9:0,9,123	./.:.:.:.:.	./.:.:.:.:.	0/0:13,0:13:33:0,33,434	0/0:4,0:4:12:0,12,154	0/0:5,0:5:15:0,15,193	0/0:8,0:8:18:0,18,236	0/0:3,0:3:3:0,3,39	0/0:2,0:2:6:0,6,76	0/0:6,0:6:18:0,18,236	0/0:8,0:8:24:0,24,315	0/0:2,0:2:3:0,3,39	0/0:6,0:6:15:0,15,196	0/0:1,0:1:3:0,3,40	0/0:4,0:4:12:0,12,156	0/0:3,0:3:9:0,9,116	0/0:5,0:5:15:0,15,192	1/1:0,3:3:6:76,6,0	0/0:1,0:1:3:0,3,39	0/0:6,0:6:15:0,15,205	0/0:8,0:8:21:0,21,281	0/0:5,0:5:15:0,15,197	0/0:3,0:3:9:0,9,116	0/0:4,0:5:12:0,12,156
1	200	uce-659_placidochromis_ornatus_1	C	T	223.93	PASS	.	GT:AD:DP:GQ:PL	0/0:11,0:11:30:0,30,401	0/0:10,0:10:24:0,24,316	0/0:12,0:12:30:0,30,397	0/0:17,0:17:39:0,39,504	0/0:22,0:22:63:0,63,801	0/0:20,0:20:54:0,54,710	0/0:10,0:10:27:0,27,351	0/0:13,0:13:33:0,33,437	0/0:4,0:4:12:0,12,154	0/0:5,0:5:12:0,12,160	0/0:8,0:8:18:0,18,232	0/0:9,0:9:27:0,27,351	0/0:10,0:10:27:0,27,365	0/0:10,0:10:30:0,30,396	0/0:22,0:22:60:0,60,773	0/0:15,0:15:39:0,39,490	0/0:11,0:12:33:0,33,428	0/0:23,0:23:66:0,66,864	0/0:21,0:21:60:0,60,761	0/0:32,0:32:81:0,81,1046	0/0:10,0:10:27:0,27,351	0/0:14,0:14:39:0,39,517	0/0:29,0:29:75:0,75,984	0/0:7,0:7:21:0,21,272	0/0:7,0:7:21:0,21,280	0/0:11,0:11:33:0,33,423	0/0:10,0:10:27:0,27,361	0/0:9,0:9:24:0,24,325	0/0:18,0:18:51:0,51,664	0/0:16,0:16:45:0,45,587	0/0:19,0:19:57:0,57,733	0/0:15,0:15:36:0,36,483	0/0:20,0:20:54:0,54,696	0/0:7,0:7:21:0,21,272	0/0:14,0:14:36:0,36,474	0/0:19,0:19:51:0,51,656	0/0:13,0:13:36:0,36,468	0/0:12,0:12:30:0,30,392	0/0:10,0:10:24:0,24,330	0/0:18,0:18:48:0,48,646	0/0:5,0:5:12:0,12,161	0/0:17,0:18:48:0,48,641	1/1:0,8:8:21:281,21,0	0/0:13,0:13:39:0,39,498	0/0:13,0:13:36:0,36,481	0/0:13,0:13:33:0,33,415	0/0:18,0:18:54:0,54,687	0/0:5,0:5:15:0,15,192	0/0:11,0:11:33:0,33,423
1	243	uce-659_placidochromis_ornatus_1	T	A	261.82	PASS	.	GT:AD:DP:GQ:PL	0/0:14,0:14:39:0,39,504	0/0:12,0:12:33:0,33,436	0/0:21,0:21:57:0,57,749	0/0:26,0:26:63:0,63,806	0/0:27,0:28:72:0,72,917	0/0:25,0:25:54:0,54,707	0/0:20,0:20:48:0,48,642	0/0:16,0:16:39:0,39,522	0/0:10,0:10:27:0,27,343	0/0:8,0:8:24:0,24,320	0/0:10,0:10:21:0,21,290	0/0:19,0:19:42:0,42,530	0/0:20,0:20:54:0,54,726	0/0:14,0:14:42:0,42,543	0/0:40,0:40:99:0,108,1388	0/0:23,0:23:69:0,69,864	0/0:18,1:19:42:0,42,557	0/0:29,0:29:69:0,69,903	0/0:31,0:31:78:0,78,1006	0/0:31,0:31:81:0,81,1042	0/0:26,0:26:72:0,72,923	0/0:23,0:23:57:0,57,762	0/0:54,0:54:99:0,147,1885	0/0:7,0:7:18:0,18,232	0/0:15,0:15:39:0,39,491	0/0:23,0:23:69:0,69,866	0/0:17,0:17:42:0,42,545	0/0:18,0:18:48:0,48,645	0/0:23,0:23:60:0,60,789	0/0:27,0:27:72:0,72,904	0/0:29,0:29:72:0,72,929	0/0:31,0:31:78:0,78,1016	0/0:24,1:26:66:0,66,849	0/0:12,0:12:33:0,33,428	0/0:33,0:33:81:0,81,1049	0/0:30,0:30:81:0,81,1029	0/0:22,0:22:57:0,57,748	0/0:20,0:20:48:0,48,617	0/0:13,0:13:33:0,33,432	0/0:21,0:21:57:0,57,735	0/0:12,0:12:30:0,30,401	0/0:21,0:21:63:0,63,815	1/1:0,8:8:24:320,24,0	0/0:29,0:29:78:0,78,1020	0/0:14,0:14:42:0,42,544	0/0:18,0:18:45:0,45,562	0/0:25,0:25:66:0,66,845	0/0:6,0:6:18:0,18,236	0/0:22,0:22:63:0,63,807
1	267	uce-659_placidochromis_ornatus_1	A	T	449.44	PASS	.	GT:AD:DP:GQ:PL	0/0:18,0:18:45:0,45,576	0/0:19,0:19:42:0,42,549	0/0:21,0:21:54:0,54,679	0/0:32,0:32:84:0,84,1082	0/0:36,0:36:90:0,90,1161	0/0:26,0:26:63:0,63,814	0/0:21,0:21:54:0,54,722	0/0:17,0:17:45:0,45,589	0/0:10,0:10:30:0,30,376	0/0:16,0:16:36:0,36,465	0/0:11,0:11:27:0,27,370	0/0:24,0:24:66:0,66,839	0/0:21,0:21:51:0,51,656	0/0:13,0:13:33:0,33,419	0/0:50,0:50:99:0,132,1728	0/0:36,0:36:99:0,102,1322	0/0:20,0:20:51:0,51,625	0/0:39,0:39:93:0,93,1196	0/0:32,0:33:78:0,78,1014	0/0:39,0:39:99:0,105,1367	0/0:31,0:31:84:0,84,1092	0/0:29,0:29:72:0,72,935	0/0:64,0:64:99:0,169,2135	0/0:10,0:10:27:0,27,313	0/0:17,0:17:45:0,45,553	0/0:27,0:27:78:0,78,973	0/0:18,0:18:45:0,45,580	0/0:22,0:22:60:0,60,737	0/0:25,0:25:60:0,60,775	0/0:34,0:34:87:0,87,1124	0/0:42,1:43:99:0,105,1361	0/0:35,1:36:93:0,93,1206	0/0:34,0:34:90:0,90,1167	0/0:12,0:12:27:0,27,357	0/0:49,0:49:99:0,129,1670	0/0:39,0:39:99:0,108,1407	0/0:29,0:29:69:0,69,888	0/0:30,0:30:81:0,81,1040	0/0:15,0:15:39:0,39,525	0/0:21,0:21:51:0,51,645	1/1:0,15:15:39:509,39,0	0/0:23,0:23:60:0,60,758	0/0:12,0:12:30:0,30,371	0/0:40,0:40:90:0,90,1162	0/0:15,0:15:42:0,42,544	0/0:25,0:25:66:0,66,878	0/0:31,0:31:84:0,84,1038	0/0:7,0:7:18:0,18,236	0/0:22,0:23:60:0,60,776
1	274	uce-659_placidochromis_ornatus_1	C	T	433.6	PASS	.	GT:AD:DP:GQ:PL	0/0:19,0:19:42:0,42,550	0/0:20,0:20:51:0,51,687	0/0:21,0:21:60:0,60,805	0/0:31,0:31:78:0,78,1010	0/0:37,0:37:87:0,87,1166	0/0:26,0:26:69:0,69,886	0/0:23,0:23:60:0,60,790	0/0:17,0:17:42:0,42,545	0/0:12,0:12:36:0,36,445	0/0:17,0:17:42:0,42,554	0/0:13,0:13:30:0,30,402	0/0:25,0:25:60:0,60,767	0/0:24,0:24:60:0,60,793	0/0:13,0:13:33:0,33,440	0/0:51,0:51:99:0,135,1755	0/1:19,18:37:99:473,0,574	0/0:20,0:20:54:0,54,688	0/0:40,0:40:96:0,96,1272	0/0:32,0:33:75:0,75,984	0/0:36,0:36:96:0,96,1258	0/0:34,0:34:84:0,84,1090	0/0:30,0:30:81:0,81,1054	0/0:68,0:68:99:0,187,2429	0/0:14,0:14:30:0,30,406	0/0:17,0:17:45:0,45,597	0/0:27,0:27:75:0,75,971	0/0:19,0:19:51:0,51,648	0/0:25,0:25:66:0,66,891	0/0:28,0:28:72:0,72,916	0/0:36,0:36:96:0,96,1227	0/0:46,0:46:99:0,111,1461	0/0:34,0:34:90:0,90,1183	0/0:35,0:36:93:0,93,1194	0/0:12,0:12:30:0,30,372	0/0:52,0:52:99:0,135,1755	0/0:42,0:42:99:0,117,1492	0/0:30,0:30:78:0,78,1027	0/0:28,0:28:72:0,72,929	0/0:13,0:14:30:0,30,405	0/0:22,0:22:63:0,63,821	0/0:15,0:15:42:0,42,535	0/0:27,0:27:75:0,75,968	0/0:13,0:13:39:0,39,512	0/0:44,0:44:99:0,108,1406	0/0:16,0:16:45:0,45,580	0/0:28,0:28:66:0,66,855	0/0:34,0:35:87:0,87,1126	0/0:7,0:7:21:0,21,280	0/0:25,0:25:72:0,72,952
1	365	uce-659_placidochromis_ornatus_1	G	A	1296.39	PASS	.	GT:AD:DP:GQ:PL	0/0:60,0:60:99:0,123,1702	0/0:49,0:49:99:0,111,1521	0/0:37,0:37:81:0,81,1106	0/0:89,0:89:99:0,163,2241	0/0:90,0:90:99:0,169,2307	0/0:81,0:81:99:0,172,2320	0/0:51,0:51:99:0,114,1566	0/0:29,0:29:72:0,72,980	0/0:48,0:48:96:0,96,1281	0/0:50,0:50:99:0,111,1489	0/0:30,0:30:63:0,63,879	0/0:53,0:53:99:0,105,1415	0/0:46,0:46:93:0,93,1277	0/0:50,0:50:99:0,123,1645	0/0:109,0:109:99:0,241,3180	0/0:126,0:126:99:0,256,3519	0/0:53,0:53:99:0,120,1603	0/0:111,0:111:99:0,238,3191	0/0:101,0:101:99:0,220,2907	0/0:115,0:115:99:0,235,3194	0/0:90,0:90:99:0,190,2594	0/0:57,0:57:99:0,132,1788	0/0:163,0:163:99:0,328,4422	0/0:34,0:34:75:0,75,1027	0/0:60,0:60:99:0,114,1613	0/0:93,0:93:99:0,205,2759	0/0:35,0:35:72:0,72,1005	0/0:52,0:52:99:0,108,1471	0/0:86,0:86:99:0,193,2565	0/0:111,0:111:99:0,235,3147	0/0:132,0:132:99:0,265,3622	0/0:110,0:110:99:0,235,3174	0/0:113,0:113:99:0,229,3095	0/0:38,0:38:69:0,69,983	0/0:162,0:162:99:0,322,4426	0/0:140,0:140:99:0,268,3635	0/0:92,0:92:99:0,187,2518	0/0:78,0:78:99:0,160,2175	0/0:25,0:25:63:0,63,826	0/0:49,0:49:99:0,102,1427	0/0:40,0:40:81:0,81,1138	0/0:52,0:52:99:0,120,1619	1/1:2,54:57:61:1356,61,0	0/0:92,0:93:99:0,196,2602	0/0:30,0:30:69:0,69,933	0/0:116,0:116:99:0,229,3126	0/0:112,0:112:99:0,226,3058	0/0:32,0:32:72:0,72,981	0/0:67,0:67:99:0,141,1936
1	366	uce-659_placidochromis_ornatus_1	A	G	374.25	PASS	.	GT:AD:DP:GQ:PL	0/0:59,0:59:99:0,114,1567	0/0:49,0:49:99:0,105,1410	0/0:37,0:37:75:0,75,1022	0/0:88,0:89:99:0,150,2003	0/0:89,0:89:99:0,162,2101	0/0:79,0:81:99:0,153,1997	0/0:51,0:51:99:0,108,1442	0/0:30,0:30:66:0,66,843	0/0:48,0:49:81:0,81,1094	0/0:49,0:50:99:0,108,1422	0/0:30,0:30:60:0,60,817	0/0:51,0:52:90:0,90,1204	0/0:46,1:47:90:0,90,1195	0/0:50,0:51:99:0,108,1407	0/0:110,0:112:99:0,238,3067	0/0:124,0:130:99:0,247,3298	0/0:54,0:55:99:0,105,1400	0/0:111,0:111:99:0,208,2748	0/0:99,0:100:99:0,199,2601	0/0:115,0:116:99:0,205,2787	0/0:88,0:89:99:0,169,2264	0/0:57,0:57:99:0,129,1696	0/0:166,0:167:99:0,298,3970	0/0:35,0:35:72:0,72,966	0/0:59,0:59:99:0,108,1482	0/0:91,0:93:99:0,181,2345	0/0:35,0:35:72:0,72,996	0/0:51,1:52:99:0,105,1386	0/0:84,0:84:99:0,169,2238	0/0:112,0:113:99:0,226,2982	0/0:134,0:134:99:0,256,3434	0/0:108,0:111:99:0,214,2868	0/0:112,0:114:99:0,217,2900	0/0:38,0:38:66:0,66,930	0/0:163,0:164:99:0,298,4036	0/0:138,0:140:99:0,244,3316	0/0:95,0:95:99:0,181,2388	0/0:77,0:77:99:0,144,1899	0/1:11,14:25:99:414,0,166	0/0:50,0:50:99:0,99,1372	0/0:42,0:42:84:0,84,1113	0/0:52,0:53:99:0,108,1412	0/0:56,0:57:99:0,108,1454	0/0:90,0:93:99:0,178,2310	0/0:32,0:32:69:0,69,934	0/0:115,0:115:99:0,214,2867	0/0:113,0:114:99:0,211,2787	0/0:32,0:32:66:0,66,864	0/0:67,0:67:99:0,132,1788
1	390	uce-659_placidochromis_ornatus_1	T	C	1201.39	PASS	.	GT:AD:DP:GQ:PL	0/0:77,0:78:99:0,153,2076	0/0:61,0:61:99:0,123,1646	1/1:2,42:44:55:1261,55,0	0/0:118,0:120:99:0,217,2990	0/0:110,0:110:99:0,229,3039	0/0:103,0:103:99:0,211,2841	0/0:75,0:75:99:0,147,1995	0/0:50,0:50:96:0,96,1270	0/0:57,0:57:99:0,111,1503	0/0:69,0:70:99:0,123,1702	0/0:40,0:41:78:0,78,1097	0/0:74,0:74:99:0,147,1998	0/0:66,0:66:99:0,132,1774	0/0:73,0:74:99:0,135,1816	0/0:135,0:135:99:0,283,3778	0/0:162,0:162:99:0,292,4045	0/0:76,0:77:99:0,141,1873	0/0:136,0:136:99:0,259,3561	0/0:140,0:140:99:0,265,3659	0/0:152,0:154:99:0,298,4100	0/0:107,0:107:99:0,226,3039	0/0:75,0:76:99:0,150,2016	0/0:209,0:209:99:0,400,5451	0/0:39,0:39:75:0,75,1015	0/0:57,0:58:99:0,102,1438	0/0:115,0:116:99:0,226,3099	0/0:41,0:41:87:0,87,1162	0/0:56,0:56:99:0,111,1491	0/0:107,0:107:99:0,208,2829	0/0:152,0:153:99:0,298,4076	0/0:175,0:175:99:0,328,4548	0/0:149,0:149:99:0,280,3836	0/0:157,0:157:99:0,295,4092	0/0:60,0:60:99:0,120,1654	0/0:205,0:205:99:0,370,5151	0/0:192,0:192:99:0,352,4883	0/0:120,0:120:99:0,223,3079	0/0:112,0:112:99:0,217,2983	0/0:38,0:38:81:0,81,1058	0/0:66,0:66:99:0,135,1841	0/0:43,0:43:90:0,90,1229	0/0:71,0:71:99:0,126,1712	0/0:75,0:77:99:0,141,1965	0/0:125,0:126:99:0,229,3104	0/0:49,0:49:96:0,96,1291	0/0:145,0:145:99:0,277,3808	0/0:147,0:147:99:0,289,3980	0/0:41,0:41:81:0,81,1120	0/0:74,0:74:99:0,141,1871
1	477	uce-659_placidochromis_ornatus_1	G	C	570.25	PASS	.	GT:AD:DP:GQ:PL	0/0:78,0:78:99:0,150,2078	0/0:56,0:57:99:0,126,1731	0/0:47,0:47:99:0,105,1394	0/0:103,0:103:99:0,232,3112	0/0:116,0:116:99:0,238,3243	0/0:105,0:106:99:0,202,2755	0/0:78,0:78:99:0,169,2272	0/0:47,0:48:99:0,102,1392	0/0:57,0:57:99:0,129,1750	0/0:72,0:73:99:0,144,1983	0/0:37,0:37:78:0,78,1059	0/0:68,0:69:99:0,150,2018	0/0:60,0:61:99:0,120,1643	0/0:61,0:63:99:0,138,1856	0/0:147,0:148:99:0,277,3785	0/0:151,0:151:99:0,310,4228	0/0:78,0:78:99:0,160,2178	0/0:129,0:129:99:0,274,3678	0/0:152,0:153:99:0,313,4249	0/0:170,0:171:99:0,334,4585	0/0:101,0:101:99:0,208,2839	0/0:77,0:77:99:0,172,2308	0/0:220,0:220:99:0,454,6163	0/0:44,0:44:96:0,96,1299	0/0:48,0:48:99:0,99,1357	0/0:120,0:121:99:0,253,3417	0/0:46,0:46:96:0,96,1304	0/0:57,0:57:99:0,117,1598	0/0:117,0:117:99:0,244,3270	0/0:158,0:158:99:0,322,4437	0/0:150,1:152:99:0,313,4186	0/0:155,0:155:99:0,295,4107	0/0:148,0:148:99:0,319,4337	0/0:64,0:64:99:0,126,1751	0/0:220,0:220:99:0,433,5986	0/0:163,0:164:99:0,325,4447	0/0:102,0:102:99:0,208,2823	0/0:134,0:135:99:0,265,3611	0/0:47,0:47:99:0,99,1357	0/0:61,0:62:99:0,138,1847	0/1:26,24:50:99:610,0,562	0/0:62,0:62:99:0,129,1723	0/0:72,0:72:99:0,160,2179	0/0:119,0:119:99:0,247,3336	0/0:50,0:50:99:0,111,1462	0/0:130,0:131:99:0,259,3469	0/0:134,0:134:99:0,274,3707	0/0:46,0:46:90:0,90,1233	0/0:72,0:72:99:0,150,2044
1	578	uce-659_placidochromis_ornatus_1	A	T	158.01	PASS	.	GT:AD:DP:GQ:PL	0/0:10,0:10:24:0,24,296	0/0:3,0:3:6:0,6,85	0/0:6,0:6:15:0,15,205	0/0:8,0:8:18:0,18,226	0/1:13,5:18:99:121,0,325	0/0:16,0:16:33:0,33,442	0/0:7,1:8:15:0,15,201	0/0:7,0:7:18:0,18,236	0/0:3,0:3:9:0,9,118	0/0:4,0:4:9:0,9,103	0/0:1,0:1:3:0,3,36	0/0:12,0:12:30:0,30,387	0/0:6,0:6:18:0,18,228	0/0:6,0:6:15:0,15,205	0/0:10,0:10:30:0,30,380	0/0:13,0:13:30:0,30,381	0/0:9,0:9:21:0,21,277	0/0:6,0:6:15:0,15,193	0/0:22,0:22:51:0,51,677	0/0:13,0:13:30:0,30,386	0/0:13,0:13:36:0,36,458	0/0:9,0:9:27:0,27,336	0/1:23,6:29:90:90,0,643	0/0:7,0:7:15:0,15,206	0/0:11,0:11:24:0,24,334	0/0:11,0:11:27:0,27,343	0/0:5,0:5:15:0,15,188	0/0:7,0:7:21:0,21,268	0/0:11,0:11:27:0,27,332	0/0:16,0:17:42:0,42,544	0/0:12,0:12:27:0,27,336	0/0:14,0:14:39:0,39,501	0/0:19,0:19:42:0,42,553	0/0:4,0:4:9:0,9,116	0/0:29,0:29:51:0,51,711	0/0:10,0:10:21:0,21,280	0/0:5,0:5:15:0,15,190	0/0:10,0:10:27:0,27,334	0/0:11,0:11:21:0,21,290	0/0:4,0:4:9:0,9,120	0/0:8,0:8:12:0,12,174	0/0:3,0:3:6:0,6,80	0/0:8,0:8:12:0,12,152	0/0:10,0:10:27:0,27,353	0/0:5,0:5:12:0,12,157	0/0:15,0:15:33:0,33,430	0/0:8,0:8:24:0,24,302	0/0:7,0:7:15:0,15,193	0/0:4,0:4:9:0,9,125
1	585	uce-659_placidochromis_ornatus_1	T	A	125.32	PASS	.	GT:AD:DP:GQ:PL	0/0:5,0:5:12:0,12,165	0/0:2,0:2:3:0,3,45	0/0:2,0:2:6:0,6,80	0/0:5,0:5:9:0,9,112	0/0:9,0:11:21:0,21,253	0/0:16,0:16:33:0,33,423	0/0:4,0:4:12:0,12,143	0/0:6,0:6:12:0,12,165	0/0:2,0:2:6:0,6,75	0/0:1,0:1:3:0,3,40	./.:.:.:.:.	0/0:9,0:9:18:0,18,211	0/0:4,0:4:12:0,12,160	0/0:4,0:4:12:0,12,160	0/0:7,0:7:21:0,21,266	0/0:10,0:10:21:0,21,275	0/0:4,0:4:12:0,12,138	0/0:3,0:4:9:0,9,118	0/0:14,0:14:30:0,30,384	0/0:8,0:8:24:0,24,288	0/0:3,0:3:9:0,9,112	0/0:6,0:6:18:0,18,232	0/0:23,0:24:54:0,54,698	0/0:5,0:5:9:0,9,121	0/0:9,0:9:18:0,18,236	0/0:9,0:9:18:0,18,230	0/0:4,0:4:9:0,9,94	0/0:4,0:4:12:0,12,156	0/0:7,0:7:15:0,15,199	0/0:8,0:8:21:0,21,252	0/1:4,3:8:64:100,0,64	0/1:4,1:5:21:21,0,136	0/0:10,0:10:21:0,21,280	0/0:2,0:2:6:0,6,76	0/0:15,0:15:27:0,27,365	0/0:3,0:3:6:0,6,84	0/0:3,0:3:9:0,9,107	0/0:8,0:8:21:0,21,266	0/0:5,0:5:9:0,9,125	0/0:4,0:4:9:0,9,112	0/0:7,0:7:9:0,9,120	0/1:1,1:2:26:34,0,26	0/0:7,0:7:12:0,12,148	0/0:5,0:5:12:0,12,148	0/0:1,0:1:3:0,3,40	0/0:10,0:11:24:0,24,295	0/0:3,0:3:6:0,6,75	0/0:5,0:5:12:0,12,161	0/0:2,0:2:6:0,6,76
1	183	uce-49_placidochromis_ornatus_1	A	C	35.28	PASS	.	GT:AD:DP:GQ:PL	0/0:6,0:7:18:0,18,218	0/0:6,0:6:18:0,18,224	0/0:4,0:4:12:0,12,147	0/0:10,0:10:30:0,30,387	0/0:3,0:3:3:0,3,39	0/1:12,1:13:3:3,0,373	0/0:7,0:7:21:0,21,263	0/0:10,0:10:27:0,27,353	0/0:2,0:2:6:0,6,79	0/0:7,0:7:21:0,21,276	0/0:2,0:2:3:0,3,40	0/0:13,0:13:33:0,33,412	0/0:15,0:15:42:0,42,552	0/0:8,0:8:21:0,21,272	0/0:9,0:9:24:0,24,298	0/0:13,0:13:30:0,30,387	0/0:14,0:14:33:0,33,413	0/0:18,0:18:45:0,45,589	0/0:11,0:11:24:0,24,298	0/0:3,2:5:3:0,3,39	0/0:7,0:7:18:0,18,219	0/0:14,0:14:33:0,33,411	0/0:13,0:14:30:0,30,401	0/0:9,0:9:21:0,21,254	0/0:12,0:12:27:0,27,349	0/0:13,0:13:36:0,36,449	1/1:0,2:2:6:80,6,0	0/0:7,0:7:18:0,18,232	0/0:14,0:14:33:0,33,412	0/0:9,0:9:27:0,27,332	0/0:6,0:6:12:0,12,163	0/0:7,0:7:15:0,15,199	0/0:8,0:8:21:0,21,275	0/0:5,0:5:15:0,15,188	0/0:8,0:8:24:0,24,288	0/0:9,0:9:24:0,24,311	0/0:4,0:4:12:0,12,146	0/0:2,0:2:6:0,6,75	0/0:10,0:10:30:0,30,388	0/0:5,0:5:12:0,12,148	0/0:10,0:10:27:0,27,356	0/0:10,0:10:27:0,27,344	0/0:4,0:4:9:0,9,120	0/0:11,0:11:21:0,21,274	0/0:8,0:8:24:0,24,320	0/0:10,0:10:18:0,18,236	0/0:16,0:16:36:0,36,429	0/0:9,0:9:27:0,27,356	0/0:10,0:10:30:0,30,392
1	186	uce-49_placidochromis_ornatus_1	C	T	241.22	PASS	.	GT:AD:DP:GQ:PL	0/0:7,0:7:18:0,18,236	0/0:6,0:6:15:0,15,184	0/0:4,0:4:12:0,12,160	0/0:10,0:10:24:0,24,315	0/0:3,0:3:6:0,6,79	0/0:13,0:13:39:0,39,502	0/0:7,0:7:21:0,21,276	0/0:11,0:11:27:0,27,339	0/0:2,0:2:6:0,6,75	0/0:8,0:8:24:0,24,312	0/0:3,0:3:9:0,9,116	0/0:13,0:13:30:0,30,377	0/0:15,0:15:45:0,45,573	0/0:8,0:8:21:0,21,268	0/0:10,0:10:30:0,30,380	0/0:15,0:15:36:0,36,445	0/0:14,0:14:36:0,36,452	0/0:18,0:18:42:0,42,548	0/0:11,0:11:30:0,30,380	0/0:6,0:6:18:0,18,230	0/0:6,0:6:18:0,18,216	0/0:14,0:14:39:0,39,509	0/0:15,0:15:36:0,36,482	0/0:9,0:9:27:0,27,344	0/0:12,0:12:33:0,33,437	0/0:14,0:14:33:0,33,432	0/0:2,0:2:6:0,6,80	0/0:8,0:8:24:0,24,299	0/0:14,0:14:39:0,39,487	0/0:10,0:10:27:0,27,341	0/0:6,0:6:12:0,12,163	0/0:7,0:7:18:0,18,225	0/0:8,0:8:18:0,18,233	0/0:6,0:6:18:0,18,236	0/0:8,0:8:21:0,21,272	0/0:9,0:9:24:0,24,315	0/0:4,0:4:9:0,9,115	0/0:2,0:2:6:0,6,65	0/0:10,0:10:30:0,30,392	0/0:5,0:5:15:0,15,192	0/0:10,0:10:30:0,30,388	0/0:10,0:10:30:0,30,379	0/0:4,0:4:12:0,12,156	0/0:11,0:11:27:0,27,350	1/1:0,8:8:24:299,24,0	0/0:11,0:11:27:0,27,356	0/0:18,0:18:45:0,45,583	0/0:10,0:10:30:0,30,396	0/0:11,0:11:33:0,33,418
1	242	uce-49_placidochromis_ornatus_1	T	A	152.26	PASS	.	GT:AD:DP:GQ:PL	0/0:18,0:18:54:0,54,708	0/0:16,0:16:48:0,48,624	0/0:16,0:16:45:0,45,589	0/0:23,0:23:69:0,69,891	0/0:13,0:13:39:0,39,502	0/0:24,0:24:72:0,72,917	0/0:15,0:15:45:0,45,580	0/0:23,0:23:66:0,66,860	0/0:8,0:8:21:0,21,272	0/0:16,0:16:48:0,48,628	0/0:13,0:13:36:0,36,481	0/0:19,0:19:51:0,51,659	0/0:27,0:27:81:0,81,1045	0/0:18,0:18:54:0,54,708	0/0:20,0:20:54:0,54,679	0/0:34,0:34:87:0,87,1121	0/0:25,0:25:72:0,72,953	0/0:27,0:27:75:0,75,976	0/0:25,0:25:72:0,72,934	0/0:17,0:17:45:0,45,553	0/0:19,0:19:54:0,54,713	0/0:22,0:22:66:0,66,835	0/0:29,0:29:75:0,75,979	0/0:17,0:17:51:0,51,660	0/0:22,0:22:63:0,63,817	0/0:26,0:26:78:0,78,971	0/0:13,0:13:39:0,39,512	0/0:18,0:18:54:0,54,708	0/0:23,0:23:69:0,69,884	0/0:13,0:13:39:0,39,491	0/0:15,0:15:42:0,42,537	0/0:14,0:14:39:0,39,498	0/0:18,0:18:54:0,54,704	0/0:11,0:11:33:0,33,420	0/0:17,0:17:45:0,45,567	0/0:13,0:13:36:0,36,469	0/0:10,0:10:30:0,30,387	0/0:10,0:10:27:0,27,354	0/0:20,1:21:60:0,60,756	0/0:15,0:15:45:0,45,573	0/0:20,0:20:60:0,60,796	0/1:14,11:25:99:192,0,493	0/0:11,0:11:30:0,30,393	0/0:19,0:19:51:0,51,660	0/0:17,0:17:51:0,51,672	0/0:23,0:23:60:0,60,769	0/0:26,0:26:66:0,66,857	0/0:25,0:25:69:0,69,922	0/0:24,0:24:72:0,72,945
1	284	uce-49_placidochromis_ornatus_1	G	A	226.25	PASS	.	GT:AD:DP:GQ:PL	0/0:32,0:32:90:0,90,1167	0/0:25,0:25:72:0,72,943	0/0:26,0:26:75:0,75,977	0/0:43,0:43:99:0,114,1478	0/0:20,0:20:51:0,51,665	0/0:41,0:42:99:0,108,1394	0/0:23,0:23:66:0,66,855	0/0:27,0:27:78:0,78,1016	0/0:14,0:14:36:0,36,474	0/0:24,0:24:66:0,66,872	0/0:19,0:19:54:0,54,713	0/1:16,11:27:99:266,0,533	0/0:40,0:40:99:0,114,1492	0/0:37,0:37:99:0,111,1414	0/0:42,0:42:99:0,120,1528	0/0:43,0:43:99:0,111,1448	0/0:33,0:33:96:0,96,1267	0/0:37,0:37:99:0,108,1406	0/0:38,0:38:99:0,105,1304	0/0:33,0:33:96:0,96,1244	0/0:28,0:28:78:0,78,980	0/0:34,0:34:96:0,96,1268	0/0:41,0:41:99:0,123,1606	0/0:31,0:31:90:0,90,1168	0/0:30,0:30:87:0,87,1145	0/0:36,0:36:96:0,96,1242	0/0:23,0:23:57:0,57,745	0/0:25,0:25:75:0,75,985	0/0:32,0:32:87:0,87,1124	0/0:25,0:25:72:0,72,914	0/0:29,0:29:84:0,84,1081	0/0:24,0:24:72:0,72,933	0/0:32,0:32:93:0,93,1194	0/0:18,0:18:54:0,54,705	0/0:24,0:24:66:0,66,856	0/0:20,0:20:57:0,57,728	0/0:22,0:22:66:0,66,855	0/0:19,0:19:54:0,54,684	0/0:33,0:33:90:0,90,1175	0/0:22,0:22:66:0,66,856	0/0:35,0:35:96:0,96,1256	0/0:41,0:41:99:0,114,1513	0/0:18,0:18:51:0,51,677	0/0:25,0:27:75:0,75,976	0/0:33,0:33:96:0,96,1253	0/0:35,0:35:99:0,99,1285	0/0:33,0:33:87:0,87,1122	0/0:28,0:28:78:0,78,1022	0/0:38,0:38:99:0,111,1456
1	339	uce-49_placidochromis_ornatus_1	T	C	232.26	PASS	.	GT:AD:DP:GQ:PL	0/0:66,0:66:99:0,172,2281	0/0:48,0:48:99:0,129,1680	0/0:38,0:38:99:0,99,1318	0/0:66,0:66:99:0,166,2148	0/0:41,0:41:99:0,111,1427	0/0:65,0:65:99:0,178,2281	0/0:40,0:40:99:0,108,1416	0/0:47,0:47:99:0,123,1625	0/0:28,0:28:72:0,72,915	0/0:35,0:35:99:0,99,1261	0/0:36,0:36:99:0,102,1325	0/0:49,0:49:99:0,132,1667	0/0:68,0:68:99:0,169,2202	0/0:58,0:58:99:0,163,2120	0/0:77,0:77:99:0,205,2644	0/0:71,0:71:99:0,187,2415	0/0:49,0:49:99:0,126,1674	0/0:58,0:58:99:0,150,1930	0/0:71,0:71:99:0,199,2582	0/0:76,0:76:99:0,193,2526	0/0:50,0:50:99:0,138,1765	0/0:64,0:64:99:0,178,2308	0/0:90,0:90:99:0,238,3060	0/0:56,0:56:99:0,129,1735	0/0:46,1:47:99:0,111,1453	0/0:52,0:52:99:0,132,1724	0/0:44,0:44:99:0,117,1550	0/0:43,0:43:99:0,120,1571	0/0:64,0:64:99:0,157,2074	0/0:51,0:53:99:0,129,1722	0/0:55,0:55:99:0,150,1953	0/0:46,0:46:99:0,126,1607	0/0:63,0:63:99:0,163,2121	0/0:37,0:37:84:0,84,1097	0/0:64,0:64:99:0,172,2256	0/0:38,0:38:99:0,105,1374	0/0:50,0:50:99:0,129,1674	0/0:51,0:51:99:0,132,1733	0/0:53,0:53:99:0,138,1784	0/0:47,0:47:99:0,120,1605	0/0:49,0:49:99:0,123,1648	0/0:58,0:58:99:0,163,2122	0/1:1,10:15:13:272,0,13	0/0:46,0:47:99:0,123,1574	0/0:48,0:48:99:0,126,1652	0/0:67,0:67:99:0,160,2094	0/0:61,0:61:99:0,163,2093	0/0:41,0:41:99:0,108,1421	0/0:66,0:66:99:0,175,2292
1	477	uce-49_placidochromis_ornatus_1	G	A	3386.39	PASS	.	GT:AD:DP:GQ:PL	0/0:181,0:181:99:0,373,5106	0/0:156,0:156:99:0,322,4286	0/0:112,0:112:99:0,241,3249	0/0:155,1:157:99:0,271,4045	0/0:143,0:144:99:0,313,4121	0/0:162,0:163:99:0,343,4536	0/0:97,0:97:99:0,226,3036	0/0:123,0:124:99:0,244,3339	0/0:105,0:106:99:0,211,2846	0/0:103,0:103:99:0,217,2911	0/0:97,0:97:99:0,208,2770	0/0:155,0:155:99:0,310,4105	0/0:177,0:177:99:0,379,5112	0/0:147,0:147:99:0,331,4469	0/0:220,0:222:99:0,472,6233	0/0:218,0:219:99:0,448,5941	0/0:138,0:138:99:0,286,3847	0/0:220,0:222:99:0,433,5792	0/0:243,0:245:99:0,503,6643	0/0:243,0:243:99:0,503,6679	0/0:185,0:186:99:0,358,4788	0/0:158,0:158:99:0,337,4528	0/0:248,0:250:99:0,509,6685	0/0:114,0:114:99:0,250,3359	0/0:100,0:100:99:0,232,3120	0/0:154,0:154:99:0,301,3937	0/0:91,0:91:99:0,205,2745	0/0:147,1:149:99:0,279,4256	0/0:151,0:153:99:0,316,4181	0/0:185,0:187:99:0,370,4943	0/0:233,1:235:99:0,448,6066	0/0:193,0:194:99:0,388,5261	0/0:200,0:202:99:0,409,5440	0/0:111,0:112:99:0,232,3125	0/0:247,1:249:99:0,466,6679	0/0:209,0:209:99:0,400,5472	0/0:168,0:169:99:0,337,4534	0/0:147,0:151:99:0,289,3893	0/0:112,0:113:99:0,226,3106	0/0:137,0:138:99:0,295,3992	0/0:112,0:112:99:0,244,3320	0/0:123,0:124:99:0,280,3770	1/1:1,135:136:99:3446,213,0	0/0:149,0:150:99:0,310,4055	0/0:113,0:113:99:0,241,3242	0/0:243,0:247:99:0,503,6602	0/0:195,0:196:99:0,388,5233	0/0:91,0:91:99:0,208,2782	0/0:141,0:141:99:0,322,4307
1	482	uce-49_placidochromis_ornatus_1	G	A	1118.25	PASS	.	GT:AD:DP:GQ:PL	0/0:172,0:172:99:0,370,5071	0/0:150,1:152:99:0,288,4374	0/0:104,0:104:99:0,220,2992	0/0:156,0:156:99:0,328,4390	0/0:141,0:142:99:0,319,4180	0/0:159,0:161:99:0,328,4282	0/0:100,0:100:99:0,229,3081	0/0:126,0:126:99:0,265,3599	0/0:109,0:109:99:0,199,2711	0/0:104,0:104:99:0,226,3074	0/0:100,0:100:99:0,226,3029	0/0:154,0:154:99:0,334,4416	0/0:175,0:175:99:0,373,5085	0/0:143,0:143:99:0,325,4376	0/0:216,0:217:99:0,442,5890	0/0:217,0:217:99:0,421,5612	0/0:138,0:138:99:0,298,4051	0/0:221,0:221:99:0,439,5802	0/0:243,0:244:99:0,521,6956	0/0:247,0:249:99:0,515,6809	0/0:186,1:187:99:0,376,5053	0/0:154,0:154:99:0,343,4682	0/0:245,0:247:99:0,503,6598	0/0:109,0:109:99:0,250,3347	0/0:99,0:99:99:0,232,3112	0/0:143,0:146:99:0,310,4127	0/0:92,0:92:99:0,202,2736	0/0:140,0:140:99:0,304,4126	0/0:146,0:146:99:0,316,4122	0/0:184,0:184:99:0,373,4980	0/0:233,0:234:99:0,457,6252	0/0:188,0:188:99:0,373,5094	0/0:195,0:198:99:0,379,5094	0/0:107,0:107:99:0,223,3029	0/0:249,0:249:99:0,503,6718	0/0:207,0:209:99:0,403,5485	0/0:169,0:170:99:0,340,4551	0/0:147,0:148:99:0,295,3980	0/0:108,0:108:99:0,229,3130	0/0:135,0:136:99:0,280,3844	0/1:58,50:108:99:1158,0,1577	0/0:130,0:130:99:0,304,4085	0/0:136,0:136:99:0,268,3725	0/0:147,0:149:99:0,310,4027	0/0:110,0:110:99:0,247,3309	0/0:245,0:246:99:0,527,7001	0/0:197,0:198:99:0,406,5451	0/0:89,0:89:99:0,196,2612	0/0:142,0:143:99:0,328,4409
1	545	uce-49_placidochromis_ornatus_1	C	T	1762.25	PASS	.	GT:AD:DP:GQ:PL	0/0:106,0:106:99:0,232,3150	0/0:104,0:104:99:0,244,3278	0/0:66,0:66:99:0,166,2206	0/0:125,0:125:99:0,298,3952	0/0:96,0:96:99:0,226,2999	0/0:136,0:136:99:0,316,4188	0/0:62,0:62:99:0,169,2240	0/0:72,0:73:99:0,187,2473	0/0:76,0:76:99:0,160,2172	0/0:81,0:81:99:0,184,2499	0/0:53,0:53:99:0,129,1744	0/0:110,0:110:99:0,235,3182	0/0:94,0:94:99:0,232,3088	0/0:73,0:73:99:0,181,2449	0/0:182,1:184:99:0,355,5228	0/0:167,0:169:99:0,397,5266	0/0:109,0:110:99:0,244,3349	0/0:145,0:146:99:0,328,4423	0/0:152,0:152:99:0,367,4876	0/0:179,0:180:99:0,400,5410	0/0:128,0:128:99:0,283,3808	0/0:85,0:85:99:0,214,2883	0/0:207,2:209:99:0,418,6088	0/0:61,0:61:99:0,169,2209	0/0:76,0:76:99:0,181,2426	0/0:114,0:115:99:0,265,3500	0/0:52,0:52:99:0,123,1658	0/0:80,0:81:99:0,205,2749	0/0:116,0:116:99:0,268,3569	0/0:133,0:133:99:0,283,3824	0/1:85,73:158:99:1802,0,1920	0/0:140,0:142:99:0,283,3890	0/0:160,0:160:99:0,337,4584	0/0:68,0:68:99:0,144,1934	0/0:219,0:219:99:0,451,6172	0/0:153,0:153:99:0,310,4246	0/0:109,0:109:99:0,238,3218	0/0:109,0:109:99:0,241,3245	0/0:62,0:62:99:0,144,1961	0/0:96,0:96:99:0,247,3268	0/0:68,0:68:99:0,172,2294	0/0:93,0:94:99:0,223,2999	0/0:82,0:82:99:0,175,2400	0/0:112,1:113:99:0,256,3437	0/0:77,0:77:99:0,181,2460	0/0:180,0:180:99:0,391,5303	0/0:148,0:148:99:0,322,4358	0/0:54,0:54:99:0,144,1909	0/0:101,0:101:99:0,223,3064
1	658	uce-49_placidochromis_ornatus_1	A	T	368.6	PASS	.	GT:AD:DP:GQ:PL	0/0:26,1:27:66:0,66,874	0/0:22,0:22:54:0,54,696	0/0:11,0:11:24:0,24,295	0/0:32,0:32:84:0,84,1077	0/0:30,0:30:81:0,81,1049	0/0:37,0:37:99:0,108,1368	0/0:13,0:13:36:0,36,472	0/0:13,0:13:36:0,36,454	0/0:14,0:14:39:0,39,497	0/0:23,0:23:54:0,54,676	0/0:11,0:11:33:0,33,415	0/0:30,0:31:81:0,81,1051	0/0:28,1:29:66:0,66,855	0/0:13,0:13:39:0,39,495	0/0:45,0:45:99:0,111,1447	0/0:41,0:42:99:0,105,1372	0/0:14,0:14:36:0,36,404	0/0:27,0:27:69:0,69,870	0/0:40,1:41:99:0,105,1297	0/0:52,0:52:99:0,135,1725	0/0:35,1:36:99:0,99,1281	0/0:21,1:22:54:0,54,695	0/0:43,0:43:99:0,111,1442	0/0:11,0:11:27:0,27,331	0/0:14,0:14:36:0,36,454	0/0:31,0:31:87:0,87,1135	0/0:11,0:11:30:0,30,362	0/0:26,0:26:69:0,69,881	0/0:37,0:37:99:0,108,1361	0/0:22,0:22:57:0,57,724	0/0:23,0:23:48:0,48,613	0/0:28,0:28:75:0,75,962	0/0:37,0:37:99:0,99,1280	0/0:12,0:12:33:0,33,423	0/0:29,0:30:75:0,75,968	0/0:21,0:21:57:0,57,692	0/0:17,0:17:39:0,39,507	0/0:32,0:32:84:0,84,1086	0/0:10,0:10:24:0,24,294	0/0:19,0:19:57:0,57,706	0/0:16,0:16:45:0,45,580	0/0:16,0:16:45:0,45,578	1/1:0,11:11:33:428,33,0	0/0:23,0:23:66:0,66,848	0/0:14,0:14:39:0,39,508	0/0:38,0:38:93:0,93,1211	0/0:30,0:30:87:0,87,1100	0/0:19,0:19:48:0,48,607	0/0:22,0:22:63:0,63,793
1	670	uce-49_placidochromis_ornatus_1	A	G	222.88	PASS	.	GT:AD:DP:GQ:PL	0/0:27,0:27:72:0,72,957	0/0:19,0:20:57:0,57,735	0/0:4,0:5:12:0,12,160	0/0:23,0:23:48:0,48,600	0/0:23,0:23:60:0,60,754	0/0:37,0:37:96:0,96,1231	0/0:14,0:14:39:0,39,500	0/0:10,0:10:30:0,30,396	0/0:13,0:13:27:0,27,356	0/0:23,0:23:63:0,63,824	0/0:12,0:12:33:0,33,419	0/0:21,0:21:51:0,51,636	0/0:30,0:30:78:0,78,1013	0/0:11,0:11:30:0,30,383	0/0:37,0:37:99:0,99,1301	0/0:38,0:38:96:0,96,1230	0/0:11,0:11:33:0,33,405	0/0:23,0:23:63:0,63,805	0/0:36,0:36:99:0,105,1323	0/0:44,0:44:99:0,114,1463	0/0:31,0:31:87:0,87,1105	0/0:21,0:21:63:0,63,828	0/0:37,0:37:99:0,102,1305	0/0:9,0:9:24:0,24,320	0/0:13,0:13:36:0,36,472	0/0:25,0:25:60:0,60,778	0/0:11,0:11:33:0,33,415	0/0:25,0:25:72:0,72,927	0/0:34,0:34:96:0,96,1222	0/0:16,0:16:48:0,48,626	0/0:19,0:19:51:0,51,662	0/0:20,0:21:51:0,51,659	0/0:30,0:30:84:0,84,1090	0/0:9,0:9:27:0,27,348	0/0:28,0:28:66:0,66,858	0/0:19,0:19:54:0,54,698	0/0:13,0:13:33:0,33,432	0/0:29,0:30:75:0,75,981	0/0:10,0:10:30:0,30,388	0/0:20,0:20:57:0,57,752	0/0:15,0:15:45:0,45,592	0/0:15,0:15:42:0,42,553	1/1:0,9:9:21:280,21,0	0/0:18,0:18:51:0,51,659	0/0:9,0:10:27:0,27,356	0/0:34,0:34:87:0,87,1099	0/0:24,0:24:54:0,54,697	0/0:21,0:21:57:0,57,752	0/0:21,0:21:63:0,63,823
1	686	uce-49_placidochromis_ornatus_1	C	T	602.41	PASS	.	GT:AD:DP:GQ:PL	0/0:23,0:23:63:0,63,833	0/0:17,0:17:51:0,51,646	0/0:5,0:5:12:0,12,156	0/0:21,0:21:57:0,57,721	0/0:20,0:20:60:0,60,777	0/0:32,0:32:87:0,87,1100	0/0:11,0:11:30:0,30,400	0/0:8,0:8:21:0,21,280	0/0:13,0:13:30:0,30,394	0/0:18,0:18:48:0,48,616	0/0:10,0:10:30:0,30,380	0/0:21,0:21:57:0,57,734	1/1:0,29:29:54:662,54,0	0/0:10,0:10:27:0,27,356	0/0:30,0:30:81:0,81,1026	0/0:31,0:31:84:0,84,1080	0/0:10,0:10:27:0,27,360	0/0:19,0:19:51:0,51,657	0/0:30,0:30:87:0,87,1116	0/0:35,0:35:99:0,99,1290	0/0:21,0:21:60:0,60,757	0/0:17,0:17:51:0,51,676	0/0:34,0:34:90:0,90,1133	0/0:8,0:8:24:0,24,316	0/0:13,0:13:36:0,36,460	0/0:22,0:22:66:0,66,852	0/0:10,0:10:27:0,27,348	0/0:22,0:22:66:0,66,864	0/0:29,0:29:84:0,84,1097	0/0:14,0:14:36:0,36,465	0/0:15,0:15:42:0,42,546	0/0:20,0:20:54:0,54,677	0/0:18,0:19:51:0,51,645	0/0:9,0:9:27:0,27,360	0/0:25,0:25:66:0,66,864	0/0:17,0:17:48:0,48,628	0/0:14,0:14:39:0,39,497	0/0:24,0:24:66:0,66,876	0/0:10,0:10:30:0,30,396	0/0:17,0:17:45:0,45,571	0/0:11,0:11:33:0,33,436	0/0:13,0:13:36:0,36,469	0/0:7,0:7:21:0,21,259	0/0:17,0:17:48:0,48,613	0/0:11,0:11:33:0,33,412	0/0:23,0:23:63:0,63,803	0/0:24,0:24:54:0,54,697	0/0:21,0:21:54:0,54,718	0/0:20,0:20:60:0,60,768
1	733	uce-49_placidochromis_ornatus_1	A	C	366.36	PASS	.	GT:AD:DP:GQ:PL	0/0:18,0:18:42:0,42,568	0/0:11,0:11:33:0,33,411	0/0:5,0:5:15:0,15,200	0/0:14,0:14:39:0,39,508	0/0:12,0:12:33:0,33,435	0/0:19,0:19:54:0,54,700	0/0:8,0:8:21:0,21,276	0/0:10,0:10:21:0,21,290	0/0:10,0:10:24:0,24,314	0/0:11,0:11:30:0,30,396	0/1:3,12:15:46:406,0,46	0/0:11,0:11:33:0,33,429	0/0:22,0:22:57:0,57,763	0/0:12,0:12:33:0,33,437	0/0:24,0:24:66:0,66,848	0/0:27,0:27:72:0,72,942	0/0:5,0:5:15:0,15,196	0/0:14,0:14:39:0,39,513	0/0:23,0:23:63:0,63,824	0/0:24,0:24:66:0,66,857	0/0:16,0:16:39:0,39,524	0/0:12,0:12:36:0,36,472	0/0:27,0:27:69:0,69,913	0/0:7,0:7:21:0,21,272	0/0:10,0:10:24:0,24,304	0/0:18,0:18:48:0,48,610	0/0:9,0:9:24:0,24,317	0/0:15,0:15:45:0,45,588	0/0:27,0:27:66:0,66,862	0/0:9,0:9:27:0,27,344	0/0:11,0:11:33:0,33,423	0/0:15,0:15:33:0,33,428	0/0:10,0:10:24:0,24,311	0/0:2,0:2:6:0,6,80	0/0:27,0:27:66:0,66,864	0/0:14,0:14:39:0,39,510	0/0:9,0:9:24:0,24,320	0/0:12,0:12:27:0,27,358	0/0:5,0:5:12:0,12,156	0/0:10,0:10:27:0,27,348	0/0:6,0:6:15:0,15,184	0/0:12,0:12:30:0,30,397	0/0:3,0:3:9:0,9,116	0/0:9,0:9:24:0,24,317	0/0:9,0:9:21:0,21,268	0/0:16,0:16:45:0,45,581	0/0:13,0:13:27:0,27,350	0/0:18,0:18:45:0,45,611	0/0:15,0:15:42:0,42,557
1	740	uce-49_placidochromis_ornatus_1	A	C	1389.57	PASS	.	GT:AD:DP:GQ:PL	0/1:6,8:14:99:287,0,101	0/0:7,0:7:18:0,18,240	1/1:0,5:5:15:196,15,0	0/0:14,0:14:39:0,39,505	0/0:11,0:11:27:0,27,353	0/1:6,8:14:99:263,0,191	0/0:8,0:8:18:0,18,229	0/0:10,0:10:21:0,21,254	0/0:7,0:7:18:0,18,233	0/0:9,0:9:24:0,24,299	0/0:12,0:12:30:0,30,401	0/0:9,0:9:24:0,24,300	0/0:19,0:19:51:0,51,686	0/0:9,0:9:27:0,27,344	0/0:18,0:18:42:0,42,549	0/1:9,13:22:99:366,0,284	0/0:4,0:4:9:0,9,112	0/0:14,0:14:39:0,39,510	0/0:19,0:19:48:0,48,628	0/0:17,0:17:51:0,51,668	0/0:13,0:13:33:0,33,416	0/0:12,0:12:36:0,36,459	0/1:12,11:23:99:375,0,274	0/0:8,0:8:24:0,24,320	0/0:11,0:11:30:0,30,389	0/0:11,0:11:24:0,24,302	0/0:6,0:6:18:0,18,232	0/0:15,0:15:36:0,36,459	0/0:22,0:23:63:0,63,822	0/0:7,0:7:21:0,21,262	0/0:10,0:10:21:0,21,272	0/0:12,0:12:36:0,36,465	0/0:10,0:10:27:0,27,347	0/0:2,0:2:6:0,6,76	0/0:15,0:15:36:0,36,474	0/0:13,0:13:36:0,36,464	0/0:10,0:10:21:0,21,281	0/0:8,0:8:18:0,18,227	0/0:3,0:3:9:0,9,120	0/0:9,0:9:27:0,27,352	0/0:3,0:4:9:0,9,107	0/0:11,0:11:30:0,30,401	0/0:2,0:2:6:0,6,80	0/0:9,0:9:24:0,24,317	0/0:9,0:9:21:0,21,264	0/0:15,0:15:36:0,36,474	0/0:11,0:11:24:0,24,303	0/0:16,0:16:36:0,36,486	0/0:12,0:12:33:0,33,429
1	751	uce-49_placidochromis_ornatus_1	C	T	573.94	PASS	.	GT:AD:DP:GQ:PL	0/0:8,0:8:24:0,24,308	0/0:4,0:4:12:0,12,160	0/0:4,0:4:12:0,12,160	0/0:12,0:12:36:0,36,469	0/0:5,0:5:15:0,15,197	0/0:12,0:12:36:0,36,465	0/0:5,0:5:12:0,12,161	0/0:7,0:7:21:0,21,272	0/0:6,0:6:15:0,15,193	0/0:6,0:6:18:0,18,236	0/0:12,0:12:33:0,33,437	0/0:6,0:6:18:0,18,233	1/1:0,19:19:48:633,48,0	0/0:6,0:6:18:0,18,240	0/0:15,0:15:36:0,36,465	0/0:19,0:19:54:0,54,695	0/0:4,0:4:12:0,12,160	0/0:11,0:11:30:0,30,385	0/0:16,0:16:48:0,48,603	0/0:13,0:13:39:0,39,486	0/0:13,0:13:33:0,33,413	0/0:9,0:9:27:0,27,356	0/0:18,0:18:42:0,42,553	0/0:8,0:8:21:0,21,272	0/0:10,0:10:27:0,27,352	0/0:10,0:10:24:0,24,311	0/0:6,0:6:18:0,18,240	0/0:14,0:14:36:0,36,460	0/0:20,0:21:57:0,57,732	0/0:7,0:7:18:0,18,233	0/0:8,0:9:24:0,24,300	0/0:11,0:11:30:0,30,376	0/0:6,0:6:18:0,18,233	0/0:1,0:1:3:0,3,40	0/0:11,0:11:30:0,30,387	0/0:10,0:10:27:0,27,359	0/0:10,0:10:27:0,27,356	0/0:6,0:6:15:0,15,193	0/0:2,0:2:6:0,6,80	0/0:9,0:9:24:0,24,290	0/0:2,0:2:6:0,6,80	0/0:9,0:9:24:0,24,312	0/0:2,0:2:6:0,6,80	0/0:3,0:3:9:0,9,97	0/0:6,0:6:15:0,15,192	0/0:12,0:12:27:0,27,359	0/0:6,0:6:12:0,12,154	0/0:15,0:15:39:0,39,512	0/0:7,0:7:18:0,18,236
1	784	uce-49_placidochromis_ornatus_1	C	T	34.91	PASS	.	GT:AD:DP:GQ:PL	0/0:7,0:7:15:0,15,201	0/0:3,0:3:9:0,9,120	0/0:4,0:4:12:0,12,156	0/0:6,0:6:18:0,18,236	0/0:6,0:6:18:0,18,225	0/0:8,0:8:24:0,24,311	0/0:5,0:5:12:0,12,161	0/0:7,0:7:21:0,21,276	0/0:5,0:5:12:0,12,160	0/0:6,0:6:18:0,18,240	0/0:8,0:8:21:0,21,285	0/0:5,0:5:12:0,12,149	0/0:11,0:11:33:0,33,440	0/0:6,0:6:18:0,18,223	0/0:12,0:12:33:0,33,426	0/0:10,0:10:27:0,27,341	0/0:3,0:3:9:0,9,120	0/0:7,0:7:21:0,21,258	0/0:13,0:13:36:0,36,471	0/0:12,0:12:36:0,36,447	0/0:7,0:7:18:0,18,238	0/0:5,0:5:15:0,15,183	0/0:13,0:13:36:0,36,465	0/0:6,0:6:18:0,18,236	0/0:8,0:8:21:0,21,277	0/0:8,0:8:24:0,24,315	0/0:5,0:5:15:0,15,200	0/0:9,0:9:24:0,24,304	0/0:10,0:10:30:0,30,390	0/0:5,0:5:15:0,15,184	0/0:5,0:5:12:0,12,154	0/0:7,0:7:18:0,18,233	0/0:6,0:6:18:0,18,236	0/0:1,0:1:3:0,3,40	0/0:10,0:10:30:0,30,390	0/0:10,0:10:27:0,27,336	0/0:5,0:5:12:0,12,152	0/0:5,0:5:15:0,15,193	0/0:2,0:2:6:0,6,80	0/0:10,0:10:30:0,30,375	0/0:2,0:2:6:0,6,67	0/0:9,0:9:27:0,27,352	1/1:0,2:2:6:80,6,0	0/0:1,0:1:3:0,3,39	0/0:6,0:6:18:0,18,228	0/0:9,0:9:27:0,27,346	0/0:6,0:6:12:0,12,154	0/0:10,0:10:24:0,24,326	0/0:5,0:5:15:0,15,200
1	787	uce-49_placidochromis_ornatus_1	C	T	372.88	PASS	.	GT:AD:DP:GQ:PL	0/0:6,0:6:12:0,12,148	0/0:3,0:3:9:0,9,116	0/0:4,0:4:12:0,12,156	0/0:6,0:6:18:0,18,236	0/0:6,0:6:18:0,18,230	0/0:8,0:8:24:0,24,315	0/0:4,0:4:9:0,9,125	0/0:7,0:7:21:0,21,280	0/1:2,3:5:53:59,0,53	0/0:6,0:6:18:0,18,240	0/1:1,7:8:25:150,0,25	0/0:5,0:5:15:0,15,193	0/0:11,0:11:33:0,33,440	0/0:5,0:5:15:0,15,192	0/0:10,0:11:30:0,30,380	0/0:9,0:9:27:0,27,344	0/0:3,0:3:9:0,9,120	0/0:6,0:6:18:0,18,225	0/0:13,0:13:36:0,36,460	0/0:11,0:11:33:0,33,423	0/0:7,0:7:18:0,18,235	0/0:3,0:3:9:0,9,120	0/1:7,5:12:99:160,0,200	0/0:6,0:6:18:0,18,240	0/0:8,0:8:21:0,21,276	0/0:8,0:8:24:0,24,311	0/0:5,0:5:15:0,15,196	0/0:8,0:8:18:0,18,245	0/0:10,0:10:30:0,30,380	0/0:4,0:4:12:0,12,140	0/0:4,0:4:12:0,12,157	0/0:7,0:7:18:0,18,226	0/0:7,0:7:18:0,18,236	0/0:2,0:2:6:0,6,76	0/0:10,0:10:30:0,30,376	0/1:8,1:9:12:12,0,250	0/0:5,0:5:12:0,12,154	0/0:4,0:5:12:0,12,157	0/0:2,0:2:6:0,6,80	0/0:10,0:10:27:0,27,339	0/0:3,0:3:9:0,9,120	0/0:8,0:8:24:0,24,320	1/1:0,2:2:6:80,6,0	./.:.:.:.:.	0/0:4,0:4:12:0,12,152	0/0:9,0:9:24:0,24,315	0/0:6,0:6:15:0,15,193	0/0:10,0:10:24:0,24,326	0/0:5,0:5:15:0,15,200
1	92	uce-574_placidochromis_ornatus_1	A	G	816.43	PASS	.	GT:AD:DP:GQ:PL	0/0:13,0:13:39:0,39,512	0/0:7,0:7:18:0,18,245	0/0:10,0:10:24:0,24,313	0/0:26,0:26:69:0,69,878	0/0:20,0:20:57:0,57,734	0/0:28,0:28:81:0,81,1026	0/0:12,0:12:27:0,27,353	0/0:8,0:8:24:0,24,294	0/0:5,0:5:15:0,15,193	0/0:5,0:5:12:0,12,144	0/0:10,0:10:27:0,27,361	0/0:14,0:14:36:0,36,469	0/0:7,0:7:21:0,21,268	0/0:8,0:8:24:0,24,320	0/0:28,0:28:75:0,75,951	0/0:42,1:43:99:0,117,1506	0/0:6,0:6:18:0,18,232	0/0:24,0:24:63:0,63,782	0/0:37,0:37:99:0,105,1341	0/0:35,0:35:87:0,87,1105	0/0:21,0:21:60:0,60,768	0/0:18,0:18:48:0,48,611	0/0:29,0:29:81:0,81,1035	0/0:10,0:10:21:0,21,254	0/0:14,0:14:27:0,27,348	0/0:22,0:23:66:0,66,849	0/0:9,0:9:24:0,24,316	0/0:11,0:11:33:0,33,432	0/0:21,0:21:57:0,57,717	0/0:7,0:7:15:0,15,190	0/0:15,0:15:33:0,33,449	0/0:25,0:25:69:0,69,879	0/0:16,0:16:42:0,42,549	0/0:11,0:11:33:0,33,425	0/0:21,0:21:57:0,57,737	0/0:12,0:12:30:0,30,393	0/0:18,0:18:51:0,51,649	0/0:11,0:11:30:0,30,380	0/0:12,0:12:33:0,33,407	0/0:11,0:11:33:0,33,423	0/0:9,0:9:27:0,27,344	0/0:9,0:9:24:0,24,288	0/0:9,0:9:27:0,27,344	0/0:19,0:19:54:0,54,687	0/0:12,0:12:36:0,36,454	0/1:12,9:21:99:259,0,329	1/1:0,16:16:48:629,48,0	0/0:9,0:9:24:0,24,307	0/0:9,0:9:24:0,24,312
1	206	uce-574_placidochromis_ornatus_1	G	C	356.25	PASS	.	GT:AD:DP:GQ:PL	0/0:51,0:52:99:0,105,1468	0/0:45,0:45:96:0,96,1314	0/0:36,0:36:72:0,72,998	0/0:96,0:96:99:0,211,2837	0/0:70,0:70:99:0,159,2093	0/0:77,0:77:99:0,169,2257	0/0:33,0:34:72:0,72,946	0/0:39,0:39:93:0,93,1258	0/1:16,17:33:99:396,0,363	0/0:53,0:53:99:0,117,1602	0/0:33,0:33:75:0,75,1013	0/0:45,0:45:99:0,105,1390	0/0:43,0:43:93:0,93,1276	0/0:38,0:38:84:0,84,1143	0/0:88,1:89:99:0,190,2539	0/0:132,0:132:99:0,286,3805	0/0:32,0:32:78:0,78,1048	0/0:80,0:80:99:0,178,2402	0/0:119,0:121:99:0,277,3732	0/0:118,0:118:99:0,262,3498	0/0:102,0:102:99:0,211,2856	0/0:51,0:51:99:0,111,1516	0/0:112,0:112:99:0,247,3278	0/0:39,0:39:90:0,90,1234	0/0:39,0:39:87:0,87,1174	0/0:64,0:64:99:0,157,2074	0/0:32,0:32:75:0,75,1026	0/0:48,0:48:99:0,102,1415	0/0:67,0:67:99:0,144,1961	0/0:78,0:78:99:0,154,2115	0/0:97,0:97:99:0,217,2892	0/0:92,0:92:99:0,211,2851	0/0:87,0:87:99:0,178,2424	0/0:53,0:53:99:0,108,1496	0/0:164,0:166:99:0,325,4471	0/0:78,0:78:99:0,166,2240	0/0:89,0:89:99:0,175,2363	0/0:76,0:76:99:0,166,2268	0/0:37,0:37:81:0,81,1076	0/0:50,0:50:99:0,108,1437	0/0:38,0:38:78:0,78,1071	0/0:51,0:52:99:0,120,1649	0/0:43,0:43:99:0,99,1326	0/0:74,0:74:99:0,141,1941	0/0:43,0:45:99:0,102,1388	0/0:103,0:103:99:0,223,2971	0/0:81,0:81:99:0,175,2346	0/0:27,0:27:66:0,66,892	0/0:55,0:55:99:0,114,1575
1	448	uce-574_placidochromis_ornatus_1	G	A	554.26	PASS	.	GT:AD:DP:GQ:PL	0/0:22,0:22:57:0,57,745	0/0:19,0:19:48:0,48,629	0/0:17,0:18:48:0,48,607	0/0:38,0:38:99:0,102,1333	0/0:34,0:34:90:0,90,1150	0/0:46,0:46:99:0,123,1606	0/0:12,0:12:30:0,30,383	0/0:23,0:23:54:0,54,740	0/0:13,0:13:30:0,30,380	0/0:25,0:25:69:0,69,900	0/0:13,0:13:36:0,36,463	0/0:23,0:23:63:0,63,816	0/0:28,0:28:60:0,60,815	0/0:16,0:16:45:0,45,589	0/0:35,0:35:96:0,96,1251	0/0:41,0:41:99:0,102,1334	0/0:18,0:18:39:0,39,530	0/0:26,0:26:66:0,66,850	0/0:64,0:64:99:0,172,2213	0/0:48,0:49:99:0,126,1633	0/0:27,0:27:72:0,72,941	0/0:27,0:27:75:0,75,963	0/0:48,0:48:99:0,126,1627	0/0:22,0:22:60:0,60,796	0/0:16,0:16:45:0,45,605	0/0:30,0:30:84:0,84,1063	0/0:19,0:19:51:0,51,681	0/0:18,0:18:51:0,51,646	0/0:16,0:16:48:0,48,612	0/0:29,0:29:87:0,87,1131	0/0:29,0:29:81:0,81,1041	0/0:49,0:49:99:0,132,1719	0/0:29,0:29:75:0,75,951	0/0:6,0:6:18:0,18,232	0/1:34,22:56:99:594,0,1039	0/0:40,0:40:99:0,102,1339	0/0:25,1:26:36:0,36,862	0/0:33,0:33:96:0,96,1244	0/0:16,0:16:45:0,45,601	0/0:26,0:26:63:0,63,839	0/0:17,0:17:45:0,45,580	0/0:31,0:31:78:0,78,1028	0/0:23,0:23:60:0,60,785	0/0:44,1:45:93:0,93,1614	0/0:16,0:16:42:0,42,557	0/0:45,0:45:99:0,108,1432	0/0:35,0:35:99:0,99,1280	0/0:13,0:13:36:0,36,476	0/0:27,0:27:75:0,75,984
1	31	uce-337_placidochromis_ornatus_1	T	A	68.73	PASS	.	GT:AD:DP:GQ:PL	0/0:5,0:5:15:0,15,196	0/0:2,0:2:6:0,6,76	0/0:6,0:6:18:0,18,232	0/0:11,0:11:24:0,24,308	0/0:9,0:9:21:0,21,275	0/0:10,0:10:27:0,27,354	0/0:10,0:10:27:0,27,352	0/0:4,0:4:9:0,9,120	0/0:1,0:1:3:0,3,36	0/0:3,0:3:9:0,9,120	0/1:1,3:4:20:108,0,20	0/0:13,0:13:30:0,30,392	0/0:9,0:9:21:0,21,267	0/0:5,0:5:15:0,15,192	0/0:15,0:15:39:0,39,505	0/0:11,0:11:27:0,27,351	0/0:2,0:2:6:0,6,72	0/0:7,0:7:18:0,18,236	0/0:21,1:22:57:0,57,713	0/0:12,0:12:33:0,33,432	0/0:5,0:5:15:0,15,197	0/0:5,0:5:15:0,15,200	0/0:17,0:17:42:0,42,538	0/0:9,0:9:27:0,27,334	0/0:5,1:6:15:0,15,196	0/0:10,0:10:27:0,27,347	0/0:2,0:2:3:0,3,45	0/0:10,0:10:30:0,30,392	0/0:5,0:5:15:0,15,197	0/0:6,0:6:12:0,12,154	0/0:10,0:10:27:0,27,347	0/0:12,0:12:30:0,30,390	0/0:11,0:11:33:0,33,417	0/0:6,0:6:18:0,18,240	0/0:13,0:13:36:0,36,462	0/0:13,0:13:36:0,36,474	0/0:2,0:2:6:0,6,79	0/0:5,1:6:12:0,12,154	0/0:7,0:7:18:0,18,236	0/0:7,0:7:21:0,21,268	0/0:6,0:6:18:0,18,236	0/0:8,0:8:21:0,21,280	0/0:4,0:4:12:0,12,160	0/0:7,0:7:12:0,12,154	0/0:5,0:5:15:0,15,196	0/0:20,0:20:54:0,54,701	0/0:12,0:12:30:0,30,373	0/0:7,0:7:21:0,21,258	0/0:7,0:7:21:0,21,272
1	227	uce-337_placidochromis_ornatus_1	A	C	3617.85	PASS	.	GT:AD:DP:GQ:PL	0/0:76,0:76:99:0,175,2343	0/0:92,0:92:99:0,178,2469	0/0:73,0:73:99:0,160,2175	0/0:134,0:134:99:0,286,3873	0/0:124,0:124:99:0,256,3422	0/0:130,0:130:99:0,280,3793	0/0:67,0:67:99:0,150,2035	0/0:64,0:64:99:0,141,1919	0/0:54,0:54:99:0,123,1652	0/0:64,0:64:99:0,135,1862	0/0:54,0:54:99:0,114,1550	0/0:110,0:110:99:0,241,3258	0/0:98,0:98:99:0,208,2872	0/0:68,0:69:99:0,138,1897	0/0:145,0:145:99:0,316,4207	0/0:180,0:180:99:0,373,5097	1/1:3,58:61:79:1597,79,0	0/0:148,0:148:99:0,316,4286	0/0:175,0:175:99:0,382,5201	0/0:187,0:187:99:0,370,5079	0/0:141,2:143:99:0,268,4143	0/0:89,0:89:99:0,199,2715	0/0:209,0:209:99:0,430,5896	0/0:53,0:53:99:0,123,1638	0/0:79,0:79:99:0,175,2387	0/0:128,0:128:99:0,274,3698	0/0:68,0:68:99:0,135,1861	0/0:80,0:80:99:0,184,2479	0/0:164,0:164:99:0,349,4731	0/0:141,0:141:99:0,283,3918	0/0:126,0:126:99:0,259,3475	0/0:117,0:117:99:0,256,3482	0/0:136,0:136:99:0,280,3829	0/0:105,0:105:99:0,199,2793	0/0:213,0:213:99:0,421,5753	0/0:167,0:167:99:0,349,4778	0/0:113,0:113:99:0,226,3101	0/0:117,0:117:99:0,244,3319	1/1:1,50:51:99:1571,120,0	0/1:37,23:60:99:548,0,884	0/0:85,0:85:99:0,184,2488	0/0:85,1:86:99:0,190,2542	0/0:78,0:78:99:0,157,2164	0/0:120,0:121:99:0,238,3248	0/0:55,0:55:99:0,123,1642	0/0:154,0:154:99:0,319,4312	0/0:136,0:137:99:0,316,4218	0/0:70,0:70:99:0,166,2215	0/0:89,0:89:99:0,184,2493
1	282	uce-337_placidochromis_ornatus_1	G	A	791.25	PASS	.	GT:AD:DP:GQ:PL	0/0:99,0:99:99:0,205,2799	0/0:90,0:90:99:0,187,2552	0/0:73,0:73:99:0,163,2182	0/0:126,0:126:99:0,283,3723	0/0:146,0:146:99:0,319,4294	0/0:142,0:142:99:0,316,4221	0/0:75,0:75:99:0,172,2333	0/0:66,0:66:99:0,172,2290	0/0:75,0:75:99:0,169,2257	0/0:69,0:69:99:0,163,2180	0/0:55,0:55:99:0,120,1634	0/0:123,0:124:99:0,259,3490	0/0:103,0:103:99:0,226,3066	0/0:77,0:77:99:0,169,2293	0/0:171,0:171:99:0,358,4850	0/0:206,0:206:99:0,442,5993	0/0:61,0:61:99:0,132,1807	0/0:164,0:164:99:0,337,4505	0/0:234,0:234:99:0,491,6669	0/0:220,0:220:99:0,451,6155	0/0:168,1:170:99:0,343,5028	0/0:109,0:109:99:0,232,3189	0/0:249,1:250:99:0,518,6992	0/0:74,0:74:99:0,169,2306	0/0:90,0:90:99:0,199,2712	0/0:146,0:146:99:0,295,3989	0/0:63,0:63:99:0,132,1809	0/0:116,0:116:99:0,250,3419	0/0:174,0:174:99:0,376,5076	0/0:181,0:181:99:0,355,4878	0/0:165,0:165:99:0,343,4663	0/0:153,0:153:99:0,325,4409	0/0:177,0:178:99:0,355,4885	0/0:106,0:106:99:0,193,2723	0/0:250,0:250:99:0,503,6889	0/0:207,0:207:99:0,451,6096	0/0:124,0:124:99:0,256,3490	0/0:130,0:130:99:0,295,3973	0/0:58,0:58:99:0,129,1749	0/0:66,0:66:99:0,141,1958	0/1:49,34:83:99:831,0,1226	0/0:77,0:78:99:0,184,2463	0/0:87,0:87:99:0,190,2613	0/0:147,1:148:99:0,292,4011	0/0:69,0:69:99:0,147,2008	0/0:189,0:189:99:0,403,5468	0/0:164,0:165:99:0,343,4664	0/0:78,0:78:99:0,184,2463	0/0:95,0:95:99:0,205,2796
1	332	uce-337_placidochromis_ornatus_1	C	T	5731.2	PASS	.	GT:AD:DP:GQ:PL	0/0:78,0:78:99:0,166,2251	0/0:61,0:61:99:0,147,1958	0/0:50,0:50:99:0,132,1726	0/0:104,0:104:99:0,223,2980	0/0:110,0:110:99:0,238,3215	0/0:101,0:102:99:0,232,3060	0/0:63,0:63:99:0,147,1972	0/0:65,0:65:99:0,147,1962	0/0:62,0:63:99:0,135,1777	0/0:53,0:53:99:0,120,1619	0/0:35,0:35:78:0,78,1042	0/0:95,0:96:99:0,211,2794	1/1:0,68:68:99:1913,147,0	1/1:0,47:47:99:1279,99,0	0/0:150,0:151:99:0,340,4540	0/0:148,0:149:99:0,334,4470	1/1:1,48:49:60:1206,60,0	0/0:119,0:120:99:0,259,3461	0/0:170,0:170:99:0,379,5070	0/0:160,0:161:99:0,346,4633	0/0:128,3:131:99:0,237,3860	0/0:80,0:80:99:0,196,2635	0/0:193,0:193:99:0,379,5116	0/0:64,0:65:99:0,150,2042	0/0:77,0:77:99:0,172,2334	0/0:111,0:111:99:0,238,3199	0/0:42,0:43:99:0,99,1323	0/0:93,0:93:99:0,208,2764	0/0:136,0:137:99:0,295,3936	0/0:140,0:140:99:0,292,3934	0/0:133,0:133:99:0,280,3743	0/0:122,0:122:99:0,265,3508	0/0:144,0:144:99:0,298,4057	0/0:61,0:61:99:0,126,1729	0/0:206,0:207:99:0,418,5754	0/0:149,0:149:99:0,334,4445	0/0:96,0:97:99:0,193,2640	0/0:111,0:111:99:0,253,3353	1/1:0,47:47:93:1220,93,0	0/1:36,16:52:99:255,0,1074	0/0:57,0:57:99:0,135,1790	0/0:60,0:60:99:0,153,2024	0/0:47,0:47:99:0,117,1547	0/0:98,0:98:99:0,211,2838	0/0:54,0:54:99:0,129,1730	0/0:142,0:142:99:0,322,4282	0/0:123,0:124:99:0,262,3522	0/0:60,0:62:99:0,150,1956	0/0:72,0:72:99:0,162,2148
1	420	uce-337_placidochromis_ornatus_1	G	A	140.25	PASS	.	GT:AD:DP:GQ:PL	0/0:35,0:35:87:0,87,1137	0/0:24,0:24:66:0,66,855	0/0:27,0:27:78:0,78,1037	0/0:43,0:43:99:0,123,1589	0/0:46,0:46:99:0,120,1552	0/0:44,0:44:99:0,126,1609	0/0:23,0:24:66:0,66,851	0/0:27,0:27:78:0,78,1021	0/0:24,0:24:63:0,63,830	0/0:20,0:20:51:0,51,682	0/0:17,0:17:42:0,42,554	0/0:33,0:33:93:0,93,1217	0/0:26,0:26:69:0,69,905	0/0:16,0:16:42:0,42,557	0/0:60,0:60:99:0,166,2123	0/0:57,0:57:99:0,156,1979	0/0:19,0:19:57:0,57,760	0/0:63,0:63:99:0,166,2141	0/0:53,0:53:99:0,150,1936	0/0:54,0:54:99:0,147,1900	0/0:49,0:50:99:0,135,1738	0/0:39,0:39:99:0,105,1389	0/0:65,0:65:99:0,178,2337	0/0:27,0:27:78:0,78,1015	0/0:36,0:36:93:0,93,1200	0/0:30,0:30:84:0,84,1099	0/1:12,8:21:99:180,0,353	0/0:30,0:30:84:0,84,1096	0/0:43,0:43:99:0,114,1467	0/0:40,0:40:99:0,111,1445	0/0:41,0:41:99:0,111,1450	0/0:41,0:41:99:0,108,1413	0/0:42,0:42:99:0,120,1565	0/0:11,0:11:33:0,33,425	0/0:60,0:60:99:0,147,1953	0/0:56,0:56:99:0,150,1953	0/0:25,0:25:60:0,60,791	0/0:47,0:48:99:0,129,1682	0/0:25,0:25:69:0,69,913	0/0:16,0:16:45:0,45,601	0/0:24,0:25:66:0,66,860	0/0:24,0:24:66:0,66,865	0/0:16,0:16:48:0,48,601	0/0:28,0:29:81:0,81,1043	0/0:24,0:24:63:0,63,832	0/0:52,0:52:99:0,132,1728	0/0:50,0:50:99:0,138,1763	0/0:32,0:32:90:0,90,1131	0/0:31,0:31:90:0,90,1153
1	539	uce-337_placidochromis_ornatus_1	A	T	189.54	PASS	.	GT:AD:DP:GQ:PL	0/0:8,0:8:21:0,21,265	0/0:3,0:3:9:0,9,116	0/0:9,0:9:24:0,24,317	0/0:8,0:8:18:0,18,241	0/0:10,0:10:24:0,24,320	0/0:17,0:17:39:0,39,502	0/0:7,0:7:18:0,18,245	0/1:7,7:14:99:229,0,189	0/0:4,0:4:12:0,12,157	0/0:7,0:7:18:0,18,223	0/0:5,0:5:15:0,15,192	0/0:12,0:12:27:0,27,351	0/0:7,0:7:18:0,18,236	0/0:7,0:7:18:0,18,245	0/0:20,0:20:48:0,48,637	0/0:22,0:22:60:0,60,788	0/0:5,0:5:15:0,15,183	0/0:15,0:15:45:0,45,559	0/0:23,0:23:69:0,69,870	0/0:13,0:13:36:0,36,460	0/0:23,0:23:66:0,66,850	0/0:8,0:8:24:0,24,303	0/0:15,0:15:39:0,39,510	0/0:10,0:10:24:0,24,312	0/0:7,0:7:18:0,18,241	0/0:12,0:12:27:0,27,362	0/0:5,0:5:12:0,12,152	0/0:10,0:10:30:0,30,383	0/0:16,0:16:39:0,39,492	0/0:9,0:9:27:0,27,347	0/0:6,0:6:18:0,18,233	0/0:12,0:12:33:0,33,423	0/0:10,0:10:24:0,24,325	0/0:6,0:6:18:0,18,240	0/0:8,0:8:21:0,21,270	0/0:10,0:10:27:0,27,354	0/0:3,0:3:6:0,6,75	0/0:6,0:6:18:0,18,230	0/0:10,0:10:30:0,30,396	0/0:9,1:10:27:0,27,360	0/0:3,0:3:9:0,9,116	0/0:5,0:5:12:0,12,160	0/0:1,0:1:3:0,3,40	0/0:6,0:6:18:0,18,225	0/0:4,0:4:9:0,9,120	0/0:9,0:9:21:0,21,275	0/0:9,0:9:24:0,24,311	0/0:13,0:13:39:0,39,499	0/0:8,0:8:21:0,21,280
1	614	uce-337_placidochromis_ornatus_1	G	A	151.06	PASS	.	GT:AD:DP:GQ:PL	0/0:5,0:5:15:0,15,200	0/0:1,0:1:3:0,3,40	0/0:4,0:4:12:0,12,147	0/0:9,0:9:24:0,24,309	0/0:7,0:7:18:0,18,238	0/0:7,0:7:18:0,18,238	0/0:4,0:4:12:0,12,156	0/0:5,0:5:15:0,15,196	./.:.:.:.:.	0/0:6,0:6:18:0,18,240	0/0:4,0:4:12:0,12,160	0/0:7,0:7:18:0,18,241	0/0:4,0:4:12:0,12,160	0/0:5,0:5:12:0,12,156	0/0:12,0:12:27:0,27,362	0/0:15,0:15:42:0,42,536	1/1:0,3:3:9:120,9,0	0/0:7,0:7:18:0,18,232	0/0:13,0:13:33:0,33,432	0/0:8,0:8:21:0,21,281	0/0:10,0:10:24:0,24,314	0/0:5,0:5:12:0,12,151	0/0:9,0:9:18:0,18,252	0/0:5,0:5:15:0,15,200	0/0:2,0:2:6:0,6,80	0/0:7,0:7:15:0,15,207	0/0:1,0:1:3:0,3,40	0/0:1,0:1:3:0,3,36	0/0:7,0:7:21:0,21,264	0/0:6,0:6:15:0,15,199	./.:.:.:.:.	0/0:3,0:3:6:0,6,84	0/0:3,0:3:6:0,6,72	0/0:4,0:4:12:0,12,148	0/0:11,0:11:30:0,30,375	0/0:7,0:7:15:0,15,192	./.:.:.:.:.	0/0:5,0:5:12:0,12,163	1/1:0,1:1:3:40,3,0	0/1:3,2:5:65:65,0,105	0/0:6,0:6:15:0,15,205	0/0:4,0:4:12:0,12,160	0/0:1,0:1:3:0,3,32	0/0:4,0:4:9:0,9,116	0/0:2,0:2:6:0,6,80	0/0:3,0:3:9:0,9,118	0/0:2,0:2:6:0,6,79	0/0:11,0:11:33:0,33,440	0/0:2,0:2:6:0,6,80
1	626	uce-337_placidochromis_ornatus_1	G	A	397.59	PASS	.	GT:AD:DP:GQ:PL	1/1:0,5:5:15:200,15,0	0/0:1,0:1:3:0,3,40	0/0:2,0:2:6:0,6,80	0/0:8,0:8:21:0,21,277	0/0:3,0:3:9:0,9,118	0/0:7,0:7:18:0,18,241	0/0:2,0:2:6:0,6,80	0/0:5,0:5:12:0,12,156	./.:.:.:.:.	0/0:6,0:6:18:0,18,228	0/0:4,0:4:12:0,12,160	0/0:4,0:4:12:0,12,157	0/0:4,0:4:12:0,12,160	0/0:4,0:4:9:0,9,125	1/1:0,6:6:15:197,15,0	0/0:11,0:11:33:0,33,417	0/0:3,0:3:9:0,9,120	0/0:5,0:5:12:0,12,144	0/0:14,0:14:30:0,30,387	0/0:5,0:5:15:0,15,193	0/1:6,1:7:21:21,0,179	0/0:3,0:3:9:0,9,116	0/0:9,0:9:18:0,18,238	0/0:5,0:5:15:0,15,200	0/0:2,0:2:6:0,6,80	0/0:5,0:5:12:0,12,156	0/0:1,0:1:3:0,3,40	./.:.:.:.:.	0/0:7,0:7:21:0,21,262	0/0:5,0:5:12:0,12,163	0/0:1,0:1:3:0,3,39	0/0:2,0:2:3:0,3,45	0/0:1,0:1:3:0,3,36	0/0:3,0:3:9:0,9,120	0/0:9,0:9:21:0,21,264	0/0:5,0:5:12:0,12,151	./.:.:.:.:.	0/0:3,0:3:9:0,9,118	0/0:2,0:2:6:0,6,76	0/0:5,0:5:15:0,15,179	0/0:4,0:4:12:0,12,160	0/0:3,0:3:9:0,9,120	0/0:1,0:1:3:0,3,40	0/0:1,0:1:3:0,3,36	0/0:3,0:3:9:0,9,120	0/0:3,0:3:9:0,9,118	0/0:2,0:2:6:0,6,75	0/0:10,0:10:30:0,30,396	1/1:0,2:2:6:80,6,0
1	658	uce-337_placidochromis_ornatus_1	A	G	157.85	PASS	.	GT:AD:DP:GQ:PL	0/0:6,0:6:15:0,15,201	1/1:0,1:1:3:40,3,0	0/0:2,0:2:6:0,6,80	0/0:6,0:6:15:0,15,199	0/0:1,0:1:3:0,3,39	0/0:3,0:4:6:0,6,84	0/0:1,0:1:3:0,3,40	0/0:2,0:2:6:0,6,80	0/0:1,0:1:3:0,3,39	0/0:3,0:3:9:0,9,112	./.:.:.:.:.	0/0:4,0:4:12:0,12,148	0/0:4,0:4:9:0,9,121	0/0:2,0:2:3:0,3,45	0/0:2,0:2:6:0,6,72	0/0:11,0:11:24:0,24,322	0/0:1,0:1:3:0,3,40	0/0:6,0:6:15:0,15,199	0/0:7,0:7:21:0,21,266	0/0:5,0:5:15:0,15,180	0/0:5,0:5:15:0,15,197	0/0:4,0:4:9:0,9,116	0/0:7,0:7:12:0,12,170	0/0:4,0:4:12:0,12,160	0/0:3,0:3:6:0,6,81	0/0:2,0:2:6:0,6,71	0/0:2,0:2:6:0,6,80	0/0:2,0:2:3:0,3,45	0/0:4,0:4:12:0,12,136	0/0:3,0:3:6:0,6,84	0/0:3,0:3:6:0,6,84	0/0:1,0:1:3:0,3,39	./.:.:.:.:.	./.:.:.:.:.	0/0:5,0:5:12:0,12,160	0/1:5,1:6:17:17,0,133	0/0:1,0:1:3:0,3,39	0/0:2,0:2:6:0,6,79	0/0:1,0:1:3:0,3,27	0/1:2,1:3:31:31,0,67	1/1:0,3:3:9:120,9,0	0/0:1,0:1:3:0,3,40	1/1:0,1:1:3:40,3,0	0/0:2,0:2:6:0,6,75	0/0:3,0:3:6:0,6,80	0/0:2,0:2:3:0,3,45	0/0:1,0:1:3:0,3,39	0/0:4,0:4:12:0,12,160	0/0:1,0:1:3:0,3,40
1	736	uce-337_placidochromis_ornatus_1	A	G	1269.73	PASS	.	GT:AD:DP:GQ:PL	1/1:0,1:1:3:27,3,0	0/0:1,0:1:3:0,3,40	0/1:1,1:2:34:34,0,34	0/1:4,2:6:61:61,0,136	0/0:2,0:2:3:0,3,36	0/1:2,1:3:30:30,0,66	0/0:2,0:2:6:0,6,80	0/1:3,1:4:28:28,0,104	0/0:2,0:2:6:0,6,71	0/1:3,1:4:31:31,0,63	./.:.:.:.:.	0/1:2,2:4:33:39,0,33	0/1:1,1:2:34:34,0,34	0/0:2,0:2:6:0,6,76	0/0:1,0:1:3:0,3,39	0/1:5,5:10:99:135,0,139	0/1:3,2:5:34:34,0,39	0/1:1,1:2:33:33,0,33	0/1:3,5:8:50:169,0,50	0/1:1,2:3:30:39,0,30	0/0:6,0:6:12:0,12,157	0/1:2,1:3:31:31,0,67	0/0:4,0:4:6:0,6,90	0/1:2,1:3:27:27,0,59	0/0:1,0:1:3:0,3,40	0/1:1,1:2:26:33,0,26	./.:.:.:.:.	0/1:2,2:4:36:36,0,67	1/1:1,3:4:9:118,9,0	0/0:2,0:2:6:0,6,65	0/1:3,2:5:33:33,0,106	0/0:2,0:2:6:0,6,79	0/0:2,0:2:6:0,6,79	./.:.:.:.:.	0/1:3,2:5:30:30,0,75	1/1:0,3:3:6:76,6,0	1/1:0,1:1:3:39,3,0	./.:.:.:.:.	0/1:2,3:5:61:97,0,61	0/0:1,0:1:3:0,3,40	0/0:1,1:2:3:0,3,40	./.:.:.:.:.	0/1:1,1:2:34:34,0,34	1/1:0,2:2:3:39,3,0	1/1:0,2:2:6:80,6,0	0/0:6,0:6:12:0,12,165	0/1:1,1:2:33:33,0,33	0/1:3,1:4:28:28,0,108	0/0:4,0:4:6:0,6,90
1	748	uce-337_placidochromis_ornatus_1	T	C	1162.8	PASS	.	GT:AD:DP:GQ:PL	1/1:0,1:1:3:40,3,0	0/0:1,0:1:3:0,3,32	0/1:1,1:2:30:30,0,34	0/1:4,1:5:27:27,0,111	0/0:2,0:2:3:0,3,39	0/1:2,2:4:63:63,0,67	0/0:3,0:3:9:0,9,107	0/1:3,1:4:31:31,0,71	0/0:2,0:2:6:0,6,75	0/1:3,2:5:65:65,0,105	./.:.:.:.:.	0/1:2,1:3:33:33,0,39	./.:.:.:.:.	0/0:2,0:2:6:0,6,80	0/0:2,0:2:6:0,6,75	0/1:5,4:9:99:102,0,142	0/1:2,1:3:31:31,0,71	0/1:1,1:2:33:33,0,33	0/1:3,3:6:36:70,0,36	0/1:1,2:4:33:39,0,33	0/0:7,0:7:15:0,15,204	0/0:3,1:4:6:0,6,80	0/0:2,0:2:3:0,3,45	0/1:2,1:3:31:31,0,71	0/0:1,0:1:3:0,3,27	0/1:3,1:4:27:27,0,106	1/1:0,1:1:3:40,3,0	0/1:2,2:4:31:31,0,71	0/1:1,3:4:27:103,0,27	0/0:2,0:2:3:0,3,39	0/1:5,2:7:33:33,0,111	0/0:2,0:2:6:0,6,75	0/0:2,0:2:6:0,6,79	0/0:1,0:1:3:0,3,36	0/1:3,2:5:59:59,0,72	1/1:0,3:3:6:84,6,0	1/1:0,1:1:3:39,3,0	./.:.:.:.:.	0/1:2,3:5:65:101,0,65	0/0:2,0:2:3:0,3,36	0/1:1,1:2:34:34,0,34	./.:.:.:.:.	0/1:1,1:2:34:34,0,34	1/1:0,1:1:3:39,3,0	1/1:0,1:1:3:40,3,0	0/0:8,0:8:15:0,15,204	0/1:1,1:2:33:33,0,33	0/1:3,1:4:28:28,0,95	0/0:4,0:4:6:0,6,90
1	764	uce-337_placidochromis_ornatus_1	T	C	1028	PASS	.	GT:AD:DP:GQ:PL	1/1:0,1:1:3:40,3,0	0/0:1,0:1:3:0,3,40	0/1:1,1:2:34:34,0,34	0/1:4,1:5:30:30,0,66	0/0:2,0:2:3:0,3,39	0/1:2,2:4:63:63,0,67	0/0:4,0:4:9:0,9,116	0/1:3,1:4:15:15,0,100	0/0:2,0:2:3:0,3,39	0/1:3,2:5:65:65,0,105	./.:.:.:.:.	0/1:2,1:3:33:33,0,39	0/0:1,0:1:3:0,3,40	0/0:2,0:2:6:0,6,80	0/0:2,0:2:6:0,6,79	0/1:4,3:7:99:100,0,102	0/1:2,1:3:31:31,0,71	0/1:1,1:2:30:30,0,33	0/1:4,3:7:97:97,0,102	0/1:3,2:5:33:33,0,106	0/0:9,0:9:18:0,18,235	0/1:3,1:4:28:28,0,104	0/0:3,0:3:9:0,9,118	0/0:2,0:2:3:0,3,32	0/0:1,0:1:3:0,3,40	0/0:3,0:3:6:0,6,79	1/1:0,1:1:3:40,3,0	0/1:2,2:4:31:31,0,67	0/1:1,1:2:30:33,0,30	0/0:2,0:2:6:0,6,71	0/1:4,2:6:33:33,0,108	0/0:1,0:1:3:0,3,39	0/0:1,0:1:3:0,3,39	0/0:2,0:2:3:0,3,45	0/1:2,1:3:30:30,0,70	0/1:1,3:4:30:75,0,30	1/1:0,1:1:3:36,3,0	./.:.:.:.:.	0/1:2,3:5:65:105,0,65	0/0:2,0:2:6:0,6,80	0/1:1,1:2:34:34,0,34	./.:.:.:.:.	0/1:1,1:2:34:34,0,34	1/1:0,1:1:3:39,3,0	1/1:0,1:1:3:40,3,0	0/0:8,0:8:15:0,15,213	0/1:4,1:5:27:27,0,111	0/1:3,1:4:28:28,0,104	0/0:4,0:4:6:0,6,85
1	41	uce-995_placidochromis_ornatus_1	G	A	112.83	PASS	.	GT:AD:DP:GQ:PL	0/0:1,0:1:3:0,3,40	0/0:1,0:1:3:0,3,40	1/1:0,1:1:3:40,3,0	0/0:2,0:2:6:0,6,79	0/0:4,0:4:12:0,12,140	0/0:3,0:3:9:0,9,118	0/0:1,0:1:3:0,3,36	./.:.:.:.:.	0/0:1,0:1:3:0,3,39	0/0:1,0:1:3:0,3,36	0/0:3,0:3:9:0,9,112	0/0:1,0:1:3:0,3,36	0/1:1,1:2:30:30,0,34	0/1:1,1:2:21:21,0,21	0/0:2,0:2:6:0,6,68	0/0:3,0:3:6:0,6,75	./.:.:.:.:.	0/0:3,0:3:9:0,9,115	./.:.:.:.:.	0/0:4,0:4:6:0,6,81	0/0:2,0:2:6:0,6,79	0/0:3,0:3:6:0,6,76	0/0:1,0:1:3:0,3,39	0/0:2,0:2:6:0,6,80	0/0:1,0:1:3:0,3,36	./.:.:.:.:.	0/0:1,0:1:3:0,3,36	0/0:2,0:2:6:0,6,72	0/0:2,0:2:6:0,6,79	0/0:4,0:4:12:0,12,154	0/0:2,0:2:6:0,6,79	0/0:2,0:2:3:0,3,36	0/0:3,0:4:9:0,9,114	0/0:1,0:1:3:0,3,40	0/0:3,0:3:9:0,9,118	0/0:4,0:4:12:0,12,151	0/0:1,0:1:3:0,3,26	./.:.:.:.:.	0/0:2,0:2:6:0,6,76	0/0:2,0:2:6:0,6,76	0/0:3,0:3:9:0,9,120	0/0:1,0:1:3:0,3,40	1/1:0,3:3:6:76,6,0	0/0:2,0:2:6:0,6,79	0/0:1,0:1:3:0,3,40	0/0:1,0:1:3:0,3,39	./.:.:.:.:.	0/0:1,0:1:3:0,3,40	0/0:3,0:3:9:0,9,120
1	92	uce-995_placidochromis_ornatus_1	A	G	73.61	PASS	.	GT:AD:DP:GQ:PL	0/0:3,0:3:9:0,9,116	1/1:0,4:4:9:120,9,0	0/0:2,0:2:6:0,6,72	0/0:3,0:3:6:0,6,75	0/0:9,0:9:27:0,27,323	0/0:7,0:7:21:0,21,258	0/0:2,1:3:6:0,6,76	0/0:2,0:2:6:0,6,68	0/0:2,0:2:6:0,6,79	0/0:2,0:2:6:0,6,80	0/0:3,0:3:9:0,9,103	0/0:1,0:1:3:0,3,39	0/0:3,0:3:9:0,9,94	0/0:3,0:3:9:0,9,116	0/0:5,0:5:9:0,9,115	0/0:6,0:6:15:0,15,197	./.:.:.:.:.	0/0:4,0:4:12:0,12,157	0/0:2,0:2:6:0,6,79	0/0:10,0:10:30:0,30,373	0/0:5,0:5:12:0,12,149	0/0:5,0:5:9:0,9,116	0/0:2,0:2:6:0,6,62	0/0:6,0:6:15:0,15,188	0/0:1,0:1:3:0,3,40	0/0:4,0:4:12:0,12,154	0/0:3,0:3:9:0,9,116	0/0:4,0:4:6:0,6,72	0/0:10,0:10:24:0,24,287	0/0:11,0:11:30:0,30,364	0/0:11,0:11:30:0,30,373	0/0:4,0:4:9:0,9,118	0/0:10,0:10:27:0,27,323	0/0:1,0:1:3:0,3,40	0/0:5,0:5:12:0,12,140	0/0:6,0:6:15:0,15,193	./.:.:.:.:.	0/0:1,0:1:3:0,3,39	0/0:3,0:3:9:0,9,103	0/0:4,0:4:12:0,12,134	0/0:3,0:3:6:0,6,80	./.:.:.:.:.	0/0:9,0:9:18:0,18,245	0/0:3,0:3:3:0,3,39	0/0:2,0:2:6:0,6,67	0/0:2,0:2:6:0,6,72	0/0:1,0:1:3:0,3,39	0/0:1,0:1:3:0,3,36	0/0:5,0:5:15:0,15,192
1	212	uce-995_placidochromis_ornatus_1	C	T	515.75	PASS	.	GT:AD:DP:GQ:PL	0/0:11,0:11:24:0,24,321	1/1:0,14:14:30:406,30,0	0/0:7,0:7:15:0,15,210	0/0:30,0:30:69:0,69,918	0/0:31,0:31:72:0,72,942	0/0:31,0:31:72:0,72,970	0/0:18,0:18:39:0,39,531	0/0:15,0:15:42:0,42,530	0/0:11,0:11:27:0,27,359	0/0:7,0:7:15:0,15,210	0/0:5,0:5:12:0,12,160	0/1:13,7:20:99:181,0,389	0/0:13,0:13:33:0,33,429	0/0:13,0:13:30:0,30,384	0/0:30,0:30:81:0,81,1056	0/0:44,0:44:99:0,111,1470	0/0:11,0:11:24:0,24,326	0/0:26,0:26:69:0,69,908	0/0:35,0:35:90:0,90,1184	0/0:60,0:60:99:0,138,1836	0/0:35,0:35:75:0,75,1022	0/0:23,0:23:48:0,48,651	0/0:42,2:44:46:0,46,1134	0/0:13,0:13:33:0,33,432	0/0:4,0:4:12:0,12,160	0/0:18,0:18:45:0,45,581	0/0:11,0:11:24:0,24,299	0/0:9,0:9:27:0,27,360	0/0:27,0:27:60:0,60,805	0/0:52,0:52:99:0,126,1665	0/0:37,0:37:78:0,78,1049	0/0:27,0:27:60:0,60,797	0/0:44,0:44:99:0,102,1343	0/0:19,0:19:45:0,45,604	0/0:63,1:64:99:0,99,1742	0/0:43,0:43:99:0,99,1284	0/0:33,0:33:78:0,78,1040	0/0:30,0:30:72:0,72,960	0/0:14,0:14:36:0,36,490	0/0:10,0:10:24:0,24,330	0/0:19,0:19:39:0,39,530	0/0:12,0:12:30:0,30,392	0/0:24,0:24:66:0,66,886	0/0:26,0:27:72:0,72,948	0/0:6,0:6:15:0,15,196	0/0:21,0:21:54:0,54,712	0/0:21,0:21:51:0,51,673	0/0:3,0:3:9:0,9,120	0/0:25,0:25:57:0,57,758
1	244	uce-995_placidochromis_ornatus_1	A	G	1816.39	PASS	.	GT:AD:DP:GQ:PL	0/0:24,0:24:51:0,51,671	0/0:27,0:27:54:0,54,733	0/0:13,0:13:24:0,24,331	0/0:48,0:48:99:0,102,1377	0/0:49,0:49:99:0,111,1486	0/0:54,0:54:99:0,126,1678	0/0:24,0:24:57:0,57,772	0/0:32,0:32:81:0,81,1081	0/0:25,0:25:54:0,54,733	0/0:19,0:19:48:0,48,633	0/0:12,0:12:30:0,30,392	0/0:40,0:40:93:0,93,1245	0/0:24,0:24:57:0,57,772	0/0:26,0:26:57:0,57,756	0/0:65,0:65:99:0,172,2207	0/0:81,0:81:99:0,187,2497	0/0:22,0:22:39:0,39,554	0/0:44,0:44:99:0,102,1356	0/0:70,0:70:99:0,141,1942	0/0:83,0:83:99:0,196,2605	0/0:55,0:55:99:0,114,1560	0/0:34,0:34:75:0,75,982	0/0:91,0:91:99:0,181,2495	0/0:27,0:27:60:0,60,792	0/0:7,0:7:18:0,18,231	0/1:3,28:31:4:735,0,4	0/0:24,0:24:48:0,48,658	0/0:22,0:22:57:0,57,750	0/0:52,0:52:99:0,117,1581	0/0:83,0:83:99:0,157,2180	0/0:48,0:49:99:0,117,1552	0/0:54,0:54:99:0,117,1591	0/0:85,0:85:99:0,181,2452	0/0:37,0:37:69:0,69,974	0/0:122,0:122:99:0,244,3356	0/0:82,0:82:99:0,168,2217	0/0:59,0:59:99:0,120,1637	0/0:63,0:63:99:0,141,1906	0/0:25,0:25:60:0,60,791	0/0:29,0:29:60:0,60,823	0/0:30,0:30:60:0,60,820	0/0:18,0:18:45:0,45,597	1/1:0,35:35:84:1153,84,0	0/0:48,0:48:99:0,99,1331	0/0:11,0:11:30:0,30,397	0/0:45,0:45:99:0,99,1334	0/0:62,0:62:99:0,141,1859	0/0:7,0:7:18:0,18,224	0/0:45,0:45:99:0,102,1358
1	368	uce-995_placidochromis_ornatus_1	C	T	16737.6	PASS	.	GT:AD:DP:GQ:PL	0/0:45,0:47:90:0,90,1267	0/0:43,0:43:81:0,81,1139	0/0:15,0:16:33:0,33,429	1/1:0,85:85:99:2325,172,0	0/1:46,36:83:99:740,0,1118	0/0:71,0:71:99:0,132,1808	0/0:27,0:27:63:0,63,856	0/1:15,27:42:99:780,0,356	0/0:46,0:46:84:0,84,1171	1/1:0,31:31:63:855,63,0	0/0:28,0:28:63:0,63,873	0/0:67,0:67:99:0,138,1906	0/0:49,0:49:99:0,114,1544	0/0:49,0:49:99:0,108,1472	0/0:115,0:115:99:0,241,3219	0/0:129,0:129:99:0,259,3573	0/0:41,0:41:81:0,81,1130	0/1:33,51:85:99:1209,0,661	0/0:117,0:117:99:0,220,3060	0/0:137,0:139:99:0,283,3873	0/1:54,39:94:99:907,0,1318	0/0:38,0:38:84:0,84,1144	1/1:0,154:154:99:4180,304,0	0/0:31,0:31:78:0,78,1031	0/0:25,0:25:60:0,60,816	0/0:54,0:54:99:0,102,1422	0/1:18,22:40:99:565,0,481	0/1:17,22:40:99:577,0,457	0/0:69,0:69:99:0,129,1795	0/0:100,0:100:99:0,202,2779	0/0:156,0:156:99:0,295,4091	0/0:114,0:114:99:0,211,2941	0/0:130,0:131:99:0,271,3684	0/0:37,0:37:90:0,90,1210	0/0:189,0:189:99:0,349,4888	0/0:134,0:134:99:0,256,3543	0/0:87,0:87:99:0,172,2368	0/0:107,0:109:99:0,208,2873	0/0:40,0:40:81:0,81,1116	0/0:39,0:39:96:0,96,1280	0/0:50,0:50:99:0,111,1526	0/0:61,0:61:99:0,126,1733	0/0:84,0:84:99:0,166,2293	0/0:66,0:66:99:0,138,1858	0/0:36,0:36:78:0,78,1063	0/1:55,47:102:99:1019,0,1317	1/1:3,117:120:99:2889,139,0	1/1:0,32:32:63:880,63,0	0/0:48,0:48:99:0,111,1495
1	379	uce-995_placidochromis_ornatus_1	C	T	1391.41	PASS	.	GT:AD:DP:GQ:PL	0/0:41,0:41:84:0,84,1149	0/0:32,0:32:60:0,60,822	0/0:14,0:14:30:0,30,411	0/0:79,0:79:99:0,153,2070	0/0:69,0:69:99:0,129,1754	0/0:59,0:60:99:0,117,1579	0/0:24,0:24:60:0,60,798	0/0:37,0:37:87:0,87,1138	0/0:41,0:42:81:0,81,1123	0/0:25,0:25:45:0,45,609	0/0:27,0:27:54:0,54,706	0/0:59,0:59:99:0,111,1505	0/0:42,0:42:90:0,90,1198	0/0:41,0:43:78:0,78,1072	0/0:101,0:101:99:0,208,2785	0/0:106,0:106:99:0,214,2926	0/0:36,0:36:69:0,69,925	0/0:74,0:74:99:0,135,1855	0/0:101,0:102:99:0,193,2655	0/0:125,0:125:99:0,256,3481	0/0:65,0:65:99:0,135,1772	0/0:36,0:36:66:0,66,915	0/0:143,0:143:99:0,265,3655	0/0:27,0:27:57:0,57,731	0/0:25,0:25:60:0,60,798	0/0:49,0:49:87:0,87,1195	0/0:36,0:36:81:0,81,1055	0/0:31,0:32:63:0,63,869	0/0:60,0:60:99:0,111,1538	0/0:72,0:72:99:0,141,1932	0/0:142,0:142:99:0,268,3713	0/1:50,53:104:99:1116,0,1160	0/0:101,0:101:99:0,205,2764	0/1:14,12:26:99:329,0,348	0/0:161,0:161:99:0,301,4207	0/0:123,0:123:99:0,235,3225	0/0:75,0:76:99:0,154,2085	0/0:97,0:98:99:0,187,2529	0/0:38,0:38:78:0,78,1054	0/0:31,0:31:72:0,72,901	0/0:42,0:42:84:0,84,1131	0/0:53,0:53:99:0,102,1397	0/0:67,0:67:99:0,123,1697	0/0:58,0:60:99:0,117,1575	0/0:29,0:29:57:0,57,768	0/0:97,0:97:99:0,193,2618	0/0:104,0:105:99:0,208,2803	0/0:27,0:28:54:0,54,736	0/0:41,0:41:81:0,81,1118
1	391	uce-995_placidochromis_ornatus_1	G	C	1596.39	PASS	.	GT:AD:DP:GQ:PL	0/0:37,0:37:78:0,78,1055	0/0:25,0:25:51:0,51,697	0/0:13,0:13:30:0,30,402	0/0:61,0:61:99:0,126,1738	0/0:63,0:63:99:0,132,1800	0/0:59,0:59:99:0,120,1592	0/0:21,0:21:51:0,51,647	0/0:29,0:29:69:0,69,937	0/0:38,0:38:78:0,78,1063	0/0:18,0:19:42:0,42,558	0/0:24,0:24:51:0,51,692	0/0:49,0:49:99:0,102,1383	0/0:38,0:38:87:0,87,1174	0/0:32,0:34:72:0,72,982	0/0:86,0:86:99:0,190,2543	0/0:96,0:96:99:0,205,2764	0/0:32,0:32:63:0,63,883	0/0:67,0:67:99:0,129,1780	0/0:91,0:91:99:0,187,2554	0/0:107,0:107:99:0,232,3127	0/0:60,0:60:99:0,135,1800	0/0:34,0:34:69:0,69,956	0/0:126,0:126:99:0,250,3407	0/0:19,0:20:51:0,51,673	0/0:24,0:24:57:0,57,768	0/0:47,0:47:87:0,87,1210	0/0:26,0:26:63:0,63,860	0/0:27,0:27:60:0,60,821	0/0:58,0:58:99:0,117,1616	0/0:60,0:61:99:0,132,1773	0/0:128,0:128:99:0,250,3470	0/0:92,1:94:99:0,181,2482	0/0:90,0:91:99:0,178,2413	0/0:26,0:26:63:0,63,835	0/0:148,0:148:99:0,298,4110	0/0:110,0:110:99:0,217,2975	0/0:62,0:62:99:0,138,1867	0/0:87,0:87:99:0,175,2414	0/0:31,0:31:57:0,57,785	0/0:30,0:30:72:0,72,955	0/0:39,0:39:84:0,84,1155	0/0:52,0:53:99:0,102,1411	1/1:0,59:59:99:1656,117,0	0/0:50,0:50:99:0,108,1480	0/0:26,0:26:60:0,60,811	0/0:92,0:92:99:0,178,2447	0/0:86,0:86:99:0,184,2472	0/0:24,0:24:48:0,48,656	0/0:35,0:35:90:0,90,1190
1	469	uce-995_placidochromis_ornatus_1	C	T	226.19	PASS	.	GT:AD:DP:GQ:PL	0/0:3,0:3:6:0,6,80	0/0:2,0:2:6:0,6,72	0/0:4,0:4:12:0,12,148	0/0:12,0:12:30:0,30,398	0/0:12,0:12:30:0,30,379	0/0:14,0:14:27:0,27,343	0/0:1,0:1:3:0,3,40	0/0:3,0:3:9:0,9,103	0/0:4,0:4:12:0,12,154	0/0:7,0:7:18:0,18,237	0/0:2,0:2:3:0,3,40	0/0:7,0:7:21:0,21,275	0/0:3,0:3:6:0,6,76	0/0:7,0:7:18:0,18,240	0/0:13,0:13:36:0,36,438	0/0:11,0:11:33:0,33,423	0/0:5,0:5:15:0,15,188	0/0:8,0:8:21:0,21,277	0/0:9,0:9:24:0,24,299	0/0:16,0:16:36:0,36,465	0/0:12,0:12:27:0,27,321	0/0:4,0:4:12:0,12,152	0/0:11,0:11:30:0,30,367	0/0:3,0:3:9:0,9,116	0/0:1,0:1:3:0,3,36	1/1:0,4:4:9:112,9,0	0/0:4,0:4:9:0,9,121	1/1:0,5:5:15:188,15,0	0/0:8,0:8:21:0,21,266	0/0:6,0:6:18:0,18,226	0/0:8,0:8:24:0,24,298	0/0:12,0:12:33:0,33,425	0/0:16,0:16:42:0,42,546	0/0:6,0:6:15:0,15,189	0/0:15,0:15:39:0,39,497	0/0:14,0:14:42:0,42,527	0/0:8,0:8:21:0,21,271	0/0:5,0:5:15:0,15,183	0/0:1,0:1:3:0,3,40	0/0:2,0:3:6:0,6,72	0/0:4,0:4:12:0,12,160	0/0:8,0:8:24:0,24,312	0/0:3,0:3:9:0,9,112	0/0:6,0:6:12:0,12,165	0/0:5,0:5:12:0,12,161	0/0:11,0:11:33:0,33,417	0/0:5,0:5:15:0,15,187	0/0:2,0:2:6:0,6,68	0/0:5,0:5:9:0,9,111
1	551	uce-995_placidochromis_ornatus_1	T	C	274.08	PASS	.	GT:AD:DP:GQ:PL	0/0:9,0:9:24:0,24,304	0/0:4,0:4:9:0,9,108	0/0:4,0:4:9:0,9,121	0/0:10,0:10:12:0,12,160	0/0:9,0:9:21:0,21,245	0/0:9,0:9:15:0,15,199	0/0:5,0:5:9:0,9,112	0/0:11,0:11:24:0,24,292	0/0:4,0:4:12:0,12,151	0/0:7,0:8:12:0,12,166	./.:.:.:.:.	0/0:8,0:8:21:0,21,238	0/0:14,0:14:33:0,33,376	0/0:9,0:10:15:0,15,192	0/0:18,0:18:36:0,36,411	0/0:15,0:17:39:0,39,500	0/0:7,0:7:9:0,9,103	0/0:7,0:7:9:0,9,118	0/0:8,0:8:15:0,15,175	0/0:11,0:11:21:0,21,271	0/0:10,0:11:24:0,24,308	0/0:4,0:5:12:0,12,156	0/0:25,0:26:45:0,45,540	0/0:9,0:9:18:0,18,196	0/0:4,0:4:12:0,12,143	0/0:4,0:4:9:0,9,101	0/0:5,0:5:6:0,6,76	0/0:6,0:6:9:0,9,104	0/0:9,0:9:21:0,21,258	0/0:6,0:6:12:0,12,140	0/0:9,0:9:18:0,18,226	0/0:8,0:8:21:0,21,255	0/0:10,0:10:12:0,12,152	0/0:6,0:6:9:0,9,103	0/0:15,0:16:30:0,30,384	0/0:9,0:9:18:0,18,221	0/0:5,0:6:9:0,9,104	0/0:4,0:4:6:0,6,72	0/0:5,0:5:9:0,9,108	0/0:8,0:8:9:0,9,120	0/0:12,0:12:18:0,18,229	0/0:11,0:11:27:0,27,314	1/1:0,9:9:24:321,24,0	0/0:5,0:5:9:0,9,120	0/0:6,0:6:12:0,12,156	0/0:12,0:12:27:0,27,338	0/0:11,0:11:27:0,27,337	0/0:5,0:5:15:0,15,183	0/0:7,0:8:18:0,18,215
1	599	uce-995_placidochromis_ornatus_1	T	C	187.83	PASS	.	GT:AD:DP:GQ:PL	0/0:3,0:3:6:0,6,85	0/0:3,0:3:6:0,6,76	./.:.:.:.:.	./.:.:.:.:.	0/0:6,0:6:15:0,15,183	0/0:7,0:7:18:0,18,234	0/0:3,0:3:9:0,9,116	0/0:4,0:4:9:0,9,116	0/0:3,0:3:6:0,6,84	0/0:3,0:3:6:0,6,81	0/0:3,0:3:6:0,6,80	0/0:3,0:3:6:0,6,79	0/0:5,0:5:15:0,15,196	0/0:5,0:5:15:0,15,183	0/0:4,0:4:12:0,12,149	0/0:10,0:10:24:0,24,307	0/0:6,0:6:18:0,18,232	0/0:2,0:2:3:0,3,39	0/0:3,0:3:6:0,6,79	0/0:6,0:6:15:0,15,193	0/0:3,0:3:9:0,9,118	0/0:3,0:3:6:0,6,72	0/0:14,0:14:30:0,30,393	0/0:4,0:4:9:0,9,116	./.:.:.:.:.	0/0:2,0:2:6:0,6,79	0/0:5,0:5:15:0,15,184	0/0:6,0:6:15:0,15,192	0/0:3,0:3:9:0,9,118	./.:.:.:.:.	0/0:3,0:3:6:0,6,84	./.:.:.:.:.	0/0:7,0:7:15:0,15,199	0/0:4,0:4:9:0,9,112	0/0:10,0:10:27:0,27,356	0/0:6,0:6:9:0,9,117	0/0:1,0:1:3:0,3,36	0/0:1,0:1:3:0,3,39	0/0:4,0:4:9:0,9,112	0/0:5,0:5:9:0,9,120	1/1:0,7:7:18:241,18,0	0/0:6,0:6:15:0,15,192	./.:.:.:.:.	0/0:3,0:3:6:0,6,84	0/0:4,0:4:12:0,12,143	0/0:7,0:7:21:0,21,269	0/0:3,0:3:6:0,6,75	0/0:2,0:2:6:0,6,80	0/0:7,0:7:21:0,21,276
1	647	uce-995_placidochromis_ornatus_1	G	T	123.38	PASS	.	GT:AD:DP:GQ:PL	1/1:0,2:2:6:72,6,0	0/0:2,0:2:3:0,3,45	./.:.:.:.:.	0/0:1,0:1:3:0,3,39	0/0:2,0:2:6:0,6,79	0/0:3,0:3:9:0,9,118	./.:.:.:.:.	0/0:2,0:2:6:0,6,80	0/0:2,0:2:3:0,3,45	0/0:2,0:2:6:0,6,80	0/0:1,0:1:3:0,3,40	0/0:1,0:1:3:0,3,39	0/0:1,0:1:3:0,3,40	0/0:3,0:3:9:0,9,120	0/0:2,0:2:6:0,6,79	0/0:6,0:6:18:0,18,226	0/0:2,0:2:6:0,6,76	0/0:1,0:1:3:0,3,39	./.:.:.:.:.	./.:.:.:.:.	0/0:4,0:4:9:0,9,116	0/0:3,0:3:9:0,9,120	0/0:6,0:6:12:0,12,163	0/0:4,0:4:9:0,9,125	./.:.:.:.:.	0/0:2,0:2:3:0,3,45	0/0:2,0:2:6:0,6,80	0/0:2,0:2:6:0,6,80	0/0:1,0:1:3:0,3,32	./.:.:.:.:.	0/0:2,0:2:3:0,3,45	0/0:1,0:1:3:0,3,36	0/0:5,0:5:12:0,12,160	./.:.:.:.:.	0/0:2,0:2:3:0,3,45	0/0:2,0:2:6:0,6,79	./.:.:.:.:.	./.:.:.:.:.	0/0:1,0:1:3:0,3,40	./.:.:.:.:.	0/0:6,0:6:18:0,18,228	0/0:2,0:2:6:0,6,76	./.:.:.:.:.	0/0:1,0:1:3:0,3,39	0/0:4,0:4:12:0,12,152	0/0:3,0:3:6:0,6,75	0/0:2,0:2:6:0,6,79	0/0:1,0:1:3:0,3,40	1/1:1,4:5:9:112,9,0
1	16	uce-563_placidochromis_ornatus_1	G	T	476.88	PASS	.	GT:AD:DP:GQ:PL	0/0:6,0:6:18:0,18,221	0/0:4,0:4:12:0,12,156	1/1:0,4:4:9:125,9,0	0/1:1,4:5:27:103,0,27	0/0:6,0:6:15:0,15,199	0/0:7,0:7:18:0,18,236	0/0:2,0:2:6:0,6,76	0/0:9,0:9:24:0,24,313	0/0:1,0:1:3:0,3,39	0/0:6,0:6:18:0,18,236	0/1:1,5:6:18:178,0,18	0/0:4,0:4:12:0,12,151	0/0:7,0:7:21:0,21,259	0/0:2,0:2:6:0,6,72	0/0:2,0:2:6:0,6,75	0/0:7,0:7:18:0,18,230	0/0:5,0:5:15:0,15,183	0/1:5,1:6:24:24,0,148	0/0:11,0:11:33:0,33,429	0/0:7,0:7:21:0,21,272	0/0:10,0:10:30:0,30,379	0/0:7,0:7:21:0,21,280	0/1:2,4:6:57:136,0,57	0/0:4,0:4:12:0,12,160	0/0:2,0:2:6:0,6,76	0/0:1,0:1:3:0,3,36	./.:.:.:.:.	0/0:2,0:2:6:0,6,80	0/0:4,0:4:12:0,12,157	0/0:4,0:4:6:0,6,79	0/0:2,0:2:6:0,6,79	0/0:2,0:2:6:0,6,71	0/0:3,0:3:9:0,9,104	0/0:2,0:2:6:0,6,80	0/0:3,0:3:6:0,6,79	0/0:2,0:2:6:0,6,79	./.:.:.:.:.	0/0:4,0:4:12:0,12,154	0/0:7,0:7:21:0,21,268	0/0:6,0:6:18:0,18,236	0/0:3,0:3:6:0,6,72	0/0:6,0:6:18:0,18,232	0/0:3,0:3:9:0,9,120	./.:.:.:.:.	0/0:3,0:3:9:0,9,120	0/0:4,0:4:9:0,9,115	0/0:3,0:3:9:0,9,112	0/0:3,0:3:9:0,9,112	0/0:6,0:6:15:0,15,205
1	27	uce-563_placidochromis_ornatus_1	A	T	574.47	PASS	.	GT:AD:DP:GQ:PL	0/0:7,0:7:9:0,9,107	0/0:4,0:4:12:0,12,133	0/1:4,2:6:61:61,0,97	0/1:1,4:5:24:142,0,24	0/0:7,0:7:18:0,18,221	0/0:5,0:7:12:0,12,140	0/0:2,0:2:3:0,3,27	0/0:8,1:9:21:0,21,259	0/0:1,0:1:3:0,3,26	0/0:5,0:6:12:0,12,134	1/1:1,5:6:15:200,15,0	0/0:4,0:4:9:0,9,101	0/0:7,0:7:12:0,12,138	0/0:2,0:2:6:0,6,72	0/0:3,0:3:6:0,6,65	0/0:7,0:7:18:0,18,208	0/0:6,0:6:12:0,12,121	0/1:7,2:9:57:57,0,141	0/0:11,0:11:24:0,24,267	0/0:7,0:7:12:0,12,130	0/0:9,0:9:18:0,18,184	0/0:7,0:7:12:0,12,138	0/1:4,4:8:11:142,0,11	0/0:2,0:3:3:0,3,40	./.:.:.:.:.	0/1:1,2:3:17:70,0,17	./.:.:.:.:.	0/0:3,0:3:6:0,6,68	0/0:5,0:5:15:0,15,187	0/0:4,0:4:12:0,12,127	0/0:2,0:2:3:0,3,39	0/0:3,0:4:9:0,9,87	0/0:3,0:3:3:0,3,36	0/0:3,0:3:6:0,6,63	0/0:4,0:4:12:0,12,148	0/0:2,0:2:3:0,3,39	./.:.:.:.:.	0/0:4,0:4:12:0,12,140	0/0:8,0:8:12:0,12,143	0/0:6,0:6:9:0,9,120	0/0:4,0:4:3:0,3,40	0/0:6,0:6:9:0,9,94	0/0:3,0:3:3:0,3,32	./.:.:.:.:.	0/0:3,0:3:9:0,9,98	0/0:4,0:4:6:0,6,79	0/0:4,0:4:6:0,6,75	0/0:2,0:2:3:0,3,36	0/0:5,0:5:6:0,6,76
1	57	uce-563_placidochromis_ornatus_1	C	T	1439.51	PASS	.	GT:AD:DP:GQ:PL	0/1:11,1:12:4:4,0,396	0/0:4,0:4:12:0,12,160	0/0:9,0:9:24:0,24,312	0/0:7,0:7:21:0,21,275	0/0:11,0:11:27:0,27,353	0/0:8,0:9:21:0,21,258	0/0:5,0:5:12:0,12,160	0/0:9,0:10:24:0,24,316	0/1:2,1:3:30:30,0,70	0/0:7,0:7:18:0,18,232	0/0:9,0:10:27:0,27,348	0/0:7,0:7:18:0,18,230	0/1:6,3:9:93:93,0,209	0/0:3,0:3:9:0,9,112	0/0:4,0:4:12:0,12,154	0/0:8,0:8:24:0,24,308	0/0:9,0:9:27:0,27,340	0/0:14,0:14:39:0,39,513	0/0:16,0:16:45:0,45,590	0/0:10,0:10:30:0,30,385	0/0:13,0:13:36:0,36,477	0/0:10,0:10:27:0,27,356	0/0:12,0:12:36:0,36,454	0/1:4,1:5:25:25,0,137	1/1:0,3:3:9:120,9,0	0/0:11,0:11:33:0,33,423	0/0:1,0:1:3:0,3,40	0/0:5,0:5:12:0,12,152	0/0:7,0:7:21:0,21,275	0/0:5,0:5:15:0,15,190	0/1:2,3:5:63:67,0,63	0/1:3,2:5:64:64,0,103	1/1:0,4:4:12:148,12,0	0/0:6,0:6:18:0,18,236	0/0:7,0:7:15:0,15,198	0/0:8,0:8:24:0,24,295	./.:.:.:.:.	1/1:0,3:3:9:118,9,0	1/1:0,7:7:21:280,21,0	1/1:0,8:8:21:285,21,0	0/0:6,0:6:18:0,18,224	1/1:0,9:9:24:320,24,0	0/0:6,0:6:18:0,18,223	1/1:0,2:2:6:75,6,0	0/0:5,0:5:15:0,15,183	0/0:4,0:4:12:0,12,154	0/0:6,0:6:18:0,18,233	0/0:5,0:5:15:0,15,196	0/0:8,0:8:18:0,18,232
1	58	uce-563_placidochromis_ornatus_1	G	A	97.44	PASS	.	GT:AD:DP:GQ:PL	0/0:12,0:12:36:0,36,455	0/0:5,0:5:15:0,15,196	0/0:9,0:9:24:0,24,317	0/0:7,0:7:21:0,21,272	0/0:11,0:11:27:0,27,356	0/0:9,0:10:27:0,27,337	0/0:5,0:5:15:0,15,196	0/0:10,0:10:27:0,27,357	0/0:3,0:3:9:0,9,118	0/0:7,0:7:18:0,18,232	0/0:10,0:10:27:0,27,356	0/0:7,0:7:18:0,18,233	0/0:10,0:10:30:0,30,379	0/0:3,0:3:6:0,6,80	0/0:4,0:4:12:0,12,157	0/0:9,0:9:21:0,21,269	0/0:9,0:9:24:0,24,316	0/0:14,0:14:36:0,36,474	0/0:17,0:17:48:0,48,623	0/0:10,0:10:27:0,27,343	0/0:13,0:13:36:0,36,471	0/0:10,0:10:27:0,27,339	0/0:13,0:13:36:0,36,429	0/0:5,0:5:15:0,15,200	0/0:3,0:3:9:0,9,120	0/0:12,0:12:36:0,36,465	0/0:1,0:1:3:0,3,40	0/0:6,0:6:18:0,18,224	0/0:8,0:8:18:0,18,233	0/0:6,0:6:12:0,12,148	0/0:6,0:6:15:0,15,190	0/0:5,0:5:12:0,12,144	0/0:4,0:4:9:0,9,115	0/0:6,0:6:18:0,18,240	0/0:7,0:7:15:0,15,204	0/0:8,0:8:24:0,24,311	./.:.:.:.:.	0/0:3,0:3:9:0,9,118	0/0:8,0:8:24:0,24,316	0/0:8,0:8:21:0,21,285	0/0:7,0:7:21:0,21,268	0/0:9,0:9:24:0,24,316	1/1:0,7:7:12:148,12,0	0/0:2,0:2:6:0,6,75	0/0:5,0:5:15:0,15,196	0/0:4,0:4:9:0,9,118	0/0:6,0:6:18:0,18,226	0/0:5,0:5:15:0,15,192	0/0:8,0:8:21:0,21,285
1	68	uce-563_placidochromis_ornatus_1	A	G	251.59	PASS	.	GT:AD:DP:GQ:PL	0/0:13,0:13:33:0,33,407	0/0:7,0:7:21:0,21,272	0/0:14,0:14:27:0,27,361	0/0:8,0:8:24:0,24,298	0/0:12,0:12:24:0,24,314	0/0:8,0:9:21:0,21,255	0/0:5,0:5:12:0,12,147	0/0:9,0:9:24:0,24,312	0/1:3,1:4:27:27,0,103	0/0:8,0:8:18:0,18,223	0/0:10,0:10:24:0,24,308	0/0:9,0:9:24:0,24,311	0/0:11,0:11:30:0,30,392	0/0:5,0:5:12:0,12,148	0/0:10,0:10:30:0,30,376	0/0:14,0:14:36:0,36,468	0/0:11,0:11:27:0,27,335	0/0:15,0:15:42:0,42,546	0/0:17,0:17:39:0,39,494	0/0:12,0:12:30:0,30,387	0/0:13,0:13:30:0,30,387	0/0:10,0:10:24:0,24,299	0/0:15,0:16:42:0,42,537	0/0:5,0:5:12:0,12,152	0/0:3,0:3:3:0,3,36	0/0:14,0:14:36:0,36,452	0/0:4,0:4:6:0,6,76	0/0:7,0:7:18:0,18,224	0/0:9,0:9:27:0,27,334	0/0:7,0:7:18:0,18,226	0/1:3,4:7:97:133,0,97	0/1:3,2:5:64:64,0,103	0/1:1,4:5:24:103,0,24	0/0:7,0:7:18:0,18,240	0/0:8,0:8:18:0,18,244	0/0:7,0:7:15:0,15,193	0/0:1,0:1:3:0,3,39	0/0:4,0:4:12:0,12,151	0/0:10,0:10:24:0,24,286	0/0:9,0:9:24:0,24,317	0/0:10,0:10:24:0,24,286	0/0:10,0:10:27:0,27,327	0/0:7,0:7:18:0,18,219	0/0:4,0:4:12:0,12,154	0/0:8,0:8:15:0,15,192	0/0:4,0:4:12:0,12,154	0/0:9,0:9:24:0,24,295	0/0:7,0:7:18:0,18,232	0/0:8,0:8:21:0,21,285
1	77	uce-563_placidochromis_ornatus_1	C	A	210.43	PASS	.	GT:AD:DP:GQ:PL	0/0:14,0:14:42:0,42,560	0/0:9,0:9:27:0,27,352	0/0:14,0:14:36:0,36,469	0/0:11,0:11:27:0,27,344	0/0:14,0:14:39:0,39,513	0/0:12,0:12:27:0,27,344	0/0:6,0:6:18:0,18,236	0/0:8,0:8:21:0,21,276	0/0:5,0:5:15:0,15,193	0/0:9,0:9:27:0,27,343	0/0:12,0:12:36:0,36,472	0/0:11,0:11:30:0,30,384	0/0:13,0:13:39:0,39,512	0/0:4,0:4:12:0,12,152	0/0:11,1:12:33:0,33,426	0/0:17,0:17:42:0,42,552	0/0:15,0:15:42:0,42,548	0/0:19,0:19:51:0,51,650	0/0:22,0:22:66:0,66,846	0/0:13,0:13:39:0,39,502	0/0:15,0:15:45:0,45,569	0/0:11,0:11:30:0,30,392	0/1:9,9:18:99:250,0,286	0/0:6,0:6:18:0,18,236	0/0:6,0:6:18:0,18,228	0/0:15,0:15:45:0,45,559	0/0:5,0:5:15:0,15,200	0/0:9,0:9:27:0,27,356	0/0:10,0:10:30:0,30,376	0/0:8,0:8:24:0,24,308	0/0:7,0:7:21:0,21,275	0/0:5,0:5:15:0,15,197	0/0:5,0:5:15:0,15,189	0/0:8,0:8:24:0,24,316	0/0:8,0:8:18:0,18,244	0/0:8,0:8:21:0,21,269	0/0:1,0:1:3:0,3,39	0/0:5,0:5:12:0,12,154	0/0:10,0:10:30:0,30,400	0/0:8,0:8:21:0,21,285	0/0:10,0:10:24:0,24,312	0/0:12,0:12:36:0,36,476	0/0:7,0:7:21:0,21,280	0/0:4,0:4:12:0,12,157	0/0:10,0:10:27:0,27,356	0/0:5,0:5:15:0,15,182	0/0:11,0:11:24:0,24,311	0/0:7,0:7:21:0,21,272	0/0:8,0:8:24:0,24,312
1	168	uce-563_placidochromis_ornatus_1	A	G	518.26	PASS	.	GT:AD:DP:GQ:PL	0/0:34,0:35:90:0,90,1072	0/0:29,0:29:81:0,81,974	0/0:29,0:30:66:0,66,818	0/0:32,0:32:81:0,81,1041	0/0:43,0:44:99:0,102,1307	0/0:40,0:40:90:0,90,1129	0/0:23,0:23:57:0,57,681	0/0:18,0:18:39:0,39,474	0/0:13,0:13:33:0,33,426	0/0:23,0:23:36:0,36,448	0/0:21,0:21:51:0,51,598	0/0:30,0:30:75:0,75,961	0/0:31,0:31:75:0,75,867	0/0:29,0:29:54:0,54,622	0/0:49,0:49:99:0,117,1489	0/0:45,1:46:99:0,111,1429	0/0:32,0:32:57:0,57,684	0/0:47,0:47:99:0,114,1449	0/0:46,0:46:99:0,99,1265	0/0:50,0:50:99:0,111,1403	0/0:38,0:38:87:0,87,1114	0/0:28,0:29:78:0,78,920	0/0:44,0:44:99:0,114,1446	0/0:26,0:26:66:0,66,784	0/0:18,0:18:33:0,33,412	0/0:31,0:31:63:0,63,785	0/0:27,0:27:54:0,54,640	0/0:30,0:30:66:0,66,817	0/0:34,0:34:90:0,90,1133	0/0:23,0:23:54:0,54,695	0/0:23,0:23:54:0,54,704	0/0:25,0:25:69:0,69,867	0/0:19,0:19:51:0,51,663	0/0:17,0:17:42:0,42,500	0/0:39,0:39:99:0,105,1345	0/0:38,0:39:99:0,105,1311	0/0:6,0:6:12:0,12,157	0/0:23,0:23:60:0,60,739	0/0:25,0:25:63:0,63,778	0/1:13,17:30:99:558,0,276	0/0:31,0:31:72:0,72,846	0/0:30,0:30:66:0,66,774	0/0:25,0:25:54:0,54,627	0/0:24,0:24:63:0,63,839	0/0:27,0:27:63:0,63,751	0/0:32,0:32:84:0,84,1067	0/0:33,0:34:78:0,78,990	0/0:21,0:21:42:0,42,488	0/0:45,0:46:99:0,102,1191
1	179	uce-563_placidochromis_ornatus_1	G	A	407.25	PASS	.	GT:AD:DP:GQ:PL	0/0:41,0:41:99:0,123,1608	0/0:32,0:32:78:0,78,1064	0/0:30,0:30:87:0,87,1141	0/0:34,0:34:96:0,96,1251	0/0:46,1:47:93:0,93,1617	0/0:45,0:45:99:0,117,1503	0/0:26,0:26:72:0,72,936	0/0:20,0:20:60:0,60,781	0/0:19,0:19:54:0,54,704	0/0:28,0:28:75:0,75,1014	0/0:23,0:23:66:0,66,869	0/0:40,0:40:99:0,105,1362	0/0:34,0:34:90:0,90,1195	0/0:31,0:31:87:0,87,1131	0/0:52,0:52:99:0,150,1934	0/0:53,2:55:78:0,78,1844	0/0:36,0:36:99:0,99,1314	0/0:51,0:51:99:0,147,1886	0/0:55,0:55:99:0,144,1846	0/0:65,0:65:99:0,175,2241	0/0:44,0:45:99:0,120,1529	0/0:33,0:33:96:0,96,1264	0/0:51,0:51:99:0,141,1828	0/0:29,0:29:84:0,84,1113	0/0:22,0:22:63:0,63,840	0/0:35,0:35:99:0,105,1329	0/0:31,0:31:87:0,87,1146	0/0:33,0:33:96:0,96,1269	0/0:38,0:38:99:0,114,1450	0/0:27,0:27:78:0,78,999	0/0:27,0:27:72:0,72,934	0/0:28,0:28:81:0,81,1057	0/0:24,0:24:69:0,69,900	0/0:21,0:21:63:0,63,819	0/0:47,0:47:99:0,120,1587	0/0:45,0:45:99:0,126,1623	0/0:10,0:10:27:0,27,344	0/0:26,0:26:72:0,72,943	0/0:27,0:27:81:0,81,1065	0/0:33,0:33:93:0,93,1221	0/0:35,0:35:96:0,96,1261	0/0:31,0:31:93:0,93,1216	0/0:29,0:29:84:0,84,1116	0/1:12,16:28:99:447,0,359	0/0:30,0:30:84:0,84,1074	0/0:35,0:35:99:0,99,1284	0/0:41,0:41:99:0,111,1439	0/0:25,0:25:72:0,72,937	0/0:53,0:53:99:0,153,2008
1	243	uce-563_placidochromis_ornatus_1	A	T	851.25	PASS	.	GT:AD:DP:GQ:PL	0/0:90,0:90:99:0,214,2884	0/0:74,0:74:99:0,150,2098	0/0:61,0:61:99:0,135,1830	0/0:71,0:71:99:0,160,2136	0/0:84,1:85:99:0,181,2458	0/0:118,0:118:99:0,268,3582	0/0:54,0:54:99:0,117,1580	0/0:58,0:59:99:0,123,1689	0/0:51,0:51:99:0,102,1412	0/0:59,1:60:99:0,138,1830	0/0:52,0:52:99:0,126,1716	0/0:76,0:76:99:0,175,2328	0/0:71,1:72:99:0,169,2267	0/0:63,0:63:99:0,132,1783	0/0:124,0:124:99:0,298,3978	0/0:130,0:130:99:0,298,3966	0/0:80,0:80:99:0,181,2398	0/0:112,0:112:99:0,280,3669	0/0:134,1:135:99:0,319,4222	0/0:145,1:146:99:0,313,4214	0/0:94,1:95:99:0,217,2846	0/0:87,0:87:99:0,187,2554	0/0:133,0:133:99:0,298,4003	0/0:64,0:64:99:0,150,2025	0/0:56,0:56:99:0,123,1665	0/0:62,0:62:99:0,147,1965	0/0:61,0:61:99:0,132,1786	0/0:80,0:80:99:0,184,2450	0/0:81,0:81:99:0,175,2323	0/0:74,0:74:99:0,163,2214	0/0:68,0:68:99:0,150,2014	0/0:79,0:79:99:0,169,2282	0/0:87,0:87:99:0,190,2567	0/0:72,0:72:99:0,153,2086	0/0:128,0:128:99:0,286,3854	0/0:107,0:107:99:0,229,3114	0/0:43,0:43:93:0,93,1272	0/0:71,0:71:99:0,150,2065	0/0:77,0:77:99:0,187,2474	0/1:36,35:71:99:891,0,939	0/0:69,0:69:99:0,154,2098	0/0:66,0:66:99:0,157,2114	0/0:68,0:68:99:0,157,2128	0/0:78,0:78:99:0,166,2273	0/0:59,0:59:99:0,132,1775	0/0:91,0:91:99:0,214,2836	0/0:101,0:101:99:0,223,3003	0/0:57,0:57:99:0,138,1815	0/0:108,0:108:99:0,229,3147
1	319	uce-563_placidochromis_ornatus_1	G	A	949.25	PASS	.	GT:AD:DP:GQ:PL	0/0:145,0:145:99:0,319,4375	0/0:121,0:121:99:0,265,3614	0/0:97,0:97:99:0,220,2989	0/0:141,0:141:99:0,310,4184	0/0:155,0:156:99:0,328,4457	0/0:189,0:189:99:0,376,5154	0/0:110,0:110:99:0,223,3096	0/1:61,40:101:99:989,0,1528	0/0:86,0:86:99:0,172,2393	0/0:104,0:104:99:0,238,3204	0/0:103,0:103:99:0,211,2924	0/0:127,2:129:99:0,229,3573	0/0:126,0:126:99:0,283,3856	0/0:95,0:95:99:0,217,2940	0/0:206,0:206:99:0,460,6180	0/0:244,0:244:99:0,491,6742	0/0:132,0:132:99:0,298,4068	0/0:209,0:210:99:0,421,5730	0/0:217,0:217:99:0,454,6226	0/0:215,0:215:99:0,448,6080	0/0:178,0:178:99:0,382,5191	0/0:129,0:129:99:0,289,3945	0/0:237,0:238:99:0,467,6428	0/0:112,0:112:99:0,223,3116	0/0:89,0:89:99:0,208,2811	0/0:136,0:136:99:0,283,3876	0/0:89,0:89:99:0,193,2648	0/0:158,0:158:99:0,331,4543	0/0:137,0:137:99:0,280,3856	0/0:139,0:140:99:0,271,3765	0/0:157,0:157:99:0,304,4234	0/0:141,0:141:99:0,289,3979	0/0:155,1:157:99:0,268,4152	0/0:132,0:132:99:0,256,3562	0/0:246,2:250:99:0,428,6468	0/0:183,1:184:99:0,322,4947	0/0:114,0:114:99:0,199,2796	0/0:136,0:136:99:0,286,3883	0/0:122,0:122:99:0,256,3548	0/0:119,0:119:99:0,265,3621	0/0:116,0:116:99:0,259,3512	0/0:119,0:119:99:0,271,3651	0/0:128,0:128:99:0,268,3688	0/0:146,0:146:99:0,289,3997	0/0:90,0:90:99:0,193,2616	0/0:159,0:159:99:0,316,4362	0/0:158,0:158:99:0,331,4493	0/0:84,0:85:99:0,193,2617	0/0:152,0:152:99:0,328,4515
1	450	uce-563_placidochromis_ornatus_1	C	T	1697.39	PASS	.	GT:AD:DP:GQ:PL	0/0:67,0:67:99:0,163,2197	1/1:0,57:59:99:1757,129,0	0/0:51,0:51:99:0,132,1752	0/0:45,0:45:99:0,111,1434	0/0:61,0:61:99:0,150,2004	0/0:87,0:87:99:0,211,2780	0/0:41,0:41:99:0,99,1350	0/0:50,0:50:99:0,120,1610	0/0:27,0:27:57:0,57,782	0/0:54,0:54:99:0,129,1727	0/0:41,0:41:96:0,96,1306	0/0:59,0:59:99:0,141,1873	0/0:55,0:55:99:0,135,1827	0/0:59,0:59:99:0,147,1970	0/0:92,0:92:99:0,232,3030	0/0:99,0:99:99:0,235,3123	0/0:66,0:66:99:0,166,2233	0/0:85,0:85:99:0,196,2610	0/0:84,0:84:99:0,214,2785	0/0:105,0:105:99:0,250,3322	0/0:90,0:90:99:0,220,2905	0/0:56,0:56:99:0,132,1797	0/0:111,0:111:99:0,241,3236	0/0:38,0:39:99:0,111,1443	0/0:54,0:54:99:0,126,1691	0/0:82,0:83:99:0,184,2425	0/0:41,0:41:99:0,108,1443	0/0:79,0:79:99:0,190,2555	0/0:63,0:63:99:0,163,2109	0/0:41,0:41:93:0,93,1242	0/0:72,0:72:99:0,156,2091	0/0:66,0:66:99:0,141,1922	0/0:71,0:71:99:0,159,2102	0/0:48,0:49:99:0,120,1614	0/0:82,0:82:99:0,199,2630	0/0:50,0:51:99:0,117,1582	0/0:46,0:46:96:0,96,1322	0/0:60,0:60:99:0,138,1846	0/0:51,0:51:99:0,120,1645	0/0:58,0:58:99:0,138,1872	0/0:66,0:66:99:0,150,2032	0/0:56,0:56:99:0,144,1946	0/0:61,0:61:99:0,147,2014	0/0:54,0:54:99:0,120,1619	0/0:50,0:50:99:0,123,1651	0/0:83,0:83:99:0,196,2609	0/0:84,0:84:99:0,196,2601	0/0:42,0:42:99:0,111,1489	0/0:60,0:60:99:0,153,2037
1	454	uce-563_placidochromis_ornatus_1	C	T	1699.39	PASS	.	GT:AD:DP:GQ:PL	0/0:63,0:63:99:0,157,2096	0/0:57,0:57:99:0,132,1803	0/0:50,0:50:99:0,129,1715	0/0:45,0:45:99:0,123,1614	0/0:55,0:55:99:0,135,1788	0/0:81,0:81:99:0,205,2662	0/0:42,0:42:99:0,99,1358	0/0:49,0:49:99:0,123,1671	0/0:25,0:26:57:0,57,765	0/0:53,0:53:99:0,126,1709	0/0:39,0:39:99:0,99,1316	0/0:56,0:56:99:0,144,1908	0/0:54,1:55:95:0,95,1744	0/0:59,0:59:99:0,150,2028	0/0:91,0:92:99:0,226,2980	0/0:94,0:94:99:0,220,2915	0/0:63,0:63:99:0,160,2148	0/0:81,0:81:99:0,196,2543	0/0:84,0:84:99:0,217,2845	0/0:102,0:102:99:0,253,3299	0/0:86,0:86:99:0,211,2762	0/0:54,0:54:99:0,126,1734	0/0:105,1:106:99:0,210,3216	0/0:36,0:36:99:0,105,1381	0/0:48,0:48:99:0,120,1605	0/0:80,0:80:99:0,175,2352	0/0:40,0:40:99:0,105,1403	0/0:76,0:76:99:0,187,2509	0/0:61,0:61:99:0,150,1981	0/0:38,0:38:96:0,96,1243	0/0:68,0:68:99:0,147,1992	0/0:61,0:61:99:0,129,1736	0/0:68,0:69:99:0,157,2094	0/0:47,0:47:99:0,120,1630	0/0:77,0:77:99:0,196,2537	0/0:49,0:49:99:0,114,1523	0/0:41,0:41:84:0,84,1160	0/0:55,0:56:99:0,135,1797	0/0:46,0:46:99:0,114,1542	0/0:58,0:58:99:0,141,1912	0/0:57,0:57:99:0,132,1797	0/0:54,0:54:99:0,141,1888	1/1:1,58:60:98:1759,98,0	0/0:53,0:53:99:0,126,1691	0/0:48,0:48:99:0,114,1555	0/0:79,0:79:99:0,187,2483	0/0:83,0:83:99:0,199,2634	0/0:41,0:41:99:0,108,1431	0/0:57,0:57:99:0,144,1943
1	476	uce-563_placidochromis_ornatus_1	G	C	812.25	PASS	.	GT:AD:DP:GQ:PL	0/0:48,0:48:99:0,129,1728	0/0:51,0:51:99:0,123,1655	0/0:41,0:42:99:0,111,1475	0/0:42,0:43:99:0,102,1312	0/0:49,0:49:99:0,123,1593	0/0:69,0:69:99:0,175,2243	0/0:40,0:40:93:0,93,1243	0/0:39,0:39:90:0,90,1200	0/0:19,0:19:45:0,45,594	0/0:44,0:44:99:0,105,1430	0/0:32,0:32:81:0,81,1087	0/0:43,0:43:99:0,108,1393	0/1:21,25:47:99:852,0,528	0/0:46,0:46:99:0,129,1714	0/0:77,2:79:99:0,178,2293	0/0:74,0:74:99:0,184,2379	0/0:62,0:62:99:0,166,2205	0/0:49,0:49:99:0,117,1520	0/0:63,0:64:99:0,172,2175	0/0:73,0:73:99:0,187,2388	0/0:63,0:63:99:0,163,2107	0/0:46,0:46:99:0,114,1538	0/0:83,0:83:99:0,190,2465	0/0:32,0:32:87:0,87,1115	0/0:37,0:38:99:0,105,1389	0/0:56,0:57:99:0,138,1796	0/0:36,0:36:96:0,96,1281	0/0:65,0:65:99:0,157,2100	0/0:45,0:45:99:0,105,1366	0/0:23,0:23:54:0,54,721	0/0:44,0:44:99:0,111,1423	0/0:49,0:49:99:0,114,1513	0/0:55,0:56:99:0,129,1690	0/0:38,0:39:99:0,102,1364	0/0:52,0:52:99:0,141,1825	0/0:28,0:28:75:0,75,980	0/0:28,0:28:60:0,60,786	0/0:42,0:42:99:0,105,1381	0/0:37,0:37:99:0,102,1359	0/0:45,0:46:99:0,117,1563	0/0:50,0:52:99:0,120,1643	0/0:49,0:49:99:0,138,1835	0/0:41,0:41:99:0,102,1394	0/0:36,0:36:87:0,87,1145	0/0:38,0:38:90:0,90,1226	0/0:53,1:54:99:0,135,1780	0/0:70,0:70:99:0,166,2147	0/0:32,0:32:93:0,93,1229	0/0:48,0:48:99:0,126,1684
1	530	uce-563_placidochromis_ornatus_1	G	A	272.25	PASS	.	GT:AD:DP:GQ:PL	0/0:28,0:28:78:0,78,1021	0/0:28,0:28:84:0,84,1108	0/0:23,0:23:66:0,66,851	0/0:26,0:26:69:0,69,884	0/0:27,0:27:78:0,78,987	0/0:37,0:37:99:0,105,1363	0/0:24,0:25:69:0,69,908	0/0:17,0:17:51:0,51,646	0/0:13,0:13:36:0,36,454	0/0:27,0:27:78:0,78,1032	0/0:19,0:19:48:0,48,642	0/0:27,0:27:78:0,78,995	0/0:29,0:29:81:0,81,1059	0/0:24,0:24:72:0,72,927	0/0:52,0:52:99:0,150,1936	0/0:42,0:42:99:0,117,1520	0/0:31,0:31:90:0,90,1174	0/0:24,0:24:63:0,63,808	0/0:35,0:35:99:0,99,1273	0/0:39,0:39:99:0,105,1330	0/0:36,0:36:99:0,105,1358	0/0:26,0:26:78:0,78,1028	0/0:43,0:43:99:0,126,1625	0/0:20,0:20:60:0,60,792	0/0:20,0:20:57:0,57,756	0/0:28,0:28:78:0,78,1007	0/0:26,0:26:69:0,69,925	0/0:35,0:35:99:0,99,1287	0/0:26,0:26:75:0,75,935	0/0:12,0:12:36:0,36,469	0/0:19,0:19:54:0,54,695	0/0:24,0:24:72:0,72,934	0/0:27,0:27:75:0,75,978	0/0:13,0:13:36:0,36,468	0/1:18,11:29:99:312,0,556	0/0:19,0:19:57:0,57,741	0/0:12,0:12:33:0,33,432	0/0:15,0:15:42:0,42,550	0/0:22,0:22:66:0,66,872	0/0:28,0:28:84:0,84,1103	0/0:30,0:30:87:0,87,1128	0/0:25,0:25:75:0,75,971	0/0:19,0:19:54:0,54,717	0/0:16,0:16:45:0,45,583	0/0:20,0:20:51:0,51,682	0/0:22,0:22:63:0,63,810	0/0:36,0:37:99:0,102,1318	0/0:25,0:25:75:0,75,963	0/0:29,0:29:81:0,81,1078
1	531	uce-563_placidochromis_ornatus_1	C	T	743.16	PASS	.	GT:AD:DP:GQ:PL	0/0:28,0:28:78:0,78,1018	0/0:28,0:28:81:0,81,1065	0/0:23,0:23:69:0,69,905	0/0:26,0:26:72:0,72,940	0/0:26,0:26:78:0,78,998	0/0:37,0:37:99:0,108,1396	0/0:24,1:25:63:0,63,833	0/0:17,0:17:48:0,48,628	0/0:13,0:13:30:0,30,389	0/0:26,0:26:78:0,78,968	0/0:18,0:18:42:0,42,557	0/0:27,0:27:75:0,75,938	0/0:30,0:30:90:0,90,1163	0/0:24,0:24:66:0,66,847	0/0:50,0:50:99:0,141,1818	0/0:41,1:42:81:0,81,1479	0/0:31,0:31:87:0,87,1141	0/0:24,0:24:69:0,69,871	0/0:33,1:34:48:0,48,1044	0/0:38,0:39:99:0,105,1357	0/0:35,0:35:99:0,99,1290	0/0:26,0:26:78:0,78,1007	0/0:43,0:43:99:0,117,1503	0/0:19,0:20:57:0,57,741	0/0:19,0:19:54:0,54,712	1/1:0,28:28:63:802,63,0	0/0:26,0:26:75:0,75,986	0/0:35,0:35:99:0,102,1337	0/0:26,0:26:72:0,72,903	0/0:12,0:12:36:0,36,464	0/0:18,0:18:48:0,48,616	0/0:23,0:23:60:0,60,772	0/0:27,0:27:72:0,72,927	0/0:12,0:13:33:0,33,436	0/0:29,0:29:84:0,84,1083	0/0:19,0:19:57:0,57,730	0/0:12,0:12:33:0,33,432	0/0:14,0:15:39:0,39,508	0/0:22,0:22:66:0,66,865	0/0:28,0:28:84:0,84,1109	0/0:30,0:30:84:0,84,1089	0/0:25,0:25:72:0,72,931	0/0:20,0:20:54:0,54,709	0/0:15,0:15:42:0,42,544	0/0:19,0:19:51:0,51,669	0/0:22,0:22:66:0,66,841	0/0:36,0:36:99:0,99,1286	0/0:24,0:24:69:0,69,874	0/0:29,0:29:81:0,81,1061
[truncated: 12,643,522 more chars]
