# Supplementary material for: Phylogenomics of a putatively convergent novelty: did hypertrophied lips evolve once or repeatedly in Lake Malawi cichlid fishes?
Source: BMC Evol Biol. 2018 Nov 29;18:179. doi: 10.1186/s12862-018-1296-9 (PMC6263179; doi:10.1186/s12862-018-1296-9)
Supplement: Supplementary file 3 — VCF file for 1024 SNPs. (VCF 1384 kb) [file 12862_2018_1296_MOESM3_ESM.vcf]

##fileformat=VCFv4.2
##FILTER=<ID="Bad Validation",Description="MQ0 >= 4 && ((MQ0 / (1.0 * DP)) > 0.1)">
##FILTER=<ID="Low Variant Confidence",Description="QD < 2.0">
##FILTER=<ID=InDel,Description="Overlaps a user-input mask">
##FILTER=<ID=LowQual,Description="Low quality">
##FILTER=<ID=LowQual,Description="QUAL < 25.0">
##FILTER=<ID=SnpCluster,Description="SNPs found in clusters">
##FORMAT=<ID=AD,Number=.,Type=Integer,Description="Allelic depths for the ref and alt alleles in the order listed">
##FORMAT=<ID=DP,Number=1,Type=Integer,Description="Approximate read depth (reads with MQ=255 or with bad mates are filtered)">
##FORMAT=<ID=GQ,Number=1,Type=Integer,Description="Genotype Quality">
##FORMAT=<ID=GT,Number=1,Type=String,Description="Genotype">
##FORMAT=<ID=PL,Number=G,Type=Integer,Description="Normalized, Phred-scaled likelihoods for genotypes as defined in the VCF specification">
##GATKCommandLine.UnifiedGenotyper=<ID=UnifiedGenotyper,Version=3.5-0-g36282e4,Date="Sat Jan 23 13:23:15 PST 2016",Epoch=1453584195194,CommandLineOptions="analysis_type=UnifiedGenotyper input_file=[fatlip-realigned.bam] showFullBamList=false read_buffer_size=null phone_home=AWS gatk_key=null tag=NA read_filter=[] disable_read_filter=[] intervals=null excludeIntervals=null interval_set_rule=UNION interval_merging=ALL interval_padding=0 reference_sequence=pla-orn-1.fasta nonDeterministicRandomSeed=false disableDithering=false maxRuntime=-1 maxRuntimeUnits=MINUTES downsampling_type=BY_SAMPLE downsample_to_fraction=null downsample_to_coverage=250 baq=OFF baqGapOpenPenalty=40.0 refactor_NDN_cigar_string=false fix_misencoded_quality_scores=false allow_potentially_misencoded_quality_scores=false useOriginalQualities=false defaultBaseQualities=-1 performanceLog=null BQSR=null quantize_quals=0 static_quantized_quals=null round_down_quantized=false disable_indel_quals=false emit_original_quals=false preserve_qscores_less_than=6 globalQScorePrior=-1.0 validation_strictness=SILENT remove_program_records=false keep_program_records=false sample_rename_mapping_file=null unsafe=null disable_auto_index_creation_and_locking_when_reading_rods=false no_cmdline_in_header=false sites_only=false never_trim_vcf_format_field=false bcf=false bam_compression=null simplifyBAM=false disable_bam_indexing=false generate_md5=false num_threads=1 num_cpu_threads_per_data_thread=1 num_io_threads=0 monitorThreadEfficiency=false num_bam_file_handles=null read_group_black_list=null pedigree=[] pedigreeString=[] pedigreeValidationType=STRICT allow_intervals_with_unindexed_bam=false generateShadowBCF=false variant_index_type=DYNAMIC_SEEK variant_index_parameter=-1 reference_window_stop=0 logging_level=INFO log_to_file=null help=false version=false genotype_likelihoods_model=SNP pcr_error_rate=1.0E-4 computeSLOD=false pair_hmm_implementation=LOGLESS_CACHING min_base_quality_score=17 max_deletion_fraction=0.05 min_indel_count_for_genotyping=5 min_indel_fraction_per_sample=0.25 indelGapContinuationPenalty=10 indelGapOpenPenalty=45 indelHaplotypeSize=80 indelDebug=false ignoreSNPAlleles=false allReadsSP=false ignoreLaneInfo=false reference_sample_calls=(RodBinding name= source=UNBOUND) reference_sample_name=null min_quality_score=1 max_quality_score=40 site_quality_prior=20 min_power_threshold_for_calling=0.95 annotateNDA=false heterozygosity=0.001 indel_heterozygosity=1.25E-4 standard_min_confidence_threshold_for_calling=30.0 standard_min_confidence_threshold_for_emitting=10.0 max_alternate_alleles=6 input_prior=[] sample_ploidy=2 genotyping_mode=DISCOVERY alleles=(RodBinding name= source=UNBOUND) contamination_fraction_to_filter=0.0 contamination_fraction_per_sample_file=null p_nonref_model=null exactcallslog=null output_mode=EMIT_VARIANTS_ONLY allSitePLs=false dbsnp=(RodBinding name= source=UNBOUND) comp=[] out=/home/jimmyzheng/MALAWI_ALL_RUNS/taxon-sets/fatlip/reference/fatlip-rawSNPS-Q30.vcf onlyEmitSamples=[] debug_file=null metrics_file=null annotation=[] excludeAnnotation=[] filter_reads_with_N_cigar=false filter_mismatching_base_and_quals=false filter_bases_not_stored=false">
##GATKCommandLine.VariantFiltration=<ID=VariantFiltration,Version=3.5-0-g36282e4,Date="Sat Jan 30 13:07:21 PST 2016",Epoch=1454188041920,CommandLineOptions="analysis_type=VariantFiltration input_file=[] showFullBamList=false read_buffer_size=null phone_home=AWS gatk_key=null tag=NA read_filter=[] disable_read_filter=[] intervals=null excludeIntervals=null interval_set_rule=UNION interval_merging=ALL interval_padding=0 reference_sequence=pla-orn-1.fasta nonDeterministicRandomSeed=false disableDithering=false maxRuntime=-1 maxRuntimeUnits=MINUTES downsampling_type=BY_SAMPLE downsample_to_fraction=null downsample_to_coverage=1000 baq=OFF baqGapOpenPenalty=40.0 refactor_NDN_cigar_string=false fix_misencoded_quality_scores=false allow_potentially_misencoded_quality_scores=false useOriginalQualities=false defaultBaseQualities=-1 performanceLog=null BQSR=null quantize_quals=0 static_quantized_quals=null round_down_quantized=false disable_indel_quals=false emit_original_quals=false preserve_qscores_less_than=6 globalQScorePrior=-1.0 validation_strictness=SILENT remove_program_records=false keep_program_records=false sample_rename_mapping_file=null unsafe=null disable_auto_index_creation_and_locking_when_reading_rods=false no_cmdline_in_header=false sites_only=false never_trim_vcf_format_field=false bcf=false bam_compression=null simplifyBAM=false disable_bam_indexing=false generate_md5=false num_threads=1 num_cpu_threads_per_data_thread=1 num_io_threads=0 monitorThreadEfficiency=false num_bam_file_handles=null read_group_black_list=null pedigree=[] pedigreeString=[] pedigreeValidationType=STRICT allow_intervals_with_unindexed_bam=false generateShadowBCF=false variant_index_type=DYNAMIC_SEEK variant_index_parameter=-1 reference_window_stop=0 logging_level=INFO log_to_file=null help=false version=false variant=(RodBinding name=variant source=fatlip-rawSNPS-Q30.vcf) mask=(RodBinding name=mask source=fatlip-inDels-Q30.vcf) out=/home/jimmyzheng/MALAWI_ALL_RUNS/taxon-sets/fatlip/reference/fatlip-Q30-QD2-LOW-STRICT.vcf filterExpression=[MQ0 >= 4 && ((MQ0 / (1.0 * DP)) > 0.1), QUAL < 25.0, QD < 2.0] filterName=[Bad Validation, LowQual, Low Variant Confidence] genotypeFilterExpression=[] genotypeFilterName=[] clusterSize=3 clusterWindowSize=10 maskExtension=5 maskName=InDel filterNotInMask=false missingValuesInExpressionsShouldEvaluateAsFailing=false invalidatePreviousFilters=false invertFilterExpression=false invertGenotypeFilterExpression=false setFilteredGtToNocall=false filter_reads_with_N_cigar=false filter_mismatching_base_and_quals=false filter_bases_not_stored=false">
##INFO=<ID=AC,Number=A,Type=Integer,Description="Allele count in genotypes, for each ALT allele, in the same order as listed">
##INFO=<ID=AF,Number=A,Type=Float,Description="Allele Frequency, for each ALT allele, in the same order as listed">
##INFO=<ID=AN,Number=1,Type=Integer,Description="Total number of alleles in called genotypes">
##INFO=<ID=BaseQRankSum,Number=1,Type=Float,Description="Z-score from Wilcoxon rank sum test of Alt Vs. Ref base qualities">
##INFO=<ID=DP,Number=1,Type=Integer,Description="Approximate read depth; some reads may have been filtered">
##INFO=<ID=DS,Number=0,Type=Flag,Description="Were any of the samples downsampled?">
##INFO=<ID=Dels,Number=1,Type=Float,Description="Fraction of Reads Containing Spanning Deletions">
##INFO=<ID=ExcessHet,Number=1,Type=Float,Description="Phred-scaled p-value for exact test of excess heterozygosity">
##INFO=<ID=FS,Number=1,Type=Float,Description="Phred-scaled p-value using Fisher's exact test to detect strand bias">
##INFO=<ID=HaplotypeScore,Number=1,Type=Float,Description="Consistency of the site with at most two segregating haplotypes">
##INFO=<ID=InbreedingCoeff,Number=1,Type=Float,Description="Inbreeding coefficient as estimated from the genotype likelihoods per-sample when compared against the Hardy-Weinberg expectation">
##INFO=<ID=MLEAC,Number=A,Type=Integer,Description="Maximum likelihood expectation (MLE) for the allele counts (not necessarily the same as the AC), for each ALT allele, in the same order as listed">
##INFO=<ID=MLEAF,Number=A,Type=Float,Description="Maximum likelihood expectation (MLE) for the allele frequency (not necessarily the same as the AF), for each ALT allele, in the same order as listed">
##INFO=<ID=MQ,Number=1,Type=Float,Description="RMS Mapping Quality">
##INFO=<ID=MQ0,Number=1,Type=Integer,Description="Total Mapping Quality Zero Reads">
##INFO=<ID=MQRankSum,Number=1,Type=Float,Description="Z-score From Wilcoxon rank sum test of Alt vs. Ref read mapping qualities">
##INFO=<ID=QD,Number=1,Type=Float,Description="Variant Confidence/Quality by Depth">
##INFO=<ID=RPA,Number=.,Type=Integer,Description="Number of times tandem repeat unit is repeated, for each allele (including reference)">
##INFO=<ID=RU,Number=1,Type=String,Description="Tandem repeat unit (bases)">
##INFO=<ID=ReadPosRankSum,Number=1,Type=Float,Description="Z-score from Wilcoxon rank sum test of Alt vs. Ref read position bias">
##INFO=<ID=SOR,Number=1,Type=Float,Description="Symmetric Odds Ratio of 2x2 contingency table to detect strand bias">
##INFO=<ID=STR,Number=0,Type=Flag,Description="Variant is a short tandem repeat">
##contig=<ID=uce-158_placidochromis_ornatus_1,length=530>
##contig=<ID=uce-1159_placidochromis_ornatus_1,length=994>
##contig=<ID=uce-277_placidochromis_ornatus_1,length=708>
##contig=<ID=uce-117_placidochromis_ornatus_1,length=581>
##contig=<ID=uce-149_placidochromis_ornatus_1,length=790>
##contig=<ID=uce-767_placidochromis_ornatus_1,length=694>
##contig=<ID=uce-979_placidochromis_ornatus_1,length=672>
##contig=<ID=uce-1167_placidochromis_ornatus_1,length=656>
##contig=<ID=uce-920_placidochromis_ornatus_1,length=1087>
##contig=<ID=uce-1021_placidochromis_ornatus_1,length=851>
##contig=<ID=uce-1004_placidochromis_ornatus_1,length=857>
##contig=<ID=uce-623_placidochromis_ornatus_1,length=547>
##contig=<ID=uce-120_placidochromis_ornatus_1,length=887>
##contig=<ID=uce-1330_placidochromis_ornatus_1,length=661>
##contig=<ID=uce-737_placidochromis_ornatus_1,length=762>
##contig=<ID=uce-1251_placidochromis_ornatus_1,length=780>
##contig=<ID=uce-390_placidochromis_ornatus_1,length=905>
##contig=<ID=uce-1243_placidochromis_ornatus_1,length=790>
##contig=<ID=uce-709_placidochromis_ornatus_1,length=680>
##contig=<ID=uce-659_placidochromis_ornatus_1,length=604>
##contig=<ID=uce-49_placidochromis_ornatus_1,length=872>
##contig=<ID=uce-574_placidochromis_ornatus_1,length=547>
##contig=<ID=uce-337_placidochromis_ornatus_1,length=849>
##contig=<ID=uce-995_placidochromis_ornatus_1,length=749>
##contig=<ID=uce-563_placidochromis_ornatus_1,length=720>
##contig=<ID=uce-27_placidochromis_ornatus_1,length=865>
##contig=<ID=uce-330_placidochromis_ornatus_1,length=504>
##contig=<ID=uce-98_placidochromis_ornatus_1,length=675>
##contig=<ID=uce-72_placidochromis_ornatus_1,length=618>
##contig=<ID=uce-1053_placidochromis_ornatus_1,length=674>
##contig=<ID=uce-199_placidochromis_ornatus_1,length=955>
##contig=<ID=uce-771_placidochromis_ornatus_1,length=624>
##contig=<ID=uce-791_placidochromis_ornatus_1,length=700>
##contig=<ID=uce-1025_placidochromis_ornatus_1,length=791>
##contig=<ID=uce-461_placidochromis_ornatus_1,length=775>
##contig=<ID=uce-161_placidochromis_ornatus_1,length=1005>
##contig=<ID=uce-701_placidochromis_ornatus_1,length=571>
##contig=<ID=uce-1102_placidochromis_ornatus_1,length=755>
##contig=<ID=uce-160_placidochromis_ornatus_1,length=958>
##contig=<ID=uce-79_placidochromis_ornatus_1,length=900>
##contig=<ID=uce-935_placidochromis_ornatus_1,length=653>
##contig=<ID=uce-582_placidochromis_ornatus_1,length=707>
##contig=<ID=uce-1059_placidochromis_ornatus_1,length=642>
##contig=<ID=uce-621_placidochromis_ornatus_1,length=845>
##contig=<ID=uce-289_placidochromis_ornatus_1,length=863>
##contig=<ID=uce-503_placidochromis_ornatus_1,length=722>
##contig=<ID=uce-1058_placidochromis_ornatus_1,length=638>
##contig=<ID=uce-654_placidochromis_ornatus_1,length=754>
##contig=<ID=uce-587_placidochromis_ornatus_1,length=614>
##contig=<ID=uce-1138_placidochromis_ornatus_1,length=758>
##contig=<ID=uce-502_placidochromis_ornatus_1,length=738>
##contig=<ID=uce-755_placidochromis_ornatus_1,length=746>
##contig=<ID=uce-1075_placidochromis_ornatus_1,length=768>
##contig=<ID=uce-176_placidochromis_ornatus_1,length=726>
##contig=<ID=uce-1115_placidochromis_ornatus_1,length=801>
##contig=<ID=uce-657_placidochromis_ornatus_1,length=780>
##contig=<ID=uce-1044_placidochromis_ornatus_1,length=752>
##contig=<ID=uce-840_placidochromis_ornatus_1,length=664>
##contig=<ID=uce-731_placidochromis_ornatus_1,length=631>
##contig=<ID=uce-839_placidochromis_ornatus_1,length=611>
##contig=<ID=uce-88_placidochromis_ornatus_1,length=724>
##contig=<ID=uce-1190_placidochromis_ornatus_1,length=930>
##contig=<ID=uce-504_placidochromis_ornatus_1,length=1300>
##contig=<ID=uce-809_placidochromis_ornatus_1,length=455>
##contig=<ID=uce-399_placidochromis_ornatus_1,length=744>
##contig=<ID=uce-265_placidochromis_ornatus_1,length=872>
##contig=<ID=uce-22_placidochromis_ornatus_1,length=978>
##contig=<ID=uce-952_placidochromis_ornatus_1,length=710>
##contig=<ID=uce-708_placidochromis_ornatus_1,length=759>
##contig=<ID=uce-700_placidochromis_ornatus_1,length=923>
##contig=<ID=uce-284_placidochromis_ornatus_1,length=817>
##contig=<ID=uce-230_placidochromis_ornatus_1,length=860>
##contig=<ID=uce-1088_placidochromis_ornatus_1,length=778>
##contig=<ID=uce-1083_placidochromis_ornatus_1,length=570>
##contig=<ID=uce-844_placidochromis_ornatus_1,length=1192>
##contig=<ID=uce-759_placidochromis_ornatus_1,length=801>
##contig=<ID=uce-297_placidochromis_ornatus_1,length=849>
##contig=<ID=uce-1205_placidochromis_ornatus_1,length=903>
##contig=<ID=uce-856_placidochromis_ornatus_1,length=642>
##contig=<ID=uce-704_placidochromis_ornatus_1,length=771>
##contig=<ID=uce-854_placidochromis_ornatus_1,length=837>
##contig=<ID=uce-275_placidochromis_ornatus_1,length=1317>
##contig=<ID=uce-818_placidochromis_ornatus_1,length=821>
##contig=<ID=uce-450_placidochromis_ornatus_1,length=820>
##contig=<ID=uce-1135_placidochromis_ornatus_1,length=870>
##contig=<ID=uce-565_placidochromis_ornatus_1,length=840>
##contig=<ID=uce-370_placidochromis_ornatus_1,length=1174>
##contig=<ID=uce-1303_placidochromis_ornatus_1,length=771>
##contig=<ID=uce-418_placidochromis_ornatus_1,length=617>
##contig=<ID=uce-1000_placidochromis_ornatus_1,length=854>
##contig=<ID=uce-371_placidochromis_ornatus_1,length=888>
##contig=<ID=uce-862_placidochromis_ornatus_1,length=787>
##contig=<ID=uce-1090_placidochromis_ornatus_1,length=772>
##contig=<ID=uce-800_placidochromis_ornatus_1,length=349>
##contig=<ID=uce-327_placidochromis_ornatus_1,length=828>
##contig=<ID=uce-894_placidochromis_ornatus_1,length=805>
##contig=<ID=uce-1070_placidochromis_ornatus_1,length=816>
##contig=<ID=uce-569_placidochromis_ornatus_1,length=627>
##contig=<ID=uce-1238_placidochromis_ornatus_1,length=806>
##contig=<ID=uce-665_placidochromis_ornatus_1,length=658>
##contig=<ID=uce-350_placidochromis_ornatus_1,length=821>
##contig=<ID=uce-597_placidochromis_ornatus_1,length=816>
##contig=<ID=uce-2_placidochromis_ornatus_1,length=683>
##contig=<ID=uce-1199_placidochromis_ornatus_1,length=749>
##contig=<ID=uce-204_placidochromis_ornatus_1,length=1007>
##contig=<ID=uce-1286_placidochromis_ornatus_1,length=959>
##contig=<ID=uce-888_placidochromis_ornatus_1,length=693>
##contig=<ID=uce-1308_placidochromis_ornatus_1,length=976>
##contig=<ID=uce-7_placidochromis_ornatus_1,length=628>
##contig=<ID=uce-609_placidochromis_ornatus_1,length=768>
##contig=<ID=uce-838_placidochromis_ornatus_1,length=757>
##contig=<ID=uce-1235_placidochromis_ornatus_1,length=781>
##contig=<ID=uce-585_placidochromis_ornatus_1,length=868>
##contig=<ID=uce-369_placidochromis_ornatus_1,length=827>
##contig=<ID=uce-822_placidochromis_ornatus_1,length=826>
##contig=<ID=uce-985_placidochromis_ornatus_1,length=574>
##contig=<ID=uce-356_placidochromis_ornatus_1,length=511>
##contig=<ID=uce-664_placidochromis_ornatus_1,length=821>
##contig=<ID=uce-1270_placidochromis_ornatus_1,length=721>
##contig=<ID=uce-1112_placidochromis_ornatus_1,length=735>
##contig=<ID=uce-1316_placidochromis_ornatus_1,length=760>
##contig=<ID=uce-775_placidochromis_ornatus_1,length=793>
##contig=<ID=uce-1133_placidochromis_ornatus_1,length=746>
##contig=<ID=uce-318_placidochromis_ornatus_1,length=684>
##contig=<ID=uce-710_placidochromis_ornatus_1,length=852>
##contig=<ID=uce-1332_placidochromis_ornatus_1,length=1008>
##contig=<ID=uce-746_placidochromis_ornatus_1,length=763>
##contig=<ID=uce-553_placidochromis_ornatus_1,length=779>
##contig=<ID=uce-787_placidochromis_ornatus_1,length=394>
##contig=<ID=uce-409_placidochromis_ornatus_1,length=342>
##contig=<ID=uce-982_placidochromis_ornatus_1,length=802>
##contig=<ID=uce-949_placidochromis_ornatus_1,length=699>
##contig=<ID=uce-463_placidochromis_ornatus_1,length=506>
##contig=<ID=uce-1043_placidochromis_ornatus_1,length=741>
##contig=<ID=uce-879_placidochromis_ornatus_1,length=654>
##contig=<ID=uce-577_placidochromis_ornatus_1,length=742>
##contig=<ID=uce-441_placidochromis_ornatus_1,length=562>
##contig=<ID=uce-850_placidochromis_ornatus_1,length=788>
##contig=<ID=uce-272_placidochromis_ornatus_1,length=686>
##contig=<ID=uce-749_placidochromis_ornatus_1,length=631>
##contig=<ID=uce-1034_placidochromis_ornatus_1,length=674>
##contig=<ID=uce-224_placidochromis_ornatus_1,length=820>
##contig=<ID=uce-246_placidochromis_ornatus_1,length=661>
##contig=<ID=uce-970_placidochromis_ornatus_1,length=515>
##contig=<ID=uce-298_placidochromis_ornatus_1,length=932>
##contig=<ID=uce-834_placidochromis_ornatus_1,length=725>
##contig=<ID=uce-717_placidochromis_ornatus_1,length=700>
##contig=<ID=uce-1155_placidochromis_ornatus_1,length=718>
##contig=<ID=uce-1158_placidochromis_ornatus_1,length=765>
##contig=<ID=uce-644_placidochromis_ornatus_1,length=470>
##contig=<ID=uce-955_placidochromis_ornatus_1,length=953>
##contig=<ID=uce-396_placidochromis_ornatus_1,length=369>
##contig=<ID=uce-929_placidochromis_ornatus_1,length=784>
##contig=<ID=uce-896_placidochromis_ornatus_1,length=692>
##contig=<ID=uce-790_placidochromis_ornatus_1,length=852>
##contig=<ID=uce-799_placidochromis_ornatus_1,length=481>
##contig=<ID=uce-940_placidochromis_ornatus_1,length=643>
##contig=<ID=uce-229_placidochromis_ornatus_1,length=785>
##contig=<ID=uce-1118_placidochromis_ornatus_1,length=742>
##contig=<ID=uce-1336_placidochromis_ornatus_1,length=1023>
##contig=<ID=uce-68_placidochromis_ornatus_1,length=665>
##contig=<ID=uce-813_placidochromis_ornatus_1,length=898>
##contig=<ID=uce-764_placidochromis_ornatus_1,length=967>
##contig=<ID=uce-846_placidochromis_ornatus_1,length=523>
##contig=<ID=uce-292_placidochromis_ornatus_1,length=747>
##contig=<ID=uce-865_placidochromis_ornatus_1,length=353>
##contig=<ID=uce-575_placidochromis_ornatus_1,length=720>
##contig=<ID=uce-60_placidochromis_ornatus_1,length=482>
##contig=<ID=uce-69_placidochromis_ornatus_1,length=810>
##contig=<ID=uce-50_placidochromis_ornatus_1,length=496>
##contig=<ID=uce-782_placidochromis_ornatus_1,length=600>
##contig=<ID=uce-148_placidochromis_ornatus_1,length=925>
##contig=<ID=uce-308_placidochromis_ornatus_1,length=757>
##contig=<ID=uce-331_placidochromis_ornatus_1,length=907>
##contig=<ID=uce-1009_placidochromis_ornatus_1,length=611>
##contig=<ID=uce-649_placidochromis_ornatus_1,length=808>
##contig=<ID=uce-1071_placidochromis_ornatus_1,length=893>
##contig=<ID=uce-334_placidochromis_ornatus_1,length=729>
##contig=<ID=uce-459_placidochromis_ornatus_1,length=577>
##contig=<ID=uce-564_placidochromis_ornatus_1,length=1166>
##contig=<ID=uce-666_placidochromis_ornatus_1,length=1078>
##contig=<ID=uce-341_placidochromis_ornatus_1,length=778>
##contig=<ID=uce-1293_placidochromis_ornatus_1,length=788>
##contig=<ID=uce-1101_placidochromis_ornatus_1,length=895>
##contig=<ID=uce-705_placidochromis_ornatus_1,length=864>
##contig=<ID=uce-142_placidochromis_ornatus_1,length=661>
##contig=<ID=uce-153_placidochromis_ornatus_1,length=1006>
##contig=<ID=uce-493_placidochromis_ornatus_1,length=809>
##contig=<ID=uce-303_placidochromis_ornatus_1,length=788>
##contig=<ID=uce-1188_placidochromis_ornatus_1,length=486>
##contig=<ID=uce-613_placidochromis_ornatus_1,length=689>
##contig=<ID=uce-712_placidochromis_ornatus_1,length=1078>
##contig=<ID=uce-464_placidochromis_ornatus_1,length=754>
##contig=<ID=uce-1137_placidochromis_ornatus_1,length=551>
##contig=<ID=uce-944_placidochromis_ornatus_1,length=766>
##contig=<ID=uce-143_placidochromis_ornatus_1,length=917>
##contig=<ID=uce-102_placidochromis_ornatus_1,length=319>
##contig=<ID=uce-1263_placidochromis_ornatus_1,length=716>
##contig=<ID=uce-1171_placidochromis_ornatus_1,length=730>
##contig=<ID=uce-489_placidochromis_ornatus_1,length=659>
##contig=<ID=uce-1291_placidochromis_ornatus_1,length=773>
##contig=<ID=uce-108_placidochromis_ornatus_1,length=813>
##contig=<ID=uce-1325_placidochromis_ornatus_1,length=739>
##contig=<ID=uce-1250_placidochromis_ornatus_1,length=331>
##contig=<ID=uce-932_placidochromis_ornatus_1,length=736>
##contig=<ID=uce-513_placidochromis_ornatus_1,length=1000>
##contig=<ID=uce-273_placidochromis_ornatus_1,length=873>
##contig=<ID=uce-432_placidochromis_ornatus_1,length=850>
##contig=<ID=uce-319_placidochromis_ornatus_1,length=361>
##contig=<ID=uce-135_placidochromis_ornatus_1,length=617>
##contig=<ID=uce-46_placidochromis_ornatus_1,length=714>
##contig=<ID=uce-485_placidochromis_ornatus_1,length=745>
##contig=<ID=uce-728_placidochromis_ornatus_1,length=1070>
##contig=<ID=uce-288_placidochromis_ornatus_1,length=591>
##contig=<ID=uce-24_placidochromis_ornatus_1,length=903>
##contig=<ID=uce-1051_placidochromis_ornatus_1,length=708>
##contig=<ID=uce-362_placidochromis_ornatus_1,length=1119>
##contig=<ID=uce-11_placidochromis_ornatus_1,length=798>
##contig=<ID=uce-1278_placidochromis_ornatus_1,length=807>
##contig=<ID=uce-1018_placidochromis_ornatus_1,length=673>
##contig=<ID=uce-1002_placidochromis_ornatus_1,length=771>
##contig=<ID=uce-836_placidochromis_ornatus_1,length=872>
##contig=<ID=uce-1123_placidochromis_ornatus_1,length=722>
##contig=<ID=uce-578_placidochromis_ornatus_1,length=821>
##contig=<ID=uce-744_placidochromis_ornatus_1,length=763>
##contig=<ID=uce-853_placidochromis_ornatus_1,length=687>
##contig=<ID=uce-603_placidochromis_ornatus_1,length=674>
##contig=<ID=uce-954_placidochromis_ornatus_1,length=947>
##contig=<ID=uce-505_placidochromis_ornatus_1,length=1006>
##contig=<ID=uce-1232_placidochromis_ornatus_1,length=687>
##contig=<ID=uce-340_placidochromis_ornatus_1,length=729>
##contig=<ID=uce-1040_placidochromis_ornatus_1,length=817>
##contig=<ID=uce-1177_placidochromis_ornatus_1,length=663>
##contig=<ID=uce-1302_placidochromis_ornatus_1,length=717>
##contig=<ID=uce-675_placidochromis_ornatus_1,length=1102>
##contig=<ID=uce-736_placidochromis_ornatus_1,length=768>
##contig=<ID=uce-212_placidochromis_ornatus_1,length=962>
##contig=<ID=uce-807_placidochromis_ornatus_1,length=1007>
##contig=<ID=uce-902_placidochromis_ornatus_1,length=679>
##contig=<ID=uce-1014_placidochromis_ornatus_1,length=855>
##contig=<ID=uce-959_placidochromis_ornatus_1,length=853>
##contig=<ID=uce-1113_placidochromis_ornatus_1,length=760>
##contig=<ID=uce-1037_placidochromis_ornatus_1,length=527>
##contig=<ID=uce-1179_placidochromis_ornatus_1,length=704>
##contig=<ID=uce-197_placidochromis_ornatus_1,length=660>
##contig=<ID=uce-520_placidochromis_ornatus_1,length=505>
##contig=<ID=uce-547_placidochromis_ornatus_1,length=533>
##contig=<ID=uce-423_placidochromis_ornatus_1,length=659>
##contig=<ID=uce-164_placidochromis_ornatus_1,length=580>
##contig=<ID=uce-1230_placidochromis_ornatus_1,length=791>
##contig=<ID=uce-779_placidochromis_ornatus_1,length=768>
##contig=<ID=uce-673_placidochromis_ornatus_1,length=966>
##contig=<ID=uce-1186_placidochromis_ornatus_1,length=834>
##contig=<ID=uce-291_placidochromis_ornatus_1,length=779>
##contig=<ID=uce-1282_placidochromis_ornatus_1,length=861>
##contig=<ID=uce-1079_placidochromis_ornatus_1,length=754>
##contig=<ID=uce-572_placidochromis_ornatus_1,length=775>
##contig=<ID=uce-817_placidochromis_ornatus_1,length=1225>
##contig=<ID=uce-1187_placidochromis_ornatus_1,length=429>
##contig=<ID=uce-596_placidochromis_ornatus_1,length=567>
##contig=<ID=uce-706_placidochromis_ornatus_1,length=811>
##contig=<ID=uce-986_placidochromis_ornatus_1,length=793>
##contig=<ID=uce-830_placidochromis_ornatus_1,length=635>
##contig=<ID=uce-85_placidochromis_ornatus_1,length=849>
##contig=<ID=uce-238_placidochromis_ornatus_1,length=771>
##contig=<ID=uce-71_placidochromis_ornatus_1,length=634>
##contig=<ID=uce-1265_placidochromis_ornatus_1,length=764>
##contig=<ID=uce-1154_placidochromis_ornatus_1,length=623>
##contig=<ID=uce-599_placidochromis_ornatus_1,length=654>
##contig=<ID=uce-380_placidochromis_ornatus_1,length=859>
##contig=<ID=uce-152_placidochromis_ornatus_1,length=871>
##contig=<ID=uce-1042_placidochromis_ornatus_1,length=801>
##contig=<ID=uce-668_placidochromis_ornatus_1,length=788>
##contig=<ID=uce-922_placidochromis_ornatus_1,length=877>
##contig=<ID=uce-889_placidochromis_ornatus_1,length=702>
##contig=<ID=uce-1200_placidochromis_ornatus_1,length=1014>
##contig=<ID=uce-958_placidochromis_ornatus_1,length=773>
##contig=<ID=uce-1151_placidochromis_ornatus_1,length=815>
##contig=<ID=uce-1098_placidochromis_ornatus_1,length=834>
##contig=<ID=uce-886_placidochromis_ornatus_1,length=764>
##contig=<ID=uce-627_placidochromis_ornatus_1,length=722>
##contig=<ID=uce-801_placidochromis_ornatus_1,length=581>
##contig=<ID=uce-1033_placidochromis_ornatus_1,length=862>
##contig=<ID=uce-249_placidochromis_ornatus_1,length=808>
##contig=<ID=uce-1309_placidochromis_ornatus_1,length=809>
##contig=<ID=uce-680_placidochromis_ornatus_1,length=606>
##contig=<ID=uce-866_placidochromis_ornatus_1,length=908>
##contig=<ID=uce-903_placidochromis_ornatus_1,length=691>
##contig=<ID=uce-424_placidochromis_ornatus_1,length=1001>
##contig=<ID=uce-235_placidochromis_ornatus_1,length=889>
##contig=<ID=uce-887_placidochromis_ornatus_1,length=882>
##contig=<ID=uce-758_placidochromis_ornatus_1,length=745>
##contig=<ID=uce-336_placidochromis_ornatus_1,length=787>
##contig=<ID=uce-617_placidochromis_ornatus_1,length=839>
##contig=<ID=uce-1036_placidochromis_ornatus_1,length=704>
##contig=<ID=uce-618_placidochromis_ornatus_1,length=829>
##contig=<ID=uce-163_placidochromis_ornatus_1,length=848>
##contig=<ID=uce-1039_placidochromis_ornatus_1,length=735>
##contig=<ID=uce-313_placidochromis_ornatus_1,length=814>
##contig=<ID=uce-34_placidochromis_ornatus_1,length=722>
##contig=<ID=uce-937_placidochromis_ornatus_1,length=1209>
##contig=<ID=uce-1050_placidochromis_ornatus_1,length=766>
##contig=<ID=uce-860_placidochromis_ornatus_1,length=756>
##contig=<ID=uce-353_placidochromis_ornatus_1,length=838>
##contig=<ID=uce-772_placidochromis_ornatus_1,length=636>
##contig=<ID=uce-33_placidochromis_ornatus_1,length=865>
##contig=<ID=uce-707_placidochromis_ornatus_1,length=743>
##contig=<ID=uce-532_placidochromis_ornatus_1,length=766>
##contig=<ID=uce-1242_placidochromis_ornatus_1,length=669>
##contig=<ID=uce-435_placidochromis_ornatus_1,length=736>
##contig=<ID=uce-311_placidochromis_ornatus_1,length=602>
##contig=<ID=uce-190_placidochromis_ornatus_1,length=496>
##contig=<ID=uce-1253_placidochromis_ornatus_1,length=791>
##contig=<ID=uce-1008_placidochromis_ornatus_1,length=736>
##contig=<ID=uce-859_placidochromis_ornatus_1,length=735>
##contig=<ID=uce-893_placidochromis_ornatus_1,length=788>
##contig=<ID=uce-714_placidochromis_ornatus_1,length=697>
##contig=<ID=uce-593_placidochromis_ornatus_1,length=680>
##contig=<ID=uce-1313_placidochromis_ornatus_1,length=742>
##contig=<ID=uce-306_placidochromis_ornatus_1,length=818>
##contig=<ID=uce-689_placidochromis_ornatus_1,length=567>
##contig=<ID=uce-905_placidochromis_ornatus_1,length=794>
##contig=<ID=uce-1041_placidochromis_ornatus_1,length=744>
##contig=<ID=uce-139_placidochromis_ornatus_1,length=690>
##contig=<ID=uce-1099_placidochromis_ornatus_1,length=734>
##contig=<ID=uce-1103_placidochromis_ornatus_1,length=524>
##contig=<ID=uce-285_placidochromis_ornatus_1,length=622>
##contig=<ID=uce-189_placidochromis_ornatus_1,length=801>
##contig=<ID=uce-933_placidochromis_ornatus_1,length=823>
##contig=<ID=uce-727_placidochromis_ornatus_1,length=566>
##contig=<ID=uce-471_placidochromis_ornatus_1,length=852>
##contig=<ID=uce-515_placidochromis_ornatus_1,length=597>
##contig=<ID=uce-741_placidochromis_ornatus_1,length=441>
##contig=<ID=uce-214_placidochromis_ornatus_1,length=623>
##contig=<ID=uce-631_placidochromis_ornatus_1,length=642>
##contig=<ID=uce-162_placidochromis_ornatus_1,length=853>
##contig=<ID=uce-349_placidochromis_ornatus_1,length=951>
##contig=<ID=uce-372_placidochromis_ornatus_1,length=698>
##contig=<ID=uce-870_placidochromis_ornatus_1,length=711>
##contig=<ID=uce-315_placidochromis_ornatus_1,length=785>
##contig=<ID=uce-486_placidochromis_ornatus_1,length=532>
##contig=<ID=uce-1208_placidochromis_ornatus_1,length=529>
##contig=<ID=uce-1224_placidochromis_ornatus_1,length=745>
##contig=<ID=uce-456_placidochromis_ornatus_1,length=871>
##contig=<ID=uce-783_placidochromis_ornatus_1,length=925>
##contig=<ID=uce-45_placidochromis_ornatus_1,length=899>
##contig=<ID=uce-434_placidochromis_ornatus_1,length=732>
##contig=<ID=uce-171_placidochromis_ornatus_1,length=446>
##contig=<ID=uce-261_placidochromis_ornatus_1,length=589>
##contig=<ID=uce-92_placidochromis_ornatus_1,length=363>
##contig=<ID=uce-898_placidochromis_ornatus_1,length=618>
##contig=<ID=uce-1114_placidochromis_ornatus_1,length=677>
##contig=<ID=uce-734_placidochromis_ornatus_1,length=839>
##contig=<ID=uce-1254_placidochromis_ornatus_1,length=715>
##contig=<ID=uce-1072_placidochromis_ornatus_1,length=808>
##contig=<ID=uce-113_placidochromis_ornatus_1,length=834>
##contig=<ID=uce-202_placidochromis_ornatus_1,length=587>
##contig=<ID=uce-910_placidochromis_ornatus_1,length=799>
##contig=<ID=uce-915_placidochromis_ornatus_1,length=1133>
##contig=<ID=uce-608_placidochromis_ornatus_1,length=645>
##contig=<ID=uce-512_placidochromis_ornatus_1,length=883>
##contig=<ID=uce-1078_placidochromis_ornatus_1,length=891>
##contig=<ID=uce-1182_placidochromis_ornatus_1,length=708>
##contig=<ID=uce-1116_placidochromis_ornatus_1,length=804>
##contig=<ID=uce-580_placidochromis_ornatus_1,length=572>
##contig=<ID=uce-583_placidochromis_ornatus_1,length=724>
##contig=<ID=uce-378_placidochromis_ornatus_1,length=703>
##contig=<ID=uce-51_placidochromis_ornatus_1,length=812>
##contig=<ID=uce-811_placidochromis_ornatus_1,length=892>
##contig=<ID=uce-1213_placidochromis_ornatus_1,length=710>
##contig=<ID=uce-1320_placidochromis_ornatus_1,length=1077>
##contig=<ID=uce-36_placidochromis_ornatus_1,length=472>
##contig=<ID=uce-630_placidochromis_ornatus_1,length=532>
##contig=<ID=uce-454_placidochromis_ornatus_1,length=672>
##contig=<ID=uce-573_placidochromis_ornatus_1,length=910>
##contig=<ID=uce-1169_placidochromis_ornatus_1,length=696>
##contig=<ID=uce-559_placidochromis_ornatus_1,length=687>
##contig=<ID=uce-1340_placidochromis_ornatus_1,length=565>
##contig=<ID=uce-109_placidochromis_ornatus_1,length=711>
##contig=<ID=uce-425_placidochromis_ornatus_1,length=746>
##contig=<ID=uce-76_placidochromis_ornatus_1,length=383>
##contig=<ID=uce-58_placidochromis_ornatus_1,length=613>
##contig=<ID=uce-698_placidochromis_ornatus_1,length=593>
##contig=<ID=uce-760_placidochromis_ornatus_1,length=687>
##contig=<ID=uce-338_placidochromis_ornatus_1,length=1447>
##contig=<ID=uce-401_placidochromis_ornatus_1,length=463>
##contig=<ID=uce-66_placidochromis_ornatus_1,length=546>
##contig=<ID=uce-426_placidochromis_ornatus_1,length=631>
##contig=<ID=uce-495_placidochromis_ornatus_1,length=744>
##contig=<ID=uce-116_placidochromis_ornatus_1,length=905>
##contig=<ID=uce-1143_placidochromis_ornatus_1,length=759>
##contig=<ID=uce-851_placidochromis_ornatus_1,length=826>
##contig=<ID=uce-1108_placidochromis_ornatus_1,length=739>
##contig=<ID=uce-1239_placidochromis_ornatus_1,length=753>
##contig=<ID=uce-792_placidochromis_ornatus_1,length=723>
##contig=<ID=uce-875_placidochromis_ornatus_1,length=811>
##contig=<ID=uce-884_placidochromis_ornatus_1,length=430>
##contig=<ID=uce-81_placidochromis_ornatus_1,length=835>
##contig=<ID=uce-849_placidochromis_ornatus_1,length=625>
##contig=<ID=uce-1225_placidochromis_ornatus_1,length=687>
##contig=<ID=uce-294_placidochromis_ornatus_1,length=478>
##contig=<ID=uce-694_placidochromis_ornatus_1,length=832>
##contig=<ID=uce-786_placidochromis_ornatus_1,length=731>
##contig=<ID=uce-1132_placidochromis_ornatus_1,length=1022>
##contig=<ID=uce-133_placidochromis_ornatus_1,length=647>
##contig=<ID=uce-172_placidochromis_ornatus_1,length=1011>
##contig=<ID=uce-355_placidochromis_ornatus_1,length=768>
##contig=<ID=uce-533_placidochromis_ornatus_1,length=919>
##contig=<ID=uce-96_placidochromis_ornatus_1,length=744>
##contig=<ID=uce-42_placidochromis_ornatus_1,length=895>
##contig=<ID=uce-462_placidochromis_ornatus_1,length=1135>
##contig=<ID=uce-483_placidochromis_ornatus_1,length=778>
##contig=<ID=uce-632_placidochromis_ornatus_1,length=848>
##contig=<ID=uce-975_placidochromis_ornatus_1,length=723>
##contig=<ID=uce-819_placidochromis_ornatus_1,length=994>
##contig=<ID=uce-1209_placidochromis_ornatus_1,length=438>
##contig=<ID=uce-798_placidochromis_ornatus_1,length=841>
##contig=<ID=uce-842_placidochromis_ornatus_1,length=739>
##contig=<ID=uce-267_placidochromis_ornatus_1,length=828>
##contig=<ID=uce-1194_placidochromis_ornatus_1,length=771>
##contig=<ID=uce-1259_placidochromis_ornatus_1,length=594>
##contig=<ID=uce-1234_placidochromis_ornatus_1,length=1298>
##contig=<ID=uce-661_placidochromis_ornatus_1,length=3772>
##contig=<ID=uce-1_placidochromis_ornatus_1,length=678>
##contig=<ID=uce-1195_placidochromis_ornatus_1,length=699>
##contig=<ID=uce-392_placidochromis_ornatus_1,length=555>
##contig=<ID=uce-1327_placidochromis_ornatus_1,length=643>
##contig=<ID=uce-31_placidochromis_ornatus_1,length=1047>
##contig=<ID=uce-625_placidochromis_ornatus_1,length=714>
##contig=<ID=uce-457_placidochromis_ornatus_1,length=864>
##contig=<ID=uce-858_placidochromis_ornatus_1,length=908>
##contig=<ID=uce-602_placidochromis_ornatus_1,length=797>
##contig=<ID=uce-443_placidochromis_ornatus_1,length=807>
##contig=<ID=uce-16_placidochromis_ornatus_1,length=999>
##contig=<ID=uce-359_placidochromis_ornatus_1,length=1063>
##contig=<ID=uce-91_placidochromis_ornatus_1,length=847>
##contig=<ID=uce-251_placidochromis_ornatus_1,length=807>
##contig=<ID=uce-1184_placidochromis_ornatus_1,length=752>
##contig=<ID=uce-976_placidochromis_ornatus_1,length=769>
##contig=<ID=uce-695_placidochromis_ornatus_1,length=779>
##contig=<ID=uce-422_placidochromis_ornatus_1,length=869>
##contig=<ID=uce-732_placidochromis_ornatus_1,length=798>
##contig=<ID=uce-1295_placidochromis_ornatus_1,length=830>
##contig=<ID=uce-479_placidochromis_ornatus_1,length=845>
##contig=<ID=uce-997_placidochromis_ornatus_1,length=848>
##contig=<ID=uce-1324_placidochromis_ornatus_1,length=825>
##contig=<ID=uce-1141_placidochromis_ornatus_1,length=856>
##contig=<ID=uce-1192_placidochromis_ornatus_1,length=731>
##contig=<ID=uce-529_placidochromis_ornatus_1,length=984>
##contig=<ID=uce-971_placidochromis_ornatus_1,length=758>
##contig=<ID=uce-978_placidochromis_ornatus_1,length=703>
##contig=<ID=uce-1082_placidochromis_ornatus_1,length=747>
##contig=<ID=uce-276_placidochromis_ornatus_1,length=964>
##contig=<ID=uce-669_placidochromis_ornatus_1,length=680>
##contig=<ID=uce-827_placidochromis_ornatus_1,length=766>
##contig=<ID=uce-490_placidochromis_ornatus_1,length=1069>
##contig=<ID=uce-726_placidochromis_ornatus_1,length=771>
##contig=<ID=uce-1321_placidochromis_ornatus_1,length=781>
##contig=<ID=uce-643_placidochromis_ornatus_1,length=712>
##contig=<ID=uce-140_placidochromis_ornatus_1,length=819>
##contig=<ID=uce-977_placidochromis_ornatus_1,length=775>
##contig=<ID=uce-1015_placidochromis_ornatus_1,length=910>
##contig=<ID=uce-752_placidochromis_ornatus_1,length=763>
##contig=<ID=uce-121_placidochromis_ornatus_1,length=899>
##contig=<ID=uce-923_placidochromis_ornatus_1,length=848>
##contig=<ID=uce-823_placidochromis_ornatus_1,length=1050>
##contig=<ID=uce-385_placidochromis_ornatus_1,length=908>
##contig=<ID=uce-61_placidochromis_ornatus_1,length=887>
##contig=<ID=uce-375_placidochromis_ornatus_1,length=1360>
##contig=<ID=uce-373_placidochromis_ornatus_1,length=723>
##contig=<ID=uce-663_placidochromis_ornatus_1,length=906>
##contig=<ID=uce-622_placidochromis_ornatus_1,length=784>
##contig=<ID=uce-184_placidochromis_ornatus_1,length=918>
##contig=<ID=uce-560_placidochromis_ornatus_1,length=919>
##contig=<ID=uce-1260_placidochromis_ornatus_1,length=775>
##contig=<ID=uce-636_placidochromis_ornatus_1,length=1066>
##contig=<ID=uce-1218_placidochromis_ornatus_1,length=682>
##contig=<ID=uce-981_placidochromis_ornatus_1,length=762>
##contig=<ID=uce-686_placidochromis_ornatus_1,length=860>
##contig=<ID=uce-1128_placidochromis_ornatus_1,length=1032>
##contig=<ID=uce-23_placidochromis_ornatus_1,length=538>
##contig=<ID=uce-119_placidochromis_ornatus_1,length=867>
##contig=<ID=uce-653_placidochromis_ornatus_1,length=864>
##contig=<ID=uce-1317_placidochromis_ornatus_1,length=770>
##contig=<ID=uce-1038_placidochromis_ornatus_1,length=849>
##contig=<ID=uce-18_placidochromis_ornatus_1,length=843>
##contig=<ID=uce-444_placidochromis_ornatus_1,length=797>
##contig=<ID=uce-1013_placidochromis_ornatus_1,length=854>
##contig=<ID=uce-739_placidochromis_ornatus_1,length=577>
##contig=<ID=uce-405_placidochromis_ornatus_1,length=881>
##contig=<ID=uce-1055_placidochromis_ornatus_1,length=886>
##contig=<ID=uce-1022_placidochromis_ornatus_1,length=685>
##contig=<ID=uce-1174_placidochromis_ornatus_1,length=711>
##contig=<ID=uce-126_placidochromis_ornatus_1,length=716>
##contig=<ID=uce-254_placidochromis_ornatus_1,length=762>
##contig=<ID=uce-795_placidochromis_ornatus_1,length=560>
##contig=<ID=uce-287_placidochromis_ornatus_1,length=728>
##contig=<ID=uce-857_placidochromis_ornatus_1,length=796>
##contig=<ID=uce-1140_placidochromis_ornatus_1,length=889>
##contig=<ID=uce-1183_placidochromis_ornatus_1,length=902>
##contig=<ID=uce-645_placidochromis_ornatus_1,length=581>
##contig=<ID=uce-740_placidochromis_ornatus_1,length=983>
##contig=<ID=uce-913_placidochromis_ornatus_1,length=834>
##contig=<ID=uce-220_placidochromis_ornatus_1,length=866>
##contig=<ID=uce-1252_placidochromis_ornatus_1,length=964>
##contig=<ID=uce-387_placidochromis_ornatus_1,length=862>
##contig=<ID=uce-808_placidochromis_ornatus_1,length=803>
##contig=<ID=uce-1285_placidochromis_ornatus_1,length=799>
##contig=<ID=uce-509_placidochromis_ornatus_1,length=811>
##contig=<ID=uce-729_placidochromis_ornatus_1,length=1023>
##contig=<ID=uce-880_placidochromis_ornatus_1,length=470>
##contig=<ID=uce-346_placidochromis_ornatus_1,length=786>
##contig=<ID=uce-756_placidochromis_ornatus_1,length=756>
##contig=<ID=uce-1261_placidochromis_ornatus_1,length=566>
##contig=<ID=uce-65_placidochromis_ornatus_1,length=666>
##contig=<ID=uce-458_placidochromis_ornatus_1,length=960>
##contig=<ID=uce-549_placidochromis_ornatus_1,length=833>
##contig=<ID=uce-237_placidochromis_ornatus_1,length=1044>
##contig=<ID=uce-934_placidochromis_ornatus_1,length=1174>
##contig=<ID=uce-872_placidochromis_ornatus_1,length=594>
##contig=<ID=uce-526_placidochromis_ornatus_1,length=844>
##contig=<ID=uce-259_placidochromis_ornatus_1,length=735>
##contig=<ID=uce-766_placidochromis_ornatus_1,length=777>
##contig=<ID=uce-1007_placidochromis_ornatus_1,length=883>
##contig=<ID=uce-522_placidochromis_ornatus_1,length=748>
##contig=<ID=uce-882_placidochromis_ornatus_1,length=965>
##contig=<ID=uce-1146_placidochromis_ornatus_1,length=871>
##contig=<ID=uce-1180_placidochromis_ornatus_1,length=698>
##contig=<ID=uce-1276_placidochromis_ornatus_1,length=813>
##contig=<ID=uce-768_placidochromis_ornatus_1,length=740>
##contig=<ID=uce-969_placidochromis_ornatus_1,length=1072>
##contig=<ID=uce-1023_placidochromis_ornatus_1,length=816>
##contig=<ID=uce-1086_placidochromis_ornatus_1,length=631>
##contig=<ID=uce-26_placidochromis_ornatus_1,length=898>
##contig=<ID=uce-620_placidochromis_ornatus_1,length=848>
##contig=<ID=uce-702_placidochromis_ornatus_1,length=981>
##contig=<ID=uce-252_placidochromis_ornatus_1,length=964>
##contig=<ID=uce-855_placidochromis_ornatus_1,length=1339>
##contig=<ID=uce-730_placidochromis_ornatus_1,length=645>
##contig=<ID=uce-773_placidochromis_ornatus_1,length=836>
##contig=<ID=uce-1077_placidochromis_ornatus_1,length=562>
##contig=<ID=uce-217_placidochromis_ornatus_1,length=784>
##contig=<ID=uce-112_placidochromis_ornatus_1,length=715>
##contig=<ID=uce-794_placidochromis_ornatus_1,length=1064>
##contig=<ID=uce-1093_placidochromis_ornatus_1,length=788>
##contig=<ID=uce-594_placidochromis_ornatus_1,length=790>
##contig=<ID=uce-1191_placidochromis_ornatus_1,length=790>
##contig=<ID=uce-1119_placidochromis_ornatus_1,length=783>
##contig=<ID=uce-215_placidochromis_ornatus_1,length=900>
##contig=<ID=uce-376_placidochromis_ornatus_1,length=815>
##contig=<ID=uce-743_placidochromis_ornatus_1,length=810>
##contig=<ID=uce-225_placidochromis_ornatus_1,length=773>
##contig=<ID=uce-1326_placidochromis_ornatus_1,length=784>
##contig=<ID=uce-1247_placidochromis_ornatus_1,length=995>
##contig=<ID=uce-748_placidochromis_ornatus_1,length=855>
##contig=<ID=uce-579_placidochromis_ornatus_1,length=798>
##contig=<ID=uce-826_placidochromis_ornatus_1,length=1878>
##contig=<ID=uce-555_placidochromis_ornatus_1,length=801>
##contig=<ID=uce-244_placidochromis_ornatus_1,length=862>
##contig=<ID=uce-19_placidochromis_ornatus_1,length=737>
##contig=<ID=uce-324_placidochromis_ornatus_1,length=704>
##contig=<ID=uce-987_placidochromis_ornatus_1,length=868>
##contig=<ID=uce-406_placidochromis_ornatus_1,length=865>
##contig=<ID=uce-1220_placidochromis_ornatus_1,length=724>
##contig=<ID=uce-537_placidochromis_ornatus_1,length=837>
##contig=<ID=uce-1211_placidochromis_ornatus_1,length=859>
##contig=<ID=uce-678_placidochromis_ornatus_1,length=843>
##contig=<ID=uce-115_placidochromis_ornatus_1,length=749>
##contig=<ID=uce-1181_placidochromis_ornatus_1,length=744>
##contig=<ID=uce-956_placidochromis_ornatus_1,length=750>
##contig=<ID=uce-774_placidochromis_ornatus_1,length=896>
##contig=<ID=uce-1065_placidochromis_ornatus_1,length=781>
##contig=<ID=uce-236_placidochromis_ornatus_1,length=819>
##contig=<ID=uce-561_placidochromis_ornatus_1,length=711>
##contig=<ID=uce-408_placidochromis_ornatus_1,length=883>
##contig=<ID=uce-804_placidochromis_ornatus_1,length=877>
##contig=<ID=uce-1067_placidochromis_ornatus_1,length=755>
##contig=<ID=uce-1215_placidochromis_ornatus_1,length=716>
##contig=<ID=uce-358_placidochromis_ornatus_1,length=845>
##contig=<ID=uce-595_placidochromis_ornatus_1,length=772>
##contig=<ID=uce-1290_placidochromis_ornatus_1,length=926>
##contig=<ID=uce-263_placidochromis_ornatus_1,length=1028>
##contig=<ID=uce-519_placidochromis_ornatus_1,length=865>
##contig=<ID=uce-507_placidochromis_ornatus_1,length=876>
##contig=<ID=uce-354_placidochromis_ornatus_1,length=455>
##contig=<ID=uce-1028_placidochromis_ornatus_1,length=898>
##contig=<ID=uce-101_placidochromis_ornatus_1,length=1086>
##contig=<ID=uce-1085_placidochromis_ornatus_1,length=749>
##contig=<ID=uce-696_placidochromis_ornatus_1,length=551>
##contig=<ID=uce-180_placidochromis_ornatus_1,length=936>
##contig=<ID=uce-312_placidochromis_ornatus_1,length=764>
##contig=<ID=uce-921_placidochromis_ornatus_1,length=767>
##contig=<ID=uce-307_placidochromis_ornatus_1,length=818>
##contig=<ID=uce-624_placidochromis_ornatus_1,length=782>
##contig=<ID=uce-568_placidochromis_ornatus_1,length=767>
##contig=<ID=uce-448_placidochromis_ornatus_1,length=832>
##contig=<ID=uce-1131_placidochromis_ornatus_1,length=608>
##contig=<ID=uce-927_placidochromis_ornatus_1,length=914>
##contig=<ID=uce-1006_placidochromis_ornatus_1,length=567>
##contig=<ID=uce-469_placidochromis_ornatus_1,length=665>
##contig=<ID=uce-1125_placidochromis_ornatus_1,length=814>
##contig=<ID=uce-290_placidochromis_ornatus_1,length=906>
##contig=<ID=uce-1057_placidochromis_ornatus_1,length=1188>
##contig=<ID=uce-56_placidochromis_ornatus_1,length=987>
##contig=<ID=uce-1054_placidochromis_ornatus_1,length=676>
##contig=<ID=uce-1206_placidochromis_ornatus_1,length=716>
##contig=<ID=uce-566_placidochromis_ornatus_1,length=803>
##contig=<ID=uce-1097_placidochromis_ornatus_1,length=1077>
##contig=<ID=uce-1134_placidochromis_ornatus_1,length=811>
##contig=<ID=uce-788_placidochromis_ornatus_1,length=965>
##contig=<ID=uce-219_placidochromis_ornatus_1,length=873>
##contig=<ID=uce-936_placidochromis_ornatus_1,length=714>
##contig=<ID=uce-546_placidochromis_ornatus_1,length=874>
##contig=<ID=uce-365_placidochromis_ornatus_1,length=891>
##contig=<ID=uce-1310_placidochromis_ornatus_1,length=998>
##contig=<ID=uce-494_placidochromis_ornatus_1,length=1139>
##contig=<ID=uce-104_placidochromis_ornatus_1,length=786>
##contig=<ID=uce-67_placidochromis_ornatus_1,length=796>
##contig=<ID=uce-30_placidochromis_ornatus_1,length=1069>
##contig=<ID=uce-1166_placidochromis_ornatus_1,length=723>
##contig=<ID=uce-393_placidochromis_ornatus_1,length=865>
##contig=<ID=uce-415_placidochromis_ornatus_1,length=666>
##contig=<ID=uce-245_placidochromis_ornatus_1,length=687>
##contig=<ID=uce-1126_placidochromis_ornatus_1,length=790>
##contig=<ID=uce-847_placidochromis_ornatus_1,length=733>
##contig=<ID=uce-968_placidochromis_ornatus_1,length=769>
##contig=<ID=uce-48_placidochromis_ornatus_1,length=663>
##contig=<ID=uce-188_placidochromis_ornatus_1,length=838>
##contig=<ID=uce-78_placidochromis_ornatus_1,length=947>
##contig=<ID=uce-699_placidochromis_ornatus_1,length=770>
##contig=<ID=uce-535_placidochromis_ornatus_1,length=886>
##contig=<ID=uce-411_placidochromis_ornatus_1,length=763>
##contig=<ID=uce-348_placidochromis_ornatus_1,length=726>
##contig=<ID=uce-966_placidochromis_ornatus_1,length=921>
##contig=<ID=uce-640_placidochromis_ornatus_1,length=1056>
##contig=<ID=uce-82_placidochromis_ornatus_1,length=897>
##contig=<ID=uce-302_placidochromis_ornatus_1,length=787>
##contig=<ID=uce-274_placidochromis_ornatus_1,length=738>
##contig=<ID=uce-785_placidochromis_ornatus_1,length=969>
##contig=<ID=uce-1228_placidochromis_ornatus_1,length=898>
##contig=<ID=uce-361_placidochromis_ornatus_1,length=711>
##contig=<ID=uce-127_placidochromis_ornatus_1,length=785>
##contig=<ID=uce-14_placidochromis_ornatus_1,length=718>
##contig=<ID=uce-1117_placidochromis_ornatus_1,length=871>
##contig=<ID=uce-413_placidochromis_ornatus_1,length=570>
##contig=<ID=uce-1246_placidochromis_ornatus_1,length=1084>
##contig=<ID=uce-906_placidochromis_ornatus_1,length=533>
##contig=<ID=uce-671_placidochromis_ornatus_1,length=685>
##contig=<ID=uce-377_placidochromis_ornatus_1,length=763>
##contig=<ID=uce-253_placidochromis_ornatus_1,length=688>
##contig=<ID=uce-980_placidochromis_ornatus_1,length=1045>
##contig=<ID=uce-38_placidochromis_ornatus_1,length=832>
##contig=<ID=uce-833_placidochromis_ornatus_1,length=897>
##contig=<ID=uce-367_placidochromis_ornatus_1,length=960>
##contig=<ID=uce-325_placidochromis_ornatus_1,length=917>
##contig=<ID=uce-869_placidochromis_ornatus_1,length=861>
##contig=<ID=uce-990_placidochromis_ornatus_1,length=898>
##contig=<ID=uce-864_placidochromis_ornatus_1,length=1032>
##contig=<ID=uce-110_placidochromis_ornatus_1,length=576>
##contig=<ID=uce-924_placidochromis_ornatus_1,length=796>
##contig=<ID=uce-938_placidochromis_ornatus_1,length=513>
##contig=<ID=uce-107_placidochromis_ornatus_1,length=664>
##contig=<ID=uce-1173_placidochromis_ornatus_1,length=781>
##contig=<ID=uce-47_placidochromis_ornatus_1,length=873>
##contig=<ID=uce-90_placidochromis_ornatus_1,length=776>
##contig=<ID=uce-316_placidochromis_ornatus_1,length=851>
##contig=<ID=uce-242_placidochromis_ornatus_1,length=722>
##contig=<ID=uce-1062_placidochromis_ornatus_1,length=749>
##contig=<ID=uce-693_placidochromis_ornatus_1,length=675>
##contig=<ID=uce-641_placidochromis_ornatus_1,length=834>
##contig=<ID=uce-832_placidochromis_ornatus_1,length=782>
##contig=<ID=uce-650_placidochromis_ornatus_1,length=786>
##contig=<ID=uce-209_placidochromis_ornatus_1,length=651>
##contig=<ID=uce-719_placidochromis_ornatus_1,length=692>
##contig=<ID=uce-908_placidochromis_ornatus_1,length=785>
##contig=<ID=uce-1274_placidochromis_ornatus_1,length=715>
##contig=<ID=uce-416_placidochromis_ornatus_1,length=737>
##contig=<ID=uce-516_placidochromis_ornatus_1,length=847>
##contig=<ID=uce-530_placidochromis_ornatus_1,length=783>
##contig=<ID=uce-829_placidochromis_ornatus_1,length=738>
##contig=<ID=uce-983_placidochromis_ornatus_1,length=916>
##contig=<ID=uce-540_placidochromis_ornatus_1,length=968>
##contig=<ID=uce-231_placidochromis_ornatus_1,length=894>
##contig=<ID=uce-141_placidochromis_ornatus_1,length=867>
##contig=<ID=uce-8_placidochromis_ornatus_1,length=917>
##contig=<ID=uce-521_placidochromis_ornatus_1,length=698>
##contig=<ID=uce-3_placidochromis_ornatus_1,length=882>
##contig=<ID=uce-124_placidochromis_ornatus_1,length=755>
##contig=<ID=uce-973_placidochromis_ornatus_1,length=761>
##contig=<ID=uce-105_placidochromis_ornatus_1,length=935>
##contig=<ID=uce-93_placidochromis_ornatus_1,length=470>
##contig=<ID=uce-1288_placidochromis_ornatus_1,length=717>
##contig=<ID=uce-335_placidochromis_ornatus_1,length=789>
##contig=<ID=uce-1106_placidochromis_ornatus_1,length=723>
##contig=<ID=uce-953_placidochromis_ornatus_1,length=846>
##contig=<ID=uce-460_placidochromis_ornatus_1,length=870>
##contig=<ID=uce-106_placidochromis_ornatus_1,length=733>
##contig=<ID=uce-793_placidochromis_ornatus_1,length=865>
##contig=<ID=uce-57_placidochromis_ornatus_1,length=626>
##contig=<ID=uce-221_placidochromis_ornatus_1,length=779>
##contig=<ID=uce-388_placidochromis_ornatus_1,length=723>
##contig=<ID=uce-279_placidochromis_ornatus_1,length=879>
##contig=<ID=uce-446_placidochromis_ornatus_1,length=738>
##contig=<ID=uce-674_placidochromis_ornatus_1,length=799>
##contig=<ID=uce-1144_placidochromis_ornatus_1,length=619>
##contig=<ID=uce-806_placidochromis_ornatus_1,length=710>
##contig=<ID=uce-1314_placidochromis_ornatus_1,length=749>
##contig=<ID=uce-656_placidochromis_ornatus_1,length=772>
##contig=<ID=uce-1296_placidochromis_ornatus_1,length=762>
##contig=<ID=uce-601_placidochromis_ornatus_1,length=796>
##contig=<ID=uce-1257_placidochromis_ornatus_1,length=824>
##contig=<ID=uce-400_placidochromis_ornatus_1,length=804>
##contig=<ID=uce-363_placidochromis_ornatus_1,length=891>
##contig=<ID=uce-181_placidochromis_ornatus_1,length=832>
##contig=<ID=uce-1094_placidochromis_ornatus_1,length=731>
##contig=<ID=uce-713_placidochromis_ornatus_1,length=794>
##contig=<ID=uce-262_placidochromis_ornatus_1,length=1155>
##contig=<ID=uce-323_placidochromis_ornatus_1,length=750>
##contig=<ID=uce-1249_placidochromis_ornatus_1,length=628>
##contig=<ID=uce-299_placidochromis_ornatus_1,length=750>
##contig=<ID=uce-309_placidochromis_ornatus_1,length=634>
##contig=<ID=uce-960_placidochromis_ornatus_1,length=745>
##contig=<ID=uce-943_placidochromis_ornatus_1,length=735>
##contig=<ID=uce-1204_placidochromis_ornatus_1,length=773>
##contig=<ID=uce-21_placidochromis_ornatus_1,length=823>
##contig=<ID=uce-151_placidochromis_ornatus_1,length=772>
##contig=<ID=uce-499_placidochromis_ornatus_1,length=1055>
##contig=<ID=uce-1046_placidochromis_ornatus_1,length=867>
##contig=<ID=uce-157_placidochromis_ornatus_1,length=836>
##contig=<ID=uce-147_placidochromis_ornatus_1,length=762>
##contig=<ID=uce-722_placidochromis_ornatus_1,length=805>
##contig=<ID=uce-534_placidochromis_ornatus_1,length=593>
##contig=<ID=uce-449_placidochromis_ornatus_1,length=1038>
##contig=<ID=uce-222_placidochromis_ornatus_1,length=702>
##contig=<ID=uce-155_placidochromis_ornatus_1,length=718>
##contig=<ID=uce-1272_placidochromis_ornatus_1,length=649>
##contig=<ID=uce-332_placidochromis_ornatus_1,length=983>
##contig=<ID=uce-15_placidochromis_ornatus_1,length=695>
##contig=<ID=uce-167_placidochromis_ornatus_1,length=763>
##contig=<ID=uce-89_placidochromis_ornatus_1,length=1029>
##contig=<ID=uce-205_placidochromis_ornatus_1,length=722>
##contig=<ID=uce-321_placidochromis_ornatus_1,length=748>
##contig=<ID=uce-690_placidochromis_ornatus_1,length=740>
##contig=<ID=uce-619_placidochromis_ornatus_1,length=755>
##contig=<ID=uce-304_placidochromis_ornatus_1,length=790>
##contig=<ID=uce-175_placidochromis_ornatus_1,length=746>
##contig=<ID=uce-802_placidochromis_ornatus_1,length=894>
##contig=<ID=uce-286_placidochromis_ornatus_1,length=790>
##contig=<ID=uce-784_placidochromis_ornatus_1,length=690>
##contig=<ID=uce-227_placidochromis_ornatus_1,length=634>
##contig=<ID=uce-757_placidochromis_ornatus_1,length=794>
##contig=<ID=uce-703_placidochromis_ornatus_1,length=730>
##contig=<ID=uce-345_placidochromis_ornatus_1,length=803>
##contig=<ID=uce-154_placidochromis_ornatus_1,length=495>
##contig=<ID=uce-1223_placidochromis_ornatus_1,length=712>
##contig=<ID=uce-1080_placidochromis_ornatus_1,length=1071>
##contig=<ID=uce-592_placidochromis_ornatus_1,length=628>
##contig=<ID=uce-168_placidochromis_ornatus_1,length=699>
##contig=<ID=uce-216_placidochromis_ornatus_1,length=661>
##contig=<ID=uce-754_placidochromis_ornatus_1,length=934>
##contig=<ID=uce-891_placidochromis_ornatus_1,length=1200>
##contig=<ID=uce-994_placidochromis_ornatus_1,length=584>
##contig=<ID=uce-366_placidochromis_ornatus_1,length=797>
##contig=<ID=uce-99_placidochromis_ornatus_1,length=718>
##contig=<ID=uce-1219_placidochromis_ornatus_1,length=691>
##contig=<ID=uce-552_placidochromis_ornatus_1,length=805>
##contig=<ID=uce-588_placidochromis_ornatus_1,length=517>
##contig=<ID=uce-605_placidochromis_ornatus_1,length=517>
##contig=<ID=uce-919_placidochromis_ornatus_1,length=647>
##contig=<ID=uce-159_placidochromis_ornatus_1,length=813>
##contig=<ID=uce-333_placidochromis_ornatus_1,length=729>
##contig=<ID=uce-192_placidochromis_ornatus_1,length=878>
##contig=<ID=uce-1087_placidochromis_ornatus_1,length=898>
##contig=<ID=uce-815_placidochromis_ornatus_1,length=961>
##contig=<ID=uce-581_placidochromis_ornatus_1,length=840>
##contig=<ID=uce-1092_placidochromis_ornatus_1,length=913>
##contig=<ID=uce-351_placidochromis_ornatus_1,length=839>
##contig=<ID=uce-1035_placidochromis_ornatus_1,length=764>
##contig=<ID=uce-600_placidochromis_ornatus_1,length=1140>
##contig=<ID=uce-999_placidochromis_ornatus_1,length=1082>
##contig=<ID=uce-1216_placidochromis_ornatus_1,length=842>
##contig=<ID=uce-1335_placidochromis_ornatus_1,length=638>
##contig=<ID=uce-899_placidochromis_ornatus_1,length=765>
##contig=<ID=uce-556_placidochromis_ornatus_1,length=848>
##contig=<ID=uce-1122_placidochromis_ornatus_1,length=820>
##contig=<ID=uce-724_placidochromis_ornatus_1,length=784>
##contig=<ID=uce-1299_placidochromis_ornatus_1,length=690>
##contig=<ID=uce-173_placidochromis_ornatus_1,length=825>
##contig=<ID=uce-961_placidochromis_ornatus_1,length=512>
##contig=<ID=uce-25_placidochromis_ornatus_1,length=720>
##contig=<ID=uce-525_placidochromis_ornatus_1,length=534>
##contig=<ID=uce-901_placidochromis_ornatus_1,length=539>
##contig=<ID=uce-187_placidochromis_ornatus_1,length=627>
##contig=<ID=uce-129_placidochromis_ornatus_1,length=816>
##contig=<ID=uce-1329_placidochromis_ornatus_1,length=783>
##contig=<ID=uce-548_placidochromis_ornatus_1,length=634>
##contig=<ID=uce-496_placidochromis_ornatus_1,length=743>
##contig=<ID=uce-468_placidochromis_ornatus_1,length=1092>
##contig=<ID=uce-472_placidochromis_ornatus_1,length=893>
##contig=<ID=uce-584_placidochromis_ornatus_1,length=687>
##contig=<ID=uce-1266_placidochromis_ornatus_1,length=813>
##contig=<ID=uce-427_placidochromis_ornatus_1,length=582>
##contig=<ID=uce-626_placidochromis_ornatus_1,length=839>
##contig=<ID=uce-1323_placidochromis_ornatus_1,length=943>
##contig=<ID=uce-816_placidochromis_ornatus_1,length=874>
##contig=<ID=uce-523_placidochromis_ornatus_1,length=689>
##contig=<ID=uce-1024_placidochromis_ornatus_1,length=755>
##contig=<ID=uce-550_placidochromis_ornatus_1,length=893>
##contig=<ID=uce-280_placidochromis_ornatus_1,length=613>
##contig=<ID=uce-1175_placidochromis_ornatus_1,length=837>
##contig=<ID=uce-1292_placidochromis_ornatus_1,length=640>
##contig=<ID=uce-692_placidochromis_ornatus_1,length=841>
##contig=<ID=uce-907_placidochromis_ornatus_1,length=776>
##contig=<ID=uce-965_placidochromis_ornatus_1,length=714>
##contig=<ID=uce-1212_placidochromis_ornatus_1,length=720>
##contig=<ID=uce-781_placidochromis_ornatus_1,length=906>
##contig=<ID=uce-383_placidochromis_ornatus_1,length=858>
##contig=<ID=uce-655_placidochromis_ornatus_1,length=747>
##contig=<ID=uce-278_placidochromis_ornatus_1,length=855>
##contig=<ID=uce-301_placidochromis_ornatus_1,length=919>
##contig=<ID=uce-688_placidochromis_ornatus_1,length=252>
##contig=<ID=uce-797_placidochromis_ornatus_1,length=558>
##contig=<ID=uce-558_placidochromis_ornatus_1,length=584>
##contig=<ID=uce-201_placidochromis_ornatus_1,length=961>
##contig=<ID=uce-1279_placidochromis_ornatus_1,length=844>
##contig=<ID=uce-1020_placidochromis_ornatus_1,length=750>
##contig=<ID=uce-232_placidochromis_ornatus_1,length=653>
##contig=<ID=uce-1136_placidochromis_ornatus_1,length=706>
##contig=<ID=uce-136_placidochromis_ornatus_1,length=878>
##contig=<ID=uce-648_placidochromis_ornatus_1,length=700>
##contig=<ID=uce-283_placidochromis_ornatus_1,length=640>
##contig=<ID=uce-751_placidochromis_ornatus_1,length=733>
##contig=<ID=uce-482_placidochromis_ornatus_1,length=877>
##contig=<ID=uce-414_placidochromis_ornatus_1,length=799>
##contig=<ID=uce-682_placidochromis_ornatus_1,length=777>
##contig=<ID=uce-1073_placidochromis_ornatus_1,length=849>
##contig=<ID=uce-843_placidochromis_ornatus_1,length=351>
##contig=<ID=uce-576_placidochromis_ornatus_1,length=826>
##contig=<ID=uce-1196_placidochromis_ornatus_1,length=845>
##contig=<ID=uce-32_placidochromis_ornatus_1,length=938>
##contig=<ID=uce-374_placidochromis_ornatus_1,length=690>
##contig=<ID=uce-697_placidochromis_ornatus_1,length=790>
##contig=<ID=uce-1061_placidochromis_ornatus_1,length=696>
##contig=<ID=uce-430_placidochromis_ornatus_1,length=784>
##contig=<ID=uce-1267_placidochromis_ornatus_1,length=873>
##contig=<ID=uce-466_placidochromis_ornatus_1,length=851>
##contig=<ID=uce-918_placidochromis_ornatus_1,length=726>
##contig=<ID=uce-447_placidochromis_ornatus_1,length=505>
##contig=<ID=uce-1334_placidochromis_ornatus_1,length=689>
##contig=<ID=uce-282_placidochromis_ornatus_1,length=628>
##contig=<ID=uce-420_placidochromis_ornatus_1,length=730>
##contig=<ID=uce-1142_placidochromis_ornatus_1,length=884>
##contig=<ID=uce-1244_placidochromis_ornatus_1,length=784>
##contig=<ID=uce-874_placidochromis_ornatus_1,length=651>
##contig=<ID=uce-1148_placidochromis_ornatus_1,length=839>
##contig=<ID=uce-567_placidochromis_ornatus_1,length=702>
##contig=<ID=uce-404_placidochromis_ornatus_1,length=837>
##contig=<ID=uce-763_placidochromis_ornatus_1,length=812>
##contig=<ID=uce-255_placidochromis_ornatus_1,length=822>
##contig=<ID=uce-651_placidochromis_ornatus_1,length=610>
##contig=<ID=uce-917_placidochromis_ornatus_1,length=682>
##contig=<ID=uce-206_placidochromis_ornatus_1,length=697>
##contig=<ID=uce-59_placidochromis_ornatus_1,length=517>
##contig=<ID=uce-395_placidochromis_ornatus_1,length=709>
##contig=<ID=uce-750_placidochromis_ornatus_1,length=740>
##contig=<ID=uce-963_placidochromis_ornatus_1,length=825>
##contig=<ID=uce-44_placidochromis_ornatus_1,length=614>
##contig=<ID=uce-73_placidochromis_ornatus_1,length=688>
##contig=<ID=uce-837_placidochromis_ornatus_1,length=986>
##contig=<ID=uce-1176_placidochromis_ornatus_1,length=824>
##contig=<ID=uce-305_placidochromis_ornatus_1,length=641>
##contig=<ID=uce-295_placidochromis_ornatus_1,length=617>
##contig=<ID=uce-1139_placidochromis_ornatus_1,length=776>
##contig=<ID=uce-500_placidochromis_ornatus_1,length=714>
##contig=<ID=uce-761_placidochromis_ornatus_1,length=753>
##contig=<ID=uce-1264_placidochromis_ornatus_1,length=823>
##contig=<ID=uce-925_placidochromis_ornatus_1,length=824>
##contig=<ID=uce-1074_placidochromis_ornatus_1,length=827>
##contig=<ID=uce-769_placidochromis_ornatus_1,length=943>
##contig=<ID=uce-518_placidochromis_ornatus_1,length=687>
##contig=<ID=uce-310_placidochromis_ornatus_1,length=940>
##contig=<ID=uce-909_placidochromis_ornatus_1,length=774>
##contig=<ID=uce-368_placidochromis_ornatus_1,length=850>
##contig=<ID=uce-138_placidochromis_ornatus_1,length=714>
##contig=<ID=uce-501_placidochromis_ornatus_1,length=714>
##contig=<ID=uce-796_placidochromis_ornatus_1,length=785>
##contig=<ID=uce-745_placidochromis_ornatus_1,length=783>
##contig=<ID=uce-1189_placidochromis_ornatus_1,length=623>
##contig=<ID=uce-735_placidochromis_ornatus_1,length=505>
##contig=<ID=uce-183_placidochromis_ornatus_1,length=786>
##contig=<ID=uce-1027_placidochromis_ornatus_1,length=785>
##contig=<ID=uce-1110_placidochromis_ornatus_1,length=669>
##contig=<ID=uce-196_placidochromis_ornatus_1,length=708>
##contig=<ID=uce-911_placidochromis_ornatus_1,length=721>
##contig=<ID=uce-86_placidochromis_ornatus_1,length=707>
##contig=<ID=uce-946_placidochromis_ornatus_1,length=751>
##contig=<ID=uce-1280_placidochromis_ornatus_1,length=700>
##contig=<ID=uce-670_placidochromis_ornatus_1,length=677>
##contig=<ID=uce-614_placidochromis_ornatus_1,length=714>
##contig=<ID=uce-667_placidochromis_ornatus_1,length=853>
##contig=<ID=uce-4_placidochromis_ornatus_1,length=1262>
##contig=<ID=uce-885_placidochromis_ornatus_1,length=610>
##contig=<ID=uce-1283_placidochromis_ornatus_1,length=718>
##contig=<ID=uce-634_placidochromis_ornatus_1,length=743>
##contig=<ID=uce-570_placidochromis_ornatus_1,length=749>
##contig=<ID=uce-1256_placidochromis_ornatus_1,length=752>
##contig=<ID=uce-239_placidochromis_ornatus_1,length=721>
##contig=<ID=uce-84_placidochromis_ornatus_1,length=646>
##contig=<ID=uce-258_placidochromis_ornatus_1,length=841>
##contig=<ID=uce-877_placidochromis_ornatus_1,length=774>
##contig=<ID=uce-77_placidochromis_ornatus_1,length=614>
##contig=<ID=uce-1168_placidochromis_ornatus_1,length=583>
##contig=<ID=uce-452_placidochromis_ornatus_1,length=780>
##contig=<ID=uce-1030_placidochromis_ornatus_1,length=597>
##contig=<ID=uce-1301_placidochromis_ornatus_1,length=681>
##contig=<ID=uce-524_placidochromis_ornatus_1,length=756>
##contig=<ID=uce-1152_placidochromis_ornatus_1,length=698>
##contig=<ID=uce-442_placidochromis_ornatus_1,length=740>
##contig=<ID=uce-753_placidochromis_ornatus_1,length=460>
##contig=<ID=uce-1076_placidochromis_ornatus_1,length=694>
##contig=<ID=uce-541_placidochromis_ornatus_1,length=753>
##contig=<ID=uce-1273_placidochromis_ornatus_1,length=725>
##contig=<ID=uce-1229_placidochromis_ornatus_1,length=575>
##contig=<ID=uce-1237_placidochromis_ornatus_1,length=682>
##contig=<ID=uce-1091_placidochromis_ornatus_1,length=632>
##contig=<ID=uce-1328_placidochromis_ornatus_1,length=732>
##contig=<ID=uce-777_placidochromis_ornatus_1,length=692>
##contig=<ID=uce-878_placidochromis_ornatus_1,length=704>
##contig=<ID=uce-6_placidochromis_ornatus_1,length=617>
##contig=<ID=uce-590_placidochromis_ornatus_1,length=750>
##contig=<ID=uce-1281_placidochromis_ornatus_1,length=811>
##contig=<ID=uce-615_placidochromis_ornatus_1,length=676>
##contig=<ID=uce-805_placidochromis_ornatus_1,length=584>
##contig=<ID=uce-1120_placidochromis_ornatus_1,length=822>
##contig=<ID=uce-1287_placidochromis_ornatus_1,length=470>
##contig=<ID=uce-134_placidochromis_ornatus_1,length=602>
##contig=<ID=uce-951_placidochromis_ornatus_1,length=751>
##contig=<ID=uce-638_placidochromis_ornatus_1,length=576>
##contig=<ID=uce-1241_placidochromis_ornatus_1,length=871>
##contig=<ID=uce-465_placidochromis_ornatus_1,length=801>
##contig=<ID=uce-131_placidochromis_ornatus_1,length=766>
##contig=<ID=uce-1063_placidochromis_ornatus_1,length=803>
##contig=<ID=uce-364_placidochromis_ornatus_1,length=436>
##contig=<ID=uce-871_placidochromis_ornatus_1,length=722>
##contig=<ID=uce-511_placidochromis_ornatus_1,length=603>
##contig=<ID=uce-629_placidochromis_ornatus_1,length=572>
##contig=<ID=uce-433_placidochromis_ornatus_1,length=585>
##contig=<ID=uce-1312_placidochromis_ornatus_1,length=877>
##contig=<ID=uce-268_placidochromis_ornatus_1,length=729>
##contig=<ID=uce-344_placidochromis_ornatus_1,length=648>
##contig=<ID=uce-1105_placidochromis_ornatus_1,length=721>
##contig=<ID=uce-28_placidochromis_ornatus_1,length=934>
##contig=<ID=uce-1271_placidochromis_ornatus_1,length=746>
##contig=<ID=uce-1185_placidochromis_ornatus_1,length=728>
##contig=<ID=uce-174_placidochromis_ornatus_1,length=856>
##contig=<ID=uce-892_placidochromis_ornatus_1,length=667>
##contig=<ID=uce-672_placidochromis_ornatus_1,length=567>
##contig=<ID=uce-43_placidochromis_ornatus_1,length=677>
##contig=<ID=uce-407_placidochromis_ornatus_1,length=743>
##contig=<ID=uce-453_placidochromis_ornatus_1,length=847>
##contig=<ID=uce-470_placidochromis_ornatus_1,length=653>
##contig=<ID=uce-185_placidochromis_ornatus_1,length=590>
##contig=<ID=uce-1001_placidochromis_ornatus_1,length=777>
##contig=<ID=uce-1111_placidochromis_ornatus_1,length=524>
##contig=<ID=uce-1337_placidochromis_ornatus_1,length=623>
##contig=<ID=uce-165_placidochromis_ornatus_1,length=704>
##contig=<ID=uce-738_placidochromis_ornatus_1,length=632>
##contig=<ID=uce-974_placidochromis_ornatus_1,length=772>
##contig=<ID=uce-1096_placidochromis_ornatus_1,length=581>
##contig=<ID=uce-554_placidochromis_ornatus_1,length=688>
##contig=<ID=uce-814_placidochromis_ornatus_1,length=669>
##contig=<ID=uce-542_placidochromis_ornatus_1,length=714>
##contig=<ID=uce-438_placidochromis_ornatus_1,length=741>
##contig=<ID=uce-691_placidochromis_ornatus_1,length=860>
##contig=<ID=uce-586_placidochromis_ornatus_1,length=659>
##contig=<ID=uce-810_placidochromis_ornatus_1,length=622>
##contig=<ID=uce-391_placidochromis_ornatus_1,length=495>
##contig=<ID=uce-972_placidochromis_ornatus_1,length=670>
##contig=<ID=uce-812_placidochromis_ornatus_1,length=822>
##contig=<ID=uce-718_placidochromis_ornatus_1,length=608>
##contig=<ID=uce-1214_placidochromis_ornatus_1,length=564>
##contig=<ID=uce-386_placidochromis_ornatus_1,length=746>
##contig=<ID=uce-200_placidochromis_ornatus_1,length=739>
##contig=<ID=uce-677_placidochromis_ornatus_1,length=784>
##contig=<ID=uce-996_placidochromis_ornatus_1,length=616>
##contig=<ID=uce-1172_placidochromis_ornatus_1,length=684>
##contig=<ID=uce-248_placidochromis_ornatus_1,length=826>
##contig=<ID=uce-150_placidochromis_ornatus_1,length=703>
##contig=<ID=uce-132_placidochromis_ornatus_1,length=725>
##contig=<ID=uce-762_placidochromis_ornatus_1,length=551>
##contig=<ID=uce-437_placidochromis_ornatus_1,length=598>
##contig=<ID=uce-770_placidochromis_ornatus_1,length=770>
##contig=<ID=uce-720_placidochromis_ornatus_1,length=581>
##contig=<ID=uce-1277_placidochromis_ornatus_1,length=533>
##contig=<ID=uce-497_placidochromis_ornatus_1,length=815>
##contig=<ID=uce-867_placidochromis_ornatus_1,length=768>
##contig=<ID=uce-1165_placidochromis_ornatus_1,length=701>
##contig=<ID=uce-271_placidochromis_ornatus_1,length=698>
##contig=<ID=uce-195_placidochromis_ornatus_1,length=775>
##contig=<ID=uce-679_placidochromis_ornatus_1,length=665>
##contig=<ID=uce-74_placidochromis_ornatus_1,length=819>
##contig=<ID=uce-571_placidochromis_ornatus_1,length=771>
##contig=<ID=uce-1298_placidochromis_ornatus_1,length=558>
##contig=<ID=uce-1240_placidochromis_ornatus_1,length=449>
##contig=<ID=uce-64_placidochromis_ornatus_1,length=581>
##contig=<ID=uce-945_placidochromis_ornatus_1,length=621>
##contig=<ID=uce-218_placidochromis_ornatus_1,length=590>
##contig=<ID=uce-492_placidochromis_ornatus_1,length=766>
##contig=<ID=uce-13_placidochromis_ornatus_1,length=825>
##contig=<ID=uce-1160_placidochromis_ornatus_1,length=656>
##contig=<ID=uce-1121_placidochromis_ornatus_1,length=583>
##contig=<ID=uce-473_placidochromis_ornatus_1,length=723>
##contig=<ID=uce-478_placidochromis_ornatus_1,length=631>
##contig=<ID=uce-1095_placidochromis_ornatus_1,length=650>
##contig=<ID=uce-642_placidochromis_ornatus_1,length=583>
##contig=<ID=uce-128_placidochromis_ornatus_1,length=593>
##contig=<ID=uce-476_placidochromis_ornatus_1,length=699>
##contig=<ID=uce-111_placidochromis_ornatus_1,length=576>
##contig=<ID=uce-357_placidochromis_ornatus_1,length=487>
##contig=<ID=uce-510_placidochromis_ornatus_1,length=424>
##contig=<ID=uce-314_placidochromis_ornatus_1,length=645>
##contig=<ID=uce-417_placidochromis_ornatus_1,length=856>
##contig=<ID=uce-835_placidochromis_ornatus_1,length=676>
##contig=<ID=uce-9_placidochromis_ornatus_1,length=656>
##contig=<ID=uce-41_placidochromis_ornatus_1,length=700>
##contig=<ID=uce-1157_placidochromis_ornatus_1,length=550>
##contig=<ID=uce-883_placidochromis_ornatus_1,length=863>
##contig=<ID=uce-1178_placidochromis_ornatus_1,length=506>
##contig=<ID=uce-243_placidochromis_ornatus_1,length=402>
##contig=<ID=uce-247_placidochromis_ornatus_1,length=644>
##contig=<ID=uce-747_placidochromis_ornatus_1,length=555>
##contig=<ID=uce-1107_placidochromis_ornatus_1,length=513>
##contig=<ID=uce-343_placidochromis_ornatus_1,length=584>
##contig=<ID=uce-123_placidochromis_ornatus_1,length=635>
##reference=file:///home/jimmyzheng/MALAWI_ALL_RUNS/taxon-sets/fatlip/reference/pla-orn-1.fasta
#CHROM	POS	ID	REF	ALT	QUAL	FILTER	INFO	FORMAT	AriChr	AstBur	AulStu	CapEuc	CheEuc_1	CheEuc_2	CheEuc_3	CheRho	CyrMoo	DocEve	FosRos	HemOxy	LabFul	LabTre	LicAcu	MarMola	MelAur	MylAna	MylEpi	NimLin	NimLiv	NimPol	NyaPro	OtoHet	OtoLit	OtoNit	OtoPic	PlaEle	PlaMbeLib	PlaMil_1	PlaMil_2	PlaMil_3	PlaMil_4	PlaMil_5	PlaOrn_1	PlaOrn_2	PlaOrn_3	PlaOrn_4	PseCra	PseFla	PunPun	RhaLon	SimBab	StiWoo	StiWoo.1	TaeFur	TaePre_1	TaePre_2	TyrNig
1	391	uce-158_placidochromis_ornatus_1	A	T	218.26	PASS	.	GT:AD:DP:GQ:PL	0/0:33,0:33:72:0,72,977	0/0:17,0:17:36:0,36,495	0/0:19,0:19:48:0,48,637	0/0:16,0:16:33:0,33,446	0/0:39,0:39:78:0,78,1062	0/0:43,0:43:93:0,93,1240	0/0:16,0:16:39:0,39,534	0/0:22,0:22:54:0,54,701	0/0:12,0:12:27:0,27,358	0/0:25,0:25:54:0,54,731	0/0:10,0:10:21:0,21,294	0/0:25,0:25:60:0,60,795	0/0:25,0:25:63:0,63,839	0/0:20,0:20:51:0,51,694	0/0:36,1:37:81:0,81,1089	0/0:38,0:38:90:0,90,1203	0/0:17,0:17:42:0,42,543	0/0:21,0:21:42:0,42,563	0/0:33,0:33:75:0,75,990	0/0:29,0:29:54:0,54,754	0/0:24,0:24:51:0,51,684	0/0:26,0:26:60:0,60,789	0/0:35,0:35:78:0,78,1046	0/0:18,0:18:39:0,39,523	0/0:17,0:17:39:0,39,535	0/0:29,0:29:69:0,69,909	0/0:13,0:13:33:0,33,442	0/0:26,0:26:57:0,57,768	0/0:34,0:34:54:0,54,763	0/0:19,0:19:39:0,39,536	0/0:29,0:29:51:0,51,720	0/0:35,0:35:81:0,81,1080	0/0:25,0:25:60:0,60,793	0/0:9,0:9:18:0,18,250	0/0:43,0:43:75:0,75,1053	0/0:32,0:32:57:0,57,815	0/0:22,0:22:45:0,45,606	0/1:6,12:18:99:258,0,135	0/0:19,0:19:48:0,48,647	0/0:19,0:19:39:0,39,540	0/0:22,0:22:45:0,45,599	0/0:20,0:20:54:0,54,716	0/0:39,0:39:84:0,84,1142	0/0:28,0:28:51:0,51,709	0/0:18,0:18:45:0,45,614	0/0:47,0:47:99:0,102,1355	0/0:28,0:28:63:0,63,861	0/0:24,0:24:54:0,54,741	0/0:28,0:28:60:0,60,813
1	719	uce-1159_placidochromis_ornatus_1	G	A	53188.2	PASS	.	GT:AD:DP:GQ:PL	1/1:0,30:30:66:874,66,0	1/1:0,25:25:57:729,57,0	1/1:0,21:21:45:597,45,0	1/1:0,39:39:96:1264,96,0	1/1:0,34:34:90:1170,90,0	1/1:0,68:69:99:2079,160,0	1/1:0,18:18:45:597,45,0	1/1:0,27:27:72:928,72,0	1/1:0,36:37:87:1140,87,0	1/1:0,28:28:69:913,69,0	1/1:0,17:17:39:510,39,0	1/1:0,40:41:90:1203,90,0	1/1:0,18:18:45:590,45,0	1/1:0,31:31:69:891,69,0	1/1:0,56:56:99:1594,120,0	1/1:0,44:44:99:1443,111,0	1/1:0,20:20:54:705,54,0	1/1:0,57:57:99:1559,117,0	1/1:0,63:63:99:1839,138,0	1/1:0,74:74:99:2290,175,0	1/1:0,54:55:99:1570,117,0	1/1:0,25:25:63:830,63,0	1/1:0,82:82:99:2486,196,0	1/1:0,32:32:81:1057,81,0	1/1:0,12:12:33:423,33,0	1/1:0,39:40:99:1318,102,0	1/1:0,13:13:30:396,30,0	1/1:0,27:27:72:891,72,0	1/1:0,46:46:99:1475,111,0	1/1:0,45:45:99:1331,99,0	1/1:0,46:46:99:1442,111,0	1/1:0,46:46:99:1309,99,0	1/1:0,36:36:93:1219,93,0	1/1:0,15:15:36:473,36,0	0/1:45,45:90:99:1000,0,1197	1/1:0,51:51:99:1426,108,0	1/1:0,34:34:78:1042,78,0	1/1:0,44:44:93:1236,93,0	1/1:0,24:24:60:795,60,0	1/1:0,19:19:48:636,48,0	1/1:0,9:9:24:312,24,0	1/1:0,27:27:69:880,69,0	1/1:0,29:29:54:750,54,0	1/1:0,46:46:99:1412,108,0	1/1:0,19:19:48:625,48,0	1/1:0,51:51:99:1580,120,0	1/1:0,39:39:93:1212,93,0	1/1:0,16:16:33:420,33,0	1/1:0,22:22:60:767,60,0
1	320	uce-277_placidochromis_ornatus_1	A	G	7886.93	PASS	.	GT:AD:DP:GQ:PL	0/0:88,2:92:99:0,139,2337	1/1:0,87:87:99:2511,181,0	0/0:64,0:65:99:0,129,1724	0/0:99,0:99:99:0,211,2807	0/0:112,0:113:99:0,232,3093	0/0:127,2:129:99:0,208,3287	0/0:56,0:57:99:0,108,1472	0/0:76,0:76:99:0,156,2067	0/0:74,0:74:99:0,153,2050	0/0:56,0:57:99:0,114,1497	0/0:46,0:47:99:0,102,1371	0/0:102,0:103:99:0,208,2771	0/0:83,0:84:99:0,169,2212	0/0:54,0:55:99:0,108,1432	0/0:150,0:150:99:0,307,4075	0/0:170,0:170:99:0,322,4270	0/0:63,0:64:99:0,135,1741	0/0:127,0:127:99:0,259,3440	0/0:127,0:127:99:0,256,3490	0/0:172,0:172:99:0,349,4649	0/0:145,0:145:99:0,295,3978	0/0:67,0:68:99:0,138,1827	0/0:194,0:195:99:0,400,5351	0/0:37,0:37:78:0,78,1031	0/0:62,0:63:99:0,129,1735	0/0:76,0:76:99:0,157,2079	0/0:62,0:62:99:0,129,1744	0/0:57,0:57:99:0,111,1518	0/0:111,0:112:99:0,238,3184	0/0:104,0:104:99:0,199,2716	0/0:139,0:139:99:0,256,3530	0/0:138,0:138:99:0,274,3723	0/0:122,0:122:99:0,238,3267	0/0:85,0:86:99:0,153,2060	0/0:190,0:190:99:0,352,4894	0/0:155,2:157:99:0,271,4208	0/0:100,0:100:99:0,181,2495	0/0:98,0:98:99:0,190,2624	0/0:57,1:58:74:0,74,1469	0/0:79,0:80:99:0,153,2028	1/1:0,93:93:99:2693,196,0	0/0:66,0:67:99:0,126,1687	1/1:0,105:105:99:2796,202,0	0/0:98,0:99:99:0,181,2457	0/0:61,0:61:99:0,114,1517	0/0:126,0:128:99:0,262,3521	0/0:128,0:128:99:0,262,3545	0/0:41,0:42:87:0,87,1174	0/0:84,0:85:99:0,159,2094
1	359	uce-117_placidochromis_ornatus_1	T	C	1650.39	PASS	.	GT:AD:DP:GQ:PL	0/0:73,0:73:99:0,160,2174	0/0:60,0:60:99:0,123,1671	0/0:44,0:45:99:0,102,1387	0/0:99,0:99:99:0,202,2747	0/0:101,0:103:99:0,211,2872	0/0:103,0:103:99:0,226,3004	0/0:67,0:67:99:0,141,1945	0/0:88,0:88:99:0,181,2498	0/0:77,0:77:99:0,153,2088	0/0:70,0:70:99:0,153,2067	0/0:62,0:64:99:0,126,1738	0/0:91,0:91:99:0,181,2488	0/0:103,0:103:99:0,223,3047	0/0:56,0:56:99:0,129,1731	0/0:105,0:106:99:0,238,3208	0/0:110,0:111:99:0,250,3322	0/0:72,0:72:99:0,160,2190	0/0:121,0:121:99:0,250,3407	0/0:140,0:140:99:0,292,3979	0/0:110,0:110:99:0,241,3221	0/0:75,0:76:99:0,169,2282	0/0:78,0:78:99:0,172,2330	0/0:152,0:152:99:0,325,4413	0/0:55,0:55:99:0,111,1558	0/0:60,0:60:99:0,135,1753	0/0:60,0:60:99:0,132,1758	0/0:55,0:55:99:0,114,1533	0/0:94,0:94:99:0,193,2643	0/0:91,0:91:99:0,187,2564	0/0:113,0:114:99:0,220,3019	0/0:116,0:117:99:0,238,3259	0/0:127,0:127:99:0,262,3596	0/0:115,0:115:99:0,235,3168	0/0:65,0:65:99:0,123,1724	0/0:132,0:132:99:0,265,3648	0/0:145,0:145:99:0,292,4033	0/0:96,0:96:99:0,187,2592	0/0:108,0:109:99:0,223,3044	0/0:60,0:60:99:0,138,1857	0/0:69,0:69:99:0,144,1977	0/0:77,0:77:99:0,147,2065	0/0:83,0:83:99:0,181,2461	1/1:0,60:60:99:1710,123,0	0/0:67,0:67:99:0,141,1928	0/0:55,0:55:99:0,117,1621	0/0:126,0:126:99:0,256,3445	0/0:98,0:98:99:0,190,2605	0/0:41,0:41:93:0,93,1267	0/0:84,0:84:99:0,190,2553
1	79	uce-149_placidochromis_ornatus_1	G	C	8854.41	PASS	.	GT:AD:DP:GQ:PL	1/1:0,2:2:3:40,3,0	1/1:0,6:6:18:240,18,0	1/1:0,10:10:27:356,27,0	1/1:0,5:5:15:190,15,0	1/1:0,13:13:33:434,33,0	1/1:0,9:9:24:300,24,0	1/1:0,1:1:3:40,3,0	1/1:0,6:6:18:236,18,0	1/1:0,1:1:3:39,3,0	1/1:0,7:7:21:259,21,0	1/1:0,3:3:9:120,9,0	1/1:0,5:5:15:197,15,0	1/1:0,8:8:24:320,24,0	1/1:0,7:7:21:272,21,0	1/1:0,5:5:15:190,15,0	1/1:0,8:8:24:315,24,0	1/1:0,10:10:21:294,21,0	1/1:0,6:6:15:202,15,0	1/1:0,7:7:15:197,15,0	1/1:0,4:4:9:118,9,0	1/1:0,10:10:30:382,30,0	1/1:0,3:3:9:112,9,0	1/1:0,3:3:9:104,9,0	1/1:0,6:6:15:196,15,0	1/1:0,4:4:12:156,12,0	1/1:0,7:7:18:236,18,0	1/1:0,4:4:12:156,12,0	1/1:0,11:11:33:432,33,0	1/1:0,8:8:21:281,21,0	1/1:0,1:1:3:32,3,0	1/1:0,4:4:12:157,12,0	1/1:0,4:4:12:151,12,0	1/1:0,3:3:9:115,9,0	1/1:0,4:4:9:125,9,0	0/1:3,1:4:30:30,0,75	0/1:5,3:8:58:58,0,176	0/1:1,1:2:33:33,0,33	1/1:0,2:2:6:75,6,0	1/1:0,8:8:24:316,24,0	1/1:0,4:4:12:160,12,0	1/1:0,2:2:6:80,6,0	1/1:0,1:1:3:40,3,0	1/1:0,1:1:3:40,3,0	1/1:0,3:3:9:115,9,0	1/1:0,3:3:9:116,9,0	1/1:0,8:8:24:307,24,0	1/1:0,3:3:9:118,9,0	1/1:0,7:7:18:236,18,0	1/1:0,5:5:15:200,15,0
1	332	uce-767_placidochromis_ornatus_1	T	C	3731.58	PASS	.	GT:AD:DP:GQ:PL	0/0:94,0:94:99:0,199,2688	0/0:75,0:75:99:0,138,1912	0/0:41,0:42:93:0,93,1253	0/0:116,0:118:99:0,241,3149	0/0:97,0:98:99:0,187,2475	0/0:143,0:144:99:0,292,3862	0/0:68,0:71:99:0,156,2014	0/0:68,0:68:99:0,157,2089	0/0:73,0:74:99:0,147,2020	0/0:65,0:65:99:0,138,1847	0/0:68,0:68:99:0,144,1929	0/0:72,1:73:99:0,141,1910	1/1:0,64:64:99:1906,141,0	1/1:0,63:63:99:1914,141,0	0/0:172,0:173:99:0,361,4881	0/0:153,0:153:99:0,304,4060	0/0:86,0:86:99:0,181,2408	0/0:134,0:134:99:0,274,3626	0/0:174,0:174:99:0,337,4524	0/0:157,0:157:99:0,343,4578	0/0:139,0:139:99:0,268,3557	0/0:71,0:71:99:0,147,1945	0/0:190,0:191:99:0,379,5163	0/0:63,0:63:99:0,126,1684	0/0:57,0:57:99:0,105,1412	0/0:114,0:114:99:0,241,3150	0/0:65,0:65:99:0,141,1907	0/0:65,0:65:99:0,132,1803	0/0:117,0:117:99:0,220,2967	0/0:112,0:114:99:0,211,2886	0/0:131,0:131:99:0,259,3515	0/0:120,0:122:99:0,232,3164	0/0:118,0:118:99:0,241,3260	0/0:72,0:72:99:0,153,2062	0/0:187,0:189:99:0,382,5189	0/0:144,0:144:99:0,298,4001	0/0:76,0:76:99:0,157,2108	0/0:89,0:89:99:0,175,2325	0/0:68,0:70:99:0,141,1933	0/0:65,0:66:99:0,132,1784	0/0:45,0:45:93:0,93,1251	0/0:74,0:74:99:0,150,2024	0/0:64,0:64:99:0,126,1731	0/0:99,0:101:99:0,211,2789	0/0:74,0:74:99:0,159,2114	0/0:124,0:124:99:0,256,3432	0/0:113,0:113:99:0,235,3130	0/0:66,0:66:99:0,150,1984	0/0:110,0:112:99:0,217,2931
1	70	uce-979_placidochromis_ornatus_1	T	C	8118.15	PASS	.	GT:AD:DP:GQ:PL	1/1:0,7:7:21:272,21,0	1/1:0,6:6:18:236,18,0	1/1:0,5:5:15:192,15,0	0/1:4,1:5:21:21,0,128	1/1:0,6:6:12:154,12,0	1/1:0,8:8:21:272,21,0	1/1:0,5:5:15:200,15,0	1/1:0,5:5:15:200,15,0	1/1:0,3:3:9:115,9,0	1/1:0,7:7:18:245,18,0	1/1:0,5:5:15:192,15,0	0/1:5,2:7:58:58,0,176	1/1:0,7:7:15:205,15,0	1/1:0,3:3:9:120,9,0	1/1:0,11:11:33:432,33,0	0/0:4,0:4:9:0,9,118	1/1:0,9:9:27:360,27,0	1/1:0,7:7:21:259,21,0	1/1:0,9:9:24:310,24,0	1/1:0,6:6:15:190,15,0	1/1:0,4:4:12:157,12,0	1/1:0,4:4:12:156,12,0	1/1:0,9:9:27:344,27,0	0/0:8,0:8:24:0,24,293	1/1:0,4:4:12:156,12,0	0/1:5,6:11:99:193,0,160	1/1:1,2:3:6:80,6,0	0/0:15,0:15:36:0,36,490	1/1:0,12:12:36:465,36,0	0/1:5,1:6:21:21,0,142	1/1:0,6:6:12:163,12,0	1/1:0,6:6:18:236,18,0	1/1:0,5:5:15:187,15,0	1/1:0,8:8:24:303,24,0	0/1:7,1:8:18:18,0,220	1/1:0,6:6:18:233,18,0	0/1:2,1:3:30:30,0,70	0/1:3,4:7:97:105,0,97	1/1:0,4:4:12:152,12,0	1/1:0,4:4:12:160,12,0	1/1:0,2:2:6:80,6,0	1/1:0,4:4:12:156,12,0	1/1:0,2:2:6:80,6,0	0/1:7,1:8:15:15,0,236	0/0:2,0:2:6:0,6,80	1/1:0,5:5:12:163,12,0	1/1:0,8:8:21:266,21,0	0/1:2,2:4:68:68,0,68	1/1:0,7:7:21:268,21,0
1	375	uce-1167_placidochromis_ornatus_1	T	C	50832.5	PASS	.	GT:AD:DP:GQ:PL	0/0:84,0:84:99:0,181,2439	1/1:0,70:70:99:2044,147,0	1/1:0,61:61:99:1887,138,0	0/1:53,74:127:99:1791,0,1322	0/0:107,0:107:99:0,217,2923	0/0:123,0:124:99:0,274,3643	0/0:73,0:73:99:0,150,2030	0/0:58,0:58:99:0,123,1675	0/1:41,35:76:99:815,0,918	0/1:49,35:84:99:861,0,1178	0/0:62,0:62:99:0,117,1627	0/1:41,58:99:99:1468,0,925	0/0:85,0:86:99:0,184,2441	0/0:87,2:89:99:0,130,2323	0/1:72,57:129:99:1391,0,1754	0/1:73,68:141:99:1690,0,1541	1/1:0,75:75:99:2209,160,0	1/1:0,142:142:99:4144,304,0	0/1:77,89:166:99:2257,0,1811	0/0:139,1:140:99:0,238,3679	0/1:47,77:124:99:1903,0,986	0/0:79,0:79:99:0,159,2155	1/1:0,190:190:99:5276,391,0	1/1:0,62:62:99:1892,138,0	0/0:61,0:61:99:0,129,1737	0/0:101,0:101:99:0,208,2791	0/1:34,32:66:99:850,0,807	0/0:84,0:85:99:0,172,2328	0/1:37,52:89:99:1382,0,900	0/1:56,55:111:99:1266,0,1442	0/0:147,0:147:99:0,286,3923	0/0:109,0:109:99:0,220,2994	0/0:105,0:107:99:0,208,2824	0/0:49,3:52:15:0,15,1185	0/1:88,74:162:99:1704,0,2020	0/1:66,97:163:99:2527,0,1341	0/0:69,0:69:99:0,141,1891	0/0:91,0:91:99:0,196,2618	0/0:74,0:74:99:0,175,2294	0/0:61,0:61:99:0,141,1869	1/1:1,79:80:99:2337,135,0	0/0:91,0:91:99:0,202,2687	1/1:0,107:107:99:2951,211,0	0/0:101,0:101:99:0,217,2931	0/1:27,33:60:99:801,0,662	0/0:100,0:100:99:0,202,2731	1/1:0,176:176:99:5055,370,0	0/1:27,34:61:99:927,0,581	0/1:51,62:114:99:1643,0,1123
1	928	uce-920_placidochromis_ornatus_1	C	T	505.6	PASS	.	GT:AD:DP:GQ:PL	0/0:7,0:7:21:0,21,280	0/0:13,0:13:39:0,39,516	0/0:8,0:8:24:0,24,316	0/0:12,0:12:30:0,30,357	0/0:18,0:19:51:0,51,667	0/0:26,0:26:78:0,78,979	0/0:13,0:13:36:0,36,468	0/0:4,0:4:9:0,9,125	0/0:13,0:13:36:0,36,460	0/0:12,0:12:36:0,36,476	0/0:14,0:14:36:0,36,477	0/0:24,0:25:66:0,66,855	1/1:0,13:13:33:420,33,0	0/1:9,6:15:99:157,0,277	0/0:12,0:12:33:0,33,426	0/0:26,0:26:78:0,78,973	0/0:15,0:15:42:0,42,548	0/0:21,0:21:63:0,63,813	0/0:23,0:23:63:0,63,815	0/0:27,0:27:72:0,72,933	0/0:23,0:23:69:0,69,884	0/0:11,0:11:33:0,33,432	0/0:30,0:30:72:0,72,941	0/0:14,0:14:42:0,42,560	0/0:13,0:13:39:0,39,508	0/0:18,0:18:51:0,51,664	0/0:4,0:4:12:0,12,160	0/0:17,0:17:48:0,48,640	0/0:18,0:18:45:0,45,583	0/0:6,0:6:15:0,15,197	0/0:12,0:12:33:0,33,435	0/0:17,0:17:51:0,51,639	0/0:19,0:19:45:0,45,597	0/0:9,0:9:27:0,27,343	0/0:12,0:12:36:0,36,469	0/0:16,0:17:45:0,45,587	0/0:7,0:7:15:0,15,202	0/0:15,0:15:42:0,42,535	0/0:12,0:12:36:0,36,456	0/0:9,0:9:27:0,27,356	0/0:8,0:8:21:0,21,281	0/0:6,0:6:18:0,18,232	0/0:6,0:6:15:0,15,200	0/0:9,0:9:27:0,27,351	0/0:13,0:13:39:0,39,516	0/0:17,0:17:42:0,42,555	0/0:26,0:26:63:0,63,833	0/0:14,0:14:42:0,42,539	0/0:12,0:12:33:0,33,437
1	354	uce-1021_placidochromis_ornatus_1	G	A	3993.93	PASS	.	GT:AD:DP:GQ:PL	0/0:48,0:48:99:0,108,1468	0/0:42,0:43:96:0,96,1311	0/0:24,0:24:54:0,54,749	0/0:90,0:90:99:0,199,2668	0/0:97,0:97:99:0,217,2913	0/0:123,0:123:99:0,280,3754	0/0:40,0:40:96:0,96,1297	0/0:51,0:51:99:0,117,1574	0/0:51,0:52:99:0,105,1430	0/0:45,0:45:99:0,102,1401	0/0:38,0:39:93:0,93,1246	0/0:69,0:69:99:0,169,2217	1/1:0,40:40:99:1292,99,0	1/1:0,47:47:99:1405,105,0	0/0:136,0:136:99:0,310,4157	0/0:141,0:141:99:0,331,4416	0/0:52,0:52:99:0,108,1504	0/0:117,0:117:99:0,238,3211	0/0:108,0:108:99:0,241,3228	0/0:132,0:133:99:0,289,3920	0/0:118,0:118:99:0,262,3499	0/0:51,0:51:99:0,114,1555	0/0:170,0:170:99:0,370,4957	0/0:35,0:35:84:0,84,1136	0/0:30,0:30:69:0,69,928	0/0:76,0:76:99:0,166,2253	0/0:46,0:46:93:0,93,1295	0/0:59,0:59:99:0,132,1810	0/0:96,0:96:99:0,217,2922	0/0:101,0:101:99:0,220,2990	0/0:89,0:90:99:0,175,2406	0/0:107,0:107:99:0,229,3114	0/0:111,0:111:99:0,244,3316	0/0:40,0:40:84:0,84,1156	0/0:141,0:142:99:0,298,4076	0/0:119,0:119:99:0,241,3320	0/0:74,0:74:99:0,154,2109	0/0:83,0:83:99:0,160,2210	0/0:49,0:49:99:0,102,1411	1/1:0,47:47:99:1410,108,0	0/0:45,0:45:99:0,102,1409	0/0:56,0:56:99:0,126,1734	0/0:47,0:47:99:0,102,1400	0/0:79,0:79:99:0,166,2243	0/0:38,0:38:87:0,87,1181	0/0:122,0:122:99:0,271,3667	0/0:92,0:92:99:0,208,2781	0/0:35,0:35:84:0,84,1122	0/0:70,0:70:99:0,160,2192
1	589	uce-1004_placidochromis_ornatus_1	A	G	27059.4	PASS	.	GT:AD:DP:GQ:PL	1/1:0,12:12:33:428,33,0	1/1:0,17:17:48:645,48,0	1/1:0,7:7:18:236,18,0	1/1:0,21:21:63:806,63,0	1/1:0,12:12:36:465,36,0	1/1:0,15:15:42:556,42,0	1/1:0,11:12:33:428,33,0	1/1:0,15:15:45:574,45,0	1/1:0,7:7:21:269,21,0	1/1:0,14:14:36:442,36,0	1/1:0,11:11:33:440,33,0	1/1:0,18:18:51:648,51,0	1/1:0,19:19:57:748,57,0	1/1:0,14:14:42:547,42,0	1/1:0,27:27:81:1035,81,0	1/1:0,29:29:75:982,75,0	1/1:0,13:13:33:445,33,0	1/1:0,24:24:66:869,66,0	1/1:0,24:24:69:862,69,0	1/1:0,29:29:75:974,75,0	1/1:0,20:20:60:774,60,0	1/1:0,12:12:36:463,36,0	1/1:0,26:27:75:970,75,0	1/1:0,8:8:24:316,24,0	1/1:0,17:17:48:620,48,0	1/1:0,24:24:72:937,72,0	1/1:0,9:9:27:340,27,0	1/1:0,14:14:42:545,42,0	1/1:0,10:10:30:376,30,0	1/1:0,20:20:60:780,60,0	1/1:0,17:17:45:586,45,0	1/1:0,15:15:42:534,42,0	1/1:0,14:14:39:506,39,0	1/1:0,11:11:24:317,24,0	0/1:8,11:19:99:372,0,254	1/1:0,22:22:63:828,63,0	0/1:5,4:9:99:130,0,169	1/1:0,17:18:45:573,45,0	1/1:0,11:11:30:392,30,0	1/1:0,6:6:18:236,18,0	1/1:0,6:6:15:196,15,0	1/1:0,17:17:51:665,51,0	1/1:0,5:5:15:192,15,0	1/1:0,14:14:42:539,42,0	1/1:0,10:10:24:312,24,0	1/1:0,20:20:60:766,60,0	1/1:0,12:12:36:461,36,0	1/1:0,11:11:30:388,30,0	1/1:0,15:15:45:600,45,0
1	327	uce-623_placidochromis_ornatus_1	G	C	4003.97	PASS	.	GT:AD:DP:GQ:PL	0/0:61,0:62:99:0,126,1753	0/0:38,0:38:78:0,78,1075	0/0:46,0:46:96:0,96,1347	0/0:66,0:66:99:0,150,2002	0/0:72,0:72:99:0,160,2155	0/0:106,0:106:99:0,235,3124	0/0:49,0:49:99:0,105,1454	0/0:46,0:46:99:0,108,1461	0/0:57,0:57:99:0,123,1643	0/0:41,0:41:90:0,90,1245	0/0:39,0:39:87:0,87,1200	0/1:30,37:68:99:892,0,783	0/0:46,0:46:96:0,96,1330	0/0:50,0:50:99:0,102,1424	0/0:92,0:92:99:0,211,2779	0/0:114,0:114:99:0,238,3223	0/0:49,0:49:99:0,102,1418	0/0:97,0:98:99:0,217,2911	0/0:108,0:108:99:0,244,3277	0/0:93,0:93:99:0,202,2733	0/0:102,0:102:99:0,202,2725	0/1:16,37:53:99:1034,0,366	0/0:138,0:139:99:0,298,4061	0/0:38,0:38:84:0,84,1168	0/0:45,0:45:93:0,93,1303	0/0:57,0:57:99:0,120,1631	0/1:9,10:19:99:262,0,244	0/0:40,0:40:93:0,93,1271	0/0:83,0:83:99:0,169,2298	0/0:92,0:93:99:0,175,2408	0/0:100,0:100:99:0,199,2722	0/0:107,0:107:99:0,214,2957	0/0:107,0:107:99:0,223,3037	0/0:45,0:45:87:0,87,1224	0/0:138,0:138:99:0,271,3738	0/0:135,0:135:99:0,271,3740	0/0:75,0:75:99:0,144,2010	0/0:79,0:79:99:0,175,2357	0/0:40,0:40:93:0,93,1275	0/0:35,0:35:78:0,78,1079	0/0:44,0:44:87:0,87,1219	0/0:49,0:49:99:0,111,1526	0/0:42,0:42:81:0,81,1148	1/1:0,49:49:99:1425,105,0	0/1:20,18:38:99:492,0,528	0/0:78,1:79:99:0,175,2354	0/0:99,0:99:99:0,220,2967	0/0:25,0:25:63:0,63,843	0/0:68,0:68:99:0,138,1925
1	805	uce-120_placidochromis_ornatus_1	A	G	3916.99	PASS	.	GT:AD:DP:GQ:PL	./.:.:.:.:.	./.:.:.:.:.	./.:.:.:.:.	1/1:0,2:2:6:75,6,0	1/1:0,2:2:6:75,6,0	1/1:0,7:7:21:264,21,0	./.:.:.:.:.	1/1:0,3:3:9:116,9,0	./.:.:.:.:.	1/1:0,3:3:9:116,9,0	1/1:0,3:3:9:116,9,0	1/1:0,1:1:3:36,3,0	1/1:0,4:4:9:125,9,0	1/1:0,1:1:3:40,3,0	1/1:0,10:10:24:306,24,0	1/1:0,4:4:12:140,12,0	1/1:0,3:3:9:116,9,0	1/1:0,6:6:12:168,12,0	1/1:0,4:4:12:157,12,0	1/1:0,4:4:12:157,12,0	1/1:0,6:6:15:196,15,0	./.:.:.:.:.	1/1:0,2:2:6:79,6,0	0/0:3,0:3:6:0,6,72	1/1:0,1:1:3:40,3,0	0/0:2,0:2:6:0,6,75	0/1:1,1:2:34:34,0,34	1/1:0,4:4:12:160,12,0	1/1:0,4:4:12:140,12,0	./.:.:.:.:.	./.:.:.:.:.	1/1:0,5:5:15:193,15,0	1/1:0,1:1:3:39,3,0	./.:.:.:.:.	0/1:2,1:3:33:33,0,39	1/1:0,2:2:6:79,6,0	./.:.:.:.:.	./.:.:.:.:.	1/1:0,1:1:3:40,3,0	1/1:0,5:5:15:196,15,0	1/1:0,1:1:3:40,3,0	1/1:0,2:2:6:76,6,0	1/1:0,1:1:3:40,3,0	1/1:0,1:1:3:39,3,0	1/1:0,1:1:3:40,3,0	1/1:0,4:4:9:115,9,0	1/1:0,2:2:6:79,6,0	1/1:0,5:5:15:192,15,0	0/1:1,4:5:21:145,0,21
1	120	uce-1330_placidochromis_ornatus_1	C	T	1657.89	PASS	.	GT:AD:DP:GQ:PL	0/0:19,0:19:57:0,57,740	0/0:11,0:11:30:0,30,400	0/0:8,0:8:21:0,21,276	0/0:27,0:27:75:0,75,947	0/0:39,0:39:99:0,111,1411	0/0:34,0:34:99:0,99,1255	0/0:11,0:11:33:0,33,428	0/0:10,0:10:30:0,30,392	0/0:18,0:18:51:0,51,631	0/0:14,0:14:42:0,42,556	0/0:16,0:16:48:0,48,610	0/0:20,0:20:57:0,57,726	0/0:16,0:16:42:0,42,556	0/0:10,0:10:30:0,30,387	0/0:35,0:35:99:0,105,1354	0/0:44,0:44:99:0,120,1513	0/0:13,0:13:36:0,36,464	0/0:33,0:33:96:0,96,1217	0/0:50,0:50:99:0,141,1807	0/0:35,0:35:96:0,96,1226	1/1:0,32:32:93:1181,93,0	1/1:1,15:16:8:556,8,0	0/0:41,0:41:99:0,114,1443	0/0:13,0:13:36:0,36,468	0/0:14,0:14:42:0,42,521	0/0:22,0:22:60:0,60,765	0/0:16,0:16:39:0,39,513	0/0:20,0:20:54:0,54,716	0/0:29,0:29:81:0,81,1026	0/0:21,0:21:63:0,63,794	0/0:21,0:21:60:0,60,774	0/0:24,0:24:66:0,66,840	0/0:34,0:34:99:0,99,1278	0/0:12,0:12:33:0,33,440	0/0:21,0:21:54:0,54,709	0/0:13,0:13:39:0,39,508	0/0:19,0:19:57:0,57,737	0/0:19,0:19:51:0,51,648	0/0:8,0:8:24:0,24,316	0/0:12,0:12:36:0,36,468	0/0:8,0:8:24:0,24,320	0/0:20,0:20:60:0,60,788	0/0:18,0:18:51:0,51,663	0/0:31,0:31:90:0,90,1144	0/0:10,0:10:30:0,30,388	0/0:31,0:31:87:0,87,1115	0/0:30,0:30:84:0,84,1084	0/0:10,0:10:30:0,30,376	0/0:17,0:17:51:0,51,676
1	168	uce-737_placidochromis_ornatus_1	T	C	9066.39	PASS	.	GT:AD:DP:GQ:PL	0/0:9,0:9:24:0,24,321	1/1:0,14:14:39:513,39,0	1/1:0,16:16:48:632,48,0	1/1:1,17:18:9:539,9,0	0/0:20,0:20:60:0,60,774	0/0:25,0:25:75:0,75,966	0/0:12,0:12:33:0,33,437	0/0:14,0:14:42:0,42,548	0/1:2,3:5:27:103,0,27	0/0:13,0:13:39:0,39,504	0/0:5,0:5:15:0,15,200	0/0:14,0:14:39:0,39,511	1/1:0,14:14:42:540,42,0	1/1:0,13:13:39:505,39,0	0/0:22,0:22:66:0,66,862	0/0:35,0:35:99:0,99,1278	1/1:0,10:10:30:388,30,0	0/0:31,0:31:90:0,90,1159	0/0:32,0:32:87:0,87,1118	0/0:27,0:27:75:0,75,960	0/0:19,0:19:54:0,54,699	0/0:12,0:12:36:0,36,480	1/1:0,25:25:69:894,69,0	0/0:11,0:11:33:0,33,427	0/0:7,0:7:21:0,21,272	1/1:0,16:16:48:609,48,0	0/1:6,2:8:59:59,0,158	0/1:5,8:13:99:273,0,157	0/0:18,1:19:12:0,12,591	0/0:21,0:21:63:0,63,795	0/0:15,0:15:42:0,42,543	0/0:15,0:15:39:0,39,506	0/0:17,0:17:48:0,48,623	0/0:6,0:6:18:0,18,236	0/0:25,0:25:69:0,69,900	0/0:13,0:13:39:0,39,502	0/0:11,0:11:33:0,33,422	0/0:20,0:20:60:0,60,769	1/1:0,11:11:33:432,33,0	1/1:0,12:12:36:476,36,0	1/1:0,6:6:15:200,15,0	1/1:0,18:18:51:651,51,0	1/1:0,8:8:24:320,24,0	0/0:17,0:17:45:0,45,572	0/0:10,0:10:30:0,30,400	1/1:0,32:32:90:1163,90,0	1/1:0,14:14:42:547,42,0	1/1:0,14:14:39:500,39,0	0/0:13,0:13:39:0,39,499
1	340	uce-1251_placidochromis_ornatus_1	C	T	12329.8	PASS	.	GT:AD:DP:GQ:PL	0/0:82,0:82:99:0,175,2387	0/0:69,0:70:99:0,138,1888	0/0:62,0:62:99:0,126,1740	1/1:1,116:117:99:3199,201,0	0/0:97,1:98:99:0,180,2877	0/0:90,0:92:99:0,202,2691	0/0:79,0:79:99:0,178,2394	0/0:45,0:45:99:0,99,1309	0/0:59,0:60:99:0,102,1385	0/0:75,0:75:99:0,166,2250	0/0:66,0:67:99:0,138,1889	0/0:95,0:95:99:0,226,2963	0/0:69,0:69:99:0,144,1965	0/0:60,0:60:99:0,126,1732	0/0:168,0:169:99:0,367,4940	0/0:189,0:189:99:0,382,5256	0/0:73,0:73:99:0,160,2177	0/0:156,0:156:99:0,307,4235	0/0:170,0:170:99:0,346,4701	1/1:1,193:194:99:5364,372,0	0/0:124,0:124:99:0,259,3502	0/1:40,37:77:99:862,0,983	0/1:101,104:206:99:2578,0,2388	0/0:63,0:63:99:0,135,1815	0/0:74,0:74:99:0,153,2077	0/0:107,0:107:99:0,220,2988	0/0:50,0:50:99:0,114,1560	0/0:82,1:83:99:0,138,2326	0/0:92,1:93:99:0,168,2725	0/0:136,0:136:99:0,265,3649	0/0:162,0:162:99:0,307,4244	0/0:103,0:103:99:0,208,2854	0/0:137,0:137:99:0,280,3814	0/0:61,0:61:99:0,117,1647	0/0:193,0:193:99:0,385,5311	0/0:126,0:126:99:0,268,3614	0/0:121,0:121:99:0,253,3435	0/0:109,0:109:99:0,238,3231	0/0:82,0:82:99:0,166,2262	0/0:58,0:59:99:0,123,1705	0/0:74,0:74:99:0,150,2103	0/0:65,0:65:99:0,141,1923	0/0:102,0:102:99:0,196,2689	0/0:119,0:119:99:0,244,3322	0/0:56,0:56:99:0,123,1639	0/0:132,1:133:99:0,232,3636	0/0:108,0:108:99:0,220,3004	0/1:43,18:61:99:442,0,1067	0/0:101,0:102:99:0,223,2981
1	579	uce-390_placidochromis_ornatus_1	G	A	1776.58	PASS	.	GT:AD:DP:GQ:PL	0/0:45,0:45:96:0,96,1329	0/0:47,0:47:99:0,102,1413	0/0:34,0:34:69:0,69,952	0/0:76,0:76:99:0,175,2302	0/0:44,0:44:87:0,87,1194	0/0:58,0:58:99:0,135,1798	0/0:27,0:27:51:0,51,724	0/0:42,0:42:99:0,105,1402	0/0:27,0:27:57:0,57,772	0/0:22,0:22:54:0,54,731	0/0:17,0:17:51:0,51,672	0/0:38,0:38:93:0,93,1239	0/0:44,0:44:99:0,99,1348	0/0:45,0:45:93:0,93,1273	0/0:78,0:78:99:0,193,2533	0/0:78,0:78:99:0,169,2248	0/0:39,0:39:87:0,87,1195	0/0:88,0:89:99:0,184,2517	0/0:92,0:93:99:0,211,2797	0/0:135,0:136:99:0,286,3869	0/0:80,0:80:99:0,175,2384	0/0:45,0:45:99:0,105,1418	0/0:114,0:114:99:0,250,3360	0/0:25,0:25:63:0,63,835	0/0:25,0:25:66:0,66,894	0/0:40,0:40:96:0,96,1280	0/0:27,0:27:60:0,60,816	0/0:38,1:39:54:0,54,1147	0/0:69,0:69:99:0,157,2095	0/0:65,0:65:99:0,144,1957	0/0:75,0:75:99:0,166,2226	0/0:60,0:60:99:0,123,1686	0/0:66,0:66:99:0,147,1981	0/0:52,0:52:99:0,105,1468	0/0:136,0:136:99:0,277,3806	0/0:77,0:77:99:0,178,2394	0/0:46,1:47:60:0,60,1286	0/0:44,0:44:93:0,93,1266	0/0:28,0:28:66:0,66,887	0/0:41,0:41:87:0,87,1201	1/1:0,33:33:75:1031,75,0	0/0:30,0:30:69:0,69,935	1/1:0,29:29:60:834,60,0	0/0:48,0:48:99:0,111,1483	0/0:22,0:22:57:0,57,762	0/0:58,0:58:99:0,126,1711	0/0:73,0:73:99:0,153,2082	0/0:32,0:32:78:0,78,1056	0/0:49,0:49:99:0,120,1617
1	547	uce-1243_placidochromis_ornatus_1	C	T	3326.34	PASS	.	GT:AD:DP:GQ:PL	0/0:38,0:38:99:0,108,1399	0/0:34,0:34:93:0,93,1234	0/0:38,0:38:99:0,111,1472	0/1:24,32:56:99:1039,0,559	0/0:46,0:46:99:0,132,1717	0/0:48,0:48:99:0,144,1851	0/0:38,0:38:99:0,108,1399	0/0:50,0:51:99:0,147,1912	0/0:16,0:17:39:0,39,494	0/0:43,0:44:99:0,129,1705	0/0:34,0:34:96:0,96,1244	0/0:46,0:46:99:0,135,1715	0/0:44,0:44:99:0,120,1598	0/0:37,0:37:99:0,108,1423	0/0:65,0:66:99:0,181,2331	0/0:67,0:68:99:0,187,2407	0/0:39,0:39:99:0,114,1484	0/0:74,0:74:99:0,193,2487	0/0:61,0:61:99:0,178,2243	0/0:69,0:69:99:0,190,2420	0/0:53,0:53:99:0,147,1896	0/0:43,0:43:99:0,123,1569	1/1:0,68:70:99:2359,184,0	0/0:38,0:38:99:0,111,1451	0/0:47,0:47:99:0,132,1729	0/0:50,0:51:99:0,144,1851	0/0:35,0:35:93:0,93,1222	0/0:59,0:59:99:0,175,2275	0/0:46,0:46:99:0,129,1651	0/0:31,0:31:84:0,84,1088	0/0:40,0:40:99:0,111,1415	0/0:36,0:36:99:0,99,1279	0/0:42,0:42:99:0,123,1598	0/0:22,0:22:63:0,63,815	0/0:41,0:41:99:0,111,1425	0/0:49,0:49:99:0,141,1822	0/0:22,0:22:63:0,63,802	0/0:54,0:54:99:0,138,1800	0/0:44,0:44:99:0,123,1617	0/0:39,0:39:99:0,114,1479	0/0:37,0:37:99:0,105,1367	0/0:35,0:35:99:0,105,1360	0/0:34,0:34:99:0,102,1348	0/0:41,0:41:99:0,111,1429	0/0:36,0:36:99:0,99,1275	0/0:52,0:52:99:0,147,1881	0/0:52,0:52:99:0,141,1827	0/0:48,0:49:99:0,135,1744	0/0:45,0:45:99:0,129,1680
1	122	uce-709_placidochromis_ornatus_1	A	G	2888.99	PASS	.	GT:AD:DP:GQ:PL	0/0:21,0:22:42:0,42,527	0/0:37,0:37:96:0,96,1233	0/1:12,15:27:99:434,0,295	0/0:43,0:44:99:0,105,1360	0/0:36,0:36:84:0,84,1052	0/0:42,0:42:81:0,81,1059	0/0:30,0:30:75:0,75,929	0/0:24,0:25:60:0,60,751	0/1:14,12:26:99:363,0,421	0/0:29,0:29:66:0,66,836	0/0:34,0:34:84:0,84,1102	0/1:19,13:32:99:427,0,456	0/0:28,0:28:75:0,75,939	0/0:38,0:38:99:0,105,1311	0/0:50,0:50:99:0,123,1581	0/0:52,0:52:99:0,126,1548	0/0:32,0:32:60:0,60,742	0/0:30,0:30:75:0,75,978	0/0:44,0:44:99:0,102,1335	0/0:53,0:54:99:0,123,1536	0/0:40,0:41:93:0,93,1184	0/0:28,0:28:66:0,66,849	0/0:75,0:75:99:0,184,2349	0/0:21,0:21:48:0,48,593	0/0:23,0:23:57:0,57,745	0/1:21,21:42:99:642,0,550	0/0:25,0:25:54:0,54,662	0/0:46,0:46:99:0,105,1280	0/0:30,0:30:69:0,69,891	0/0:37,0:37:96:0,96,1183	0/0:23,0:23:63:0,63,794	0/0:36,0:36:84:0,84,1077	0/0:28,0:28:60:0,60,730	0/0:19,0:19:36:0,36,469	0/0:48,0:48:99:0,117,1457	0/0:29,0:29:72:0,72,910	0/0:18,0:18:39:0,39,511	0/0:21,0:21:45:0,45,583	0/0:26,0:26:60:0,60,783	0/0:27,0:27:57:0,57,725	0/0:37,0:37:66:0,66,854	0/0:37,0:37:75:0,75,939	0/0:21,0:21:54:0,54,650	0/1:16,13:30:99:416,0,409	0/0:24,0:24:57:0,57,714	0/1:28,24:52:99:702,0,817	0/0:30,0:30:75:0,75,928	0/0:27,0:27:63:0,63,790	0/0:31,0:32:78:0,78,974
1	365	uce-659_placidochromis_ornatus_1	G	A	1296.39	PASS	.	GT:AD:DP:GQ:PL	0/0:60,0:60:99:0,123,1702	0/0:49,0:49:99:0,111,1521	0/0:37,0:37:81:0,81,1106	0/0:89,0:89:99:0,163,2241	0/0:90,0:90:99:0,169,2307	0/0:81,0:81:99:0,172,2320	0/0:51,0:51:99:0,114,1566	0/0:29,0:29:72:0,72,980	0/0:48,0:48:96:0,96,1281	0/0:50,0:50:99:0,111,1489	0/0:30,0:30:63:0,63,879	0/0:53,0:53:99:0,105,1415	0/0:46,0:46:93:0,93,1277	0/0:50,0:50:99:0,123,1645	0/0:109,0:109:99:0,241,3180	0/0:126,0:126:99:0,256,3519	0/0:53,0:53:99:0,120,1603	0/0:111,0:111:99:0,238,3191	0/0:101,0:101:99:0,220,2907	0/0:115,0:115:99:0,235,3194	0/0:90,0:90:99:0,190,2594	0/0:57,0:57:99:0,132,1788	0/0:163,0:163:99:0,328,4422	0/0:34,0:34:75:0,75,1027	0/0:60,0:60:99:0,114,1613	0/0:93,0:93:99:0,205,2759	0/0:35,0:35:72:0,72,1005	0/0:52,0:52:99:0,108,1471	0/0:86,0:86:99:0,193,2565	0/0:111,0:111:99:0,235,3147	0/0:132,0:132:99:0,265,3622	0/0:110,0:110:99:0,235,3174	0/0:113,0:113:99:0,229,3095	0/0:38,0:38:69:0,69,983	0/0:162,0:162:99:0,322,4426	0/0:140,0:140:99:0,268,3635	0/0:92,0:92:99:0,187,2518	0/0:78,0:78:99:0,160,2175	0/0:25,0:25:63:0,63,826	0/0:49,0:49:99:0,102,1427	0/0:40,0:40:81:0,81,1138	0/0:52,0:52:99:0,120,1619	1/1:2,54:57:61:1356,61,0	0/0:92,0:93:99:0,196,2602	0/0:30,0:30:69:0,69,933	0/0:116,0:116:99:0,229,3126	0/0:112,0:112:99:0,226,3058	0/0:32,0:32:72:0,72,981	0/0:67,0:67:99:0,141,1936
1	477	uce-49_placidochromis_ornatus_1	G	A	3386.39	PASS	.	GT:AD:DP:GQ:PL	0/0:181,0:181:99:0,373,5106	0/0:156,0:156:99:0,322,4286	0/0:112,0:112:99:0,241,3249	0/0:155,1:157:99:0,271,4045	0/0:143,0:144:99:0,313,4121	0/0:162,0:163:99:0,343,4536	0/0:97,0:97:99:0,226,3036	0/0:123,0:124:99:0,244,3339	0/0:105,0:106:99:0,211,2846	0/0:103,0:103:99:0,217,2911	0/0:97,0:97:99:0,208,2770	0/0:155,0:155:99:0,310,4105	0/0:177,0:177:99:0,379,5112	0/0:147,0:147:99:0,331,4469	0/0:220,0:222:99:0,472,6233	0/0:218,0:219:99:0,448,5941	0/0:138,0:138:99:0,286,3847	0/0:220,0:222:99:0,433,5792	0/0:243,0:245:99:0,503,6643	0/0:243,0:243:99:0,503,6679	0/0:185,0:186:99:0,358,4788	0/0:158,0:158:99:0,337,4528	0/0:248,0:250:99:0,509,6685	0/0:114,0:114:99:0,250,3359	0/0:100,0:100:99:0,232,3120	0/0:154,0:154:99:0,301,3937	0/0:91,0:91:99:0,205,2745	0/0:147,1:149:99:0,279,4256	0/0:151,0:153:99:0,316,4181	0/0:185,0:187:99:0,370,4943	0/0:233,1:235:99:0,448,6066	0/0:193,0:194:99:0,388,5261	0/0:200,0:202:99:0,409,5440	0/0:111,0:112:99:0,232,3125	0/0:247,1:249:99:0,466,6679	0/0:209,0:209:99:0,400,5472	0/0:168,0:169:99:0,337,4534	0/0:147,0:151:99:0,289,3893	0/0:112,0:113:99:0,226,3106	0/0:137,0:138:99:0,295,3992	0/0:112,0:112:99:0,244,3320	0/0:123,0:124:99:0,280,3770	1/1:1,135:136:99:3446,213,0	0/0:149,0:150:99:0,310,4055	0/0:113,0:113:99:0,241,3242	0/0:243,0:247:99:0,503,6602	0/0:195,0:196:99:0,388,5233	0/0:91,0:91:99:0,208,2782	0/0:141,0:141:99:0,322,4307
1	92	uce-574_placidochromis_ornatus_1	A	G	816.43	PASS	.	GT:AD:DP:GQ:PL	0/0:13,0:13:39:0,39,512	0/0:7,0:7:18:0,18,245	0/0:10,0:10:24:0,24,313	0/0:26,0:26:69:0,69,878	0/0:20,0:20:57:0,57,734	0/0:28,0:28:81:0,81,1026	0/0:12,0:12:27:0,27,353	0/0:8,0:8:24:0,24,294	0/0:5,0:5:15:0,15,193	0/0:5,0:5:12:0,12,144	0/0:10,0:10:27:0,27,361	0/0:14,0:14:36:0,36,469	0/0:7,0:7:21:0,21,268	0/0:8,0:8:24:0,24,320	0/0:28,0:28:75:0,75,951	0/0:42,1:43:99:0,117,1506	0/0:6,0:6:18:0,18,232	0/0:24,0:24:63:0,63,782	0/0:37,0:37:99:0,105,1341	0/0:35,0:35:87:0,87,1105	0/0:21,0:21:60:0,60,768	0/0:18,0:18:48:0,48,611	0/0:29,0:29:81:0,81,1035	0/0:10,0:10:21:0,21,254	0/0:14,0:14:27:0,27,348	0/0:22,0:23:66:0,66,849	0/0:9,0:9:24:0,24,316	0/0:11,0:11:33:0,33,432	0/0:21,0:21:57:0,57,717	0/0:7,0:7:15:0,15,190	0/0:15,0:15:33:0,33,449	0/0:25,0:25:69:0,69,879	0/0:16,0:16:42:0,42,549	0/0:11,0:11:33:0,33,425	0/0:21,0:21:57:0,57,737	0/0:12,0:12:30:0,30,393	0/0:18,0:18:51:0,51,649	0/0:11,0:11:30:0,30,380	0/0:12,0:12:33:0,33,407	0/0:11,0:11:33:0,33,423	0/0:9,0:9:27:0,27,344	0/0:9,0:9:24:0,24,288	0/0:9,0:9:27:0,27,344	0/0:19,0:19:54:0,54,687	0/0:12,0:12:36:0,36,454	0/1:12,9:21:99:259,0,329	1/1:0,16:16:48:629,48,0	0/0:9,0:9:24:0,24,307	0/0:9,0:9:24:0,24,312
1	332	uce-337_placidochromis_ornatus_1	C	T	5731.2	PASS	.	GT:AD:DP:GQ:PL	0/0:78,0:78:99:0,166,2251	0/0:61,0:61:99:0,147,1958	0/0:50,0:50:99:0,132,1726	0/0:104,0:104:99:0,223,2980	0/0:110,0:110:99:0,238,3215	0/0:101,0:102:99:0,232,3060	0/0:63,0:63:99:0,147,1972	0/0:65,0:65:99:0,147,1962	0/0:62,0:63:99:0,135,1777	0/0:53,0:53:99:0,120,1619	0/0:35,0:35:78:0,78,1042	0/0:95,0:96:99:0,211,2794	1/1:0,68:68:99:1913,147,0	1/1:0,47:47:99:1279,99,0	0/0:150,0:151:99:0,340,4540	0/0:148,0:149:99:0,334,4470	1/1:1,48:49:60:1206,60,0	0/0:119,0:120:99:0,259,3461	0/0:170,0:170:99:0,379,5070	0/0:160,0:161:99:0,346,4633	0/0:128,3:131:99:0,237,3860	0/0:80,0:80:99:0,196,2635	0/0:193,0:193:99:0,379,5116	0/0:64,0:65:99:0,150,2042	0/0:77,0:77:99:0,172,2334	0/0:111,0:111:99:0,238,3199	0/0:42,0:43:99:0,99,1323	0/0:93,0:93:99:0,208,2764	0/0:136,0:137:99:0,295,3936	0/0:140,0:140:99:0,292,3934	0/0:133,0:133:99:0,280,3743	0/0:122,0:122:99:0,265,3508	0/0:144,0:144:99:0,298,4057	0/0:61,0:61:99:0,126,1729	0/0:206,0:207:99:0,418,5754	0/0:149,0:149:99:0,334,4445	0/0:96,0:97:99:0,193,2640	0/0:111,0:111:99:0,253,3353	1/1:0,47:47:93:1220,93,0	0/1:36,16:52:99:255,0,1074	0/0:57,0:57:99:0,135,1790	0/0:60,0:60:99:0,153,2024	0/0:47,0:47:99:0,117,1547	0/0:98,0:98:99:0,211,2838	0/0:54,0:54:99:0,129,1730	0/0:142,0:142:99:0,322,4282	0/0:123,0:124:99:0,262,3522	0/0:60,0:62:99:0,150,1956	0/0:72,0:72:99:0,162,2148
1	368	uce-995_placidochromis_ornatus_1	C	T	16737.6	PASS	.	GT:AD:DP:GQ:PL	0/0:45,0:47:90:0,90,1267	0/0:43,0:43:81:0,81,1139	0/0:15,0:16:33:0,33,429	1/1:0,85:85:99:2325,172,0	0/1:46,36:83:99:740,0,1118	0/0:71,0:71:99:0,132,1808	0/0:27,0:27:63:0,63,856	0/1:15,27:42:99:780,0,356	0/0:46,0:46:84:0,84,1171	1/1:0,31:31:63:855,63,0	0/0:28,0:28:63:0,63,873	0/0:67,0:67:99:0,138,1906	0/0:49,0:49:99:0,114,1544	0/0:49,0:49:99:0,108,1472	0/0:115,0:115:99:0,241,3219	0/0:129,0:129:99:0,259,3573	0/0:41,0:41:81:0,81,1130	0/1:33,51:85:99:1209,0,661	0/0:117,0:117:99:0,220,3060	0/0:137,0:139:99:0,283,3873	0/1:54,39:94:99:907,0,1318	0/0:38,0:38:84:0,84,1144	1/1:0,154:154:99:4180,304,0	0/0:31,0:31:78:0,78,1031	0/0:25,0:25:60:0,60,816	0/0:54,0:54:99:0,102,1422	0/1:18,22:40:99:565,0,481	0/1:17,22:40:99:577,0,457	0/0:69,0:69:99:0,129,1795	0/0:100,0:100:99:0,202,2779	0/0:156,0:156:99:0,295,4091	0/0:114,0:114:99:0,211,2941	0/0:130,0:131:99:0,271,3684	0/0:37,0:37:90:0,90,1210	0/0:189,0:189:99:0,349,4888	0/0:134,0:134:99:0,256,3543	0/0:87,0:87:99:0,172,2368	0/0:107,0:109:99:0,208,2873	0/0:40,0:40:81:0,81,1116	0/0:39,0:39:96:0,96,1280	0/0:50,0:50:99:0,111,1526	0/0:61,0:61:99:0,126,1733	0/0:84,0:84:99:0,166,2293	0/0:66,0:66:99:0,138,1858	0/0:36,0:36:78:0,78,1063	0/1:55,47:102:99:1019,0,1317	1/1:3,117:120:99:2889,139,0	1/1:0,32:32:63:880,63,0	0/0:48,0:48:99:0,111,1495
1	669	uce-563_placidochromis_ornatus_1	A	G	7576.91	PASS	.	GT:AD:DP:GQ:PL	1/1:0,6:6:18:236,18,0	1/1:0,3:3:9:120,9,0	1/1:0,2:2:6:63,6,0	1/1:0,6:6:18:222,18,0	1/1:0,4:4:12:154,12,0	1/1:0,9:9:21:275,21,0	1/1:0,3:3:6:80,6,0	1/1:0,5:5:15:200,15,0	1/1:0,1:1:3:39,3,0	1/1:0,5:5:12:160,12,0	1/1:0,7:7:18:206,18,0	1/1:0,4:4:12:154,12,0	1/1:0,9:9:27:356,27,0	1/1:0,4:4:12:160,12,0	1/1:0,15:15:39:505,39,0	0/1:4,4:8:99:133,0,133	1/1:0,2:2:6:72,6,0	1/1:0,5:5:12:157,12,0	1/1:0,4:4:12:157,12,0	1/1:0,9:9:27:354,27,0	1/1:0,6:6:18:233,18,0	1/1:0,4:4:9:120,9,0	1/1:0,4:4:12:154,12,0	0/1:1,1:2:34:34,0,34	1/1:0,4:4:12:147,12,0	1/1:0,3:3:9:118,9,0	1/1:0,3:3:9:112,9,0	1/1:0,6:6:18:240,18,0	1/1:0,11:11:30:389,30,0	./.:.:.:.:.	./.:.:.:.:.	1/1:0,3:3:9:118,9,0	1/1:0,5:5:15:197,15,0	1/1:0,2:3:6:80,6,0	0/1:6,1:7:24:24,0,150	1/1:0,3:3:9:118,9,0	./.:.:.:.:.	1/1:0,5:5:12:160,12,0	1/1:0,2:2:3:40,3,0	1/1:0,5:5:15:200,15,0	0/1:2,5:8:30:136,0,30	1/1:0,4:4:12:156,12,0	1/1:0,3:3:6:80,6,0	0/1:3,5:8:60:176,0,60	1/1:0,5:5:15:200,15,0	1/1:0,5:5:15:197,15,0	1/1:0,2:2:6:79,6,0	1/1:0,5:5:15:192,15,0	1/1:0,4:4:12:156,12,0
1	427	uce-27_placidochromis_ornatus_1	C	T	1560.25	PASS	.	GT:AD:DP:GQ:PL	0/0:83,0:83:99:0,178,2394	0/0:58,0:59:99:0,117,1611	0/0:75,0:75:99:0,147,2034	0/0:84,0:84:99:0,190,2503	0/0:94,0:95:99:0,202,2680	0/0:87,0:87:99:0,196,2625	0/0:52,0:52:99:0,111,1513	0/0:45,0:45:99:0,99,1351	0/0:59,0:59:99:0,132,1775	0/0:61,0:62:99:0,144,1962	0/0:47,0:47:96:0,96,1317	0/0:52,0:52:99:0,129,1695	0/0:78,0:79:99:0,153,2106	0/0:77,0:77:99:0,153,2122	0/0:141,0:145:99:0,334,4453	0/0:154,0:154:99:0,331,4489	0/0:66,0:66:99:0,154,2073	0/0:108,0:108:99:0,223,3042	0/0:149,0:149:99:0,325,4366	0/0:169,0:170:99:0,370,4954	0/0:87,0:89:99:0,196,2630	0/0:78,0:78:99:0,175,2365	0/0:192,0:192:99:0,391,5338	0/0:77,0:77:99:0,172,2341	0/0:54,0:55:99:0,123,1694	0/0:88,0:88:99:0,193,2569	0/0:59,0:59:99:0,129,1766	0/0:68,0:70:99:0,163,2161	0/0:97,0:97:99:0,199,2713	0/0:124,0:125:99:0,271,3659	0/0:106,0:106:99:0,244,3231	0/0:117,0:117:99:0,244,3331	0/0:92,0:92:99:0,202,2703	0/0:59,0:59:99:0,126,1749	0/1:99,75:175:99:1600,0,2313	0/0:112,0:112:99:0,235,3200	0/0:111,0:111:99:0,238,3207	0/0:86,0:88:99:0,184,2494	0/0:54,0:54:99:0,114,1550	0/0:64,0:65:99:0,135,1856	0/0:48,0:48:99:0,105,1431	0/0:80,0:80:99:0,169,2321	0/0:61,0:61:99:0,114,1608	0/0:86,0:86:99:0,187,2530	0/0:54,0:54:99:0,126,1713	0/0:135,0:135:99:0,286,3875	0/0:132,0:133:99:0,283,3795	0/0:48,0:48:99:0,117,1573	0/0:87,0:87:99:0,166,2292
1	88	uce-330_placidochromis_ornatus_1	G	T	5496.74	PASS	.	GT:AD:DP:GQ:PL	0/0:32,0:32:75:0,75,1021	0/0:28,0:28:57:0,57,781	0/0:19,0:19:33:0,33,470	0/0:35,0:35:72:0,72,965	0/0:45,0:45:96:0,96,1271	0/1:25,12:37:99:243,0,697	0/0:23,0:23:54:0,54,740	0/0:22,0:22:57:0,57,771	0/0:23,0:23:42:0,42,577	0/1:13,10:23:99:262,0,356	0/0:12,0:12:30:0,30,397	1/1:0,37:38:87:1163,87,0	0/0:25,0:25:57:0,57,755	0/0:22,0:22:45:0,45,611	0/1:30,20:50:99:482,0,802	0/0:71,0:71:99:0,172,2279	0/0:27,0:27:57:0,57,794	0/0:52,0:52:99:0,105,1416	1/1:0,66:66:99:1952,144,0	0/0:65,0:65:99:0,147,1972	0/0:45,0:45:96:0,96,1274	0/0:37,0:37:87:0,87,1187	0/0:57,0:57:99:0,117,1575	0/0:20,0:20:36:0,36,513	0/0:23,0:23:54:0,54,744	0/0:49,0:49:99:0,108,1457	0/0:27,0:27:54:0,54,741	0/0:24,0:24:51:0,51,700	1/1:0,35:35:84:1100,84,0	0/0:48,0:48:90:0,90,1239	0/0:59,0:59:99:0,135,1819	0/0:47,0:49:99:0,117,1540	0/0:63,0:63:99:0,147,1969	0/0:24,0:24:48:0,48,674	0/0:104,0:104:99:0,229,3050	0/0:62,0:62:99:0,123,1692	0/1:21,20:41:99:437,0,510	0/0:35,0:35:87:0,87,1159	0/0:33,0:33:81:0,81,1096	0/0:26,0:26:51:0,51,705	0/0:31,0:31:60:0,60,831	0/0:26,0:26:51:0,51,718	0/0:20,0:20:45:0,45,612	0/0:40,0:40:93:0,93,1236	0/0:21,0:21:48:0,48,647	0/0:57,0:57:99:0,114,1568	0/0:49,0:50:99:0,99,1364	0/0:13,0:13:30:0,30,389	0/0:34,0:34:72:0,72,999
1	245	uce-98_placidochromis_ornatus_1	T	C	74408.2	PASS	.	GT:AD:DP:GQ:PL	1/1:0,47:47:99:1473,111,0	1/1:0,23:23:54:693,54,0	1/1:0,36:36:78:996,78,0	1/1:0,89:89:99:2820,214,0	1/1:0,61:62:99:1848,141,0	1/1:0,70:70:99:2110,163,0	1/1:0,36:36:90:1191,90,0	1/1:0,49:49:99:1570,117,0	1/1:0,47:47:99:1352,102,0	1/1:0,27:27:66:895,66,0	1/1:0,34:35:87:1132,87,0	1/1:0,65:65:99:2145,166,0	1/1:0,39:40:84:1133,84,0	1/1:0,32:32:78:1012,78,0	1/1:0,57:57:99:1859,141,0	1/1:0,75:75:99:2328,178,0	1/1:0,37:37:78:1066,78,0	1/1:1,79:80:99:2601,168,0	1/1:0,79:79:99:2590,199,0	1/1:0,81:81:99:2575,199,0	1/1:0,77:77:99:2514,193,0	1/1:0,30:30:75:990,75,0	1/1:0,93:94:99:2973,226,0	1/1:0,27:28:60:808,60,0	1/1:0,31:31:69:934,69,0	1/1:0,64:64:99:1893,141,0	1/1:0,25:25:63:842,63,0	1/1:1,29:30:78:1013,78,0	1/1:0,70:70:99:2330,178,0	1/1:0,50:50:99:1610,123,0	1/1:0,64:65:99:1881,141,0	1/1:0,83:83:99:2556,193,0	1/1:0,60:60:99:1855,141,0	1/1:0,43:43:96:1287,96,0	0/1:41,38:79:99:959,0,1149	1/1:0,77:77:99:2401,181,0	1/1:0,19:19:42:546,42,0	1/1:0,52:52:99:1702,129,0	1/1:0,29:31:69:932,69,0	1/1:0,28:28:72:941,72,0	1/1:0,27:27:54:745,54,0	1/1:0,22:22:54:735,54,0	1/1:0,16:16:36:487,36,0	1/1:0,40:40:96:1253,96,0	1/1:0,26:26:60:803,60,0	1/1:0,58:58:99:1811,138,0	1/1:0,58:58:99:1721,129,0	1/1:0,35:35:81:1075,81,0	1/1:0,46:46:99:1462,108,0
1	192	uce-72_placidochromis_ornatus_1	T	C	90456	PASS	.	GT:AD:DP:GQ:PL	1/1:0,62:62:99:2103,157,0	1/1:0,56:56:99:1691,123,0	1/1:2,52:54:73:1516,73,0	1/1:2,65:67:99:1922,106,0	0/1:37,46:84:99:1249,0,904	1/1:2,97:99:99:3041,193,0	0/1:27,24:51:99:666,0,661	0/1:40,32:72:99:877,0,1110	1/1:2,51:53:64:1357,64,0	1/1:2,51:53:79:1584,79,0	1/1:0,40:40:96:1306,96,0	1/1:2,62:64:99:1981,112,0	1/1:2,65:67:99:2016,112,0	1/1:0,59:59:99:1855,135,0	1/1:2,87:89:99:2563,154,0	1/1:10,100:111:29:2904,29,0	1/1:2,63:65:99:1942,106,0	1/1:8,82:90:58:2262,58,0	0/1:63,57:121:99:1299,0,1686	1/1:4,96:100:99:2963,187,0	1/1:6,80:86:70:2464,70,0	0/1:28,26:54:99:680,0,754	1/1:8,120:128:99:3472,184,0	1/1:2,61:63:99:1930,106,0	1/1:0,68:68:99:2099,154,0	1/1:0,77:77:99:2498,193,0	1/1:6,60:66:21:1767,21,0	1/1:0,57:57:99:1663,120,0	1/1:0,61:61:99:1978,150,0	1/1:2,61:63:99:1986,150,0	1/1:4,83:87:94:2314,94,0	1/1:2,71:73:99:2254,133,0	1/1:4,57:61:67:1872,67,0	1/1:0,63:63:99:1936,141,0	0/1:53,45:98:99:1157,0,1157	0/1:39,36:75:99:951,0,972	0/1:43,24:67:99:522,0,1147	0/1:37,32:70:99:767,0,907	1/1:0,67:67:99:2189,163,0	1/1:2,59:61:97:1799,97,0	1/1:2,67:69:99:2015,147,0	1/1:0,58:58:99:1752,129,0	1/1:4,55:59:40:1605,40,0	1/1:3,72:75:96:2215,96,0	1/1:2,52:54:79:1609,79,0	1/1:4,89:93:99:2637,121,0	1/1:6,78:84:58:2298,58,0	0/1:6,44:50:20:1291,0,20	1/1:2,54:56:94:1763,94,0
1	399	uce-1053_placidochromis_ornatus_1	C	G	5752.93	PASS	.	GT:AD:DP:GQ:PL	0/0:75,0:75:99:0,163,2195	1/1:0,60:60:99:1821,132,0	0/0:40,0:40:87:0,87,1179	0/0:96,0:96:99:0,220,2941	0/0:104,0:104:99:0,211,2881	0/0:127,1:128:99:0,277,3707	0/0:50,0:50:99:0,117,1593	0/0:57,0:58:99:0,129,1775	0/0:78,0:78:99:0,169,2287	0/0:58,0:58:99:0,126,1713	0/0:35,0:35:84:0,84,1146	0/0:79,0:79:99:0,187,2485	0/0:80,0:81:99:0,172,2353	0/0:59,0:59:99:0,126,1724	0/0:113,0:113:99:0,250,3374	0/0:122,1:123:99:0,283,3740	0/0:81,0:81:99:0,184,2505	0/0:105,1:106:99:0,193,2995	0/0:139,0:139:99:0,292,3968	0/0:146,0:146:99:0,316,4251	0/0:89,1:91:99:0,202,2664	0/0:78,0:78:99:0,169,2295	0/0:151,0:151:99:0,331,4405	0/0:54,0:54:99:0,123,1686	0/0:72,0:72:99:0,150,2084	0/0:88,0:88:99:0,184,2483	0/0:57,0:57:99:0,129,1766	0/0:48,0:48:99:0,108,1461	0/0:92,0:92:99:0,196,2671	0/0:88,0:88:99:0,178,2445	0/0:81,0:81:99:0,166,2248	0/0:94,0:94:99:0,199,2656	0/0:101,0:101:99:0,217,2937	0/0:50,0:50:99:0,117,1589	0/0:134,0:134:99:0,274,3743	0/0:104,0:105:99:0,217,2963	0/0:71,0:71:99:0,154,2105	0/0:87,1:88:99:0,181,2436	0/0:39,1:40:50:0,50,1134	0/0:47,0:47:99:0,105,1445	1/1:0,63:63:99:1869,135,0	0/0:82,0:82:99:0,184,2515	1/1:2,75:77:99:2176,118,0	0/0:79,0:79:99:0,166,2238	0/0:32,0:32:78:0,78,1044	0/0:82,0:82:99:0,184,2480	0/0:103,0:103:99:0,232,3125	0/0:49,0:49:99:0,120,1631	0/0:77,0:77:99:0,163,2223
1	215	uce-199_placidochromis_ornatus_1	G	A	1260.37	PASS	.	GT:AD:DP:GQ:PL	0/0:23,0:23:57:0,57,779	0/0:8,0:8:18:0,18,250	0/0:18,0:18:45:0,45,614	0/0:31,0:31:81:0,81,1041	0/0:34,0:34:84:0,84,1090	0/0:53,0:53:99:0,132,1737	0/0:13,0:13:36:0,36,477	0/0:20,0:20:57:0,57,748	0/0:20,0:20:48:0,48,640	0/0:27,0:27:72:0,72,957	0/0:17,0:17:48:0,48,633	0/0:34,0:34:87:0,87,1118	0/0:23,0:23:63:0,63,846	0/0:17,0:17:45:0,45,580	0/0:36,0:36:99:0,99,1283	0/0:49,0:49:99:0,123,1626	0/0:19,0:19:48:0,48,642	0/0:38,0:38:99:0,102,1327	0/0:41,0:41:99:0,108,1420	0/0:35,0:35:99:0,99,1287	0/0:35,0:35:96:0,96,1250	0/0:18,0:18:48:0,48,642	0/0:51,0:51:99:0,129,1690	0/0:15,0:15:45:0,45,580	0/0:19,0:19:48:0,48,646	0/0:39,0:39:99:0,105,1367	0/0:14,0:14:30:0,30,414	0/0:22,0:22:60:0,60,780	0/0:30,0:30:81:0,81,1045	0/1:13,18:31:99:525,0,424	0/0:26,0:26:60:0,60,793	0/0:25,0:25:66:0,66,873	0/1:8,18:26:99:537,0,245	0/1:11,9:20:99:264,0,379	0/0:52,0:52:99:0,129,1695	0/0:57,0:57:99:0,156,1995	0/0:16,0:16:42:0,42,558	0/0:41,0:41:99:0,108,1389	0/0:16,0:16:42:0,42,557	0/0:30,0:30:81:0,81,1081	0/0:18,0:18:51:0,51,681	0/0:16,0:16:42:0,42,557	0/0:15,0:15:42:0,42,552	0/0:14,0:14:36:0,36,472	0/0:19,0:19:57:0,57,756	0/0:43,0:43:99:0,108,1403	0/0:35,0:35:87:0,87,1128	0/0:17,0:17:48:0,48,641	0/0:25,0:25:69:0,69,900
1	563	uce-771_placidochromis_ornatus_1	A	C	6231.26	PASS	.	GT:AD:DP:GQ:PL	./.:.:.:.:.	1/1:0,2:2:6:80,6,0	1/1:0,4:4:9:112,9,0	1/1:0,7:7:18:228,18,0	1/1:0,4:4:9:123,9,0	1/1:0,4:4:12:149,12,0	1/1:0,1:1:3:36,3,0	1/1:0,3:3:9:116,9,0	./.:.:.:.:.	1/1:0,4:4:12:160,12,0	1/1:0,3:3:9:120,9,0	1/1:0,3:3:9:115,9,0	1/1:0,1:1:3:40,3,0	1/1:0,4:4:12:156,12,0	1/1:0,9:9:21:275,21,0	1/1:0,4:4:9:115,9,0	1/1:0,4:4:9:125,9,0	./.:.:.:.:.	1/1:0,7:7:21:264,21,0	1/1:0,6:6:15:202,15,0	1/1:0,3:3:9:104,9,0	1/1:0,3:3:9:120,9,0	1/1:0,6:6:18:236,18,0	1/1:0,10:10:30:400,30,0	1/1:0,4:4:12:160,12,0	1/1:0,3:3:9:115,9,0	1/1:0,3:3:9:120,9,0	1/1:0,6:6:18:236,18,0	1/1:0,2:2:6:79,6,0	1/1:0,3:3:9:115,9,0	1/1:0,1:1:3:39,3,0	./.:.:.:.:.	1/1:0,2:2:3:39,3,0	1/1:0,4:4:9:125,9,0	0/1:1,3:4:27:106,0,27	1/1:0,3:3:9:118,9,0	1/1:0,4:4:12:157,12,0	./.:.:.:.:.	1/1:0,5:5:15:200,15,0	1/1:0,5:5:15:196,15,0	1/1:0,3:3:9:120,9,0	1/1:0,7:7:21:280,21,0	1/1:0,3:3:9:103,9,0	./.:.:.:.:.	1/1:0,5:5:15:200,15,0	1/1:0,7:7:15:201,15,0	1/1:0,2:2:6:79,6,0	1/1:0,2:2:6:80,6,0	1/1:0,4:4:9:125,9,0
1	291	uce-791_placidochromis_ornatus_1	T	C	9929.67	PASS	.	GT:AD:DP:GQ:PL	0/0:74,0:74:99:0,163,2203	1/1:0,37:37:81:1082,81,0	0/0:37,0:37:72:0,72,981	0/0:61,0:61:99:0,135,1816	0/0:80,2:82:99:0,121,2138	0/0:74,0:75:99:0,157,2058	0/0:55,1:57:99:0,117,1553	0/0:47,0:47:99:0,99,1320	0/0:67,0:67:99:0,138,1884	0/0:50,0:50:99:0,99,1358	0/0:45,1:46:99:0,105,1409	0/1:26,33:59:99:793,0,580	0/0:48,0:48:99:0,99,1320	0/0:31,0:33:69:0,69,892	0/0:100,0:101:99:0,211,2854	0/0:104,0:104:99:0,226,2978	0/0:45,0:45:93:0,93,1192	0/0:92,0:94:99:0,196,2629	0/0:118,0:118:99:0,223,2995	0/0:96,0:96:99:0,187,2520	1/1:0,97:98:99:2899,217,0	0/0:56,0:56:99:0,129,1672	0/0:126,0:127:99:0,253,3423	0/0:31,0:31:63:0,63,822	0/0:37,0:37:78:0,78,1053	0/0:54,0:55:99:0,108,1455	0/0:46,0:46:93:0,93,1263	0/0:56,0:56:99:0,111,1460	0/0:95,0:95:99:0,193,2611	0/0:53,0:53:99:0,108,1441	0/0:84,0:84:99:0,166,2228	0/0:72,0:72:99:0,138,1899	0/0:86,0:86:99:0,172,2325	0/0:54,3:57:30:0,30,1371	0/0:136,0:136:99:0,265,3660	0/0:80,0:80:99:0,184,2436	0/0:54,0:54:99:0,114,1553	0/0:57,0:58:99:0,129,1738	0/0:44,0:44:87:0,87,1173	1/1:0,59:59:99:1714,123,0	1/1:2,57:59:94:1783,94,0	0/0:43,0:44:99:0,99,1300	1/1:0,60:60:99:1819,132,0	0/0:60,2:62:97:0,97,1758	0/0:39,0:39:84:0,84,1126	0/0:89,2:91:99:0,133,2333	0/0:88,1:89:99:0,138,2332	0/0:32,0:32:78:0,78,1003	0/0:60,0:60:99:0,129,1737
1	565	uce-1025_placidochromis_ornatus_1	C	G	292.25	PASS	.	GT:AD:DP:GQ:PL	0/0:21,0:21:63:0,63,821	0/0:12,0:12:36:0,36,468	0/0:10,0:10:30:0,30,396	0/0:18,0:18:54:0,54,692	0/0:20,0:20:60:0,60,786	0/0:30,0:30:84:0,84,1074	0/0:30,0:30:87:0,87,1149	0/0:14,0:14:42:0,42,556	0/0:9,0:9:24:0,24,317	0/0:13,0:13:39:0,39,520	0/0:10,0:10:30:0,30,384	0/0:18,1:19:54:0,54,689	0/0:18,0:18:51:0,51,681	0/0:20,0:20:57:0,57,744	0/0:31,0:31:90:0,90,1159	0/0:33,0:33:93:0,93,1202	0/0:17,0:17:51:0,51,676	0/0:30,0:31:90:0,90,1170	0/0:45,0:45:99:0,129,1629	0/0:30,0:30:84:0,84,1094	0/0:35,0:35:99:0,102,1324	0/0:35,0:35:99:0,102,1327	0/0:43,0:43:99:0,129,1671	0/0:14,0:14:42:0,42,552	0/0:23,0:23:69:0,69,904	0/0:19,0:19:54:0,54,690	0/0:12,0:12:36:0,36,476	0/0:17,0:17:48:0,48,640	0/1:12,11:23:99:332,0,340	0/0:21,0:21:63:0,63,812	0/0:17,0:17:51:0,51,665	0/0:26,0:26:78:0,78,1016	0/0:19,0:20:57:0,57,747	0/0:12,0:12:36:0,36,480	0/0:32,0:32:93:0,93,1170	0/0:19,0:19:51:0,51,665	0/0:12,0:12:33:0,33,412	0/0:19,0:19:54:0,54,686	0/0:13,0:13:36:0,36,480	0/0:18,0:18:51:0,51,676	0/0:16,0:16:45:0,45,600	0/0:16,0:16:48:0,48,628	0/0:12,0:12:36:0,36,476	0/0:17,0:17:45:0,45,589	0/0:24,0:24:72:0,72,935	0/0:23,0:23:66:0,66,829	0/0:24,0:24:72:0,72,920	0/0:22,0:22:63:0,63,832	0/0:20,0:20:60:0,60,792
1	215	uce-461_placidochromis_ornatus_1	C	T	13333.6	PASS	.	GT:AD:DP:GQ:PL	0/0:37,0:37:90:0,90,1208	0/0:31,0:31:63:0,63,879	0/0:18,0:18:36:0,36,486	0/1:21,21:42:99:484,0,591	0/0:44,0:44:96:0,96,1284	0/0:37,0:37:90:0,90,1157	0/0:28,0:28:60:0,60,808	0/1:12,8:20:99:183,0,394	0/0:30,0:30:54:0,54,734	0/0:32,0:32:72:0,72,978	1/1:0,34:34:69:916,69,0	0/0:25,0:25:57:0,57,745	0/0:30,0:30:57:0,57,777	0/0:23,0:23:51:0,51,678	0/0:49,0:49:99:0,105,1404	1/1:0,63:63:99:1926,147,0	0/0:25,0:25:57:0,57,767	0/0:47,0:47:99:0,99,1316	0/0:58,0:58:99:0,135,1772	0/0:65,0:65:99:0,144,1913	0/0:39,0:39:87:0,87,1173	0/0:43,0:43:99:0,102,1360	0/0:86,0:86:99:0,181,2449	0/1:13,13:26:99:339,0,322	1/1:0,19:20:45:572,45,0	0/0:36,0:36:72:0,72,978	0/0:30,0:30:69:0,69,911	0/0:30,0:30:75:0,75,974	1/1:0,48:48:99:1406,105,0	0/1:17,28:45:99:678,0,385	0/1:32,31:65:99:848,0,800	0/0:33,0:33:78:0,78,1049	0/1:20,27:47:99:770,0,408	1/1:0,48:48:99:1363,102,0	0/0:101,0:102:99:0,217,2879	0/0:87,1:88:99:0,132,2250	0/0:38,0:38:75:0,75,1021	0/0:53,1:54:72:0,72,1415	0/0:40,0:42:87:0,87,1205	0/0:37,0:37:81:0,81,1123	0/0:24,0:24:57:0,57,776	0/0:38,0:39:84:0,84,1134	0/0:24,0:24:54:0,54,728	0/1:15,21:37:99:508,0,367	0/0:44,0:44:93:0,93,1262	1/1:0,47:48:96:1300,96,0	1/1:0,51:53:99:1390,105,0	1/1:0,29:29:66:874,66,0	0/0:40,0:40:93:0,93,1261
1	707	uce-161_placidochromis_ornatus_1	A	G	2407.19	PASS	.	GT:AD:DP:GQ:PL	./.:.:.:.:.	1/1:0,2:2:6:76,6,0	0/0:1,0:1:3:0,3,40	1/1:0,3:3:9:110,9,0	0/0:1,0:1:3:0,3,39	1/1:0,3:3:6:81,6,0	0/0:3,0:3:9:0,9,120	0/0:2,0:2:6:0,6,76	./.:.:.:.:.	1/1:0,6:6:15:205,15,0	./.:.:1:.:.	0/0:2,0:2:6:0,6,75	1/1:0,2:2:6:63,6,0	1/1:0,3:3:6:85,6,0	1/1:0,2:2:6:79,6,0	1/1:0,3:3:6:71,6,0	1/1:0,5:5:12:143,12,0	1/1:0,2:2:6:79,6,0	1/1:0,2:2:6:79,6,0	1/1:0,3:3:9:118,9,0	1/1:0,2:2:6:79,6,0	0/0:2,0:2:6:0,6,80	./.:.:.:.:.	1/1:0,2:2:6:80,6,0	1/1:0,1:1:3:27,3,0	./.:.:.:.:.	1/1:0,5:5:15:200,15,0	1/1:0,3:3:9:120,9,0	./.:.:.:.:.	1/1:0,1:1:3:39,3,0	1/1:0,1:1:3:39,3,0	1/1:0,1:1:3:39,3,0	1/1:0,1:1:3:36,3,0	./.:.:.:.:.	0/0:4,0:4:9:0,9,123	./.:.:.:.:.	0/0:1,0:1:3:0,3,39	0/0:4,0:4:9:0,9,123	./.:.:.:.:.	1/1:0,4:4:12:148,12,0	1/1:0,6:6:15:201,15,0	1/1:0,1:1:3:40,3,0	1/1:0,1:1:3:40,3,0	./.:.:.:.:.	0/0:2,0:2:6:0,6,80	./.:.:.:.:.	1/1:0,3:3:9:115,9,0	1/1:0,3:3:6:80,6,0	0/0:3,0:3:6:0,6,76
1	481	uce-701_placidochromis_ornatus_1	C	T	1755.71	PASS	.	GT:AD:DP:GQ:PL	0/0:17,0:17:48:0,48,624	0/0:18,0:18:54:0,54,704	0/0:12,0:12:36:0,36,454	0/0:21,0:21:57:0,57,752	0/0:14,0:14:36:0,36,437	0/0:13,0:13:39:0,39,500	0/0:11,0:11:30:0,30,370	0/0:16,0:16:48:0,48,621	0/0:8,0:9:21:0,21,264	0/0:11,0:11:30:0,30,401	0/0:15,0:15:36:0,36,451	0/0:21,0:21:57:0,57,710	1/1:0,22:22:60:777,60,0	1/1:0,11:11:30:385,30,0	0/0:29,0:29:81:0,81,1039	0/0:27,0:27:66:0,66,863	1/1:0,13:13:36:448,36,0	0/0:16,0:16:48:0,48,615	0/0:26,0:26:69:0,69,895	0/0:21,0:21:57:0,57,725	0/0:27,0:27:78:0,78,1019	0/0:14,0:14:36:0,36,452	0/0:25,0:25:63:0,63,811	0/0:9,0:9:27:0,27,347	0/0:13,0:13:39:0,39,512	0/0:15,0:15:42:0,42,538	0/0:13,0:13:33:0,33,428	0/0:17,0:17:45:0,45,552	0/0:16,0:16:48:0,48,623	0/0:10,0:10:24:0,24,317	0/0:3,0:3:9:0,9,118	0/0:15,0:15:39:0,39,507	0/0:16,0:16:39:0,39,497	0/0:13,0:13:36:0,36,469	0/0:11,0:11:30:0,30,399	0/0:12,0:12:36:0,36,465	0/0:9,0:9:24:0,24,317	0/0:4,0:4:12:0,12,157	0/0:10,0:10:27:0,27,348	1/1:0,6:6:18:224,18,0	0/0:13,0:13:39:0,39,504	0/0:15,0:15:45:0,45,588	0/1:4,2:6:62:62,0,142	0/0:17,0:17:42:0,42,558	0/0:13,0:13:36:0,36,481	0/0:19,0:19:51:0,51,668	0/0:11,0:12:24:0,24,320	0/0:16,0:16:39:0,39,510	0/0:17,0:17:51:0,51,672
1	52	uce-1102_placidochromis_ornatus_1	A	C	7632.22	PASS	.	GT:AD:DP:GQ:PL	1/1:0,3:3:9:120,9,0	1/1:0,4:4:9:112,9,0	1/1:0,5:5:15:183,15,0	1/1:0,3:3:9:112,9,0	1/1:0,7:8:18:214,18,0	1/1:0,5:5:12:149,12,0	1/1:0,8:8:21:272,21,0	1/1:0,1:1:3:40,3,0	./.:.:.:.:.	1/1:0,5:5:15:196,15,0	1/1:0,4:4:12:156,12,0	1/1:0,4:4:12:157,12,0	1/1:0,2:2:6:72,6,0	1/1:0,10:10:24:320,24,0	1/1:0,6:6:18:236,18,0	1/1:0,10:10:27:333,27,0	1/1:0,2:2:3:36,3,0	1/1:0,7:7:21:262,21,0	1/1:0,7:7:21:269,21,0	1/1:0,7:7:21:275,21,0	1/1:0,1:1:3:39,3,0	1/1:0,4:4:12:152,12,0	1/1:0,4:4:12:157,12,0	1/1:0,6:6:15:191,15,0	1/1:0,6:6:12:166,12,0	1/1:0,6:6:9:123,9,0	1/1:0,4:4:6:80,6,0	1/1:0,5:5:12:156,12,0	1/1:0,6:6:9:112,9,0	1/1:0,3:3:9:115,9,0	1/1:0,4:4:12:154,12,0	1/1:0,7:7:15:202,15,0	1/1:0,4:4:9:120,9,0	1/1:1,4:5:12:156,12,0	0/1:2,4:6:33:111,0,33	1/1:0,6:6:12:160,12,0	1/1:0,2:2:3:45,3,0	1/1:0,4:4:6:81,6,0	1/1:0,6:6:18:215,18,0	1/1:0,6:6:15:189,15,0	1/1:0,2:2:6:80,6,0	1/1:0,6:6:18:232,18,0	1/1:0,3:3:9:98,9,0	1/1:0,3:3:9:108,9,0	1/1:0,5:5:15:200,15,0	1/1:0,9:9:18:232,18,0	1/1:0,7:7:12:168,12,0	1/1:0,4:4:12:144,12,0	1/1:0,4:4:12:144,12,0
1	693	uce-160_placidochromis_ornatus_1	A	G	342.79	PASS	.	GT:AD:DP:GQ:PL	0/0:16,0:16:45:0,45,593	0/0:14,0:14:33:0,33,454	0/0:10,0:10:30:0,30,396	0/0:35,0:35:93:0,93,1220	0/0:39,0:39:93:0,93,1236	0/0:55,0:55:99:0,141,1842	0/0:19,0:19:51:0,51,690	0/0:15,0:15:42:0,42,561	0/0:11,0:11:24:0,24,319	0/0:28,0:28:75:0,75,1002	0/0:18,0:18:39:0,39,522	0/0:41,0:41:99:0,108,1419	0/0:12,0:12:30:0,30,402	0/0:17,0:17:42:0,42,574	0/0:42,0:42:99:0,111,1455	0/0:55,0:55:99:0,147,1935	0/0:21,0:21:51:0,51,678	0/0:50,0:50:99:0,141,1835	0/0:45,0:45:99:0,111,1483	0/0:59,0:59:99:0,153,2024	0/0:30,0:30:87:0,87,1137	0/0:18,0:18:48:0,48,645	0/0:66,0:66:99:0,178,2325	0/0:20,0:20:60:0,60,771	0/0:21,0:21:60:0,60,782	0/0:42,0:42:99:0,102,1369	0/0:13,0:13:36:0,36,473	0/0:20,0:20:54:0,54,730	0/0:31,0:32:78:0,78,1025	0/0:35,0:35:90:0,90,1193	0/0:44,0:44:99:0,102,1382	0/0:31,0:31:78:0,78,1031	0/0:19,0:19:48:0,48,639	0/0:19,0:19:48:0,48,651	0/0:53,0:53:99:0,135,1790	0/0:47,0:47:99:0,123,1634	0/0:24,0:24:60:0,60,792	0/0:34,0:34:87:0,87,1140	0/0:13,0:13:30:0,30,397	0/0:24,0:24:57:0,57,771	0/0:16,0:16:36:0,36,495	0/0:22,0:22:60:0,60,810	1/1:0,13:13:30:402,30,0	0/0:23,0:23:54:0,54,722	0/0:24,0:24:66:0,66,881	0/0:30,0:30:81:0,81,1044	0/0:48,0:48:99:0,120,1601	0/0:26,0:26:63:0,63,852	0/0:16,0:16:48:0,48,636
1	309	uce-79_placidochromis_ornatus_1	G	T	7268.89	PASS	.	GT:AD:DP:GQ:PL	0/0:3,0:3:9:0,9,120	1/1:0,4:4:12:147,12,0	1/1:0,1:2:3:36,3,0	1/1:1,8:9:21:274,21,0	0/1:2,2:4:63:63,0,63	1/1:0,6:6:18:230,18,0	1/1:0,1:1:3:40,3,0	0/0:4,0:4:12:0,12,143	1/1:0,7:7:18:222,18,0	1/1:0,3:3:9:120,9,0	1/1:0,5:5:15:200,15,0	1/1:0,3:3:9:118,9,0	1/1:0,3:3:9:112,9,0	1/1:0,3:3:9:116,9,0	1/1:0,7:7:18:236,18,0	1/1:0,10:10:30:390,30,0	1/1:0,1:1:3:36,3,0	1/1:0,17:17:42:564,42,0	1/1:0,9:9:27:347,27,0	1/1:0,8:8:21:272,21,0	0/0:9,0:9:24:0,24,314	0/1:3,4:7:70:97,0,70	1/1:0,12:12:30:390,30,0	1/1:0,2:2:6:76,6,0	1/1:0,1:1:3:40,3,0	1/1:0,4:4:12:154,12,0	1/1:0,2:2:6:76,6,0	1/1:0,2:2:6:72,6,0	1/1:0,10:10:27:356,27,0	1/1:0,6:6:18:230,18,0	1/1:0,4:4:9:123,9,0	1/1:0,5:5:15:197,15,0	1/1:0,5:5:15:193,15,0	1/1:0,5:5:12:161,12,0	0/0:8,0:8:21:0,21,281	0/0:6,0:6:12:0,12,163	1/1:0,1:1:3:39,3,0	1/1:0,7:7:18:236,18,0	1/1:0,5:5:12:165,12,0	1/1:0,5:5:15:196,15,0	./.:.:.:.:.	1/1:0,2:2:3:40,3,0	1/1:0,1:1:3:40,3,0	1/1:0,9:9:21:286,21,0	1/1:0,9:9:21:281,21,0	1/1:0,4:4:12:149,12,0	1/1:0,3:3:9:118,9,0	0/1:1,2:3:31:71,0,31	1/1:0,3:3:9:112,9,0
1	450	uce-935_placidochromis_ornatus_1	T	C	1984.39	PASS	.	GT:AD:DP:GQ:PL	0/0:49,0:49:99:0,135,1727	0/0:27,0:27:81:0,81,1038	0/0:27,0:27:72:0,72,932	0/0:36,0:36:75:0,75,954	0/0:42,0:43:99:0,105,1318	0/0:47,0:48:99:0,102,1307	0/0:27,0:29:75:0,75,951	0/0:33,0:33:90:0,90,1185	0/0:23,1:24:17:0,17,546	0/0:34,0:34:75:0,75,941	0/0:22,0:22:60:0,60,785	0/0:37,0:38:90:0,90,1153	0/0:39,0:39:99:0,105,1308	0/0:29,0:31:78:0,78,1011	0/0:43,0:43:96:0,96,1203	0/0:59,0:59:99:0,141,1790	0/0:43,0:43:99:0,114,1427	0/0:38,0:41:78:0,78,998	0/0:69,0:69:99:0,159,2018	1/1:0,58:58:99:2044,159,0	0/0:39,0:39:96:0,96,1193	0/0:43,0:43:99:0,108,1374	0/0:70,0:71:99:0,163,2085	0/0:24,0:24:66:0,66,846	0/0:26,0:26:63:0,63,814	0/0:31,0:31:72:0,72,899	0/0:19,1:20:48:0,48,585	0/0:62,0:62:99:0,162,2022	0/0:42,0:43:99:0,108,1358	0/0:47,0:48:99:0,111,1416	0/0:61,0:61:99:0,138,1734	0/0:42,0:42:93:0,93,1190	0/0:41,0:42:93:0,93,1186	0/0:31,0:31:75:0,75,967	0/0:62,0:63:99:0,163,2078	0/0:42,0:44:87:0,87,1105	0/0:43,0:44:99:0,99,1258	0/0:34,0:34:84:0,84,1057	0/0:34,0:34:96:0,96,1248	0/0:33,0:33:90:0,90,1176	0/0:23,0:23:66:0,66,843	0/0:36,0:36:99:0,99,1243	0/0:36,0:36:84:0,84,1118	0/0:26,0:27:60:0,60,766	0/0:16,0:16:48:0,48,628	0/0:50,0:51:99:0,120,1520	0/0:39,0:41:99:0,102,1303	0/0:33,0:33:87:0,87,1128	0/0:50,0:50:99:0,129,1636
1	587	uce-582_placidochromis_ornatus_1	G	A	9117.58	PASS	.	GT:AD:DP:GQ:PL	0/0:7,0:7:21:0,21,280	0/0:4,0:4:12:0,12,144	0/0:5,0:5:12:0,12,160	1/1:0,12:12:36:465,36,0	0/1:7,7:14:99:230,0,190	1/1:0,17:17:51:662,51,0	1/1:0,9:9:27:348,27,0	1/1:0,11:11:27:360,27,0	0/1:2,3:5:64:100,0,64	0/0:9,0:9:27:0,27,356	0/1:3,6:9:56:216,0,56	0/0:12,0:12:33:0,33,432	0/1:5,5:10:99:170,0,170	0/0:11,0:11:33:0,33,440	0/0:18,0:18:51:0,51,663	0/1:8,8:16:99:266,0,263	0/1:2,3:5:52:92,0,52	0/0:8,0:8:21:0,21,272	0/1:10,10:20:99:323,0,290	0/0:18,0:18:51:0,51,665	1/1:0,8:8:15:193,15,0	0/1:6,8:14:99:246,0,201	1/1:0,11:11:27:354,27,0	0/1:1,2:3:31:71,0,31	0/0:10,0:10:27:0,27,353	0/0:5,0:5:15:0,15,197	0/1:2,7:9:24:211,0,24	1/1:0,9:9:24:308,24,0	1/1:0,16:16:45:583,45,0	0/1:5,8:13:99:275,0,119	1/1:0,11:11:30:384,30,0	0/1:4,2:6:64:64,0,100	0/1:5,6:11:99:200,0,163	0/1:3,4:7:99:139,0,99	0/1:14,8:23:99:223,0,408	0/1:7,10:17:99:345,0,190	1/1:0,9:9:27:354,27,0	1/1:0,4:4:12:154,12,0	1/1:0,8:8:24:303,24,0	1/1:0,5:5:15:196,15,0	1/1:0,5:6:12:160,12,0	0/0:8,0:8:24:0,24,312	1/1:0,4:4:12:160,12,0	1/1:0,14:14:39:505,39,0	1/1:0,4:4:12:156,12,0	0/1:11,7:18:99:182,0,345	0/1:3,7:10:48:245,0,48	1/1:0,3:3:9:120,9,0	0/0:7,0:7:21:0,21,280
1	292	uce-1059_placidochromis_ornatus_1	G	A	3091.29	PASS	.	GT:AD:DP:GQ:PL	0/0:38,0:38:90:0,90,1192	0/0:15,0:15:36:0,36,459	0/0:30,0:30:75:0,75,983	0/0:38,0:38:84:0,84,1106	1/1:0,32:32:75:951,75,0	0/1:21,16:37:99:281,0,587	0/0:11,0:11:24:0,24,318	1/1:0,18:19:33:417,33,0	0/0:14,0:14:33:0,33,434	0/0:21,0:21:45:0,45,607	0/0:14,0:14:33:0,33,450	0/0:11,0:11:33:0,33,426	0/0:27,0:27:63:0,63,842	0/0:17,0:17:42:0,42,541	0/0:27,0:27:75:0,75,981	0/0:39,0:39:93:0,93,1218	0/0:31,0:31:69:0,69,942	0/0:31,0:31:72:0,72,959	0/1:26,19:46:99:411,0,746	0/0:52,0:52:99:0,123,1627	0/1:10,26:36:99:679,0,235	0/1:8,15:23:99:297,0,265	0/0:60,0:60:99:0,144,1876	0/1:6,11:17:99:185,0,193	0/0:26,0:26:60:0,60,804	0/0:32,2:34:43:0,43,1047	0/0:16,0:16:42:0,42,561	0/0:28,0:28:63:0,63,862	0/0:29,0:29:63:0,63,850	0/0:20,0:21:48:0,48,638	0/0:17,0:17:42:0,42,556	0/0:15,0:15:36:0,36,463	0/0:27,0:27:63:0,63,832	0/0:23,0:23:63:0,63,802	0/0:25,0:25:60:0,60,802	0/0:16,0:16:39:0,39,519	0/0:12,0:12:30:0,30,395	0/0:17,0:17:42:0,42,564	0/0:20,0:20:54:0,54,705	0/0:22,0:22:60:0,60,763	0/0:27,0:27:63:0,63,855	0/0:22,0:22:54:0,54,711	0/0:15,0:15:33:0,33,455	0/0:27,0:27:69:0,69,902	0/0:15,0:15:39:0,39,508	0/0:36,0:36:87:0,87,1153	0/0:29,0:29:72:0,72,956	0/0:22,0:22:48:0,48,660	0/0:27,0:27:72:0,72,958
1	203	uce-621_placidochromis_ornatus_1	C	G	3925.89	PASS	.	GT:AD:DP:GQ:PL	1/1:0,3:3:6:85,6,0	1/1:0,2:2:6:80,6,0	1/1:0,1:1:3:40,3,0	0/1:7,2:9:55:55,0,211	0/0:6,0:6:15:0,15,193	0/0:5,0:5:12:0,12,154	0/0:2,0:2:3:0,3,45	0/1:4,6:10:65:212,0,65	1/1:0,4:4:9:123,9,0	0/1:3,1:4:27:27,0,72	1/1:0,3:3:6:80,6,0	1/1:0,4:4:12:154,12,0	0/1:2,4:6:30:137,0,30	1/1:0,2:2:6:72,6,0	0/1:7,4:11:99:127,0,202	0/1:2,7:9:21:251,0,21	0/1:2,1:3:34:34,0,39	1/1:0,1:1:3:39,3,0	0/1:2,12:14:6:429,0,6	0/0:14,0:14:21:0,21,291	1/1:0,7:7:18:230,18,0	1/1:0,3:3:9:116,9,0	0/1:2,7:9:21:245,0,21	1/1:0,1:1:3:40,3,0	0/1:2,4:6:33:113,0,33	1/1:0,1:1:3:36,3,0	0/1:4,2:6:68:68,0,78	0/0:7,0:7:18:0,18,245	1/1:0,4:4:12:154,12,0	1/1:0,1:1:3:39,3,0	1/1:0,4:4:9:118,9,0	1/1:0,3:3:9:115,9,0	1/1:0,1:1:3:39,3,0	1/1:0,1:1:3:36,3,0	0/0:10,0:10:24:0,24,309	0/0:3,0:3:6:0,6,81	0/1:3,1:4:30:30,0,75	0/1:5,2:7:64:64,0,95	0/1:4,1:5:31:31,0,81	./.:.:.:.:.	1/1:0,1:1:3:40,3,0	1/1:0,2:2:6:80,6,0	./.:.:.:.:.	1/1:0,2:2:6:75,6,0	1/1:0,1:1:3:40,3,0	0/1:2,7:9:21:234,0,21	0/1:1,4:5:27:111,0,27	1/1:0,1:1:3:40,3,0	0/1:2,3:5:68:68,0,68
1	592	uce-289_placidochromis_ornatus_1	G	T	1134.39	PASS	.	GT:AD:DP:GQ:PL	0/0:42,0:42:96:0,96,1307	0/0:39,0:39:78:0,78,1086	0/0:32,0:32:66:0,66,894	0/0:44,0:44:99:0,114,1509	0/0:59,0:59:99:0,135,1798	0/0:50,0:50:99:0,129,1711	0/0:25,0:25:60:0,60,815	0/0:19,0:19:42:0,42,553	0/0:33,0:33:75:0,75,1011	0/0:38,0:38:96:0,96,1267	0/0:24,0:24:63:0,63,830	0/0:36,0:36:84:0,84,1084	0/0:50,0:50:99:0,114,1549	0/0:35,0:35:81:0,81,1088	0/0:60,0:60:99:0,147,1978	0/0:51,0:51:99:0,123,1633	0/0:34,0:34:81:0,81,1087	0/0:53,0:53:99:0,129,1703	0/0:47,0:47:99:0,126,1655	0/0:52,0:52:99:0,126,1656	0/0:37,0:37:96:0,96,1273	0/0:41,0:41:90:0,90,1249	0/0:71,0:71:99:0,181,2363	0/0:40,0:40:99:0,102,1338	0/0:32,0:32:69:0,69,951	0/0:44,0:44:99:0,111,1468	0/0:32,0:32:81:0,81,1071	0/0:39,0:39:90:0,90,1218	0/0:42,0:42:99:0,102,1349	0/0:39,0:39:90:0,90,1193	0/0:38,0:38:84:0,84,1147	0/0:38,0:38:93:0,93,1225	0/0:41,0:41:96:0,96,1273	0/0:28,0:28:69:0,69,911	0/0:59,0:59:99:0,141,1882	0/0:59,0:59:99:0,144,1923	0/0:29,0:29:66:0,66,884	0/0:36,0:36:96:0,96,1260	0/0:26,0:26:69:0,69,901	0/0:24,0:24:54:0,54,735	0/0:40,0:40:93:0,93,1255	0/0:44,0:44:96:0,96,1312	1/1:0,42:42:87:1194,87,0	0/0:33,0:33:78:0,78,1042	0/0:35,0:35:87:0,87,1168	0/0:47,0:47:99:0,123,1629	0/0:56,0:56:99:0,138,1824	0/0:32,0:32:84:0,84,1091	0/0:51,0:51:99:0,132,1756
1	451	uce-503_placidochromis_ornatus_1	G	C	8304.79	PASS	.	GT:AD:DP:GQ:PL	0/0:28,0:28:72:0,72,971	1/1:0,22:22:48:669,48,0	0/0:18,0:18:45:0,45,607	0/0:43,0:43:93:0,93,1256	0/0:46,0:46:99:0,120,1576	0/0:50,0:50:99:0,126,1646	0/0:14,0:14:39:0,39,521	0/0:27,0:27:69:0,69,928	0/0:28,0:28:63:0,63,847	0/0:26,0:26:63:0,63,855	0/0:17,0:17:51:0,51,655	0/0:35,0:35:81:0,81,1081	1/1:0,27:27:60:829,60,0	1/1:0,24:24:60:807,60,0	0/0:44,0:44:99:0,114,1502	0/0:66,0:66:99:0,175,2247	1/1:0,41:41:99:1413,105,0	0/0:52,0:52:99:0,135,1762	0/0:65,0:65:99:0,172,2238	0/0:67,0:67:99:0,166,2194	0/0:43,0:43:99:0,111,1461	0/0:33,0:33:81:0,81,1100	0/0:54,0:54:99:0,138,1813	0/0:20,0:20:51:0,51,687	0/0:13,0:13:30:0,30,394	0/0:48,0:48:99:0,120,1586	0/0:21,0:21:54:0,54,731	0/1:9,17:26:99:532,0,247	0/0:35,0:35:75:0,75,1031	0/0:36,0:36:84:0,84,1113	0/0:44,1:45:69:0,69,1353	0/0:32,0:32:90:0,90,1178	0/0:63,0:63:99:0,157,2068	0/0:28,0:28:63:0,63,873	0/0:56,0:56:99:0,138,1828	0/0:41,0:41:99:0,102,1361	0/0:34,0:34:81:0,81,1066	0/0:36,0:36:84:0,84,1122	1/1:0,24:24:66:881,66,0	1/1:0,25:25:60:815,60,0	1/1:0,29:29:66:905,66,0	1/1:0,32:32:75:1030,75,0	1/1:0,19:19:48:643,48,0	0/0:38,0:38:90:0,90,1212	0/0:33,0:33:72:0,72,990	0/0:43,0:43:99:0,114,1502	0/0:55,1:56:99:0,104,1715	0/0:32,0:32:87:0,87,1154	0/0:32,0:32:66:0,66,916
1	413	uce-1058_placidochromis_ornatus_1	G	A	2257.6	PASS	.	GT:AD:DP:GQ:PL	0/0:22,0:22:66:0,66,876	0/0:19,0:19:54:0,54,716	0/0:15,0:16:42:0,42,561	0/0:37,0:37:99:0,99,1311	0/0:61,0:61:99:0,160,2087	0/0:53,0:53:99:0,147,1911	0/0:23,0:23:63:0,63,836	0/0:15,0:15:42:0,42,531	0/0:24,0:24:60:0,60,797	0/0:17,0:17:45:0,45,593	0/0:15,0:15:45:0,45,588	0/0:41,0:41:99:0,117,1529	0/0:27,0:27:72:0,72,959	0/0:20,0:21:60:0,60,800	0/0:65,0:65:99:0,184,2368	0/0:57,0:57:99:0,166,2148	0/0:23,0:23:66:0,66,852	0/0:37,0:37:99:0,111,1429	0/0:48,0:48:99:0,129,1685	0/0:62,0:62:99:0,178,2303	0/0:65,0:66:99:0,172,2251	0/0:22,0:23:63:0,63,802	0/0:66,0:66:99:0,181,2334	0/0:16,0:16:48:0,48,636	0/0:17,0:17:48:0,48,633	0/0:45,0:45:99:0,129,1667	0/0:17,0:17:45:0,45,610	0/0:27,0:27:72:0,72,957	0/0:31,0:31:81:0,81,1065	0/0:27,0:27:81:0,81,1055	0/0:42,0:42:99:0,114,1479	0/0:42,0:42:99:0,114,1507	0/0:47,0:47:99:0,129,1665	0/0:18,0:18:45:0,45,610	0/0:50,0:50:99:0,138,1785	0/0:33,0:33:96:0,96,1241	0/0:29,0:29:87:0,87,1131	0/0:25,0:25:72:0,72,926	0/0:18,0:18:51:0,51,668	0/0:19,0:19:54:0,54,713	0/0:16,0:16:48:0,48,636	0/0:26,0:26:72:0,72,953	0/0:24,0:24:60:0,60,815	0/0:33,1:34:60:0,60,1201	0/0:19,0:19:57:0,57,735	0/1:21,26:47:99:743,0,679	1/1:0,36:36:99:1296,99,0	0/1:6,9:15:99:301,0,158	0/0:20,0:20:60:0,60,784
1	474	uce-654_placidochromis_ornatus_1	C	T	17689.6	PASS	.	GT:AD:DP:GQ:PL	1/1:0,11:11:27:318,27,0	1/1:0,11:11:24:313,24,0	1/1:0,8:8:21:241,21,0	1/1:0,8:8:24:308,24,0	1/1:0,11:11:18:228,18,0	0/1:11,8:19:99:151,0,338	1/1:0,9:9:18:241,18,0	1/1:0,12:12:33:428,33,0	1/1:0,11:11:21:281,21,0	1/1:0,12:12:33:415,33,0	1/1:0,10:10:27:339,27,0	1/1:0,15:15:36:464,36,0	1/1:0,14:14:42:496,42,0	1/1:0,5:5:12:156,12,0	1/1:0,14:14:39:491,39,0	1/1:0,27:27:69:889,69,0	1/1:0,9:9:24:287,24,0	1/1:0,10:10:30:387,30,0	1/1:0,18:18:42:546,42,0	1/1:0,19:19:45:561,45,0	1/1:0,17:17:33:417,33,0	1/1:0,16:16:33:428,33,0	1/1:0,22:23:57:725,57,0	1/1:0,14:14:30:371,30,0	1/1:0,7:7:18:206,18,0	1/1:0,20:20:54:687,54,0	1/1:0,5:5:9:107,9,0	1/1:0,9:9:27:322,27,0	1/1:0,16:16:42:525,42,0	1/1:0,12:13:27:347,27,0	1/1:0,15:15:42:532,42,0	1/1:0,13:14:33:415,33,0	1/1:0,9:9:21:242,21,0	1/1:0,7:7:21:247,21,0	0/1:12,5:18:99:145,0,414	1/1:0,15:15:39:499,39,0	1/1:0,10:10:24:311,24,0	0/1:6,8:14:99:234,0,197	1/1:0,7:7:18:219,18,0	1/1:0,9:9:21:259,21,0	1/1:0,7:7:18:228,18,0	1/1:0,10:10:24:292,24,0	1/1:0,8:8:24:299,24,0	1/1:0,11:11:27:354,27,0	1/1:0,10:10:27:356,27,0	1/1:0,17:17:39:491,39,0	1/1:0,7:7:21:269,21,0	1/1:0,3:3:6:67,6,0	1/1:0,17:17:48:621,48,0
1	434	uce-587_placidochromis_ornatus_1	A	G	12033	PASS	.	GT:AD:DP:GQ:PL	0/0:33,0:33:81:0,81,1087	0/0:26,0:26:63:0,63,839	0/0:26,0:26:69:0,69,913	0/0:45,0:45:99:0,102,1346	0/1:17,19:36:99:596,0,495	0/1:35,27:62:99:705,0,1027	0/0:27,0:27:66:0,66,870	1/1:1,26:27:32:878,32,0	0/1:22,9:31:99:219,0,676	0/0:29,0:29:72:0,72,937	0/0:21,0:21:54:0,54,705	0/1:21,18:39:99:500,0,569	0/0:19,0:19:48:0,48,654	0/1:16,12:28:99:366,0,486	0/0:57,0:57:99:0,144,1889	0/1:36,34:70:99:993,0,943	0/0:11,0:11:30:0,30,405	1/1:0,61:61:99:2134,163,0	0/1:27,25:52:99:745,0,663	0/0:51,0:51:99:0,123,1630	0/1:23,19:42:99:484,0,689	0/0:34,0:34:87:0,87,1134	0/1:34,43:77:99:1217,0,900	0/1:20,15:35:99:485,0,600	1/1:0,29:30:72:971,72,0	0/0:38,0:38:99:0,105,1365	0/0:16,0:16:39:0,39,526	0/0:23,0:23:57:0,57,763	0/0:59,0:59:99:0,163,2102	0/0:36,0:36:99:0,99,1298	0/0:55,0:55:99:0,120,1623	0/0:33,0:33:87:0,87,1149	0/0:43,0:44:99:0,105,1375	0/0:18,0:18:42:0,42,575	0/0:59,1:60:99:0,141,1828	0/0:76,0:76:99:0,193,2530	0/0:27,0:27:72:0,72,928	0/0:44,0:44:99:0,105,1381	0/0:28,0:28:81:0,81,1068	0/1:8,11:19:99:370,0,259	0/0:35,0:35:81:0,81,1080	0/0:26,0:26:78:0,78,994	0/0:18,0:18:51:0,51,659	0/1:23,17:40:99:475,0,688	1/1:0,30:30:81:1087,81,0	0/0:53,0:53:99:0,132,1726	0/0:39,0:39:99:0,99,1275	0/0:16,0:16:39:0,39,530	0/0:34,0:34:84:0,84,1127
1	231	uce-1138_placidochromis_ornatus_1	T	G	5582.87	PASS	.	GT:AD:DP:GQ:PL	0/0:42,0:42:90:0,90,1214	0/0:46,0:46:93:0,93,1224	0/0:41,0:41:78:0,78,1063	0/1:35,33:68:99:805,0,853	0/0:56,0:56:99:0,114,1565	0/0:61,2:63:70:0,70,1475	0/0:40,0:40:87:0,87,1125	0/0:51,0:51:99:0,114,1539	0/0:34,0:34:69:0,69,917	0/0:48,0:48:99:0,102,1371	0/0:32,0:33:69:0,69,923	0/0:40,0:40:87:0,87,1118	0/0:29,0:29:72:0,72,918	0/0:44,0:44:93:0,93,1249	0/0:91,0:91:99:0,199,2654	1/1:1,87:88:99:2442,150,0	0/0:40,0:40:90:0,90,1214	0/1:33,42:75:99:1075,0,866	0/0:94,0:95:99:0,214,2867	0/0:95,0:95:99:0,193,2548	0/0:79,0:79:99:0,169,2254	0/0:27,0:27:63:0,63,827	0/1:61,52:113:99:1353,0,1438	0/0:35,0:35:75:0,75,1010	0/0:12,0:12:21:0,21,290	0/0:74,0:74:99:0,160,2154	0/0:31,0:31:63:0,63,870	0/0:33,0:33:75:0,75,1001	0/0:62,0:62:99:0,138,1832	0/0:75,0:75:99:0,153,2077	0/0:99,0:99:99:0,196,2663	0/0:71,0:71:99:0,150,2045	0/0:82,0:82:99:0,169,2250	0/0:37,0:37:78:0,78,1027	0/0:101,0:101:99:0,190,2617	0/0:77,0:77:99:0,163,2170	0/0:65,0:65:99:0,114,1583	0/0:49,0:49:93:0,93,1261	0/0:37,0:38:78:0,78,1049	0/0:44,0:45:87:0,87,1160	0/0:40,0:41:81:0,81,1110	0/0:33,0:33:66:0,66,873	0/0:38,0:38:72:0,72,999	0/0:57,0:57:99:0,129,1709	0/0:35,0:35:60:0,60,834	0/0:71,0:72:99:0,141,1902	0/0:88,0:88:99:0,181,2410	0/0:29,0:29:66:0,66,862	0/0:41,0:41:78:0,78,1063
1	282	uce-502_placidochromis_ornatus_1	C	T	647.25	PASS	.	GT:AD:DP:GQ:PL	0/0:58,0:59:99:0,120,1628	0/0:57,0:57:99:0,114,1559	0/0:43,0:43:87:0,87,1195	0/0:66,0:66:99:0,153,2030	0/0:47,0:47:99:0,105,1406	0/0:59,0:59:99:0,135,1791	0/0:50,0:50:99:0,102,1398	0/0:38,0:38:81:0,81,1116	0/0:28,0:28:54:0,54,745	0/0:60,0:60:99:0,129,1759	0/0:24,0:24:51:0,51,688	0/0:51,0:51:99:0,102,1374	0/0:68,0:68:99:0,135,1832	0/0:62,0:62:99:0,135,1843	0/0:80,0:81:99:0,181,2422	0/0:85,0:86:99:0,181,2455	0/0:50,0:50:99:0,114,1569	0/0:74,0:74:99:0,154,2104	0/0:93,0:93:99:0,199,2667	0/0:94,0:94:99:0,205,2748	0/0:82,0:82:99:0,181,2413	0/0:56,0:56:99:0,117,1593	0/0:91,0:91:99:0,196,2630	0/0:50,0:50:99:0,99,1371	0/0:51,0:51:99:0,108,1453	0/1:31,29:61:99:687,0,840	0/0:30,0:30:51:0,51,715	0/0:56,0:57:99:0,117,1583	0/0:71,0:71:99:0,166,2208	0/0:55,0:55:99:0,120,1617	0/0:67,0:67:99:0,129,1785	0/0:51,0:51:99:0,108,1458	0/0:52,0:53:99:0,120,1608	0/0:38,0:38:84:0,84,1147	0/0:79,0:79:99:0,181,2437	0/0:83,0:83:99:0,166,2273	0/0:53,0:53:99:0,99,1391	0/0:55,0:55:99:0,120,1615	0/0:48,0:48:99:0,102,1376	0/0:50,0:50:99:0,99,1344	0/0:66,0:66:99:0,129,1753	0/0:58,0:58:99:0,108,1496	0/0:46,0:46:96:0,96,1317	0/0:87,0:87:99:0,172,2349	0/0:33,0:33:75:0,75,1034	0/0:71,0:71:99:0,150,2020	0/0:76,0:76:99:0,157,2135	0/0:32,0:32:72:0,72,964	0/0:66,0:66:99:0,144,1919
1	220	uce-755_placidochromis_ornatus_1	A	C	1676.39	PASS	.	GT:AD:DP:GQ:PL	0/0:41,0:41:87:0,87,1197	0/0:33,0:33:81:0,81,1068	0/0:40,0:40:81:0,81,1107	0/0:54,0:54:99:0,114,1558	0/0:63,0:63:99:0,138,1849	0/0:61,0:61:99:0,141,1856	0/0:45,0:45:99:0,105,1383	0/0:34,0:34:72:0,72,973	0/0:40,0:40:69:0,69,971	0/0:35,0:35:69:0,69,947	0/0:21,0:21:39:0,39,550	0/0:55,0:55:99:0,114,1551	0/0:60,0:61:99:0,120,1623	0/0:41,0:41:99:0,102,1352	0/0:86,0:86:99:0,187,2513	0/0:105,0:105:99:0,217,2902	0/0:58,0:58:99:0,111,1519	0/0:78,0:78:99:0,160,2151	0/0:91,0:91:99:0,187,2503	0/0:91,0:91:99:0,196,2627	0/0:66,0:66:99:0,153,2012	0/0:39,0:39:87:0,87,1183	0/0:114,0:115:99:0,253,3343	0/0:28,0:28:78:0,78,1010	0/0:27,1:28:51:0,51,683	0/0:63,0:64:99:0,123,1701	0/0:32,0:32:72:0,72,936	0/0:52,0:52:99:0,105,1431	0/0:34,0:34:72:0,72,964	0/0:58,0:58:99:0,108,1466	0/0:84,0:84:99:0,169,2298	0/0:76,0:76:99:0,153,2060	0/0:63,0:63:99:0,132,1797	0/0:40,0:40:87:0,87,1178	0/0:80,0:80:99:0,160,2186	0/0:58,0:58:99:0,135,1793	0/0:46,0:46:90:0,90,1239	0/0:59,0:59:99:0,129,1737	0/0:39,0:39:78:0,78,1050	0/0:24,0:24:57:0,57,765	0/0:47,0:47:93:0,93,1252	1/1:0,58:58:99:1736,126,0	0/0:35,0:35:75:0,75,1028	0/0:71,0:71:99:0,138,1870	0/0:36,0:36:78:0,78,1054	0/0:66,0:66:99:0,135,1842	0/0:65,0:65:99:0,138,1858	0/0:23,0:23:60:0,60,803	0/0:57,0:57:99:0,123,1688
1	585	uce-1075_placidochromis_ornatus_1	C	T	405.9	PASS	.	GT:AD:DP:GQ:PL	0/0:9,0:9:24:0,24,317	0/0:5,0:5:15:0,15,196	0/0:11,0:11:30:0,30,405	0/0:12,0:12:33:0,33,432	0/0:12,0:12:36:0,36,465	0/0:16,0:16:48:0,48,615	0/0:12,0:12:36:0,36,463	0/0:14,0:14:42:0,42,560	0/0:8,0:8:21:0,21,275	0/0:8,0:8:21:0,21,285	0/0:8,0:8:24:0,24,312	0/0:19,0:19:51:0,51,661	0/0:10,0:10:27:0,27,361	0/0:10,0:10:24:0,24,321	0/0:11,0:11:33:0,33,432	0/0:25,0:26:75:0,75,970	0/0:8,0:8:24:0,24,316	0/0:19,0:19:51:0,51,651	0/0:20,0:20:60:0,60,769	0/0:15,0:15:45:0,45,583	0/0:18,0:18:54:0,54,677	0/0:6,0:6:18:0,18,236	0/0:19,0:19:57:0,57,737	0/0:11,0:11:30:0,30,397	0/0:3,0:3:9:0,9,120	0/0:12,0:12:36:0,36,465	0/0:3,0:3:9:0,9,120	0/0:6,0:6:18:0,18,236	0/0:18,0:18:51:0,51,657	0/0:9,0:9:27:0,27,351	0/0:8,0:8:21:0,21,274	0/0:7,0:7:21:0,21,272	1/1:0,12:12:36:465,36,0	0/0:11,0:11:33:0,33,440	0/0:9,0:9:24:0,24,299	0/0:6,0:6:18:0,18,233	0/0:5,0:5:15:0,15,193	0/0:8,0:8:24:0,24,304	0/0:8,0:8:24:0,24,303	0/0:4,0:4:12:0,12,156	0/0:6,0:6:18:0,18,232	0/0:4,0:4:12:0,12,156	0/0:1,0:1:3:0,3,40	0/0:4,0:4:12:0,12,157	0/0:6,0:6:18:0,18,240	0/0:17,0:17:48:0,48,622	0/0:16,0:16:45:0,45,567	0/0:2,0:2:6:0,6,80	0/0:4,0:4:9:0,9,125
1	218	uce-176_placidochromis_ornatus_1	C	T	1851.04	PASS	.	GT:AD:DP:GQ:PL	0/0:18,0:18:45:0,45,597	0/0:12,0:12:36:0,36,463	0/0:10,0:10:30:0,30,396	0/1:14,6:20:99:139,0,479	0/0:27,0:27:75:0,75,979	0/0:27,0:27:66:0,66,887	0/0:15,0:15:45:0,45,596	0/0:14,0:14:42:0,42,552	0/0:10,0:10:30:0,30,393	0/0:21,0:21:63:0,63,810	0/0:6,0:6:18:0,18,236	0/0:14,1:15:6:0,6,488	0/0:21,0:21:63:0,63,828	0/0:15,0:15:45:0,45,574	0/0:31,0:31:93:0,93,1216	0/0:34,0:34:93:0,93,1206	0/0:7,0:7:21:0,21,276	0/0:32,0:32:96:0,96,1244	0/0:28,0:28:69:0,69,920	0/0:33,0:33:93:0,93,1195	0/0:21,0:21:57:0,57,738	0/0:10,0:10:30:0,30,388	1/1:0,28:28:72:939,72,0	0/0:14,0:14:39:0,39,521	0/0:19,0:19:54:0,54,691	0/0:19,0:19:54:0,54,704	0/0:13,0:13:36:0,36,480	0/0:12,0:12:36:0,36,468	0/0:23,0:23:66:0,66,854	0/0:11,0:11:33:0,33,423	0/1:7,12:19:99:398,0,179	0/0:18,0:19:51:0,51,662	0/0:26,0:26:72:0,72,935	0/0:9,0:9:24:0,24,321	0/0:29,0:29:81:0,81,1041	0/0:15,0:15:45:0,45,559	0/0:13,0:13:39:0,39,500	0/0:14,0:14:42:0,42,544	0/0:9,0:9:27:0,27,348	0/1:8,14:23:99:467,0,217	0/0:15,0:15:39:0,39,513	0/0:17,0:17:48:0,48,628	0/0:8,0:8:24:0,24,316	0/0:17,0:17:51:0,51,644	0/0:16,0:16:42:0,42,570	0/0:23,0:23:66:0,66,854	0/0:18,0:18:54:0,54,684	0/0:6,0:6:18:0,18,228	0/0:12,0:12:36:0,36,472
1	391	uce-1115_placidochromis_ornatus_1	G	A	468.25	PASS	.	GT:AD:DP:GQ:PL	0/0:54,0:54:99:0,111,1535	0/0:61,0:61:99:0,126,1747	0/0:44,0:44:87:0,87,1201	0/0:88,0:88:99:0,178,2430	0/0:85,0:85:99:0,184,2479	0/0:109,0:109:99:0,220,3014	0/0:59,0:60:99:0,111,1553	0/0:52,0:52:99:0,123,1655	0/0:67,0:67:99:0,138,1895	0/0:52,0:52:99:0,114,1554	0/0:42,0:42:81:0,81,1131	0/0:82,0:82:99:0,172,2338	0/0:74,0:74:99:0,154,2133	0/0:42,0:42:90:0,90,1231	0/0:93,0:94:99:0,199,2697	0/0:128,1:129:99:0,241,3680	0/0:59,0:59:99:0,120,1664	0/0:118,0:118:99:0,253,3373	0/0:116,0:116:99:0,247,3326	0/0:121,0:122:99:0,259,3510	0/0:103,0:103:99:0,217,2950	0/0:66,0:66:99:0,150,2039	0/0:169,0:170:99:0,346,4745	0/0:58,0:58:99:0,123,1687	0/0:46,0:46:99:0,99,1356	0/0:95,0:95:99:0,193,2591	0/0:45,0:45:90:0,90,1263	0/0:72,0:72:99:0,144,1992	0/0:98,0:99:99:0,208,2815	0/0:97,0:97:99:0,211,2840	0/0:104,0:104:99:0,199,2767	0/0:97,0:98:99:0,205,2773	0/0:109,0:109:99:0,223,3048	0/0:77,0:77:99:0,150,2096	0/0:136,0:136:99:0,274,3786	0/0:102,0:102:99:0,202,2780	0/0:62,0:62:99:0,123,1701	0/0:86,0:86:99:0,160,2230	0/0:38,0:38:78:0,78,1085	0/0:51,0:51:99:0,114,1565	0/0:69,0:69:99:0,138,1921	0/0:27,0:27:57:0,57,798	0/0:54,0:54:99:0,108,1497	0/0:65,0:65:99:0,138,1877	0/0:56,0:56:99:0,117,1612	0/0:116,0:116:99:0,250,3354	0/0:127,0:127:99:0,241,3315	0/0:39,0:39:90:0,90,1218	0/1:45,24:69:99:508,0,1214
1	421	uce-657_placidochromis_ornatus_1	G	T	16484.8	PASS	.	GT:AD:DP:GQ:PL	0/0:52,0:52:99:0,105,1477	0/0:54,0:54:99:0,99,1407	1/1:0,33:33:72:978,72,0	0/1:41,35:76:99:817,0,1083	0/0:65,0:65:99:0,132,1817	0/0:72,0:72:99:0,153,2065	0/0:31,0:31:72:0,72,986	0/0:41,0:41:90:0,90,1245	0/0:45,0:45:96:0,96,1323	0/1:18,17:35:99:370,0,472	0/0:34,0:34:69:0,69,956	0/0:72,0:72:99:0,147,2028	0/0:59,0:59:99:0,120,1678	0/0:53,0:53:99:0,105,1477	0/0:82,0:82:99:0,190,2516	0/1:45,35:80:99:754,0,1274	0/0:36,0:38:87:0,87,1181	0/0:98,0:100:99:0,202,2762	0/0:91,0:91:99:0,205,2721	0/1:37,49:86:99:1232,0,870	0/0:66,0:66:99:0,138,1880	0/0:34,0:34:87:0,87,1159	0/1:51,49:100:99:1149,0,1216	0/0:36,0:36:81:0,81,1089	0/0:33,0:33:69:0,69,964	0/1:32,34:67:99:864,0,733	0/0:27,0:27:63:0,63,860	0/0:63,0:63:99:0,138,1888	0/0:72,0:72:99:0,166,2224	0/0:100,0:100:99:0,190,2640	0/0:85,0:86:99:0,166,2287	1/1:0,73:73:99:2149,160,0	1/1:0,78:78:99:2212,163,0	1/1:0,51:51:99:1379,99,0	0/0:148,0:149:99:0,277,3852	0/0:99,0:99:99:0,202,2777	0/1:32,26:58:99:598,0,807	0/1:64,32:96:99:741,0,1490	1/1:0,33:33:69:960,69,0	0/0:43,0:43:96:0,96,1316	0/0:62,0:62:99:0,120,1676	1/1:0,35:35:87:1139,87,0	0/0:56,0:56:99:0,108,1523	0/1:29,33:62:99:823,0,715	0/1:24,22:46:99:529,0,665	0/0:107,0:108:99:0,220,3002	0/0:70,0:70:99:0,147,2005	0/0:34,0:34:81:0,81,1088	0/0:51,0:51:99:0,117,1614
1	608	uce-1044_placidochromis_ornatus_1	C	T	830.33	PASS	.	GT:AD:DP:GQ:PL	0/0:18,0:18:42:0,42,561	0/0:14,0:14:33:0,33,434	0/0:6,0:6:15:0,15,192	0/0:25,0:25:63:0,63,809	0/0:31,0:31:72:0,72,936	0/0:33,0:33:75:0,75,971	0/0:13,0:13:36:0,36,476	0/0:13,0:13:33:0,33,445	0/0:20,0:20:45:0,45,599	0/0:17,0:17:48:0,48,616	0/0:11,0:11:27:0,27,361	0/0:21,0:21:63:0,63,802	0/0:21,0:21:54:0,54,726	0/0:1,0:1:3:0,3,40	0/1:25,18:44:99:296,0,734	0/0:47,0:47:99:0,114,1480	0/0:9,0:9:24:0,24,312	0/0:29,0:30:78:0,78,1029	0/0:54,1:55:99:0,126,1652	0/0:52,0:52:99:0,141,1799	0/0:26,0:26:69:0,69,874	0/0:17,0:17:45:0,45,581	0/0:50,0:50:99:0,117,1549	0/0:24,0:24:57:0,57,767	1/1:0,12:12:30:385,30,0	0/0:29,0:30:69:0,69,912	0/0:8,0:8:21:0,21,281	1/1:0,7:8:18:245,18,0	0/0:34,0:34:81:0,81,1056	0/0:27,0:27:66:0,66,870	0/0:17,0:17:51:0,51,654	0/0:31,0:31:81:0,81,1042	0/0:27,0:29:69:0,69,909	0/0:16,0:16:39:0,39,526	0/0:46,0:46:93:0,93,1253	0/0:31,0:31:75:0,75,993	0/0:25,0:25:57:0,57,759	0/0:23,0:23:60:0,60,792	0/0:15,0:15:36:0,36,487	0/0:12,0:12:30:0,30,389	0/0:12,0:12:27:0,27,361	0/0:16,0:16:42:0,42,538	0/0:17,0:17:42:0,42,570	0/0:29,0:29:75:0,75,978	0/0:12,0:12:30:0,30,410	0/0:22,0:22:57:0,57,741	0/0:36,0:37:87:0,87,1135	0/0:15,0:15:39:0,39,517	0/0:17,0:17:39:0,39,517
1	255	uce-840_placidochromis_ornatus_1	C	A	4620.95	PASS	.	GT:AD:DP:GQ:PL	1/1:3,51:54:79:1566,79,0	0/0:53,0:53:99:0,114,1548	0/0:42,0:42:87:0,87,1205	0/0:60,2:62:99:0,126,1703	0/1:18,28:46:99:740,0,450	0/0:64,0:64:99:0,129,1777	0/0:55,0:55:99:0,108,1506	0/0:49,0:49:99:0,111,1516	0/0:28,0:28:54:0,54,750	0/0:40,0:40:99:0,108,1435	0/0:26,0:26:60:0,60,820	0/0:58,0:58:99:0,138,1862	0/0:68,0:68:99:0,138,1916	0/0:56,0:56:99:0,126,1726	0/0:63,0:63:99:0,153,2017	0/0:62,0:62:99:0,135,1815	0/0:40,0:40:93:0,93,1271	0/0:74,0:74:99:0,154,2076	0/0:72,0:72:99:0,150,2035	0/0:88,0:88:99:0,190,2544	0/0:71,0:71:99:0,166,2151	0/0:60,0:60:99:0,126,1746	0/0:83,0:83:99:0,184,2461	0/0:44,0:44:99:0,102,1395	0/0:60,0:60:99:0,123,1719	0/0:37,0:37:87:0,87,1150	0/0:35,0:35:81:0,81,1111	0/0:41,0:41:93:0,93,1279	0/0:53,0:53:99:0,105,1451	0/0:33,0:33:72:0,72,984	0/0:76,0:76:99:0,150,2070	0/0:64,0:64:99:0,120,1677	0/0:50,0:50:99:0,111,1499	0/0:51,0:51:99:0,108,1499	0/0:68,2:70:99:0,109,1985	0/0:58,0:58:99:0,126,1702	0/0:52,0:52:99:0,102,1405	0/0:43,1:44:77:0,77,1358	0/0:44,0:44:99:0,105,1416	0/0:47,0:47:99:0,99,1383	0/0:69,0:69:99:0,144,2005	0/0:55,0:55:99:0,120,1664	0/0:37,0:37:81:0,81,1120	0/0:76,0:76:99:0,163,2220	0/1:33,22:55:99:607,0,829	0/0:63,0:63:99:0,141,1859	0/0:82,0:82:99:0,178,2410	0/0:31,0:31:69:0,69,950	1/1:0,61:62:99:1815,138,0
1	265	uce-731_placidochromis_ornatus_1	T	C	6182.93	PASS	.	GT:AD:DP:GQ:PL	0/0:84,0:84:99:0,163,2223	1/1:0,77:77:99:2152,160,0	0/0:75,0:75:99:0,144,1974	0/0:123,0:123:99:0,280,3724	0/0:153,2:155:99:0,304,4513	0/0:167,0:167:99:0,340,4565	0/0:73,0:73:99:0,166,2216	0/0:51,0:51:99:0,111,1467	0/0:101,0:101:99:0,205,2757	0/0:75,0:75:99:0,147,2029	0/0:47,0:49:99:0,111,1441	0/0:134,0:135:99:0,283,3807	0/0:121,0:121:99:0,235,3134	0/0:85,0:86:99:0,184,2477	0/0:246,0:247:99:0,536,7142	0/0:236,0:237:99:0,518,6936	0/0:86,0:86:99:0,178,2390	0/0:214,0:214:99:0,439,5956	0/0:228,0:229:99:0,479,6479	0/0:247,0:248:99:0,542,7265	0/0:177,0:177:99:0,370,4992	0/0:88,0:88:99:0,178,2405	0/0:250,0:250:99:0,551,7345	0/0:58,0:58:99:0,123,1635	0/0:86,0:86:99:0,181,2363	0/0:154,0:154:99:0,349,4638	0/0:83,0:83:99:0,166,2195	0/0:105,0:105:99:0,217,2921	0/0:170,0:170:99:0,358,4846	0/0:234,0:236:99:0,464,6352	0/0:250,0:250:99:0,515,7011	0/0:203,1:204:99:0,382,5617	0/0:226,0:226:99:0,457,6225	0/0:79,0:79:99:0,159,2089	0/0:249,0:249:99:0,551,7349	0/0:250,0:250:99:0,506,6940	0/0:170,0:170:99:0,343,4658	0/0:199,0:199:99:0,415,5562	0/0:81,0:81:99:0,175,2303	0/0:70,0:70:99:0,135,1785	1/1:0,81:81:99:2123,154,0	0/0:86,0:86:99:0,163,2201	1/1:1,75:76:99:2021,144,0	0/0:209,1:210:99:0,370,5473	0/0:54,0:54:99:0,120,1566	0/0:194,0:194:99:0,421,5680	0/0:215,0:216:99:0,463,6243	0/0:61,0:61:99:0,126,1675	0/0:94,0:94:99:0,190,2536
1	459	uce-839_placidochromis_ornatus_1	G	A	4270.93	PASS	.	GT:AD:DP:GQ:PL	0/0:71,0:72:99:0,169,2229	1/1:0,34:34:78:1040,78,0	0/0:54,0:54:99:0,126,1686	0/0:93,0:93:99:0,232,3060	0/0:98,0:100:99:0,241,3187	0/0:127,0:127:99:0,304,3965	0/0:45,0:45:99:0,114,1502	0/0:62,0:62:99:0,153,1998	0/0:43,0:43:93:0,93,1223	0/0:56,0:57:99:0,135,1773	0/0:35,0:35:99:0,99,1277	0/0:89,0:89:99:0,214,2788	0/0:55,0:56:99:0,135,1801	0/0:51,0:51:99:0,132,1721	0/0:142,1:143:99:0,358,5052	0/0:158,0:158:99:0,418,5424	0/0:49,0:49:99:0,114,1508	0/0:120,0:120:99:0,301,3941	0/0:135,0:135:99:0,337,4413	0/0:137,0:139:99:0,355,4614	0/0:95,0:95:99:0,244,3172	0/0:80,0:81:99:0,187,2482	0/0:155,0:156:99:0,376,4951	0/0:44,0:44:99:0,105,1400	0/0:43,0:43:99:0,105,1390	0/0:87,0:87:99:0,226,2958	0/0:39,0:39:99:0,99,1310	0/0:66,0:66:99:0,166,2181	0/0:95,0:95:99:0,238,3124	0/0:120,1:121:99:0,250,3715	0/0:127,0:127:99:0,325,4245	0/0:127,0:127:99:0,307,4047	0/0:127,1:128:99:0,289,4218	0/0:50,0:50:99:0,111,1517	0/0:183,0:183:99:0,439,5797	0/0:148,0:148:99:0,343,4551	0/0:85,0:85:99:0,205,2680	0/0:97,0:97:99:0,259,3369	0/0:47,0:47:99:0,120,1581	0/0:47,0:47:99:0,114,1534	1/1:0,53:53:99:1805,135,0	0/0:61,0:61:99:0,157,2094	1/1:0,47:47:99:1539,114,0	0/0:94,0:94:99:0,244,3172	0/0:45,0:45:99:0,114,1486	0/0:100,0:101:99:0,268,3500	0/0:103,0:103:99:0,271,3510	0/0:42,0:42:99:0,99,1273	0/0:77,0:77:99:0,199,2607
1	617	uce-88_placidochromis_ornatus_1	A	G	30621.9	PASS	.	GT:AD:DP:GQ:PL	1/1:0,16:16:48:640,48,0	1/1:0,11:11:30:388,30,0	1/1:0,6:6:18:232,18,0	1/1:0,29:29:87:1134,87,0	1/1:2,22:24:24:801,24,0	1/1:0,18:18:48:600,48,0	1/1:0,12:12:36:459,36,0	1/1:0,13:13:36:477,36,0	1/1:0,11:11:33:423,33,0	1/1:0,15:16:42:552,42,0	0/1:2,10:12:12:367,0,12	1/1:0,24:24:69:898,69,0	1/1:0,18:18:51:647,51,0	1/1:0,5:5:15:200,15,0	1/1:0,24:25:66:869,66,0	1/1:0,34:34:96:1226,96,0	1/1:0,9:9:27:352,27,0	0/1:6,35:41:18:1202,0,18	1/1:0,32:32:93:1209,93,0	1/1:0,32:32:90:1138,90,0	1/1:0,31:31:93:1201,93,0	1/1:0,13:13:39:508,39,0	1/1:0,19:19:57:736,57,0	1/1:0,11:11:30:385,30,0	0/1:2,6:8:24:207,0,24	1/1:0,19:19:57:726,57,0	1/1:0,12:12:33:436,33,0	1/1:0,16:16:48:632,48,0	1/1:0,29:29:81:1024,81,0	1/1:0,22:22:63:816,63,0	1/1:2,23:25:24:807,24,0	1/1:0,26:26:72:923,72,0	1/1:2,33:35:46:1094,46,0	1/1:0,11:11:33:432,33,0	0/1:15,9:24:99:278,0,508	1/1:0,23:23:69:898,69,0	1/1:0,11:11:33:426,33,0	1/1:0,16:16:42:514,42,0	0/1:2,10:12:15:314,0,15	0/1:2,8:10:21:257,0,21	1/1:0,5:5:15:196,15,0	1/1:0,6:6:15:201,15,0	1/1:0,4:4:12:156,12,0	1/1:2,17:19:6:563,6,0	1/1:0,14:14:42:539,42,0	1/1:0,28:28:81:1052,81,0	1/1:0,20:20:51:665,51,0	0/1:2,12:14:6:432,0,6	1/1:0,13:13:36:485,36,0
1	671	uce-1190_placidochromis_ornatus_1	T	C	1879.39	PASS	.	GT:AD:DP:GQ:PL	0/0:141,0:142:99:0,271,3708	0/0:111,0:111:99:0,199,2762	1/1:0,75:75:99:1939,138,0	0/0:231,0:232:99:0,485,6576	0/0:225,0:227:99:0,430,5881	0/0:214,0:216:99:0,442,5963	0/0:95,0:95:99:0,190,2504	0/0:116,0:116:99:0,217,2959	0/0:140,0:141:99:0,256,3518	0/0:121,0:121:99:0,229,3069	0/0:86,0:87:99:0,178,2416	0/0:182,0:183:99:0,340,4649	0/0:136,0:137:99:0,265,3529	0/0:118,0:119:99:0,247,3295	0/0:250,0:250:99:0,485,6607	0/0:248,1:250:99:0,506,6819	0/0:121,0:121:99:0,220,2942	0/0:249,0:249:99:0,521,6998	0/0:248,0:249:99:0,536,7117	0/0:250,0:250:99:0,533,7051	0/0:249,0:250:99:0,491,6670	0/0:144,0:145:99:0,280,3834	0/0:250,0:250:99:0,539,7163	0/0:95,0:96:99:0,199,2667	0/0:98,1:99:99:0,193,2588	0/0:232,0:234:99:0,485,6547	0/0:80,0:80:99:0,159,2096	0/0:104,0:104:99:0,214,2893	0/0:217,0:218:99:0,448,6037	0/0:231,0:231:99:0,454,6204	0/0:249,0:250:99:0,503,6887	0/0:248,0:250:99:0,509,6848	0/0:248,0:250:99:0,497,6733	0/0:97,0:98:99:0,187,2519	0/0:249,0:249:99:0,524,7026	0/0:249,0:249:99:0,524,7068	0/0:235,0:235:99:0,418,5860	0/0:249,0:249:99:0,467,6462	0/0:100,1:101:99:0,181,2451	0/0:133,0:134:99:0,250,3344	0/0:130,0:131:99:0,253,3439	0/0:106,0:106:99:0,196,2593	0/0:100,0:101:99:0,184,2539	0/0:205,1:207:99:0,385,5333	0/0:77,0:78:99:0,156,2084	0/0:250,0:250:99:0,497,6742	0/0:247,0:247:99:0,482,6591	0/0:72,0:72:99:0,141,1889	0/0:128,0:130:99:0,241,3249
1	330	uce-504_placidochromis_ornatus_1	A	T	29703.2	PASS	.	GT:AD:DP:GQ:PL	0/0:56,0:56:99:0,135,1753	1/1:0,50:50:99:1707,129,0	0/0:50,0:50:99:0,135,1745	1/1:0,77:77:99:2586,199,0	0/0:74,0:74:99:0,205,2653	0/0:89,0:89:99:0,235,3068	0/0:54,0:54:99:0,117,1540	0/0:39,0:39:96:0,96,1248	0/0:40,0:40:93:0,93,1239	0/0:59,0:59:99:0,141,1878	0/0:39,0:39:99:0,99,1316	0/0:62,3:65:48:0,48,1938	1/1:0,57:57:99:1941,144,0	1/1:0,43:43:99:1536,114,0	0/0:88,1:89:99:0,195,2992	0/0:117,0:117:99:0,304,3982	1/1:0,51:51:99:1919,144,0	0/0:82,0:82:99:0,214,2785	0/1:51,68:119:99:2038,0,1355	0/0:114,0:114:99:0,289,3800	0/0:83,2:85:99:0,153,2863	0/0:56,0:56:99:0,138,1821	0/0:105,2:107:99:0,204,3563	0/0:54,1:55:95:0,95,1586	0/0:47,0:47:99:0,111,1439	1/1:1,66:67:99:2324,147,0	1/1:0,37:37:99:1350,102,0	0/1:39,30:69:99:911,0,1029	0/0:76,0:76:99:0,190,2484	0/0:82,0:82:99:0,205,2657	0/0:94,0:94:99:0,238,3158	0/0:90,0:90:99:0,235,3073	0/0:93,2:95:99:0,153,2910	0/0:49,0:49:99:0,123,1580	0/1:77,54:131:99:1558,0,2129	0/0:93,0:93:99:0,235,3077	0/0:77,1:78:99:0,187,2463	0/0:70,0:70:99:0,187,2457	1/1:0,43:43:99:1483,111,0	1/1:0,30:30:75:994,75,0	1/1:1,53:54:99:1773,102,0	1/1:0,62:62:99:2267,172,0	1/1:0,47:47:99:1577,117,0	0/0:60,0:60:99:0,156,2045	0/0:44,0:44:99:0,99,1297	0/1:53,56:109:99:1580,0,1515	1/1:0,65:65:99:2164,163,0	0/1:13,9:22:99:258,0,339	0/0:56,0:56:99:0,132,1742
1	436	uce-809_placidochromis_ornatus_1	G	T	244.1	PASS	.	GT:AD:DP:GQ:PL	0/1:1,1:2:34:34,0,34	./.:.:.:.:.	0/0:3,0:3:9:0,9,120	0/0:2,0:2:3:0,3,45	0/0:6,0:6:12:0,12,163	0/0:3,0:3:6:0,6,79	0/0:4,0:4:12:0,12,160	0/0:2,0:2:6:0,6,80	0/0:3,0:3:9:0,9,118	0/0:4,0:4:12:0,12,160	./.:.:.:.:.	0/0:3,0:3:9:0,9,107	0/0:3,0:3:9:0,9,107	0/0:2,0:2:6:0,6,80	0/0:6,0:6:18:0,18,219	0/0:5,0:5:15:0,15,190	0/0:2,0:2:6:0,6,80	0/0:2,0:2:6:0,6,79	0/0:7,0:7:21:0,21,269	0/0:6,0:6:9:0,9,120	0/0:3,0:3:9:0,9,118	0/0:4,0:4:12:0,12,156	0/0:5,0:5:15:0,15,193	0/0:6,0:6:18:0,18,240	0/0:3,0:3:9:0,9,116	0/0:5,0:5:12:0,12,157	0/0:3,0:3:9:0,9,116	0/0:4,0:4:12:0,12,156	0/0:2,0:2:6:0,6,72	0/0:3,0:3:9:0,9,118	0/0:1,0:1:3:0,3,39	0/0:3,0:3:9:0,9,118	0/0:4,0:4:12:0,12,154	./.:.:.:.:.	0/0:2,0:2:6:0,6,79	0/0:3,0:3:6:0,6,84	0/0:6,0:6:9:0,9,129	0/0:1,0:1:3:0,3,39	0/0:3,0:3:9:0,9,120	0/0:3,0:3:9:0,9,120	0/0:2,0:2:6:0,6,80	0/0:3,0:3:9:0,9,116	./.:.:.:.:.	0/0:1,0:1:3:0,3,39	0/0:3,0:3:9:0,9,120	0/0:3,0:3:6:0,6,84	0/0:1,0:1:3:0,3,39	0/0:3,0:3:9:0,9,120	1/1:0,8:8:21:276,21,0
1	185	uce-399_placidochromis_ornatus_1	G	A	49976.1	PASS	.	GT:AD:DP:GQ:PL	0/0:84,1:85:99:0,162,2637	0/0:105,0:106:99:0,217,3009	0/0:97,0:97:99:0,199,2751	0/0:227,0:228:99:0,494,6699	0/0:244,0:244:99:0,533,7137	0/0:248,0:249:99:0,557,7479	0/0:110,0:110:99:0,256,3444	0/0:72,0:72:99:0,163,2224	0/0:145,0:146:99:0,286,3915	0/0:132,0:132:99:0,280,3819	1/1:1,93:94:99:2645,168,0	0/0:197,5:202:99:0,332,5871	0/0:168,0:168:99:0,349,4838	1/1:0,148:150:99:4062,301,0	1/1:1,246:249:99:7345,532,0	0/0:248,1:250:99:0,548,7688	1/1:0,144:144:99:3905,292,0	0/0:249,0:250:99:0,569,7607	0/0:247,1:249:99:0,551,7734	0/0:249,1:250:99:0,560,7834	0/1:92,158:250:99:4092,0,2370	0/0:141,0:142:99:0,304,4113	0/0:250,0:250:99:0,602,7960	0/0:117,0:117:99:0,256,3493	1/1:0,154:154:99:4120,304,0	0/0:243,0:243:99:0,542,7249	0/0:94,0:94:99:0,217,2911	0/0:142,0:142:99:0,310,4263	0/0:230,0:231:99:0,506,6826	0/1:112,138:250:99:3472,0,2939	0/0:250,0:250:99:0,536,7270	0/0:249,0:250:99:0,536,7291	0/0:247,3:250:99:0,488,7489	0/0:145,0:145:99:0,289,4047	0/0:250,0:250:99:0,629,8270	0/0:246,3:250:99:0,482,7398	0/0:247,0:248:99:0,494,6757	0/0:233,2:235:99:0,451,6605	1/1:2,114:117:99:3175,199,0	1/1:1,143:144:99:3913,258,0	0/0:157,2:159:99:0,301,4661	0/0:167,0:168:99:0,337,4698	0/0:172,0:172:99:0,334,4694	1/1:0,249:250:99:6742,500,0	1/1:1,116:118:99:3054,226,0	0/0:250,0:250:99:0,566,7584	0/1:105,144:250:99:3676,0,2776	0/0:74,1:75:99:0,144,2352	0/0:160,0:160:99:0,337,4636
1	408	uce-265_placidochromis_ornatus_1	A	G	2717.25	PASS	.	GT:AD:DP:GQ:PL	0/0:108,0:108:99:0,232,3117	0/0:74,0:74:99:0,169,2271	0/0:73,0:74:99:0,166,2192	0/0:190,0:191:99:0,412,5570	0/0:156,0:158:99:0,313,4248	0/0:164,0:165:99:0,361,4797	0/0:93,0:94:99:0,187,2562	0/0:99,0:99:99:0,223,2941	0/0:101,0:101:99:0,199,2725	0/0:89,0:89:99:0,193,2575	0/0:75,0:75:99:0,154,2120	0/0:142,0:143:99:0,289,3933	0/0:108,0:108:99:0,241,3192	0/0:93,0:93:99:0,202,2665	0/0:221,1:222:99:0,469,6258	0/0:211,0:212:99:0,466,6160	0/0:125,0:125:99:0,247,3239	0/0:225,0:226:99:0,500,6674	0/0:250,0:250:99:0,536,7175	0/0:232,0:233:99:0,479,6447	0/0:154,0:154:99:0,346,4591	0/0:110,0:110:99:0,244,3301	0/0:250,0:250:99:0,542,7220	0/0:77,0:77:99:0,178,2339	0/0:73,0:73:99:0,169,2224	0/0:115,0:115:99:0,235,3133	0/0:85,0:85:99:0,175,2361	0/0:91,0:92:99:0,193,2563	0/0:170,0:170:99:0,364,4880	0/0:183,0:184:99:0,382,5116	0/0:231,0:234:99:0,466,6310	0/0:191,2:193:99:0,373,5405	0/1:94,106:200:99:2757,0,2305	0/0:88,0:88:99:0,163,2292	0/0:248,0:249:99:0,536,7199	0/0:213,0:213:99:0,460,6193	0/0:124,0:124:99:0,268,3628	0/0:189,0:189:99:0,373,5113	0/0:78,0:78:99:0,175,2374	0/0:96,0:96:99:0,202,2736	0/0:129,0:129:99:0,265,3550	0/0:104,0:104:99:0,229,3058	0/0:111,0:111:99:0,226,3027	0/0:140,0:140:99:0,295,3947	0/0:75,0:75:99:0,150,2047	0/0:208,0:208:99:0,406,5514	0/0:181,0:182:99:0,388,5201	0/0:96,0:96:99:0,202,2692	0/0:112,0:112:99:0,226,3068
1	227	uce-22_placidochromis_ornatus_1	A	G	6787.82	PASS	.	GT:AD:DP:GQ:PL	0/0:21,0:21:57:0,57,728	0/0:16,0:16:36:0,36,438	0/0:23,0:23:63:0,63,795	0/1:25,38:64:99:1138,0,710	0/0:63,0:63:99:0,153,1910	0/0:62,0:62:99:0,162,2027	0/0:18,0:18:30:0,30,384	0/0:26,0:26:75:0,75,919	0/0:29,0:29:63:0,63,820	0/0:14,0:14:39:0,39,476	0/0:17,0:17:42:0,42,532	0/0:58,0:58:99:0,156,1984	0/0:21,0:21:45:0,45,568	0/0:24,0:24:57:0,57,729	0/0:61,0:62:99:0,159,2003	0/1:34,38:72:99:1158,0,910	0/0:32,1:33:78:0,78,969	0/1:39,38:77:99:1243,0,970	0/0:73,0:74:99:0,183,2272	0/0:86,0:86:99:0,211,2680	0/0:70,0:71:99:0,175,2241	0/0:27,0:27:57:0,57,709	0/0:90,0:90:99:0,247,3127	0/0:22,0:22:54:0,54,661	0/1:11,11:22:99:369,0,308	0/0:62,2:65:99:0,122,1905	0/0:12,0:12:24:0,24,299	0/0:21,0:21:51:0,51,591	0/0:67,0:68:99:0,175,2191	0/0:61,0:61:99:0,150,1918	0/0:62,0:62:99:0,153,1933	0/0:66,0:66:99:0,162,1992	0/0:79,0:79:99:0,190,2381	0/0:24,0:24:57:0,57,710	0/1:58,47:105:99:1439,0,1774	0/1:37,33:70:99:978,0,1067	0/1:35,21:56:99:566,0,970	0/0:50,0:50:99:0,138,1759	0/0:15,0:15:36:0,36,472	0/0:30,0:30:63:0,63,848	0/0:21,0:21:51:0,51,665	0/0:24,0:24:57:0,57,703	0/0:16,0:16:42:0,42,527	0/0:47,0:47:99:0,108,1392	0/0:24,0:24:69:0,69,848	0/0:83,0:83:99:0,193,2461	0/0:61,0:61:99:0,153,1956	0/0:18,0:18:51:0,51,614	0/0:20,0:20:45:0,45,576
1	103	uce-952_placidochromis_ornatus_1	T	C	10665	PASS	.	GT:AD:DP:GQ:PL	0/1:8,16:24:99:511,0,251	0/0:4,0:4:12:0,12,152	0/0:13,0:13:39:0,39,499	0/0:20,0:20:54:0,54,704	0/0:34,0:34:93:0,93,1205	0/0:31,0:31:90:0,90,1171	0/0:16,0:16:45:0,45,601	0/0:28,0:28:78:0,78,1032	0/0:6,0:6:12:0,12,160	1/1:0,15:15:42:544,42,0	0/0:10,0:10:30:0,30,384	1/1:1,23:24:27:791,27,0	0/0:14,0:14:42:0,42,552	1/1:0,21:21:63:824,63,0	1/1:1,29:30:45:1015,45,0	0/1:13,16:29:99:529,0,404	0/1:6,20:26:99:623,0,136	0/1:10,13:23:99:422,0,318	1/1:0,39:39:99:1457,114,0	0/0:19,0:19:57:0,57,747	0/0:26,0:26:78:0,78,1002	0/0:13,0:13:36:0,36,481	0/1:19,13:32:99:372,0,607	0/1:9,7:17:99:228,0,312	0/0:16,0:16:48:0,48,636	0/0:16,0:16:48:0,48,615	0/0:12,0:12:36:0,36,480	0/0:19,0:19:51:0,51,685	0/1:11,6:17:99:188,0,305	0/1:14,9:23:99:277,0,475	0/1:5,13:18:73:423,0,73	0/1:6,7:13:99:233,0,160	0/0:22,0:22:66:0,66,849	0/0:10,0:10:30:0,30,388	0/1:17,17:34:99:527,0,532	0/0:22,0:22:63:0,63,822	0/1:1,6:7:21:179,0,21	0/1:12,14:26:99:441,0,352	0/0:14,0:14:36:0,36,480	0/1:12,13:26:99:428,0,397	0/0:10,0:10:21:0,21,281	0/0:13,0:13:39:0,39,516	0/0:13,0:13:36:0,36,473	0/0:13,0:13:39:0,39,497	0/0:22,0:22:63:0,63,845	0/0:30,0:30:87:0,87,1133	0/0:15,0:15:42:0,42,530	0/0:16,0:16:48:0,48,640	1/1:0,23:24:66:869,66,0
1	506	uce-708_placidochromis_ornatus_1	G	C	148839	PASS	.	GT:AD:DP:GQ:PL	0/0:119,0:119:99:0,283,3826	1/1:0,84:84:99:2775,208,0	1/1:0,88:88:99:2756,205,0	1/1:1,159:160:99:5056,363,0	0/1:84,69:153:99:1792,0,2171	0/0:169,1:170:99:0,358,5154	0/0:68,0:68:99:0,166,2189	0/0:89,0:89:99:0,220,2946	1/1:0,79:79:99:2119,157,0	1/1:0,71:71:99:2200,163,0	1/1:0,74:74:99:2380,178,0	1/1:0,125:125:99:3858,295,0	1/1:0,85:85:99:2782,208,0	1/1:0,75:75:99:2575,196,0	1/1:0,204:204:99:6282,473,0	1/1:1,223:225:99:6736,506,0	1/1:0,103:103:99:3378,253,0	1/1:1,158:159:99:4746,358,0	1/1:2,191:193:99:5621,383,0	1/1:0,207:207:99:6243,472,0	1/1:0,169:169:99:5183,391,0	1/1:0,99:99:99:3406,256,0	1/1:1,207:209:99:6317,476,0	1/1:0,87:87:99:3016,226,0	1/1:0,85:85:99:2875,217,0	1/1:2,143:145:99:4450,337,0	1/1:2,87:89:99:2735,166,0	1/1:0,109:109:99:3570,268,0	1/1:1,150:151:99:4503,340,0	1/1:1,162:163:99:4635,307,0	1/1:1,191:192:99:5565,412,0	0/0:188,1:189:99:0,388,5632	1/1:1,180:182:99:5256,391,0	0/1:46,54:100:99:1420,0,1259	0/0:233,3:236:99:0,476,6864	1/1:1,194:195:99:5749,427,0	0/0:125,2:127:99:0,214,3426	0/0:171,1:172:99:0,352,5120	1/1:2,81:83:99:2539,160,0	1/1:0,87:87:99:2659,199,0	1/1:0,88:88:99:2906,217,0	1/1:0,118:118:99:4035,307,0	1/1:0,90:90:99:2905,217,0	1/1:1,138:139:99:4221,316,0	1/1:0,73:73:99:2323,175,0	0/1:92,96:188:99:2580,0,2428	0/0:159,1:160:99:0,355,4780	0/1:33,40:73:99:1059,0,913	1/1:0,118:118:99:3860,289,0
1	419	uce-700_placidochromis_ornatus_1	A	G	1667.39	PASS	.	GT:AD:DP:GQ:PL	0/0:77,0:77:99:0,172,2305	0/0:45,0:47:99:0,114,1491	0/0:45,0:46:99:0,99,1277	0/0:73,0:75:99:0,181,2371	0/0:54,0:55:99:0,126,1631	0/0:108,0:108:99:0,256,3385	0/0:45,0:45:99:0,111,1463	0/0:43,0:43:99:0,99,1300	0/0:38,0:38:78:0,78,1040	0/0:45,0:45:99:0,111,1453	0/0:42,0:42:99:0,102,1354	0/0:66,0:66:99:0,163,2090	0/0:57,0:57:99:0,132,1704	0/0:44,0:44:99:0,102,1323	0/0:97,0:98:99:0,235,3016	0/0:100,0:101:99:0,250,3257	0/0:43,0:44:96:0,96,1250	0/0:99,0:99:99:0,241,3123	0/0:117,0:117:99:0,277,3576	0/0:100,0:100:99:0,244,3173	0/0:80,0:81:99:0,187,2464	0/0:61,0:62:99:0,135,1825	0/0:144,0:144:99:0,322,4329	0/0:38,0:38:84:0,84,1114	0/0:32,0:33:72:0,72,948	0/0:76,0:77:99:0,187,2411	0/0:40,0:40:90:0,90,1199	0/0:59,0:60:99:0,135,1749	0/0:72,0:72:99:0,178,2300	0/0:72,0:72:99:0,166,2204	0/0:117,0:117:99:0,232,3129	0/0:81,0:83:99:0,193,2513	0/0:61,0:63:99:0,141,1896	0/0:48,0:48:99:0,114,1510	0/0:123,0:123:99:0,253,3432	0/0:88,0:88:99:0,211,2780	0/0:68,0:68:99:0,147,2006	0/0:76,0:76:99:0,163,2191	0/0:47,0:47:99:0,114,1518	0/0:46,0:47:99:0,111,1484	1/1:0,55:55:99:1727,129,0	0/0:68,0:69:99:0,150,1983	0/0:39,0:39:78:0,78,1068	0/0:73,0:74:99:0,166,2172	0/0:37,0:37:81:0,81,1067	0/0:105,0:105:99:0,235,3130	0/0:90,0:90:99:0,214,2772	0/0:40,0:40:99:0,105,1363	0/0:72,0:72:99:0,162,2117
1	270	uce-284_placidochromis_ornatus_1	G	A	2011.96	PASS	.	GT:AD:DP:GQ:PL	0/0:20,0:20:54:0,54,704	0/0:15,0:15:42:0,42,561	0/0:16,0:16:42:0,42,556	0/0:24,0:24:63:0,63,828	0/0:29,0:29:87:0,87,1123	0/0:35,0:35:99:0,105,1354	0/0:16,0:16:45:0,45,584	0/0:14,0:14:42:0,42,539	0/0:24,0:24:57:0,57,751	0/1:7,2:9:52:52,0,212	0/0:16,0:16:48:0,48,600	0/0:29,0:29:75:0,75,975	1/1:0,24:24:66:834,66,0	1/1:0,24:24:72:918,72,0	0/0:52,0:52:99:0,147,1890	0/0:52,0:52:99:0,153,1966	0/0:8,0:8:24:0,24,316	0/0:37,0:37:99:0,105,1346	0/0:34,0:34:96:0,96,1249	0/0:36,0:36:99:0,102,1310	0/0:38,1:39:75:0,75,1405	0/0:22,0:22:60:0,60,754	0/0:52,0:53:99:0,144,1875	0/0:24,0:24:60:0,60,801	0/0:15,0:15:45:0,45,592	0/0:25,0:25:72:0,72,902	0/0:19,0:19:54:0,54,713	0/0:30,0:30:84:0,84,1106	0/0:31,0:31:78:0,78,1018	0/0:27,0:27:75:0,75,970	0/0:31,0:31:93:0,93,1201	0/0:31,0:31:93:0,93,1206	0/0:30,0:30:81:0,81,1050	0/0:12,0:12:36:0,36,459	0/0:46,0:46:99:0,135,1701	0/0:32,0:33:96:0,96,1245	0/0:18,0:18:51:0,51,647	0/0:27,0:27:75:0,75,959	0/0:14,0:14:39:0,39,504	0/1:6,11:17:99:315,0,191	0/0:10,0:10:30:0,30,396	0/0:19,0:19:57:0,57,736	0/0:11,0:11:33:0,33,436	0/0:19,0:19:51:0,51,646	0/0:13,0:13:39:0,39,500	0/0:35,0:35:99:0,105,1331	0/0:27,0:27:72:0,72,943	0/0:21,0:21:63:0,63,828	0/0:25,0:25:69:0,69,878
1	525	uce-230_placidochromis_ornatus_1	T	C	18483.9	PASS	.	GT:AD:DP:GQ:PL	0/0:58,0:58:99:0,150,1970	0/0:59,0:59:99:0,147,1935	0/1:37,18:55:99:444,0,1011	0/0:106,0:107:99:0,265,3450	0/0:115,0:115:99:0,295,3782	0/0:108,0:108:99:0,259,3351	0/0:52,0:52:99:0,114,1537	0/0:33,0:33:87:0,87,1150	0/0:72,0:72:99:0,166,2174	0/0:44,0:44:99:0,99,1315	0/0:36,0:36:84:0,84,1084	0/1:48,37:85:99:1039,0,1199	0/0:57,0:57:99:0,150,1923	0/0:55,0:55:99:0,141,1828	0/0:116,0:116:99:0,289,3779	0/0:126,0:126:99:0,289,3776	0/0:65,0:65:99:0,150,1945	0/0:112,0:112:99:0,286,3693	0/0:133,0:134:99:0,322,4222	1/1:6,118:124:99:3762,176,0	1/1:7,69:76:22:2199,22,0	0/1:25,30:55:99:974,0,673	0/0:166,0:166:99:0,388,5091	0/1:23,18:41:99:557,0,666	0/0:58,0:58:99:0,141,1804	1/1:1,86:87:99:2838,186,0	0/0:36,0:36:90:0,90,1157	0/0:70,0:70:99:0,172,2270	0/0:93,0:94:99:0,229,2969	0/0:74,0:75:99:0,178,2335	0/0:99,0:99:99:0,235,3111	0/0:104,0:104:99:0,247,3299	0/0:122,0:123:99:0,283,3722	0/0:54,0:54:99:0,132,1754	0/0:127,1:128:99:0,289,3820	0/0:125,0:126:99:0,292,3824	0/0:63,1:64:99:0,150,1963	0/0:91,0:91:99:0,214,2815	0/0:38,0:38:84:0,84,1120	0/0:44,0:44:99:0,114,1504	0/0:33,0:33:84:0,84,1053	0/0:56,0:56:99:0,141,1789	0/0:50,0:50:99:0,132,1713	1/1:4,80:84:99:2554,118,0	0/1:22,18:40:99:566,0,677	0/0:121,0:121:99:0,301,3914	0/1:59,41:100:99:1179,0,1631	0/1:18,14:32:99:424,0,465	1/1:0,60:60:99:2136,163,0
1	403	uce-1088_placidochromis_ornatus_1	C	T	1058.25	PASS	.	GT:AD:DP:GQ:PL	0/0:140,0:140:99:0,280,3916	0/0:91,0:91:99:0,181,2526	0/0:112,0:112:99:0,232,3179	0/0:202,0:202:99:0,415,5685	0/0:209,0:210:99:0,418,5735	0/0:216,0:217:99:0,454,6185	0/0:118,1:119:99:0,195,3211	0/1:53,49:102:99:1098,0,1438	0/0:120,0:121:99:0,232,3172	0/0:95,0:95:99:0,190,2625	0/0:102,0:102:99:0,220,3033	0/0:183,0:183:99:0,382,5124	0/0:128,0:128:99:0,268,3692	0/0:141,0:141:99:0,280,3897	0/0:227,0:228:99:0,479,6491	0/0:245,1:246:99:0,517,7405	0/0:152,0:152:99:0,292,4100	0/0:246,1:247:99:0,475,6949	0/0:250,0:250:99:0,512,6895	0/0:247,0:248:99:0,542,7267	0/0:240,0:240:99:0,497,6794	0/0:95,0:95:99:0,205,2824	0/0:250,0:250:99:0,536,7203	0/0:97,0:97:99:0,202,2802	0/0:100,0:100:99:0,205,2842	0/0:171,0:171:99:0,340,4698	0/0:94,0:94:99:0,190,2646	0/0:164,0:164:99:0,331,4594	0/0:226,0:226:99:0,454,6265	0/0:234,0:234:99:0,439,6144	0/0:250,0:250:99:0,485,6716	0/0:248,1:250:99:0,521,7071	0/0:250,0:250:99:0,521,7138	0/0:90,0:90:99:0,169,2394	0/0:250,0:250:99:0,548,7427	0/0:250,0:250:99:0,521,7125	0/0:151,0:151:99:0,298,4109	0/0:211,0:213:99:0,433,5923	0/0:113,0:113:99:0,229,3201	0/0:141,0:141:99:0,307,4237	0/0:133,0:133:99:0,241,3407	0/0:118,0:118:99:0,244,3369	0/0:76,0:76:99:0,147,2085	0/0:127,0:128:99:0,250,3421	0/0:107,0:107:99:0,226,3119	0/0:235,0:236:99:0,503,6789	0/0:231,0:231:99:0,476,6528	0/0:78,0:78:99:0,187,2503	0/0:156,0:156:99:0,322,4485
1	269	uce-1083_placidochromis_ornatus_1	A	C	3160.41	PASS	.	GT:AD:DP:GQ:PL	0/0:46,0:46:99:0,117,1565	0/0:41,0:41:99:0,108,1426	0/0:42,0:42:99:0,99,1339	0/1:44,35:79:99:936,0,1350	0/0:73,0:73:99:0,169,2249	0/0:100,0:100:99:0,244,3216	0/0:48,0:48:99:0,120,1602	0/0:38,0:38:93:0,93,1222	0/0:31,0:31:81:0,81,1044	0/0:45,0:45:99:0,117,1565	0/0:39,0:39:99:0,102,1351	0/0:63,0:63:99:0,157,2078	0/0:43,0:43:99:0,114,1494	0/0:46,0:46:99:0,126,1654	0/0:108,0:108:99:0,265,3515	0/0:131,0:131:99:0,319,4218	0/0:38,0:38:96:0,96,1284	0/0:90,0:90:99:0,235,3027	0/0:110,0:110:99:0,280,3682	0/0:112,0:112:99:0,271,3576	0/0:58,0:58:99:0,150,1951	0/0:55,0:55:99:0,123,1673	0/1:72,78:150:99:2278,0,1909	0/0:40,0:40:99:0,108,1435	0/0:39,0:39:96:0,96,1275	0/0:83,0:83:99:0,208,2733	0/0:33,0:33:87:0,87,1175	0/0:39,0:39:99:0,99,1321	0/0:73,0:73:99:0,181,2359	0/0:75,0:75:99:0,199,2585	0/0:101,0:101:99:0,244,3223	0/0:78,0:78:99:0,181,2412	0/0:101,0:101:99:0,256,3380	0/0:34,0:34:90:0,90,1190	0/0:121,0:121:99:0,292,3882	0/0:106,0:106:99:0,265,3467	0/0:56,0:56:99:0,132,1748	0/0:78,0:78:99:0,184,2424	0/0:37,0:37:96:0,96,1296	0/0:38,0:38:99:0,99,1314	0/0:44,0:44:99:0,102,1370	0/0:45,0:45:99:0,108,1458	0/0:52,0:52:99:0,129,1726	0/0:68,0:68:99:0,169,2232	0/0:44,0:45:99:0,108,1411	0/0:67,0:67:99:0,169,2200	0/0:85,0:85:99:0,214,2788	0/0:28,0:28:75:0,75,969	0/0:53,0:53:99:0,132,1765
1	573	uce-844_placidochromis_ornatus_1	T	C	11138	PASS	.	GT:AD:DP:GQ:PL	0/0:179,0:181:99:0,355,4895	0/0:86,0:86:99:0,166,2252	0/0:104,0:104:99:0,196,2647	0/0:185,0:185:99:0,382,5174	0/0:182,1:184:99:0,319,4722	0/0:227,2:229:99:0,410,6028	0/0:115,1:116:99:0,223,3006	0/0:109,0:109:99:0,217,2895	0/0:110,0:110:99:0,205,2803	0/0:115,0:115:99:0,226,3002	0/0:94,0:95:99:0,193,2579	0/0:172,1:173:99:0,343,4635	0/0:120,0:120:99:0,229,3052	0/0:129,1:130:99:0,250,3347	0/0:236,0:236:99:0,457,6253	0/0:248,1:250:99:0,481,6907	0/0:113,1:114:99:0,223,2969	0/1:127,119:246:99:2823,0,2889	0/0:247,0:249:99:0,512,6811	0/0:247,0:248:99:0,512,6893	0/0:227,0:227:99:0,457,6211	0/0:135,0:135:99:0,280,3732	0/0:249,0:250:99:0,521,6994	0/0:128,0:129:99:0,235,3118	0/0:86,0:86:99:0,147,2013	0/1:82,56:138:99:1476,0,1973	0/0:116,0:116:99:0,208,2855	0/0:116,0:116:99:0,229,3094	0/0:187,0:188:99:0,382,5113	0/0:191,0:191:99:0,376,5160	0/0:249,0:249:99:0,479,6574	0/0:215,0:215:99:0,415,5695	0/0:224,0:224:99:0,421,5751	0/0:142,0:142:99:0,250,3437	0/0:250,0:250:99:0,527,7041	0/0:248,0:249:99:0,491,6632	0/0:198,0:198:99:0,358,4970	0/0:192,0:194:99:0,376,5203	0/0:104,0:105:99:0,217,2858	0/0:131,0:131:99:0,244,3321	0/0:157,0:159:99:0,304,4126	0/0:121,0:121:99:0,232,3093	0/0:144,0:144:99:0,277,3751	0/0:188,0:189:99:0,388,5228	0/1:52,53:105:99:1399,0,1052	0/0:227,1:229:99:0,409,5948	0/0:234,0:234:99:0,494,6641	0/1:44,43:89:99:1141,0,1066	1/1:8,155:164:99:4400,153,0
1	240	uce-759_placidochromis_ornatus_1	C	T	1001.39	PASS	.	GT:AD:DP:GQ:PL	0/0:52,0:53:99:0,138,1837	0/0:39,0:39:87:0,87,1153	0/0:24,0:24:66:0,66,890	0/0:84,1:86:99:0,174,2738	0/0:57,0:57:99:0,150,1955	0/0:84,0:84:99:0,223,2922	0/0:21,0:21:57:0,57,766	0/0:36,0:36:96:0,96,1286	0/0:28,0:28:63:0,63,843	0/0:36,0:36:99:0,102,1325	0/0:33,0:33:90:0,90,1195	0/0:55,0:55:99:0,147,1926	0/0:52,0:52:99:0,132,1757	0/0:37,0:37:87:0,87,1152	0/0:105,0:105:99:0,265,3477	0/0:80,0:80:99:0,208,2724	0/0:46,0:46:99:0,117,1556	0/0:93,0:93:99:0,256,3290	0/0:108,0:108:99:0,280,3641	0/0:99,1:100:99:0,214,3246	0/0:68,0:68:99:0,181,2351	0/0:40,0:40:99:0,99,1330	0/0:132,0:132:99:0,322,4271	0/0:44,0:44:99:0,117,1560	0/0:42,0:43:99:0,105,1395	0/0:57,0:57:99:0,153,1994	0/0:33,0:33:84:0,84,1144	0/0:50,0:50:99:0,132,1765	0/0:51,0:51:99:0,144,1873	0/0:45,0:45:99:0,123,1554	0/0:61,0:61:99:0,153,2019	0/0:65,0:65:99:0,160,2081	0/0:80,0:80:99:0,205,2681	0/0:54,0:54:99:0,129,1740	0/0:97,1:98:99:0,198,3061	0/0:62,0:62:99:0,172,2191	0/0:56,0:56:99:0,135,1802	0/0:69,0:69:99:0,184,2398	0/0:33,0:33:81:0,81,1070	0/0:32,0:32:87:0,87,1163	1/1:0,31:31:81:1061,81,0	0/0:42,0:42:99:0,117,1542	0/0:28,0:28:72:0,72,968	0/0:59,0:59:99:0,163,2104	0/0:41,0:41:99:0,105,1406	0/0:79,0:79:99:0,208,2708	0/0:74,0:74:99:0,190,2464	0/0:23,0:23:69:0,69,912	0/0:53,0:53:99:0,144,1911
1	456	uce-297_placidochromis_ornatus_1	G	A	10715.8	PASS	.	GT:AD:DP:GQ:PL	0/0:97,0:97:99:0,205,2790	0/0:109,0:109:99:0,217,3014	0/0:113,0:113:99:0,223,3049	0/0:184,0:184:99:0,382,5162	0/0:191,0:191:99:0,445,5937	0/0:211,0:211:99:0,491,6500	0/0:103,1:104:99:0,202,3127	0/0:80,0:80:99:0,181,2400	0/0:99,0:100:99:0,208,2808	0/0:93,0:94:99:0,205,2766	0/0:67,1:68:99:0,126,2120	0/0:126,1:127:99:0,253,3778	1/1:0,127:127:99:3770,277,0	1/1:0,93:94:99:2676,199,0	0/0:235,0:235:99:0,515,6905	0/0:229,0:230:99:0,524,6971	1/1:1,100:101:99:2954,186,0	0/0:205,2:207:99:0,425,6214	0/0:226,1:229:99:0,491,6627	0/0:220,0:220:99:0,500,6666	0/0:213,0:213:99:0,467,6261	0/0:111,0:111:99:0,259,3452	0/0:241,2:243:99:0,526,7409	0/0:103,0:103:99:0,232,3113	0/0:123,0:123:99:0,244,3362	0/0:165,2:167:99:0,328,4902	0/0:79,0:79:99:0,160,2196	0/0:158,0:160:99:0,331,4538	0/0:179,0:180:99:0,376,5070	0/0:214,0:214:99:0,457,6181	0/0:191,0:191:99:0,391,5290	0/0:218,0:218:99:0,451,6160	0/0:225,3:228:99:0,404,6466	0/0:79,2:81:99:0,136,2394	0/0:242,0:242:99:0,515,6921	0/0:227,0:227:99:0,485,6551	0/0:157,0:157:99:0,322,4415	0/0:173,0:173:99:0,355,4793	0/0:79,0:79:99:0,163,2236	0/1:54,56:110:99:1437,0,1375	0/0:125,0:125:99:0,244,3393	0/0:133,0:133:99:0,268,3685	0/0:125,0:125:99:0,259,3563	0/0:169,0:169:99:0,361,4823	0/0:93,0:94:99:0,220,2934	0/0:200,0:200:99:0,433,5821	0/0:196,0:197:99:0,430,5797	0/0:78,0:78:99:0,163,2179	0/0:103,1:104:99:0,195,3092
1	129	uce-1205_placidochromis_ornatus_1	G	A	8068.14	PASS	.	GT:AD:DP:GQ:PL	0/0:23,0:23:63:0,63,837	0/0:8,0:8:21:0,21,260	0/0:14,0:14:39:0,39,496	0/0:35,0:35:96:0,96,1234	0/1:18,19:37:99:530,0,532	0/1:27,22:50:99:711,0,831	0/1:10,2:12:35:35,0,348	0/1:5,5:10:99:161,0,166	0/0:2,0:2:3:0,3,26	1/1:0,20:20:57:738,57,0	1/1:0,11:11:27:348,27,0	0/1:18,2:20:15:15,0,631	0/0:8,0:8:24:0,24,308	0/0:13,0:13:39:0,39,505	0/0:46,0:46:99:0,129,1666	0/1:21,18:40:99:515,0,666	0/0:15,0:15:42:0,42,556	1/1:0,26:26:72:946,72,0	0/0:37,0:37:99:0,105,1338	0/0:32,0:32:87:0,87,1121	0/0:23,0:23:66:0,66,855	0/0:19,0:19:57:0,57,732	0/1:18,24:42:99:701,0,554	0/1:7,4:11:99:127,0,243	1/1:0,15:15:42:545,42,0	0/0:35,0:35:87:0,87,1124	0/0:16,0:16:48:0,48,628	1/1:1,16:17:5:479,5,0	0/0:27,0:27:75:0,75,976	0/0:14,0:14:39:0,39,489	0/0:11,0:11:33:0,33,426	0/0:26,0:26:75:0,75,956	0/0:21,0:21:60:0,60,778	0/0:13,0:13:36:0,36,473	0/1:16,13:29:99:389,0,469	0/1:9,22:31:99:657,0,270	0/0:14,0:14:39:0,39,490	0/0:21,0:21:60:0,60,792	0/0:10,0:10:30:0,30,375	0/0:18,0:18:54:0,54,686	0/0:11,0:11:33:0,33,424	0/0:14,0:14:42:0,42,545	0/0:4,0:4:12:0,12,143	0/0:17,0:17:48:0,48,613	0/1:7,5:12:99:167,0,212	0/1:18,12:30:99:370,0,580	0/1:10,18:28:99:547,0,269	0/1:11,9:20:99:288,0,368	0/0:21,0:21:60:0,60,774
1	359	uce-856_placidochromis_ornatus_1	G	A	2628.39	PASS	.	GT:AD:DP:GQ:PL	0/0:102,0:102:99:0,220,3004	0/0:104,0:104:99:0,211,2882	0/0:98,0:100:99:0,193,2658	0/0:225,1:227:99:0,427,6270	0/0:229,0:229:99:0,457,6273	0/0:232,0:232:99:0,488,6565	0/0:102,0:103:99:0,196,2743	0/0:97,0:97:99:0,205,2791	0/0:138,0:138:99:0,277,3814	0/0:95,0:95:99:0,208,2826	0/0:76,0:78:99:0,163,2206	0/0:163,0:163:99:0,328,4501	0/0:121,0:121:99:0,229,3204	0/0:126,0:126:99:0,250,3464	0/0:250,0:250:99:0,545,7322	0/0:250,0:250:99:0,575,7636	0/0:117,0:117:99:0,241,3347	0/0:250,0:250:99:0,548,7352	0/0:247,2:250:99:0,512,7357	0/0:249,0:249:99:0,554,7403	0/0:248,0:249:99:0,530,7211	0/0:130,0:131:99:0,274,3766	0/0:249,0:250:99:0,590,7821	0/0:81,0:81:99:0,181,2435	0/0:105,0:105:99:0,217,2991	0/0:208,1:209:99:0,433,5888	0/0:92,0:92:99:0,196,2703	0/0:106,0:106:99:0,202,2826	0/0:222,0:222:99:0,454,6164	0/0:250,0:250:99:0,488,6732	0/0:249,1:250:99:0,479,6966	0/0:249,0:249:99:0,512,7021	0/0:249,0:249:99:0,542,7347	0/0:100,0:100:99:0,196,2717	0/0:249,0:250:99:0,563,7539	0/0:249,0:249:99:0,500,6861	0/0:247,0:247:99:0,470,6572	0/0:237,0:237:99:0,491,6760	0/0:85,0:85:99:0,181,2473	0/0:95,0:95:99:0,193,2636	0/0:114,0:114:99:0,223,3104	0/0:102,0:102:99:0,226,3101	1/1:0,104:105:99:2688,193,0	0/0:234,0:234:99:0,488,6674	0/0:81,0:81:99:0,178,2415	0/0:250,0:250:99:0,545,7370	0/0:249,0:249:99:0,494,6726	0/0:67,0:67:99:0,144,1974	0/0:161,0:161:99:0,316,4392
1	699	uce-704_placidochromis_ornatus_1	C	T	14401	PASS	.	GT:AD:DP:GQ:PL	0/0:23,0:23:66:0,66,847	1/1:0,8:8:21:253,21,0	1/1:1,18:19:9:477,9,0	1/1:0,21:21:54:649,54,0	0/1:9,8:17:99:196,0,258	1/1:0,22:24:54:668,54,0	0/0:19,0:19:54:0,54,667	0/1:7,10:17:99:256,0,219	0/0:7,0:7:21:0,21,275	0/0:18,0:18:48:0,48,628	0/0:20,0:20:57:0,57,739	0/0:10,0:10:24:0,24,304	1/1:0,25:25:69:886,69,0	1/1:0,18:18:51:619,51,0	1/1:0,33:34:78:971,78,0	1/1:0,30:30:81:1008,81,0	1/1:0,29:29:81:1001,81,0	0/0:24,0:24:69:0,69,881	1/1:0,24:24:66:784,66,0	0/0:28,0:28:81:0,81,1046	0/0:21,0:21:60:0,60,767	0/0:14,0:14:39:0,39,491	0/0:38,0:39:99:0,105,1349	0/0:15,0:15:45:0,45,581	1/1:0,19:19:42:528,42,0	1/1:0,16:16:36:435,36,0	0/1:11,7:18:99:205,0,378	1/1:0,19:19:54:691,54,0	0/1:13,12:25:99:277,0,322	0/0:21,0:21:60:0,60,783	0/0:16,0:17:42:0,42,544	0/0:21,0:21:57:0,57,734	0/0:27,0:27:75:0,75,956	0/0:12,0:12:36:0,36,458	0/1:14,10:24:99:281,0,402	0/0:20,0:20:54:0,54,694	0/0:28,0:28:75:0,75,956	0/0:22,0:22:63:0,63,822	1/1:0,13:13:33:417,33,0	1/1:0,27:27:69:854,69,0	1/1:0,15:15:42:522,42,0	1/1:0,21:21:54:702,54,0	1/1:0,11:12:33:375,33,0	0/1:8,13:21:99:361,0,251	0/0:23,0:23:69:0,69,874	0/0:27,0:27:81:0,81,1047	0/0:19,0:19:57:0,57,734	1/1:0,29:29:75:907,75,0	0/1:14,11:25:99:356,0,420
1	474	uce-854_placidochromis_ornatus_1	C	T	6692.6	PASS	.	GT:AD:DP:GQ:PL	0/0:66,0:66:99:0,163,2170	0/0:43,0:43:99:0,105,1414	0/0:44,0:44:99:0,114,1471	1/1:4,100:104:99:3382,187,0	0/0:93,0:94:99:0,232,2979	0/0:116,0:116:99:0,301,3875	0/0:62,0:62:99:0,153,2010	0/0:56,0:57:99:0,144,1890	0/0:42,0:42:99:0,111,1471	0/0:56,0:56:99:0,150,1978	0/0:49,0:49:99:0,123,1640	0/0:92,0:92:99:0,256,3291	0/0:62,0:62:99:0,160,2100	0/0:64,0:64:99:0,166,2197	0/0:136,0:138:99:0,379,4867	0/0:139,0:139:99:0,346,4491	0/0:48,0:48:99:0,135,1780	0/0:128,0:129:99:0,346,4516	0/0:134,0:134:99:0,358,4630	0/0:145,0:146:99:0,382,4888	0/0:105,0:105:99:0,280,3637	0/0:69,0:69:99:0,175,2296	0/1:73,66:139:99:1889,0,2048	0/0:57,0:57:99:0,154,2046	0/0:39,0:39:99:0,108,1431	0/0:104,0:104:99:0,259,3398	0/0:40,0:40:99:0,105,1373	0/0:53,0:53:99:0,138,1814	0/0:107,0:107:99:0,289,3772	0/0:97,0:98:99:0,256,3338	0/0:86,0:86:99:0,214,2771	0/0:89,0:89:99:0,235,3026	0/0:103,0:103:99:0,280,3644	0/0:49,0:49:99:0,120,1610	0/0:136,0:136:99:0,355,4609	0/0:107,0:107:99:0,268,3517	0/0:73,0:73:99:0,199,2580	0/0:91,0:91:99:0,235,3081	0/0:55,0:55:99:0,144,1926	0/0:46,0:46:99:0,117,1560	0/0:39,0:39:99:0,102,1345	0/0:61,0:61:99:0,160,2110	0/0:55,0:55:99:0,144,1902	0/0:89,0:89:99:0,223,2912	0/0:48,0:48:99:0,129,1680	0/1:54,52:106:99:1504,0,1604	0/0:101,0:101:99:0,253,3304	0/0:50,0:50:99:0,141,1843	0/0:79,0:79:99:0,220,2896
1	892	uce-275_placidochromis_ornatus_1	A	G	14701.9	PASS	.	GT:AD:DP:GQ:PL	0/0:185,0:186:99:0,418,5631	1/1:0,165:165:99:4782,346,0	0/0:126,0:126:99:0,277,3763	0/0:240,0:243:99:0,530,7031	0/0:226,0:226:99:0,515,6891	0/0:229,0:229:99:0,533,7032	0/0:139,0:141:99:0,292,3968	0/0:158,0:158:99:0,337,4580	0/0:170,0:170:99:0,349,4773	0/0:180,0:181:99:0,397,5385	0/0:128,0:128:99:0,286,3912	0/0:228,0:229:99:0,503,6703	0/0:204,0:204:99:0,436,5951	0/0:183,0:184:99:0,379,5215	0/0:243,0:244:99:0,617,8122	0/0:240,0:242:99:0,581,7624	0/0:182,0:182:99:0,379,5132	0/0:233,0:236:99:0,551,7242	0/0:235,0:235:99:0,548,7268	0/0:246,0:247:99:0,587,7762	0/0:243,0:243:99:0,578,7650	0/0:174,0:175:99:0,388,5294	0/0:235,2:238:99:0,511,7183	0/0:166,0:167:99:0,337,4647	0/0:114,0:114:99:0,253,3465	0/0:238,0:240:99:0,548,7297	0/0:156,0:156:99:0,340,4607	0/0:182,0:182:99:0,409,5557	0/0:245,0:247:99:0,581,7627	0/0:243,1:244:99:0,511,7221	0/0:231,0:232:99:0,545,7197	0/0:243,0:243:99:0,584,7735	0/0:240,0:240:99:0,566,7520	0/0:146,0:147:99:0,307,4176	0/0:245,0:246:99:0,617,8139	0/0:237,0:238:99:0,578,7636	0/0:237,0:238:99:0,509,6883	0/0:239,0:239:99:0,557,7378	0/0:119,0:119:99:0,265,3572	0/0:114,0:114:99:0,256,3487	1/1:0,165:165:99:4751,346,0	0/0:198,0:200:99:0,451,6133	1/1:0,186:186:99:5282,379,0	0/0:242,0:242:99:0,536,7172	0/0:137,0:138:99:0,289,3967	0/0:236,0:237:99:0,542,7217	0/0:230,1:232:99:0,473,6798	0/0:126,0:126:99:0,274,3730	0/0:219,0:219:99:0,488,6660
1	537	uce-818_placidochromis_ornatus_1	C	T	7561.39	PASS	.	GT:AD:DP:GQ:PL	0/0:113,0:113:99:0,286,3811	0/0:57,0:57:99:0,147,1953	0/0:56,0:56:99:0,147,1966	0/0:155,0:155:99:0,424,5430	0/0:159,0:159:99:0,427,5515	0/0:201,0:201:99:0,551,7099	0/0:94,0:94:99:0,241,3219	0/0:91,0:91:99:0,229,3032	0/0:97,0:97:99:0,241,3141	0/0:102,0:102:99:0,277,3671	0/0:61,0:61:99:0,169,2209	0/0:130,0:130:99:0,358,4648	0/0:76,0:78:99:0,208,2738	0/0:55,0:55:99:0,147,1939	0/0:235,0:235:99:0,656,8416	0/0:211,0:212:99:0,554,7170	0/0:75,0:75:99:0,205,2691	0/0:179,0:179:99:0,503,6503	0/0:195,0:196:99:0,518,6727	0/0:227,0:227:99:0,599,7754	1/1:3,219:223:99:7621,493,0	0/0:97,0:97:99:0,265,3488	0/0:231,0:231:99:0,638,8245	0/0:99,0:99:99:0,271,3579	0/0:72,0:72:99:0,187,2484	0/0:156,1:157:99:0,388,5470	0/0:64,0:64:99:0,175,2264	0/0:86,0:86:99:0,241,3154	0/0:182,0:182:99:0,497,6398	0/0:141,1:142:99:0,352,4994	0/0:138,0:138:99:0,376,4872	0/0:136,0:136:99:0,382,4915	0/0:169,0:170:99:0,463,6036	0/0:84,0:84:99:0,229,2984	0/0:212,0:212:99:0,566,7434	0/0:210,0:210:99:0,584,7592	0/0:91,0:91:99:0,250,3252	0/0:130,0:133:99:0,358,4632	0/0:66,0:66:99:0,187,2449	0/0:81,0:81:99:0,220,2880	0/0:85,0:85:99:0,229,2994	0/0:71,1:72:99:0,160,2510	0/0:76,0:77:99:0,193,2580	0/0:121,0:121:99:0,313,4053	0/0:68,0:68:99:0,172,2272	0/0:180,0:181:99:0,479,6192	0/0:165,0:166:99:0,460,5920	0/0:87,0:87:99:0,232,3062	0/0:93,0:93:99:0,250,3258
1	485	uce-450_placidochromis_ornatus_1	A	G	2528.39	PASS	.	GT:AD:DP:GQ:PL	0/0:110,0:112:99:0,253,3435	0/0:83,0:83:99:0,184,2487	0/0:69,0:69:99:0,156,2105	0/0:131,0:132:99:0,307,4045	0/0:162,0:162:99:0,391,5116	0/0:149,0:150:99:0,373,4849	0/0:79,0:79:99:0,199,2631	0/0:87,0:87:99:0,226,3013	0/0:84,0:85:99:0,178,2346	0/0:74,0:74:99:0,184,2445	0/0:67,0:67:99:0,159,2113	0/0:136,0:137:99:0,343,4469	0/0:99,0:99:99:0,247,3288	0/0:94,0:94:99:0,220,2993	0/0:219,0:221:99:0,539,7129	0/0:192,0:193:99:0,470,6204	0/0:116,0:116:99:0,265,3552	0/0:158,0:159:99:0,391,5085	0/0:219,0:219:99:0,527,6936	0/0:208,0:208:99:0,509,6661	0/0:157,0:158:99:0,385,5015	0/0:88,0:89:99:0,226,3005	0/0:226,0:227:99:0,518,6867	0/0:95,1:96:99:0,192,3028	0/0:74,0:74:99:0,178,2390	0/0:158,0:158:99:0,382,5063	0/0:82,0:82:99:0,184,2467	0/0:104,0:104:99:0,244,3320	0/0:132,1:134:99:0,286,4187	0/0:158,0:159:99:0,385,5075	0/0:208,0:208:99:0,476,6319	0/0:174,0:174:99:0,418,5519	0/0:176,0:176:99:0,424,5612	0/0:91,0:91:99:0,199,2735	0/0:212,0:213:99:0,491,6540	0/0:209,0:209:99:0,533,6972	0/0:111,0:111:99:0,268,3521	0/0:139,0:139:99:0,334,4448	0/0:96,0:97:99:0,223,3029	0/0:90,0:90:99:0,220,2972	0/0:92,0:93:99:0,205,2771	0/0:106,0:107:99:0,241,3261	1/1:0,84:84:99:2588,193,0	0/0:140,0:140:99:0,328,4321	0/0:81,0:81:99:0,205,2721	0/0:168,0:169:99:0,403,5290	0/0:150,0:150:99:0,340,4528	0/0:67,0:67:99:0,175,2312	0/0:134,0:134:99:0,322,4285
1	229	uce-1135_placidochromis_ornatus_1	T	C	39004.8	PASS	.	GT:AD:DP:GQ:PL	1/1:0,23:23:69:891,69,0	1/1:0,18:18:54:712,54,0	1/1:1,13:14:2:440,2,0	1/1:0,42:42:99:1543,120,0	0/1:22,16:38:99:511,0,644	0/1:22,20:43:99:584,0,695	0/1:9,9:18:99:297,0,306	0/0:17,0:17:48:0,48,611	0/1:11,10:21:99:330,0,319	0/1:12,19:31:99:662,0,351	1/1:0,30:30:87:1132,87,0	0/1:13,28:41:99:910,0,315	1/1:0,25:25:72:902,72,0	1/1:0,29:29:87:1132,87,0	0/0:44,1:46:84:0,84,1527	0/1:34,21:55:99:617,0,1101	1/1:0,21:21:63:815,63,0	1/1:0,43:43:99:1471,114,0	1/1:0,59:59:99:2087,163,0	1/1:0,61:61:99:2085,163,0	1/1:0,49:49:99:1820,144,0	1/1:0,31:31:87:1149,87,0	0/1:28,32:60:99:845,0,885	0/1:6,9:15:99:303,0,195	0/1:15,6:21:99:183,0,451	1/1:0,40:40:99:1473,114,0	0/0:20,0:20:51:0,51,670	1/1:0,27:27:81:1039,81,0	0/1:22,24:46:99:758,0,640	1/1:0,45:45:99:1677,132,0	1/1:0,33:33:87:1135,87,0	1/1:0,22:22:63:816,63,0	1/1:0,35:35:96:1215,96,0	0/1:4,8:12:99:239,0,123	0/0:42,3:45:15:0,15,1359	0/0:44,0:44:99:0,123,1577	0/0:29,0:29:75:0,75,961	0/0:30,0:30:87:0,87,1114	1/1:0,20:20:60:792,60,0	1/1:0,17:17:51:672,51,0	1/1:0,14:14:42:552,42,0	1/1:0,13:13:36:468,36,0	1/1:0,12:12:33:432,33,0	1/1:0,29:29:75:964,75,0	1/1:0,26:26:75:993,75,0	1/1:0,46:46:99:1641,126,0	1/1:0,40:40:99:1453,114,0	1/1:0,19:19:54:713,54,0	1/1:0,21:21:60:772,60,0
1	508	uce-565_placidochromis_ornatus_1	C	T	72574.2	PASS	.	GT:AD:DP:GQ:PL	0/0:220,1:221:99:0,417,6209	0/0:205,0:205:99:0,406,5614	0/1:96,73:169:99:1657,0,2314	0/0:233,0:235:99:0,524,7052	0/0:232,1:233:99:0,505,7211	0/0:246,0:246:99:0,548,7332	0/0:155,0:156:99:0,322,4463	0/0:157,0:157:99:0,334,4575	0/0:190,0:191:99:0,379,5201	1/1:0,144:144:99:4095,301,0	0/1:62,72:135:99:1870,0,1563	0/0:237,0:237:99:0,536,7157	0/0:213,0:213:99:0,451,6146	0/0:200,0:200:99:0,412,5702	0/0:247,0:247:99:0,557,7410	0/1:100,144:244:99:3471,0,2659	0/0:194,0:195:99:0,430,5898	0/0:242,0:242:99:0,575,7654	0/1:112,134:248:99:3472,0,3001	1/1:0,235:235:99:6944,533,0	1/1:2,237:242:99:6600,436,0	1/1:0,211:211:99:6259,466,0	0/0:245,0:246:99:0,584,7728	1/1:0,138:139:99:4087,304,0	1/1:0,143:143:99:4297,316,0	0/0:240,0:240:99:0,503,6830	0/0:138,0:138:99:0,316,4283	0/1:97,120:217:99:2942,0,2215	1/1:0,241:243:99:7034,533,0	0/0:243,0:243:99:0,497,6840	0/0:229,0:229:99:0,479,6505	0/0:225,0:225:99:0,482,6546	0/0:234,0:234:99:0,488,6663	0/0:164,0:164:99:0,331,4603	0/1:124,120:245:99:2823,0,3270	0/1:112,111:226:99:2761,0,2903	1/1:2,176:180:99:4667,304,0	0/0:224,2:226:99:0,400,6356	0/0:143,0:143:99:0,325,4392	0/0:164,0:165:99:0,328,4535	0/0:181,0:181:99:0,370,5124	0/0:216,0:216:99:0,424,5878	0/0:194,0:194:99:0,376,5262	0/1:136,93:234:99:2080,0,3454	1/1:0,151:151:99:4519,334,0	0/0:247,1:249:99:0,551,7733	0/1:110,129:243:99:3232,0,2659	0/0:117,0:117:99:0,271,3644	0/0:215,2:217:99:0,413,6183
1	851	uce-370_placidochromis_ornatus_1	C	T	31367.6	PASS	.	GT:AD:DP:GQ:PL	1/1:0,42:42:99:1393,105,0	0/0:25,0:25:63:0,63,851	0/0:28,0:28:75:0,75,994	0/0:66,0:66:99:0,190,2458	1/1:0,81:84:99:2593,205,0	1/1:0,87:88:99:2257,175,0	1/1:0,36:36:90:1169,90,0	1/1:0,51:51:99:1723,135,0	1/1:0,41:41:93:1216,93,0	0/1:31,24:55:99:685,0,923	0/0:27,0:27:63:0,63,843	1/1:0,73:73:99:2143,166,0	0/0:37,0:37:99:0,99,1314	0/0:38,0:38:99:0,105,1372	0/0:105,0:105:99:0,277,3537	0/1:43,46:89:99:1179,0,1189	0/0:41,0:41:99:0,114,1473	0/0:86,0:86:99:0,226,2913	0/0:95,0:95:99:0,259,3320	1/1:0,126:126:99:4096,319,0	0/0:84,0:84:99:0,226,2918	1/1:0,43:43:99:1329,102,0	0/0:132,0:133:99:0,340,4411	1/1:0,42:42:96:1215,96,0	0/1:12,22:35:99:686,0,308	0/0:65,0:65:99:0,178,2302	0/1:15,17:32:99:405,0,426	0/0:41,0:41:99:0,108,1443	0/0:68,0:68:99:0,184,2375	0/0:58,0:58:99:0,157,2024	0/0:68,0:68:99:0,184,2376	0/0:76,0:76:99:0,181,2394	0/0:72,0:72:99:0,199,2553	0/0:38,0:38:96:0,96,1288	0/1:65,51:116:99:1318,0,1918	1/1:0,101:101:99:3171,247,0	1/1:0,55:55:99:1759,135,0	0/1:23,31:55:99:677,0,690	0/0:32,0:32:84:0,84,1067	0/0:32,0:32:81:0,81,1058	0/0:30,0:30:75:0,75,998	0/0:36,0:36:93:0,93,1199	0/0:20,0:20:48:0,48,651	0/1:28,21:49:99:491,0,861	1/1:0,24:24:57:758,57,0	0/0:98,0:98:99:0,247,3231	0/0:79,0:79:99:0,211,2691	0/0:25,0:25:66:0,66,852	1/1:1,41:42:83:1373,83,0
1	566	uce-1303_placidochromis_ornatus_1	T	C	64621.3	PASS	.	GT:AD:DP:GQ:PL	1/1:0,32:32:84:1090,84,0	1/1:0,23:23:57:767,57,0	1/1:0,32:32:78:1010,78,0	1/1:0,37:37:96:1271,96,0	1/1:0,49:49:99:1676,129,0	1/1:0,42:42:99:1416,111,0	1/1:0,19:19:51:678,51,0	1/1:0,28:28:78:1026,78,0	1/1:0,35:35:99:1268,99,0	1/1:0,35:35:90:1183,90,0	1/1:0,20:20:54:702,54,0	1/1:0,50:50:99:1808,138,0	1/1:0,32:32:81:1072,81,0	1/1:0,26:26:66:869,66,0	1/1:0,81:81:99:2862,223,0	1/1:0,73:73:99:2586,199,0	1/1:0,32:32:78:1056,78,0	1/1:0,70:70:99:2229,172,0	1/1:0,95:95:99:3142,238,0	1/1:0,77:77:99:2449,187,0	1/1:0,62:62:99:2111,163,0	1/1:0,26:26:63:842,63,0	1/1:0,88:88:99:2788,214,0	1/1:0,36:36:93:1235,93,0	1/1:0,17:17:39:527,39,0	1/1:0,38:38:99:1374,108,0	1/1:0,9:9:27:356,27,0	1/1:0,42:42:99:1499,114,0	0/0:57,0:57:99:0,147,1881	1/1:0,51:51:99:1770,135,0	1/1:0,47:47:99:1589,120,0	1/1:0,40:40:99:1439,111,0	1/1:0,45:45:99:1471,111,0	1/1:0,24:24:63:817,63,0	0/1:32,33:65:99:948,0,860	1/1:0,53:53:99:1857,141,0	1/1:0,35:35:90:1181,90,0	1/1:0,51:51:99:1674,126,0	1/1:0,24:24:63:827,63,0	1/1:0,16:16:39:510,39,0	1/1:0,19:19:39:544,39,0	1/1:0,20:20:51:660,51,0	1/1:0,18:18:45:598,45,0	1/1:0,48:48:99:1504,117,0	1/1:0,27:27:69:927,69,0	1/1:0,50:50:99:1565,120,0	1/1:0,56:56:99:1825,141,0	1/1:0,27:27:75:993,75,0	1/1:0,31:31:84:1102,84,0
1	188	uce-418_placidochromis_ornatus_1	G	A	1574.25	PASS	.	GT:AD:DP:GQ:PL	0/0:107,0:107:99:0,220,3056	0/0:87,0:88:99:0,190,2593	0/0:93,0:93:99:0,187,2607	0/0:157,0:157:99:0,340,4611	0/0:149,0:150:99:0,337,4474	0/0:174,0:174:99:0,376,5079	0/0:86,0:86:99:0,181,2490	0/0:65,0:65:99:0,138,1915	0/0:94,0:94:99:0,181,2488	0/0:99,0:99:99:0,217,2982	0/0:76,0:76:99:0,160,2221	0/0:133,0:133:99:0,295,3978	0/0:107,0:108:99:0,223,3071	0/0:86,2:88:99:0,151,2574	0/0:176,0:176:99:0,379,5153	0/0:232,0:232:99:0,485,6556	0/0:111,0:111:99:0,259,3474	0/0:184,1:185:99:0,370,5443	0/0:232,0:233:99:0,482,6528	0/0:247,2:250:99:0,454,7100	0/1:82,64:146:99:1614,0,2195	0/0:100,0:100:99:0,214,2948	0/0:249,0:249:99:0,518,7063	0/0:83,1:84:99:0,138,2363	0/0:79,0:79:99:0,169,2312	0/0:159,0:159:99:0,334,4553	0/0:55,0:55:99:0,114,1562	0/0:103,0:103:99:0,235,3198	0/0:155,0:156:99:0,325,4386	0/0:169,0:170:99:0,325,4521	0/0:211,0:211:99:0,403,5608	0/0:183,0:183:99:0,367,5058	0/0:185,0:185:99:0,382,5216	0/0:108,0:108:99:0,214,2991	0/0:250,0:250:99:0,458,6442	0/0:191,0:191:99:0,409,5567	0/0:135,0:135:99:0,259,3588	0/0:136,0:136:99:0,268,3721	0/0:72,0:72:99:0,147,2029	0/0:94,0:94:99:0,217,2925	0/0:86,0:86:99:0,190,2590	0/0:84,0:84:99:0,175,2432	0/0:107,0:107:99:0,196,2779	0/0:101,0:101:99:0,229,3025	0/0:66,0:66:99:0,160,2144	0/0:209,1:210:99:0,385,5724	0/0:199,0:199:99:0,406,5577	0/0:91,0:91:99:0,196,2668	0/0:129,0:129:99:0,298,4045
1	489	uce-1000_placidochromis_ornatus_1	C	G	7546.95	PASS	.	GT:AD:DP:GQ:PL	0/0:129,0:129:99:0,256,3554	0/0:78,0:78:99:0,166,2272	0/0:78,0:78:99:0,166,2235	0/0:126,0:126:99:0,271,3631	0/0:162,1:163:99:0,319,4712	0/0:167,0:167:99:0,376,5035	0/0:106,0:107:99:0,229,3083	0/0:94,0:94:99:0,205,2766	0/0:104,0:104:99:0,199,2752	0/0:111,0:111:99:0,235,3227	0/0:78,0:78:99:0,163,2232	0/0:118,0:118:99:0,256,3482	0/1:47,33:80:99:947,0,1259	0/1:54,34:89:99:809,0,1253	0/0:179,0:179:99:0,391,5301	0/0:214,0:214:99:0,467,6324	1/1:0,109:109:99:3138,226,0	0/0:176,0:176:99:0,376,5107	0/0:212,0:212:99:0,436,5966	0/0:225,0:225:99:0,473,6441	0/0:184,1:185:99:0,355,5249	0/0:123,0:123:99:0,262,3610	0/0:237,0:237:99:0,521,6998	0/0:90,0:90:99:0,202,2738	0/0:67,0:67:99:0,147,2003	0/0:123,0:123:99:0,268,3562	0/0:86,0:86:99:0,175,2400	0/0:119,0:119:99:0,259,3563	0/0:138,0:138:99:0,298,3984	0/0:183,0:183:99:0,373,5108	0/0:192,0:192:99:0,370,5135	0/0:193,0:193:99:0,400,5455	0/0:188,1:189:99:0,355,5274	0/0:128,2:131:99:0,205,3411	0/0:240,0:240:99:0,485,6691	0/0:196,0:197:99:0,409,5551	0/0:145,1:148:99:0,241,3785	0/0:159,0:159:99:0,328,4499	0/0:105,0:105:99:0,226,3062	1/1:0,88:88:99:2760,205,0	0/0:132,0:132:99:0,259,3623	0/0:111,0:111:99:0,235,3198	0/0:134,0:134:99:0,268,3741	0/0:128,0:128:99:0,247,3411	0/0:75,0:75:99:0,172,2337	0/0:165,1:166:99:0,325,4847	0/0:167,0:167:99:0,355,4784	0/0:76,0:76:99:0,169,2261	0/0:137,0:137:99:0,295,4024
1	129	uce-371_placidochromis_ornatus_1	A	G	4684.19	PASS	.	GT:AD:DP:GQ:PL	1/1:0,3:3:9:120,9,0	1/1:0,1:1:3:40,3,0	1/1:0,2:2:6:80,6,0	0/1:3,2:5:33:33,0,39	1/1:0,7:7:18:233,18,0	1/1:0,11:11:30:382,30,0	0/1:5,2:7:65:65,0,106	1/1:0,4:4:12:156,12,0	1/1:0,4:4:6:84,6,0	0/0:2,0:2:6:0,6,80	./.:.:.:.:.	0/1:1,4:5:24:139,0,24	1/1:0,5:5:12:148,12,0	0/1:2,3:5:33:108,0,33	0/0:9,0:9:18:0,18,233	0/1:6,3:9:97:97,0,138	1/1:0,2:2:6:80,6,0	0/1:2,6:8:27:179,0,27	1/1:0,10:10:30:387,30,0	0/1:7,5:12:99:133,0,202	0/1:3,3:6:94:94,0,100	0/1:1,2:3:18:63,0,18	1/1:0,6:6:18:233,18,0	1/1:0,3:3:9:120,9,0	1/1:0,2:2:6:80,6,0	1/1:0,8:8:21:272,21,0	1/1:0,3:3:9:120,9,0	1/1:1,2:3:3:45,3,0	0/0:3,0:3:6:0,6,75	1/1:0,5:5:15:197,15,0	1/1:0,4:4:9:120,9,0	0/1:6,1:7:24:24,0,148	1/1:0,5:5:12:163,12,0	1/1:0,5:5:15:196,15,0	0/0:9,0:9:15:0,15,188	0/0:3,0:3:6:0,6,79	./.:.:.:.:.	0/0:2,0:2:6:0,6,79	1/1:0,2:2:6:80,6,0	1/1:0,5:5:15:196,15,0	./.:.:.:.:.	1/1:0,2:2:6:80,6,0	1/1:0,3:3:9:120,9,0	0/1:4,1:5:24:24,0,142	0/0:3,0:3:9:0,9,108	0/1:3,1:4:30:30,0,70	1/1:0,4:4:12:157,12,0	0/0:5,0:5:12:0,12,134	0/0:2,0:2:3:0,3,40
1	350	uce-862_placidochromis_ornatus_1	G	A	11804.7	PASS	.	GT:AD:DP:GQ:PL	0/0:77,0:77:99:0,156,2139	0/0:56,0:56:99:0,111,1511	0/0:39,0:40:81:0,81,1104	0/0:75,0:75:99:0,166,2218	0/0:103,0:104:99:0,223,2955	0/0:131,0:131:99:0,298,3956	0/0:43,0:43:93:0,93,1275	0/0:64,0:64:99:0,138,1897	0/0:45,0:45:93:0,93,1258	0/0:57,0:57:99:0,129,1727	0/0:54,0:54:99:0,117,1606	0/0:57,0:57:99:0,132,1741	0/0:60,0:60:99:0,126,1718	0/0:51,0:51:99:0,120,1577	0/0:138,0:138:99:0,319,4204	1/1:1,126:127:99:3612,238,0	0/0:60,0:60:99:0,135,1788	0/0:101,0:101:99:0,214,2916	0/1:73,73:147:99:1687,0,1834	0/0:135,0:135:99:0,280,3793	1/1:4,84:88:60:2196,60,0	0/0:54,0:54:99:0,114,1555	0/1:101,73:174:99:1633,0,2493	0/0:59,0:59:99:0,126,1680	1/1:0,51:51:99:1416,105,0	0/0:75,0:75:99:0,172,2296	0/0:45,0:46:99:0,99,1377	0/1:33,26:59:99:665,0,900	0/0:89,0:89:99:0,199,2650	0/0:83,0:83:99:0,169,2300	0/0:106,0:106:99:0,220,3015	0/0:91,0:91:99:0,196,2628	0/0:112,0:113:99:0,235,3165	0/0:81,0:81:99:0,163,2233	0/0:165,0:165:99:0,331,4552	0/0:122,2:124:99:0,214,3403	0/0:84,0:84:99:0,169,2272	0/0:89,0:90:99:0,187,2509	0/0:44,0:44:99:0,105,1406	0/0:57,0:57:99:0,123,1665	0/0:49,0:49:99:0,105,1425	0/0:64,0:64:99:0,150,1990	0/0:49,0:49:93:0,93,1308	0/0:75,0:75:99:0,166,2232	0/1:18,29:47:99:738,0,461	0/0:93,0:94:99:0,217,2823	0/0:69,0:69:99:0,153,2037	0/0:46,0:46:99:0,111,1467	0/0:65,2:68:83:0,83,2014
1	407	uce-1090_placidochromis_ornatus_1	T	C	179423	PASS	.	GT:AD:DP:GQ:PL	0/0:137,0:138:99:0,292,3990	1/1:0,136:137:99:3687,265,0	1/1:0,118:118:99:3308,238,0	1/1:0,207:207:99:6093,448,0	1/1:0,162:162:99:4822,358,0	0/1:79,112:191:99:2887,0,1808	1/1:0,105:105:99:3277,241,0	1/1:0,107:107:99:3126,229,0	1/1:0,117:117:99:3087,223,0	1/1:0,155:155:99:4497,328,0	1/1:0,111:111:99:3283,241,0	1/1:2,136:138:99:3790,241,0	1/1:0,170:171:99:4878,355,0	1/1:0,141:143:99:4112,301,0	1/1:1,227:228:99:6445,439,0	0/1:103,112:215:99:2856,0,2352	1/1:0,133:133:99:4006,292,0	0/1:85,117:202:99:3062,0,2000	1/1:0,249:250:99:7323,542,0	1/1:0,234:236:99:6909,512,0	0/1:70,105:175:99:2879,0,1739	1/1:0,149:149:99:4341,316,0	1/1:1,246:249:99:7154,496,0	1/1:0,105:105:99:3106,229,0	0/0:92,0:92:99:0,202,2741	0/1:72,101:173:99:2612,0,1639	1/1:0,127:127:99:3689,271,0	1/1:0,137:137:99:4056,295,0	1/1:1,214:215:99:6163,421,0	1/1:2,197:200:99:5485,362,0	0/1:102,127:229:99:3008,0,2164	1/1:0,197:198:99:5610,409,0	1/1:1,232:235:99:6645,485,0	1/1:0,137:138:99:3685,265,0	0/0:242,8:250:99:0,293,6495	0/0:202,2:204:99:0,359,5434	1/1:0,193:193:99:5218,376,0	0/0:189,0:190:99:0,352,4930	1/1:0,117:117:99:3568,259,0	1/1:0,104:104:99:3043,223,0	1/1:0,126:126:99:3648,265,0	1/1:0,119:119:99:3804,283,0	1/1:2,155:158:99:4095,253,0	0/0:174,0:174:99:0,352,4793	0/1:34,53:87:99:1473,0,816	0/1:81,110:191:99:2676,0,1816	1/1:0,249:249:99:7288,536,0	1/1:0,106:106:99:3205,235,0	0/1:71,74:145:99:1731,0,1822
1	105	uce-800_placidochromis_ornatus_1	T	A	1820.08	PASS	.	GT:AD:DP:GQ:PL	0/0:16,0:16:48:0,48,611	0/0:22,0:22:57:0,57,719	0/0:8,0:8:21:0,21,251	0/0:15,0:16:36:0,36,441	0/1:6,10:17:99:299,0,164	0/1:13,17:30:99:452,0,370	0/1:4,6:10:95:95,0,127	0/0:16,0:16:42:0,42,524	0/0:9,0:9:24:0,24,295	0/0:13,0:13:27:0,27,335	0/0:8,0:8:24:0,24,282	0/0:18,0:18:48:0,48,578	0/0:19,0:19:57:0,57,743	0/0:14,1:15:33:0,33,428	0/0:22,0:22:54:0,54,661	0/0:32,0:32:84:0,84,1034	0/0:16,0:16:30:0,30,371	0/0:20,0:20:54:0,54,680	0/0:28,0:28:63:0,63,779	0/0:34,0:34:87:0,87,1118	0/0:20,0:21:48:0,48,609	0/0:21,0:21:51:0,51,597	0/0:42,1:44:75:0,75,1382	0/0:19,0:19:54:0,54,679	0/0:18,0:18:48:0,48,607	0/0:23,0:23:57:0,57,694	0/0:17,0:17:45:0,45,550	0/0:21,0:21:51:0,51,655	0/0:17,0:18:39:0,39,505	0/0:24,0:24:51:0,51,614	0/0:33,0:33:75:0,75,964	0/0:37,0:38:96:0,96,1210	0/0:38,0:39:99:0,99,1232	0/0:17,0:17:48:0,48,594	0/1:25,15:40:99:345,0,647	0/1:18,19:37:99:511,0,436	0/1:13,12:26:99:211,0,316	0/0:25,0:28:63:0,63,802	0/0:15,1:16:42:0,42,540	0/0:20,0:20:54:0,54,701	0/0:16,0:16:33:0,33,384	0/0:23,0:23:66:0,66,827	0/0:12,0:12:27:0,27,338	0/0:16,0:17:27:0,27,340	0/0:18,0:18:45:0,45,559	0/0:26,0:26:72:0,72,893	0/0:18,0:18:42:0,42,510	0/0:13,1:14:30:0,30,388	0/0:25,0:25:60:0,60,747
1	332	uce-327_placidochromis_ornatus_1	A	G	10182	PASS	.	GT:AD:DP:GQ:PL	0/0:33,0:33:81:0,81,972	0/0:20,0:20:57:0,57,720	0/0:20,0:20:48:0,48,608	0/0:51,0:51:99:0,120,1557	0/0:54,0:54:99:0,135,1742	0/0:56,0:56:99:0,147,1920	0/0:34,0:34:87:0,87,1062	0/0:27,0:27:75:0,75,916	0/0:22,0:22:51:0,51,639	1/1:0,27:27:78:1007,78,0	0/0:23,0:23:48:0,48,627	0/0:53,0:53:99:0,132,1707	0/0:36,0:36:93:0,93,1172	0/0:39,0:39:99:0,99,1216	0/0:55,0:56:99:0,138,1768	1/1:0,57:58:99:1878,144,0	0/0:24,0:24:60:0,60,733	1/1:0,60:60:99:2029,156,0	1/1:0,76:76:99:2359,184,0	0/0:78,0:78:99:0,196,2518	0/0:40,0:40:99:0,99,1290	0/0:41,0:41:99:0,99,1252	0/0:83,0:83:99:0,211,2723	0/0:13,0:13:36:0,36,433	1/1:0,24:24:63:843,63,0	0/0:33,0:33:75:0,75,947	0/0:28,0:28:72:0,72,920	1/1:0,41:41:99:1497,114,0	0/0:49,0:49:99:0,120,1556	0/0:51,0:51:99:0,129,1693	0/0:47,0:47:99:0,114,1520	0/0:47,0:47:99:0,120,1573	0/0:54,0:54:99:0,117,1569	0/0:19,0:19:45:0,45,596	0/0:77,0:77:99:0,202,2615	0/0:48,0:48:99:0,123,1620	0/0:33,0:33:69:0,69,897	0/0:44,0:44:93:0,93,1250	0/0:27,0:27:60:0,60,756	0/0:38,0:38:81:0,81,1008	0/0:22,0:22:60:0,60,744	0/0:40,0:40:99:0,102,1258	0/0:21,0:21:42:0,42,537	0/1:27,20:47:99:595,0,724	0/1:11,6:18:99:156,0,314	0/0:52,0:52:99:0,141,1792	0/0:57,0:57:99:0,144,1814	0/0:22,0:22:66:0,66,838	0/0:32,0:32:90:0,90,1111
1	347	uce-894_placidochromis_ornatus_1	C	T	3214.37	PASS	.	GT:AD:DP:GQ:PL	1/1:3,115:119:99:3274,202,0	0/0:90,0:90:99:0,193,2635	0/0:86,1:87:99:0,153,2525	0/0:143,0:143:99:0,313,4220	0/0:134,0:136:99:0,328,4311	0/0:132,0:132:99:0,304,4068	0/0:96,0:96:99:0,211,2826	0/0:66,0:66:99:0,138,1910	0/0:80,0:82:99:0,172,2293	0/0:89,0:90:99:0,205,2743	0/0:82,0:83:99:0,184,2448	0/0:131,0:131:99:0,286,3849	0/0:116,0:117:99:0,259,3505	0/0:43,0:44:99:0,114,1512	0/0:144,1:146:99:0,292,4308	0/0:207,0:207:99:0,448,6028	0/0:85,0:85:99:0,199,2640	0/0:151,0:151:99:0,343,4592	0/0:188,0:188:99:0,391,5229	0/0:188,0:189:99:0,445,5921	0/0:149,0:149:99:0,325,4300	0/0:96,0:96:99:0,208,2852	0/0:244,0:244:99:0,503,6805	0/0:74,0:74:99:0,172,2299	0/0:78,0:79:99:0,178,2349	0/0:97,0:97:99:0,205,2751	0/0:85,0:86:99:0,196,2623	0/0:87,0:87:99:0,193,2586	0/0:115,0:115:99:0,262,3495	0/0:142,0:143:99:0,295,3999	0/0:166,0:166:99:0,331,4528	0/0:171,0:172:99:0,349,4696	0/0:119,0:119:99:0,268,3560	0/0:115,0:115:99:0,217,3042	0/0:229,0:230:99:0,476,6496	0/0:213,0:213:99:0,445,6023	0/0:96,0:96:99:0,193,2637	0/0:147,0:147:99:0,304,4086	0/0:92,0:93:99:0,196,2658	0/0:98,0:98:99:0,214,2896	0/0:105,0:105:99:0,226,3082	0/0:74,0:74:99:0,166,2229	0/0:66,0:66:99:0,120,1675	0/0:105,0:105:99:0,202,2740	0/0:66,0:66:99:0,156,2027	0/0:178,1:179:99:0,331,4926	0/0:117,0:117:99:0,253,3386	0/0:70,0:70:99:0,153,2057	0/0:106,0:107:99:0,223,3051
1	717	uce-1070_placidochromis_ornatus_1	G	A	3197.67	PASS	.	GT:AD:DP:GQ:PL	1/1:0,17:18:48:637,48,0	0/0:7,0:7:21:0,21,259	0/0:10,0:10:30:0,30,388	0/0:11,0:11:30:0,30,392	0/1:4,7:11:99:236,0,121	0/0:19,0:19:54:0,54,702	0/0:12,0:12:30:0,30,392	0/1:5,8:13:99:272,0,157	0/1:4,3:7:63:63,0,139	1/1:0,7:7:21:280,21,0	0/0:10,0:10:27:0,27,361	0/0:11,0:11:30:0,30,390	0/1:15,3:18:32:32,0,513	0/1:3,6:9:96:164,0,96	0/0:19,0:19:54:0,54,693	0/1:8,12:20:99:405,0,251	0/0:13,0:13:39:0,39,520	0/0:11,0:11:33:0,33,423	0/0:16,0:16:42:0,42,533	0/0:18,0:18:54:0,54,694	0/0:10,0:10:30:0,30,377	0/0:17,0:17:48:0,48,620	0/0:25,0:25:72:0,72,935	0/0:14,0:14:36:0,36,481	0/0:9,0:9:27:0,27,360	0/0:21,0:21:57:0,57,720	0/0:15,0:15:42:0,42,539	0/0:18,0:18:54:0,54,708	0/0:9,0:9:27:0,27,347	0/0:9,0:9:27:0,27,351	0/1:2,2:4:67:67,0,67	0/0:3,0:3:9:0,9,118	0/0:11,0:12:30:0,30,399	0/1:8,6:14:99:189,0,242	0/0:15,0:15:39:0,39,505	0/0:6,0:6:15:0,15,197	0/0:2,0:2:6:0,6,79	0/0:7,0:7:21:0,21,264	0/0:14,0:14:42:0,42,552	0/0:9,0:9:27:0,27,348	0/0:9,0:9:24:0,24,316	0/0:18,0:18:48:0,48,632	0/0:6,0:6:18:0,18,228	0/0:13,0:13:39:0,39,503	0/0:9,0:9:27:0,27,356	0/0:17,0:17:51:0,51,659	0/1:9,8:17:99:233,0,296	0/1:5,6:11:99:207,0,150	1/1:0,15:15:45:584,45,0
1	201	uce-569_placidochromis_ornatus_1	A	G	88487.4	PASS	.	GT:AD:DP:GQ:PL	1/1:0,59:60:99:1867,138,0	1/1:0,54:54:99:1496,108,0	1/1:0,43:43:96:1312,96,0	1/1:0,89:89:99:2646,199,0	0/0:53,0:53:99:0,120,1589	0/0:79,1:80:99:0,147,2366	0/0:61,0:61:99:0,135,1784	1/1:0,55:55:99:1705,126,0	1/1:0,48:48:99:1388,102,0	1/1:0,54:54:99:1797,138,0	1/1:0,36:36:87:1176,87,0	0/1:29,29:58:99:753,0,787	1/1:0,57:57:99:1807,135,0	1/1:0,49:49:99:1583,117,0	1/1:0,92:92:99:2755,208,0	1/1:0,108:108:99:3404,256,0	1/1:0,74:74:99:2236,169,0	1/1:0,107:108:99:3205,241,0	1/1:0,131:132:99:3894,289,0	1/1:0,97:97:99:3056,229,0	1/1:0,73:73:99:2241,169,0	1/1:0,55:55:99:1757,132,0	1/1:0,144:144:99:4402,331,0	1/1:0,57:57:99:1833,138,0	1/1:0,55:55:99:1799,135,0	1/1:0,87:87:99:2689,202,0	1/1:0,47:47:99:1433,105,0	1/1:0,86:86:99:2549,190,0	1/1:0,89:89:99:2575,196,0	0/1:30,30:60:99:778,0,784	1/1:0,80:80:99:2287,169,0	0/1:38,42:80:99:1028,0,969	1/1:0,98:98:99:2987,226,0	0/1:25,35:60:99:887,0,640	0/1:68,65:133:99:1564,0,1695	0/0:80,0:80:99:0,190,2512	0/0:60,0:61:99:0,132,1785	1/1:0,66:66:99:1911,141,0	1/1:0,47:47:99:1371,99,0	1/1:0,54:54:99:1654,120,0	1/1:0,48:48:99:1438,105,0	1/1:0,74:74:99:2173,157,0	1/1:0,51:51:99:1523,111,0	0/1:35,32:67:99:812,0,991	1/1:0,56:56:99:1675,126,0	1/1:0,103:104:99:3201,241,0	1/1:0,76:76:99:2344,175,0	1/1:0,43:43:99:1397,105,0	1/1:0,74:74:99:2284,172,0
1	198	uce-1238_placidochromis_ornatus_1	T	C	31506.6	PASS	.	GT:AD:DP:GQ:PL	1/1:0,17:17:42:552,42,0	1/1:0,12:13:36:472,36,0	1/1:0,7:7:18:236,18,0	1/1:0,21:21:54:679,54,0	1/1:0,27:27:69:914,69,0	1/1:0,21:21:57:737,57,0	1/1:0,20:20:60:767,60,0	1/1:0,13:13:39:512,39,0	1/1:0,9:9:24:311,24,0	1/1:0,8:8:24:312,24,0	1/1:0,9:9:27:352,27,0	1/1:0,16:16:42:539,42,0	1/1:0,23:23:66:881,66,0	1/1:0,11:11:33:432,33,0	1/1:0,38:38:99:1386,108,0	1/1:0,44:44:99:1559,120,0	1/1:0,11:11:30:383,30,0	1/1:0,27:27:81:1029,81,0	1/1:0,34:34:99:1330,102,0	1/1:0,32:32:87:1133,87,0	1/1:0,25:25:69:879,69,0	1/1:0,33:33:96:1239,96,0	1/1:0,28:28:69:887,69,0	1/1:0,15:16:45:584,45,0	1/1:0,9:9:27:360,27,0	1/1:0,17:17:45:582,45,0	1/1:0,7:7:21:267,21,0	1/1:0,17:17:51:672,51,0	1/1:2,27:30:75:976,75,0	1/1:0,27:27:81:1055,81,0	1/1:0,13:13:36:472,36,0	1/1:0,16:16:45:559,45,0	1/1:0,17:17:42:547,42,0	1/1:0,8:8:24:308,24,0	0/1:13,8:21:99:248,0,442	0/0:29,0:29:81:0,81,1054	1/1:0,13:13:33:420,33,0	0/1:6,16:22:99:509,0,162	1/1:0,13:13:36:468,36,0	1/1:0,13:13:39:516,39,0	1/1:0,13:13:39:516,39,0	1/1:0,18:18:48:646,48,0	1/1:0,13:13:39:516,39,0	1/1:0,13:14:27:347,27,0	1/1:0,16:16:45:587,45,0	1/1:0,20:20:54:687,54,0	1/1:0,30:30:78:1005,78,0	1/1:0,11:11:30:396,30,0	1/1:0,23:24:63:825,63,0
1	178	uce-665_placidochromis_ornatus_1	A	G	26190.1	PASS	.	GT:AD:DP:GQ:PL	0/0:11,0:11:27:0,27,331	1/1:0,15:15:45:592,45,0	0/1:5,10:15:99:350,0,109	1/1:0,16:16:42:533,42,0	0/1:21,11:32:99:325,0,637	0/1:24,19:43:99:531,0,777	0/1:12,3:15:75:75,0,398	0/0:16,0:16:45:0,45,575	1/1:0,8:8:24:315,24,0	0/1:5,12:17:99:425,0,128	1/1:0,12:12:33:436,33,0	0/1:10,8:18:99:251,0,326	1/1:0,17:17:45:593,45,0	1/1:0,11:11:33:440,33,0	1/1:0,38:38:99:1369,105,0	1/1:0,31:31:84:1055,84,0	1/1:0,19:19:54:712,54,0	0/1:20,17:37:99:521,0,453	1/1:0,40:40:99:1453,114,0	1/1:0,28:28:72:937,72,0	1/1:0,31:31:90:1145,90,0	1/1:1,26:27:41:980,41,0	1/1:0,41:41:99:1478,114,0	0/0:13,0:13:39:0,39,500	1/1:0,12:12:36:480,36,0	1/1:0,18:18:51:652,51,0	1/1:0,9:9:27:360,27,0	0/0:21,0:21:57:0,57,744	1/1:0,18:18:51:659,51,0	1/1:0,12:12:24:311,24,0	1/1:0,19:19:57:737,57,0	1/1:0,16:16:48:599,48,0	1/1:0,17:17:45:583,45,0	1/1:0,9:9:27:356,27,0	0/1:12,10:22:99:310,0,386	0/0:22,0:22:60:0,60,770	1/1:0,13:13:39:508,39,0	1/1:0,18:18:54:695,54,0	1/1:0,16:16:48:636,48,0	1/1:0,12:12:36:463,36,0	1/1:0,17:17:51:668,51,0	1/1:0,13:13:39:520,39,0	1/1:0,11:11:33:440,33,0	1/1:0,20:20:57:706,57,0	1/1:0,13:13:39:516,39,0	1/1:0,22:22:66:859,66,0	0/1:13,10:23:99:287,0,439	1/1:0,6:6:18:224,18,0	0/1:10,9:19:99:303,0,318
1	332	uce-350_placidochromis_ornatus_1	G	A	2102.34	PASS	.	GT:AD:DP:GQ:PL	0/0:49,0:49:99:0,99,1364	0/0:26,0:26:60:0,60,793	0/0:38,0:38:78:0,78,1076	0/0:65,0:65:99:0,135,1825	0/0:59,0:59:99:0,129,1735	0/0:90,0:91:99:0,208,2768	0/1:21,16:37:99:353,0,510	1/1:2,62:64:99:1821,100,0	0/0:44,0:44:84:0,84,1114	0/0:45,0:45:99:0,108,1458	0/0:32,0:32:72:0,72,981	0/0:54,0:54:99:0,138,1783	0/0:35,0:35:81:0,81,1076	0/0:44,0:44:99:0,108,1449	0/0:81,0:81:99:0,160,2146	0/0:100,0:100:99:0,229,3034	0/0:48,0:48:99:0,105,1433	0/0:88,0:88:99:0,199,2634	0/0:90,0:91:99:0,199,2649	0/0:82,0:82:99:0,178,2337	0/0:89,0:89:99:0,205,2694	0/0:51,0:51:99:0,123,1657	0/0:106,0:106:99:0,229,3119	0/0:29,0:29:69:0,69,924	0/0:42,0:42:96:0,96,1320	0/0:48,0:48:99:0,99,1341	0/0:34,0:34:81:0,81,1102	0/0:42,0:42:93:0,93,1249	0/0:75,0:75:99:0,159,2115	0/0:75,0:75:99:0,163,2199	0/0:87,0:88:99:0,169,2310	0/0:76,0:76:99:0,150,2063	0/0:73,0:73:99:0,154,2088	0/0:60,0:60:99:0,129,1750	0/0:129,0:129:99:0,274,3698	0/0:93,0:94:99:0,211,2791	0/0:56,0:56:99:0,129,1734	0/0:94,0:95:99:0,187,2552	0/0:24,0:25:57:0,57,767	0/0:43,0:43:99:0,102,1382	0/0:26,0:26:54:0,54,732	0/0:60,0:60:99:0,132,1778	0/0:41,0:41:84:0,84,1124	0/0:47,0:47:99:0,105,1417	0/0:41,0:41:87:0,87,1200	0/0:84,0:86:99:0,178,2384	0/0:70,0:71:99:0,135,1849	0/0:45,0:45:99:0,117,1564	0/0:54,0:54:99:0,132,1783
1	544	uce-597_placidochromis_ornatus_1	G	A	2050.39	PASS	.	GT:AD:DP:GQ:PL	0/0:48,0:48:99:0,126,1653	0/0:48,0:48:99:0,105,1428	0/0:27,0:27:78:0,78,1022	0/0:64,0:64:99:0,157,2045	0/0:40,0:40:90:0,90,1220	0/0:55,0:55:99:0,141,1847	0/0:28,0:28:69:0,69,928	0/0:22,0:22:54:0,54,735	0/0:33,0:33:63:0,63,843	0/0:16,0:16:39:0,39,522	0/0:31,0:31:72:0,72,969	0/0:39,0:39:93:0,93,1236	0/0:43,0:43:96:0,96,1329	0/0:45,0:45:99:0,117,1532	0/0:102,0:103:99:0,247,3204	0/0:93,0:93:99:0,223,2940	0/0:25,1:26:26:0,26,786	1/1:2,69:71:99:2110,124,0	0/0:82,0:82:99:0,214,2783	0/0:95,0:95:99:0,232,3055	0/0:69,0:69:99:0,163,2168	0/0:51,0:51:99:0,114,1574	0/0:103,0:103:99:0,247,3294	0/0:30,0:30:78:0,78,1016	0/0:31,0:31:63:0,63,856	0/0:62,0:62:99:0,156,2042	0/0:20,0:20:57:0,57,740	0/0:28,0:28:75:0,75,993	0/0:53,0:53:99:0,138,1799	0/0:41,0:41:99:0,99,1323	0/0:74,0:74:99:0,184,2437	0/0:60,0:60:99:0,150,1973	0/0:64,0:64:99:0,166,2126	0/0:21,0:21:51:0,51,678	0/0:74,0:74:99:0,181,2363	0/0:57,0:57:99:0,144,1893	0/0:53,0:53:99:0,129,1709	0/0:56,0:56:99:0,132,1780	0/0:36,0:36:96:0,96,1279	0/0:38,0:38:84:0,84,1155	0/0:27,0:27:69:0,69,927	0/0:44,0:44:99:0,99,1348	0/0:47,0:47:99:0,114,1496	0/0:57,0:57:99:0,144,1877	0/0:19,0:19:51:0,51,669	0/0:71,0:71:99:0,172,2264	0/0:54,0:54:99:0,123,1644	0/0:26,0:26:69:0,69,891	0/0:52,0:52:99:0,120,1616
1	454	uce-2_placidochromis_ornatus_1	G	A	53009.2	PASS	.	GT:AD:DP:GQ:PL	1/1:0,75:75:99:2240,169,0	0/0:58,0:59:99:0,138,1856	1/1:0,51:51:99:1632,123,0	1/1:0,98:98:99:3073,232,0	0/1:35,50:85:99:1338,0,945	0/1:48,48:96:99:1127,0,1218	0/0:65,0:65:99:0,144,1980	0/0:68,0:68:99:0,166,2156	0/1:13,18:31:99:453,0,371	0/1:38,33:72:99:840,0,958	0/1:19,13:32:99:349,0,479	1/1:0,60:60:99:1909,144,0	0/0:60,0:60:99:0,141,1881	0/0:61,0:62:99:0,147,1973	1/1:1,108:109:99:3444,232,0	0/0:118,2:120:99:0,229,3548	0/0:58,0:58:99:0,147,1904	1/1:2,101:103:99:2978,167,0	1/1:0,117:117:99:3408,253,0	0/0:104,0:104:99:0,241,3173	0/1:39,54:93:99:1370,0,1019	0/0:62,0:63:99:0,147,1929	1/1:0,130:130:99:4000,304,0	0/1:15,22:37:99:629,0,374	0/1:16,24:40:99:696,0,366	1/1:0,72:73:99:2437,187,0	1/1:0,32:32:78:1031,78,0	1/1:0,65:65:99:1995,150,0	0/0:81,0:81:99:0,187,2472	0/1:26,55:81:99:1469,0,702	0/1:38,30:68:99:787,0,965	0/0:62,0:62:99:0,147,1908	0/0:73,0:73:99:0,178,2334	0/0:38,0:38:87:0,87,1168	0/1:61,53:114:99:1295,0,1549	0/1:32,38:71:99:1068,0,866	1/1:0,51:51:99:1548,117,0	0/1:33,30:63:99:812,0,788	1/1:0,50:50:99:1510,111,0	0/0:56,0:56:99:0,132,1741	0/0:57,0:57:99:0,132,1797	0/0:60,0:60:99:0,156,2035	0/0:51,0:52:99:0,126,1663	1/1:0,75:75:99:2281,172,0	0/1:25,28:53:99:726,0,699	1/1:0,61:61:99:1962,150,0	1/1:0,77:77:99:2333,178,0	1/1:0,48:48:99:1494,111,0	0/1:35,40:75:99:1037,0,876
1	220	uce-1199_placidochromis_ornatus_1	G	C	2128.62	PASS	.	GT:AD:DP:GQ:PL	0/0:41,0:41:99:0,99,1326	0/0:38,0:38:87:0,87,1176	0/0:40,0:40:96:0,96,1282	0/0:56,0:57:99:0,129,1730	0/0:79,0:79:99:0,163,2220	0/0:65,0:65:99:0,141,1892	0/0:16,0:16:42:0,42,562	0/0:28,0:28:75:0,75,1010	0/0:23,0:23:51:0,51,676	0/0:31,0:31:75:0,75,1008	0/1:5,12:19:96:296,0,96	0/0:43,0:43:99:0,102,1374	0/0:50,0:51:99:0,123,1642	0/0:36,0:36:87:0,87,1169	0/0:64,0:64:99:0,141,1881	0/0:70,0:70:99:0,172,2278	0/0:45,0:45:99:0,99,1327	0/0:72,0:72:99:0,169,2225	0/0:74,0:74:99:0,175,2303	0/0:93,0:94:99:0,214,2852	0/0:48,0:48:99:0,108,1455	0/0:43,0:43:99:0,111,1484	0/0:90,0:90:99:0,217,2867	0/0:44,0:44:99:0,114,1527	0/0:24,0:24:63:0,63,842	0/0:49,0:49:99:0,117,1521	0/0:26,0:26:60:0,60,805	0/0:23,0:23:57:0,57,757	0/0:51,0:51:99:0,132,1726	0/0:58,0:58:99:0,129,1747	0/0:59,1:60:99:0,132,1769	0/0:43,0:43:96:0,96,1301	0/0:58,0:58:99:0,138,1803	0/0:27,0:27:69:0,69,924	0/0:85,0:85:99:0,196,2623	0/1:32,36:68:99:928,0,877	0/1:25,12:37:99:276,0,689	0/1:16,27:43:99:705,0,403	0/0:32,0:32:81:0,81,1087	0/0:25,0:25:69:0,69,918	0/0:36,0:36:84:0,84,1146	0/0:43,0:43:99:0,102,1374	0/0:26,0:26:57:0,57,785	0/0:47,0:47:99:0,111,1477	0/0:41,0:41:93:0,93,1272	0/0:60,0:60:99:0,141,1870	0/0:65,0:65:99:0,160,2123	0/0:24,0:24:66:0,66,873	0/0:42,0:42:99:0,102,1356
1	390	uce-204_placidochromis_ornatus_1	G	A	1884.39	PASS	.	GT:AD:DP:GQ:PL	0/0:101,0:101:99:0,217,2938	0/0:68,0:70:99:0,135,1847	0/0:70,0:70:99:0,147,2021	0/0:116,0:117:99:0,250,3359	0/0:137,1:138:99:0,268,3997	0/0:126,0:127:99:0,286,3802	0/0:66,0:66:99:0,150,2012	0/0:82,0:82:99:0,184,2465	0/0:77,0:77:99:0,160,2140	0/0:92,0:92:99:0,202,2743	0/0:72,0:72:99:0,157,2131	0/0:100,0:100:99:0,220,2955	0/0:101,0:101:99:0,208,2842	0/0:66,0:66:99:0,166,2194	0/0:153,0:153:99:0,361,4773	0/0:202,1:204:99:0,409,5909	0/0:83,0:83:99:0,187,2513	0/0:148,0:148:99:0,328,4378	0/0:153,0:154:99:0,364,4830	0/0:207,0:207:99:0,454,6074	0/0:152,0:152:99:0,334,4478	0/0:123,0:123:99:0,259,3546	0/0:206,0:206:99:0,457,6153	0/0:82,0:82:99:0,181,2484	0/0:81,0:81:99:0,166,2308	0/0:96,1:98:99:0,174,2752	0/0:64,0:64:99:0,129,1787	0/0:82,0:82:99:0,190,2510	0/0:123,0:123:99:0,283,3761	0/0:135,0:135:99:0,271,3721	0/0:160,1:161:99:0,340,4597	0/0:138,0:138:99:0,274,3717	0/0:147,0:148:99:0,298,4002	0/0:89,0:89:99:0,184,2520	0/0:243,0:243:99:0,497,6758	0/0:181,1:182:99:0,355,5274	0/0:105,0:107:99:0,211,2887	0/0:131,0:131:99:0,274,3724	0/0:56,1:57:92:0,92,1709	0/0:61,0:61:99:0,138,1825	0/0:101,0:101:99:0,199,2770	0/0:77,2:79:99:0,142,2427	1/1:0,73:73:99:1944,144,0	0/0:118,0:118:99:0,256,3436	0/0:85,0:85:99:0,181,2456	0/0:149,0:149:99:0,328,4400	0/0:146,0:146:99:0,322,4292	0/0:53,0:53:99:0,120,1628	0/0:88,0:88:99:0,193,2593
1	603	uce-1286_placidochromis_ornatus_1	G	A	16379	PASS	.	GT:AD:DP:GQ:PL	0/0:131,0:131:99:0,280,3838	0/0:121,0:121:99:0,238,3265	0/0:85,0:85:99:0,178,2469	0/0:185,1:186:99:0,352,5186	0/0:167,0:168:99:0,388,5139	0/0:208,0:208:99:0,448,6032	0/0:88,0:88:99:0,184,2527	0/0:101,0:101:99:0,217,2997	0/0:133,0:133:99:0,250,3413	0/0:80,0:81:99:0,196,2608	0/0:84,0:84:99:0,193,2602	0/0:146,0:146:99:0,316,4269	0/0:127,0:127:99:0,277,3788	0/0:99,0:99:99:0,217,2975	0/0:241,0:241:99:0,503,6739	0/0:245,0:246:99:0,542,7146	0/0:221,2:223:99:0,437,6565	0/0:246,0:247:99:0,542,7214	0/0:245,0:247:99:0,500,6780	0/0:248,0:250:99:0,575,7494	0/0:248,0:248:99:0,560,7334	0/0:246,0:247:99:0,536,7381	0/1:196,52:249:99:910,0,5518	0/0:95,0:95:99:0,202,2798	0/0:165,0:165:99:0,364,5007	0/0:155,0:155:99:0,328,4390	0/0:81,0:81:99:0,175,2413	0/0:146,0:146:99:0,316,4341	0/1:111,135:247:99:3302,0,2790	0/0:235,0:235:99:0,485,6650	0/0:246,0:246:99:0,506,6874	0/0:241,0:241:99:0,497,6693	0/0:248,0:248:99:0,515,6945	0/0:107,0:107:99:0,208,2902	0/1:135,113:250:99:2796,0,3775	0/1:134,116:250:99:3033,0,3363	0/1:121,127:249:99:3311,0,3055	0/1:121,123:245:99:3122,0,3089	0/0:86,0:86:99:0,196,2663	0/0:117,2:119:99:0,220,3536	0/0:123,2:125:99:0,205,3394	0/0:122,0:122:99:0,259,3591	0/0:108,0:108:99:0,217,3040	0/0:179,0:179:99:0,367,4975	0/0:91,0:91:99:0,214,2871	0/0:207,0:208:99:0,439,5863	0/0:249,0:250:99:0,554,7341	0/0:112,0:112:99:0,256,3464	0/0:132,0:132:99:0,295,4024
1	124	uce-888_placidochromis_ornatus_1	A	G	18711.7	PASS	.	GT:AD:DP:GQ:PL	1/1:0,11:11:30:389,30,0	1/1:0,9:9:27:352,27,0	0/1:6,4:10:99:130,0,194	0/1:13,10:23:99:330,0,335	1/1:1,13:14:6:458,6,0	1/1:0,26:26:72:933,72,0	1/1:0,10:10:30:379,30,0	0/1:5,8:13:99:284,0,107	1/1:0,7:7:21:275,21,0	1/1:0,12:12:36:476,36,0	1/1:0,8:8:24:316,24,0	0/1:8,4:12:99:121,0,195	1/1:0,12:12:36:476,36,0	1/1:0,5:5:12:152,12,0	1/1:0,27:27:78:997,78,0	0/1:13,10:23:99:294,0,346	1/1:0,15:15:45:585,45,0	1/1:0,21:21:54:700,54,0	0/1:13,14:27:99:438,0,245	1/1:0,27:27:69:887,69,0	1/1:0,12:12:36:458,36,0	1/1:0,20:20:60:765,60,0	0/0:30,0:30:84:0,84,1078	0/1:5,9:14:90:317,0,90	0/0:5,0:5:6:0,6,80	1/1:0,12:12:36:458,36,0	0/0:7,0:7:18:0,18,228	1/1:0,8:8:24:308,24,0	1/1:0,16:16:42:544,42,0	1/1:0,4:4:12:154,12,0	1/1:0,9:9:21:277,21,0	1/1:0,15:15:36:451,36,0	1/1:0,13:13:36:471,36,0	1/1:0,11:11:30:401,30,0	0/1:9,10:19:99:308,0,191	0/1:3,14:17:27:473,0,27	0/1:2,2:4:67:67,0,67	1/1:1,1:2:3:39,3,0	1/1:0,10:10:27:352,27,0	1/1:0,12:12:36:464,36,0	1/1:0,4:4:12:160,12,0	1/1:0,8:8:21:281,21,0	1/1:0,10:10:27:361,27,0	0/1:5,9:14:85:281,0,85	0/1:10,6:17:99:189,0,231	1/1:0,17:17:48:618,48,0	1/1:0,16:16:42:543,42,0	1/1:0,16:16:48:628,48,0	1/1:0,14:14:42:544,42,0
1	140	uce-1308_placidochromis_ornatus_1	A	G	7671.75	PASS	.	GT:AD:DP:GQ:PL	1/1:0,4:4:12:148,12,0	1/1:0,7:7:21:259,21,0	1/1:0,2:2:6:80,6,0	1/1:0,2:2:6:79,6,0	1/1:0,10:11:21:277,21,0	1/1:0,1:1:3:39,3,0	1/1:0,4:4:9:116,9,0	1/1:0,5:5:15:196,15,0	1/1:0,2:2:6:79,6,0	0/1:4,3:7:98:98,0,103	1/1:0,7:7:21:276,21,0	1/1:0,7:7:18:233,18,0	1/1:0,4:4:9:112,9,0	1/1:0,4:4:12:156,12,0	0/1:12,6:18:99:191,0,299	1/1:0,6:6:18:223,18,0	1/1:0,1:1:3:36,3,0	1/1:0,6:6:18:236,18,0	0/1:2,6:8:13:184,0,13	1/1:0,11:11:30:365,30,0	0/1:3,8:11:71:278,0,71	1/1:0,4:4:12:156,12,0	1/1:0,16:16:45:595,45,0	1/1:0,2:2:6:80,6,0	./.:.:.:.:.	1/1:0,9:9:24:315,24,0	1/1:0,6:6:15:205,15,0	1/1:0,7:7:21:276,21,0	1/1:0,6:6:15:183,15,0	0/1:8,1:9:15:15,0,248	1/1:0,2:2:6:75,6,0	1/1:0,6:6:15:202,15,0	1/1:0,2:2:6:79,6,0	0/1:1,3:4:28:104,0,28	0/1:5,2:7:54:54,0,145	1/1:0,4:4:12:157,12,0	1/1:0,4:4:9:123,9,0	0/0:2,0:2:6:0,6,75	1/1:0,4:4:12:144,12,0	1/1:0,3:3:9:120,9,0	1/1:0,3:3:6:76,6,0	1/1:0,5:5:15:192,15,0	./.:.:.:.:.	1/1:0,2:2:6:75,6,0	1/1:0,2:2:6:80,6,0	1/1:0,5:5:15:193,15,0	1/1:0,6:6:18:233,18,0	1/1:0,5:5:15:192,15,0	1/1:0,5:5:15:196,15,0
1	434	uce-7_placidochromis_ornatus_1	A	C	3037.39	PASS	.	GT:AD:DP:GQ:PL	0/0:81,2:85:99:0,184,2708	0/0:49,0:49:99:0,138,1821	0/0:59,1:60:99:0,153,2037	0/0:157,8:167:99:0,298,3840	0/0:188,12:200:99:0,371,5071	0/0:190,12:202:99:0,421,5469	0/0:49,0:49:99:0,129,1701	0/0:76,0:76:99:0,205,2670	0/0:102,5:107:99:0,198,2577	0/0:52,0:54:99:0,138,1834	0/0:44,0:44:99:0,111,1427	0/0:126,9:135:99:0,270,3503	0/0:84,4:88:99:0,229,2991	0/0:81,1:82:99:0,214,2817	0/0:230,12:242:99:0,400,6075	0/0:207,17:225:99:0,405,5639	0/0:74,0:74:99:0,190,2489	0/0:226,15:242:99:0,451,5842	0/0:224,17:241:99:0,460,5969	0/0:221,19:240:99:0,475,6136	0/0:195,13:208:99:0,409,5354	0/0:96,0:98:99:0,244,3201	0/0:236,9:245:99:0,503,6549	0/0:54,0:54:99:0,153,2021	0/0:54,0:54:99:0,153,1987	0/0:162,14:176:99:0,348,4519	0/0:46,1:48:99:0,120,1585	0/0:81,0:82:99:0,202,2618	0/0:185,8:193:99:0,342,4874	0/0:204,9:213:99:0,409,5365	0/0:234,15:249:99:0,515,6732	0/0:227,11:238:99:0,451,5913	0/0:230,10:241:99:0,518,6740	0/0:68,2:71:99:0,187,2427	0/0:230,14:244:99:0,502,6485	0/0:238,10:248:99:0,455,6273	0/0:206,15:221:99:0,385,5459	0/0:232,11:243:99:0,466,6096	0/0:77,0:77:99:0,202,2624	0/0:67,0:67:99:0,178,2310	0/0:85,0:85:99:0,226,2954	0/0:72,0:72:99:0,190,2488	1/1:0,79:79:99:3097,235,0	0/0:185,12:197:99:0,388,4981	0/0:51,1:53:99:0,129,1679	0/0:205,11:216:99:0,430,5571	0/0:234,13:247:99:0,456,6306	0/0:40,0:41:99:0,108,1415	0/0:94,0:94:99:0,247,3263
1	348	uce-609_placidochromis_ornatus_1	G	A	5262.85	PASS	.	GT:AD:DP:GQ:PL	0/0:87,0:87:99:0,190,2551	0/0:80,0:80:99:0,169,2295	0/0:61,0:61:99:0,129,1763	0/0:97,0:97:99:0,211,2820	0/0:104,0:104:99:0,220,2910	0/0:119,0:120:99:0,295,3847	0/0:56,0:56:99:0,123,1660	0/0:72,0:72:99:0,169,2246	0/0:52,0:52:99:0,117,1563	0/0:59,0:59:99:0,150,1966	0/0:38,0:38:90:0,90,1220	0/0:109,0:109:99:0,241,3209	1/1:0,74:74:99:2180,160,0	0/0:66,0:66:99:0,160,2123	0/0:150,0:151:99:0,337,4462	0/0:148,0:148:99:0,328,4395	0/0:85,0:85:99:0,190,2599	0/0:132,0:132:99:0,310,4122	0/0:134,0:134:99:0,310,4087	0/0:146,0:147:99:0,328,4420	0/0:96,0:97:99:0,214,2895	0/0:91,0:92:99:0,208,2776	0/0:196,0:196:99:0,457,6075	0/0:70,0:70:99:0,166,2242	0/0:70,0:70:99:0,144,2009	0/0:108,0:109:99:0,241,3224	0/0:69,0:69:99:0,157,2124	0/0:89,0:89:99:0,205,2751	0/0:116,0:116:99:0,271,3598	0/0:112,0:112:99:0,250,3352	0/0:119,0:119:99:0,268,3545	0/0:116,0:116:99:0,253,3355	0/0:122,0:122:99:0,286,3789	0/0:67,0:67:99:0,157,2106	0/0:168,0:169:99:0,358,4834	0/0:128,0:128:99:0,292,3900	0/0:80,0:80:99:0,181,2432	0/0:84,0:84:99:0,193,2577	1/1:0,66:66:99:2105,157,0	0/1:32,40:72:99:1076,0,905	0/0:87,0:87:99:0,175,2389	0/0:90,0:90:99:0,190,2571	0/0:84,0:85:99:0,160,2228	0/0:104,0:106:99:0,241,3235	0/0:65,0:65:99:0,163,2180	0/0:129,0:130:99:0,277,3711	0/0:153,0:154:99:0,337,4521	0/0:55,0:55:99:0,123,1650	0/0:100,0:100:99:0,211,2878
1	607	uce-838_placidochromis_ornatus_1	G	A	8073.04	PASS	.	GT:AD:DP:GQ:PL	0/0:16,0:16:39:0,39,504	0/0:9,0:10:24:0,24,312	0/0:13,0:13:33:0,33,414	0/0:22,0:22:57:0,57,724	0/1:16,7:23:99:166,0,514	0/0:35,0:36:99:0,102,1274	0/0:11,0:11:30:0,30,372	0/1:5,10:15:99:351,0,142	0/0:12,0:12:27:0,27,356	0/0:18,0:18:48:0,48,606	0/0:9,0:9:27:0,27,323	0/0:20,1:21:18:0,18,638	0/0:17,0:17:48:0,48,597	0/0:12,0:12:27:0,27,326	0/0:30,0:30:75:0,75,922	0/0:31,0:31:75:0,75,956	0/0:10,0:12:24:0,24,291	0/0:17,0:17:45:0,45,563	0/0:35,0:35:90:0,90,1148	0/0:35,0:36:96:0,96,1236	0/1:10,16:26:99:514,0,282	0/0:15,0:15:39:0,39,499	0/1:13,27:40:99:790,0,363	0/0:14,0:14:36:0,36,450	0/0:11,0:11:30:0,30,374	0/0:21,0:22:57:0,57,720	0/0:14,0:14:42:0,42,518	0/0:27,0:27:78:0,78,991	1/1:0,30:31:84:1073,84,0	1/1:0,14:14:39:511,39,0	0/1:15,11:26:99:304,0,470	1/1:0,23:23:69:890,69,0	1/1:0,22:22:66:848,66,0	0/0:12,0:12:24:0,24,292	0/1:24,16:40:99:475,0,744	1/1:0,25:25:75:976,75,0	1/1:2,26:28:33:920,33,0	0/1:7,14:21:99:456,0,181	0/0:17,0:17:45:0,45,571	0/0:19,0:19:54:0,54,651	0/0:6,0:6:15:0,15,200	0/0:11,0:11:30:0,30,378	0/0:14,0:15:39:0,39,509	0/0:18,0:18:48:0,48,631	0/0:10,0:10:24:0,24,295	0/0:28,0:28:75:0,75,966	0/0:21,0:21:51:0,51,662	0/0:25,0:25:66:0,66,825	0/0:22,0:22:60:0,60,761
1	552	uce-1235_placidochromis_ornatus_1	G	A	11587.1	PASS	.	GT:AD:DP:GQ:PL	0/0:77,0:77:99:0,190,2566	0/0:36,0:36:87:0,87,1181	1/1:1,32:33:44:1048,44,0	0/0:45,0:45:99:0,120,1578	0/1:29,43:72:99:1234,0,773	0/1:45,40:85:99:1103,0,1357	0/1:18,29:47:99:806,0,528	1/1:0,57:58:99:2021,156,0	0/0:38,0:38:93:0,93,1243	0/0:54,0:54:99:0,141,1881	0/0:53,1:54:95:0,95,1729	0/1:46,34:80:99:947,0,1278	0/0:50,0:50:99:0,132,1777	0/0:29,0:29:78:0,78,1046	0/0:80,0:81:99:0,217,2809	1/1:0,89:89:99:2861,220,0	0/0:56,0:56:99:0,153,2020	0/1:36,37:74:99:972,0,997	0/0:85,0:85:99:0,214,2800	0/0:96,0:96:99:0,232,3042	0/1:37,30:69:99:749,0,1116	0/0:56,0:56:99:0,141,1883	0/0:98,0:99:99:0,253,3313	0/0:44,0:44:99:0,120,1594	0/0:44,0:44:99:0,111,1502	0/0:60,0:60:99:0,147,1952	0/0:50,0:50:99:0,126,1693	0/0:47,0:47:99:0,120,1603	0/0:64,0:64:99:0,169,2201	0/0:80,0:80:99:0,214,2816	0/0:69,0:70:99:0,184,2404	0/0:47,0:47:99:0,129,1709	0/0:87,0:87:99:0,232,3044	0/0:58,0:58:99:0,141,1896	0/0:107,0:107:99:0,286,3724	0/0:67,0:67:99:0,166,2168	0/0:72,0:72:99:0,175,2309	0/0:73,0:73:99:0,193,2557	0/0:52,0:52:99:0,141,1880	0/0:41,0:41:99:0,108,1456	0/0:35,0:35:96:0,96,1282	0/0:54,0:54:99:0,141,1860	0/0:41,0:41:99:0,105,1421	0/0:38,0:38:99:0,105,1350	0/0:45,0:45:99:0,114,1521	0/0:82,0:82:99:0,208,2745	0/0:80,0:80:99:0,199,2609	0/0:44,0:44:99:0,114,1529	0/0:67,0:67:99:0,178,2326
1	88	uce-585_placidochromis_ornatus_1	C	T	12512.2	PASS	.	GT:AD:DP:GQ:PL	1/1:0,5:5:15:187,15,0	0/0:11,0:11:30:0,30,387	0/0:3,0:3:9:0,9,120	1/1:0,18:18:48:621,48,0	0/0:19,0:19:54:0,54,694	0/0:27,0:27:78:0,78,985	0/1:11,4:15:99:115,0,391	0/0:11,0:12:30:0,30,400	1/1:0,16:16:45:570,45,0	1/1:0,7:7:18:240,18,0	1/1:0,5:5:15:200,15,0	1/1:0,20:20:54:708,54,0	0/0:11,0:11:33:0,33,428	0/0:14,0:14:39:0,39,516	1/1:0,27:27:75:970,75,0	1/1:0,30:30:75:944,75,0	0/0:10,0:10:27:0,27,352	1/1:0,25:25:69:903,69,0	0/1:18,20:38:99:602,0,560	1/1:0,25:25:75:947,75,0	1/1:0,20:20:45:590,45,0	0/1:5,4:9:96:96,0,176	1/1:0,29:29:81:1049,81,0	1/1:0,11:11:33:406,33,0	1/1:0,8:8:18:220,18,0	0/1:12,7:19:99:185,0,373	1/1:0,5:5:12:151,12,0	0/1:1,7:8:16:234,0,16	0/1:1,10:11:6:338,0,6	0/0:13,0:13:39:0,39,500	0/0:13,0:13:36:0,36,471	0/0:17,0:17:51:0,51,668	0/1:9,7:16:99:213,0,262	0/0:9,0:9:27:0,27,348	0/0:19,0:19:51:0,51,662	0/0:16,0:16:48:0,48,619	0/1:2,4:6:60:103,0,60	0/1:4,6:10:99:206,0,124	0/0:12,0:12:33:0,33,440	0/0:12,0:12:33:0,33,440	0/0:9,0:10:27:0,27,352	0/0:8,0:8:24:0,24,308	0/0:2,0:2:6:0,6,80	1/1:0,9:9:24:311,24,0	1/1:0,7:7:21:272,21,0	1/1:1,12:13:2:358,2,0	0/1:9,12:21:99:368,0,254	1/1:0,9:9:27:352,27,0	1/1:0,8:8:24:312,24,0
1	544	uce-369_placidochromis_ornatus_1	C	T	12837	PASS	.	GT:AD:DP:GQ:PL	0/0:149,0:149:99:0,310,4311	0/0:118,0:118:99:0,229,3210	0/0:100,0:100:99:0,223,3069	0/0:201,0:201:99:0,415,5690	0/0:238,0:238:99:0,482,6617	0/0:234,0:234:99:0,509,6858	0/0:100,0:101:99:0,229,3107	0/0:106,0:106:99:0,226,3136	0/0:124,0:124:99:0,229,3208	0/0:121,0:121:99:0,253,3511	0/0:95,0:96:99:0,193,2657	0/0:166,0:166:99:0,343,4691	0/0:116,0:116:99:0,256,3520	0/0:103,0:103:99:0,223,3066	0/0:231,0:231:99:0,512,6865	0/0:249,0:249:99:0,566,7650	0/0:135,0:135:99:0,280,3857	0/0:244,0:244:99:0,497,6802	0/0:246,0:247:99:0,524,7089	0/0:250,0:250:99:0,542,7331	0/0:220,0:220:99:0,463,6263	0/0:136,0:136:99:0,298,4111	0/0:250,0:250:99:0,581,7802	0/0:100,0:100:99:0,226,3091	0/0:81,0:81:99:0,166,2291	0/0:168,0:168:99:0,367,4992	0/0:99,0:99:99:0,217,2972	0/0:121,0:121:99:0,259,3603	0/0:187,0:188:99:0,388,5313	0/0:209,0:209:99:0,400,5584	0/0:235,0:235:99:0,470,6494	0/0:222,0:222:99:0,457,6283	0/0:215,0:217:99:0,418,5801	0/0:95,0:95:99:0,196,2722	0/1:134,111:245:99:2615,0,3333	1/1:1,211:212:99:5636,376,0	1/1:5,127:134:99:3284,166,0	0/1:85,66:152:99:1409,0,2148	0/0:104,0:105:99:0,238,3237	0/0:119,2:121:99:0,220,3573	0/0:98,0:98:99:0,205,2838	0/0:106,0:106:99:0,238,3253	0/0:117,0:117:99:0,232,3250	0/0:182,0:182:99:0,364,5009	0/0:99,0:99:99:0,220,3015	0/0:233,0:233:99:0,497,6762	0/0:242,0:242:99:0,506,6917	0/0:102,0:102:99:0,229,3115	0/0:171,0:171:99:0,361,5007
1	205	uce-822_placidochromis_ornatus_1	C	A,G	8322.72	PASS	.	GT:AD:DP:GQ:PL	0/0:13,0,0:13:39:0,39,504,39,504,504	0/0:9,0,0:9:21:0,21,272,21,272,272	0/1:7,5,0:12:99:118,0,194,136,206,342	1/2:0,9,3:12:85:350,106,85,245,0,236	0/0:18,0,0:18:48:0,48,604,48,604,604	2/2:0,0,21:21:63:808,808,808,63,63,0	0/0:6,0,0:6:18:0,18,236,18,236,236	0/0:14,0,0:14:39:0,39,513,39,513,513	2/2:0,0,5:5:12:149,149,149,12,12,0	0/0:11,0,0:11:27:0,27,353,27,353,353	2/2:0,0,8:8:18:241,241,241,18,18,0	0/0:12,0,0:12:36:0,36,456,36,456,456	2/2:0,0,9:9:27:339,339,339,27,27,0	2/2:0,0,11:11:33:432,432,432,33,33,0	2/2:2,0,15:17:3:535,538,580,3,45,0	2/2:0,0,23:23:60:779,779,779,60,60,0	0/0:9,0,0:9:27:0,27,344,27,344,344	0/0:11,1,0:12:30:0,30,382,30,382,382	0/2:10,0,6:16:99:174,201,511,0,310,292	1/1:2,18,0:20:6:577,6,0,580,48,622	2/2:0,0,14:14:42:541,541,541,42,42,0	1/1:0,14,0:14:39:508,39,0,508,39,508	0/2:11,0,8:19:99:257,284,605,0,321,297	0/2:4,0,6:10:99:178,190,325,0,136,121	2/2:0,0,6:6:18:236,236,236,18,18,0	1/2:0,4,4:8:99:290,145,133,145,0,133	0/0:6,0,0:6:15:0,15,200,15,200,200	2/2:0,0,17:17:51:660,660,660,51,51,0	0/2:4,0,5:9:99:169,182,324,0,142,127	0/0:10,0,0:10:21:0,21,277,21,277,277	0/0:9,0,0:9:24:0,24,317,24,317,317	0/0:14,1,0:15:33:0,33,427,33,427,427	0/0:14,0,0:14:36:0,36,459,36,459,459	0/0:6,0,0:6:15:0,15,187,15,187,187	0/2:5,0,7:12:99:231,246,428,0,182,160	0/0:13,0,0:13:33:0,33,418,33,418,418	0/0:11,0,0:11:27:0,27,341,27,341,341	0/2:1,0,7:8:15:248,251,287,0,36,15	2/2:0,0,8:8:24:308,308,308,24,24,0	0/2:5,0,10:15:99:347,362,543,0,181,151	0/0:8,0,0:8:21:0,21,251,21,251,251	0/0:10,0,0:10:30:0,30,379,30,379,379	0/0:2,0,0:2:6:0,6,72,6,72,72	0/0:9,0,0:9:27:0,27,354,27,354,354	0/2:4,0,3:7:87:87,99,240,0,140,131	0/0:14,0,0:14:36:0,36,459,36,459,459	0/0:14,0,0:14:39:0,39,508,39,508,508	0/2:10,0,1:11:19:19,37,255,0,218,215	0/0:10,0,0:10:30:0,30,392,30,392,392
1	255	uce-985_placidochromis_ornatus_1	T	G	8724.73	PASS	.	GT:AD:DP:GQ:PL	0/0:26,0:26:72:0,72,949	0/0:38,0:39:99:0,102,1350	0/0:25,0:25:69:0,69,918	0/0:43,0:43:99:0,111,1429	0/1:26,26:52:99:785,0,575	0/1:6,37:43:32:1084,0,32	0/1:15,11:26:99:329,0,424	1/1:0,27:27:72:948,72,0	0/0:28,0:28:75:0,75,966	0/1:18,10:29:99:311,0,596	0/0:16,0:16:48:0,48,632	0/1:17,12:29:99:349,0,447	0/0:23,0:23:60:0,60,784	0/0:24,0:24:69:0,69,887	0/0:31,0:31:84:0,84,1088	0/0:49,0:49:99:0,117,1529	0/0:29,0:29:78:0,78,1030	0/1:27,16:43:99:466,0,788	0/0:59,0:60:99:0,159,2022	0/0:48,0:48:99:0,126,1645	0/0:38,0:38:99:0,99,1277	0/0:28,0:28:81:0,81,1037	0/0:57,0:57:99:0,159,2043	0/0:27,0:27:72:0,72,917	0/0:27,0:27:75:0,75,963	0/0:27,0:27:75:0,75,958	0/0:10,0:10:30:0,30,388	1/1:2,25:27:27:852,27,0	0/0:38,0:39:93:0,93,1212	0/0:26,0:26:66:0,66,858	1/1:3,45:48:76:1428,76,0	0/1:27,19:46:99:583,0,762	0/0:38,0:38:99:0,108,1396	1/1:1,23:24:63:846,63,0	0/1:35,20:55:99:572,0,1002	0/1:32,13:45:99:354,0,873	0/0:27,0:27:72:0,72,929	0/0:31,0:31:84:0,84,1081	0/0:14,0:14:42:0,42,552	0/0:24,0:24:66:0,66,872	0/0:13,0:13:36:0,36,480	0/0:37,0:37:99:0,108,1420	0/0:30,0:30:72:0,72,950	0/0:24,0:24:63:0,63,822	0/0:26,0:26:75:0,75,976	0/0:40,0:40:99:0,108,1382	0/0:27,0:28:69:0,69,892	0/0:13,0:13:36:0,36,473	0/0:39,0:39:99:0,108,1438
1	358	uce-356_placidochromis_ornatus_1	A	G	1896.08	PASS	.	GT:AD:DP:GQ:PL	0/0:3,0:3:9:0,9,120	0/0:5,0:5:15:0,15,200	0/0:7,0:7:21:0,21,260	0/1:4,8:12:99:278,0,118	0/0:14,0:14:42:0,42,550	0/0:14,0:14:42:0,42,537	0/0:4,0:4:12:0,12,156	0/0:7,0:7:21:0,21,264	0/0:4,0:4:12:0,12,157	0/0:4,0:5:12:0,12,160	1/1:0,4:4:12:160,12,0	0/0:14,0:14:42:0,42,543	0/0:7,0:7:21:0,21,268	0/0:8,0:8:21:0,21,280	0/1:6,8:14:99:238,0,197	0/0:16,0:16:42:0,42,546	0/0:4,0:4:12:0,12,160	0/0:10,0:10:30:0,30,385	0/1:9,7:16:99:216,0,275	0/0:18,0:18:54:0,54,700	0/0:8,0:8:24:0,24,305	0/0:8,0:8:24:0,24,316	0/1:7,15:22:99:481,0,206	0/0:6,0:6:18:0,18,240	0/0:5,0:5:15:0,15,200	1/1:0,8:8:24:311,24,0	1/1:0,2:2:6:80,6,0	0/0:8,0:8:24:0,24,308	0/0:13,0:13:39:0,39,503	0/0:10,0:10:30:0,30,382	0/0:4,0:4:12:0,12,157	0/0:13,0:13:36:0,36,463	0/0:17,0:17:51:0,51,648	0/0:4,0:4:12:0,12,160	0/0:9,0:9:27:0,27,351	0/0:7,0:7:21:0,21,272	0/0:3,0:3:9:0,9,118	0/0:11,0:11:30:0,30,392	0/0:7,0:7:18:0,18,228	0/0:11,0:11:27:0,27,370	0/0:4,0:4:9:0,9,116	0/0:8,0:8:21:0,21,272	0/0:3,0:3:9:0,9,120	0/0:8,0:8:21:0,21,275	0/0:8,0:8:18:0,18,245	0/0:15,0:15:42:0,42,537	0/0:12,0:12:36:0,36,469	0/0:2,0:2:6:0,6,80	1/1:0,7:7:21:280,21,0
1	556	uce-664_placidochromis_ornatus_1	A	C	2735.39	PASS	.	GT:AD:DP:GQ:PL	0/0:100,0:101:99:0,199,2758	0/0:79,0:79:99:0,153,2135	0/0:79,0:80:99:0,150,2112	0/0:109,0:109:99:0,247,3280	0/0:122,0:123:99:0,250,3389	0/0:150,0:150:99:0,292,3979	0/0:71,0:71:99:0,144,2001	0/0:62,0:62:99:0,123,1708	0/0:73,0:74:99:0,153,2054	0/0:91,0:91:99:0,187,2578	0/0:61,1:62:99:0,132,1821	0/0:134,0:134:99:0,253,3469	0/0:130,0:130:99:0,244,3414	0/0:82,0:82:99:0,169,2312	0/0:148,1:149:99:0,289,4001	0/0:163,1:164:99:0,373,4984	0/0:88,0:88:99:0,175,2392	0/0:168,0:168:99:0,331,4518	0/0:181,1:182:99:0,367,4987	0/0:199,0:199:99:0,391,5409	0/0:155,1:156:99:0,325,4417	0/0:101,0:101:99:0,229,3070	0/0:227,0:227:99:0,457,6226	0/0:77,0:77:99:0,153,2096	0/0:86,0:86:99:0,181,2443	0/0:141,1:142:99:0,245,3700	0/0:91,0:91:99:0,172,2406	0/0:71,1:72:99:0,138,1933	0/0:133,0:133:99:0,280,3800	0/0:114,0:114:99:0,235,3214	0/0:170,0:170:99:0,325,4486	0/0:148,0:148:99:0,286,3945	0/0:141,0:141:99:0,265,3671	0/0:100,0:100:99:0,172,2455	0/0:216,0:216:99:0,427,5873	0/0:184,0:184:99:0,370,5047	0/0:138,0:138:99:0,280,3813	0/0:154,0:154:99:0,304,4182	0/0:75,0:75:99:0,157,2151	0/0:80,0:80:99:0,153,2139	0/0:117,0:117:99:0,238,3255	0/0:113,0:113:99:0,232,3182	1/1:0,104:104:99:2795,199,0	0/0:144,1:145:99:0,298,4042	0/0:82,0:82:99:0,160,2233	0/0:163,0:163:99:0,313,4297	0/0:166,0:167:99:0,349,4729	0/0:44,0:44:99:0,105,1418	0/0:96,0:96:99:0,196,2709
1	488	uce-1270_placidochromis_ornatus_1	T	G	3184.67	PASS	.	GT:AD:DP:GQ:PL	0/0:26,0:26:57:0,57,696	0/0:15,0:15:39:0,39,476	0/0:11,0:11:21:0,21,268	0/1:22,15:37:99:275,0,530	0/1:17,6:23:43:43,0,314	0/1:19,9:28:99:129,0,308	0/0:15,0:15:30:0,30,388	0/0:14,0:14:30:0,30,361	0/0:17,3:20:11:0,11,460	0/0:22,0:22:63:0,63,797	0/0:13,0:13:30:0,30,381	0/1:22,7:30:99:142,0,528	0/0:13,1:14:27:0,27,345	0/0:9,0:9:18:0,18,236	0/1:24,9:33:99:185,0,537	0/1:33,18:52:99:335,0,654	0/0:11,0:11:24:0,24,300	0/1:30,13:44:99:247,0,614	0/1:29,13:42:99:292,0,659	0/1:39,14:53:79:79,0,899	0/1:32,11:43:93:93,0,416	0/0:23,0:23:57:0,57,702	0/1:46,7:54:61:61,0,1125	0/0:11,1:13:30:0,30,379	0/0:10,1:11:27:0,27,326	0/1:15,7:22:99:106,0,262	0/0:4,0:4:12:0,12,143	0/0:18,0:18:51:0,51,630	0/1:26,10:36:38:38,0,595	0/1:13,8:21:87:87,0,172	0/1:40,9:49:99:132,0,944	0/1:31,8:39:99:106,0,659	0/1:24,9:33:99:153,0,644	0/0:12,0:12:30:0,30,362	0/1:38,17:55:99:319,0,628	0/1:31,10:41:99:108,0,647	0/1:23,6:29:99:107,0,533	0/1:22,6:28:89:89,0,476	0/0:6,0:6:18:0,18,210	0/0:15,0:15:42:0,42,539	0/0:10,0:10:27:0,27,343	0/0:10,0:10:30:0,30,352	0/0:14,0:14:33:0,33,414	0/1:12,9:21:99:175,0,301	0/0:10,0:11:12:0,12,148	0/1:20,6:26:23:23,0,429	0/1:17,2:19:37:37,0,396	0/0:9,0:9:18:0,18,236	0/0:7,0:7:18:0,18,205
1	386	uce-1112_placidochromis_ornatus_1	T	C	99621.4	PASS	.	GT:AD:DP:GQ:PL	0/0:137,1:138:99:0,234,3706	1/1:1,130:132:99:3573,222,0	1/1:0,71:71:99:2115,154,0	0/0:194,0:195:99:0,406,5495	0/0:175,0:175:99:0,361,4899	0/0:188,0:188:99:0,412,5546	0/0:118,0:118:99:0,241,3334	0/0:89,0:89:99:0,205,2788	0/0:111,0:111:99:0,205,2831	0/0:112,0:112:99:0,235,3205	0/0:123,0:123:99:0,253,3472	0/0:132,0:133:99:0,292,3940	1/1:0,168:168:99:5128,373,0	1/1:1,112:113:99:3210,198,0	0/0:196,3:201:99:0,356,5696	0/0:244,0:245:99:0,494,6739	1/1:0,132:133:99:3993,292,0	0/1:104,122:226:99:3170,0,2378	0/0:250,0:250:99:0,530,7156	0/1:126,120:246:99:2868,0,3056	1/1:0,213:213:99:6049,445,0	0/1:62,84:146:99:2222,0,1543	0/0:250,0:250:99:0,506,6931	0/0:115,0:115:99:0,253,3437	0/0:98,0:98:99:0,202,2776	1/1:0,159:159:99:4502,331,0	0/0:98,0:98:99:0,202,2769	0/1:70,73:143:99:1756,0,1738	0/1:98,100:199:99:2574,0,2295	1/1:0,195:196:99:5464,397,0	1/1:0,214:214:99:5947,430,0	1/1:1,182:183:99:5112,343,0	1/1:0,218:219:99:5933,430,0	1/1:1,166:168:99:4202,295,0	0/1:120,129:249:99:3263,0,2828	1/1:1,246:247:99:6876,472,0	1/1:0,145:145:99:3784,274,0	0/1:106,98:204:99:2202,0,2522	0/1:43,61:104:99:1577,0,1114	1/1:0,136:137:99:3870,283,0	1/1:1,131:132:99:3656,231,0	0/0:153,2:155:99:0,279,4357	1/1:3,141:145:99:3930,210,0	0/0:132,4:136:99:0,196,3741	0/1:60,42:102:99:1017,0,1557	0/0:204,0:206:99:0,430,5876	0/1:131,78:211:99:1903,0,2913	0/0:74,0:74:99:0,178,2404	0/0:200,0:200:99:0,439,6030
1	581	uce-1316_placidochromis_ornatus_1	A	G	3001.87	PASS	.	GT:AD:DP:GQ:PL	0/0:6,0:6:18:0,18,232	1/1:0,11:11:33:432,33,0	0/0:10,0:10:30:0,30,361	0/0:17,0:17:48:0,48,617	0/0:10,0:11:30:0,30,384	0/0:8,0:8:21:0,21,272	0/0:9,0:9:27:0,27,339	0/0:18,0:18:45:0,45,592	0/0:2,0:2:3:0,3,39	0/0:14,0:15:36:0,36,476	0/0:4,0:4:12:0,12,156	0/0:8,0:8:21:0,21,272	1/1:0,9:9:21:276,21,0	1/1:0,14:14:42:540,42,0	0/0:8,0:8:21:0,21,266	0/0:10,0:10:24:0,24,319	1/1:0,5:5:15:200,15,0	0/0:11,0:11:33:0,33,432	0/0:17,0:17:42:0,42,549	0/0:6,0:6:18:0,18,233	0/0:6,0:6:18:0,18,233	0/0:10,0:10:30:0,30,384	0/0:15,0:15:33:0,33,432	0/0:8,0:8:21:0,21,280	0/0:8,0:8:21:0,21,277	0/0:13,0:13:39:0,39,498	0/0:8,0:8:24:0,24,286	0/0:14,0:14:39:0,39,491	0/0:12,0:12:36:0,36,458	0/0:7,0:7:21:0,21,266	0/0:7,0:7:18:0,18,233	0/0:5,0:5:12:0,12,163	0/0:8,0:8:18:0,18,214	0/0:2,0:2:6:0,6,80	0/0:11,0:11:27:0,27,359	0/0:7,0:7:21:0,21,255	0/0:3,0:3:6:0,6,76	0/0:3,0:3:6:0,6,72	1/1:0,15:15:42:557,42,0	1/1:0,14:14:42:544,42,0	1/1:0,12:12:33:445,33,0	0/0:15,0:15:39:0,39,495	1/1:0,6:6:15:205,15,0	0/0:10,0:10:24:0,24,293	0/0:8,0:8:24:0,24,320	0/0:13,0:13:33:0,33,421	0/0:8,0:8:21:0,21,277	0/0:11,0:11:27:0,27,348	0/0:12,0:12:36:0,36,472
1	234	uce-775_placidochromis_ornatus_1	C	T	3723.8	PASS	.	GT:AD:DP:GQ:PL	0/0:30,0:30:72:0,72,923	0/0:29,0:29:78:0,78,1029	0/0:22,0:22:57:0,57,732	0/1:31,27:58:99:788,0,894	0/0:56,0:56:99:0,135,1727	0/0:64,0:64:99:0,163,2108	0/0:25,0:26:72:0,72,935	0/0:37,0:37:93:0,93,1220	1/1:0,22:22:45:593,45,0	0/0:34,0:34:81:0,81,1023	0/0:24,0:24:66:0,66,840	0/0:59,0:59:99:0,160,2068	0/0:30,0:30:69:0,69,904	0/0:25,0:25:69:0,69,883	0/0:73,0:74:99:0,181,2304	0/0:83,0:83:99:0,214,2769	0/0:25,0:25:66:0,66,854	0/1:25,33:58:99:961,0,737	0/0:72,0:72:99:0,184,2387	0/0:70,0:70:99:0,175,2292	0/0:53,0:53:99:0,135,1773	0/0:38,0:41:93:0,93,1141	0/0:99,0:100:99:0,256,3288	0/0:35,0:35:81:0,81,1052	0/0:24,0:24:57:0,57,761	0/0:54,0:54:99:0,126,1657	0/0:26,0:27:57:0,57,736	0/0:29,0:29:78:0,78,1012	0/0:48,0:48:99:0,129,1648	0/0:40,0:40:99:0,99,1304	0/0:48,0:48:99:0,114,1510	0/0:51,0:51:99:0,141,1822	0/0:39,0:39:99:0,111,1432	0/0:29,0:29:72:0,72,946	0/1:32,28:60:99:778,0,856	0/1:28,10:38:99:283,0,723	0/0:33,0:33:78:0,78,1033	0/1:23,16:39:99:430,0,707	0/0:32,0:33:78:0,78,979	0/0:29,0:29:75:0,75,972	0/0:23,0:24:54:0,54,711	0/0:31,0:31:66:0,66,879	0/0:12,0:12:36:0,36,467	0/0:33,0:33:93:0,93,1162	0/0:27,0:27:60:0,60,802	0/0:55,0:55:99:0,147,1880	0/0:48,0:48:99:0,129,1663	0/0:28,0:28:78:0,78,941	0/0:46,0:46:99:0,120,1533
1	274	uce-1133_placidochromis_ornatus_1	C	T	3410.36	PASS	.	GT:AD:DP:GQ:PL	0/0:101,0:102:99:0,205,2788	0/0:59,0:59:99:0,126,1736	0/0:62,0:62:99:0,129,1764	0/0:97,0:97:99:0,214,2855	0/0:103,0:103:99:0,235,3120	0/1:51,64:115:99:1750,0,1257	0/0:74,0:75:99:0,163,2185	0/1:31,27:58:99:687,0,857	0/0:75,0:76:99:0,135,1882	0/0:59,0:59:99:0,138,1799	0/0:64,0:65:99:0,150,1991	0/0:103,0:103:99:0,232,3045	0/0:88,0:88:99:0,208,2733	0/0:84,0:85:99:0,181,2383	0/0:139,0:139:99:0,301,4044	0/0:143,0:143:99:0,307,4150	0/0:78,0:78:99:0,175,2312	0/0:129,0:129:99:0,277,3727	0/0:173,0:174:99:0,364,4937	0/0:163,0:164:99:0,367,4869	0/0:112,0:112:99:0,265,3493	0/0:70,0:71:99:0,153,2082	0/0:183,0:184:99:0,397,5378	0/0:77,0:77:99:0,172,2259	0/0:46,0:47:99:0,108,1433	0/0:111,1:112:99:0,256,3383	0/1:32,40:73:99:1039,0,748	0/0:81,0:82:99:0,178,2320	0/0:107,0:107:99:0,244,3232	0/0:115,0:115:99:0,235,3137	0/0:158,0:159:99:0,337,4528	0/0:114,0:115:99:0,250,3357	0/0:134,0:134:99:0,271,3704	0/0:96,0:96:99:0,178,2507	0/0:161,0:161:99:0,349,4704	0/0:144,0:147:99:0,310,4167	0/0:87,0:87:99:0,199,2648	0/0:97,1:98:99:0,182,2816	0/0:62,0:63:99:0,144,1911	0/0:56,0:56:99:0,129,1709	0/0:93,0:93:99:0,184,2482	0/0:99,0:100:99:0,211,2830	0/0:77,0:78:99:0,160,2183	0/0:99,0:99:99:0,214,2902	0/0:54,0:54:99:0,129,1699	0/0:156,0:156:99:0,316,4248	0/0:121,0:121:99:0,277,3691	0/0:54,0:54:99:0,126,1664	0/0:74,0:74:99:0,150,2044
1	233	uce-318_placidochromis_ornatus_1	C	T	18479.9	PASS	.	GT:AD:DP:GQ:PL	0/0:78,0:78:99:0,187,2494	0/0:59,0:59:99:0,114,1607	0/0:52,0:52:99:0,102,1412	0/0:133,0:133:99:0,286,3826	0/0:107,0:107:99:0,223,2996	0/0:115,0:118:99:0,244,3317	0/0:66,0:66:99:0,135,1871	0/0:62,0:62:99:0,138,1903	0/0:79,0:79:99:0,160,2192	0/0:38,0:38:99:0,99,1276	0/0:45,0:45:99:0,105,1431	0/0:71,0:71:99:0,175,2283	0/0:70,0:70:99:0,150,2056	0/0:55,0:55:99:0,117,1614	0/0:142,0:142:99:0,310,4172	0/0:138,0:138:99:0,295,4012	0/0:66,0:66:99:0,144,2006	0/0:94,0:94:99:0,205,2736	0/0:144,0:144:99:0,319,4256	0/0:144,0:144:99:0,307,4139	0/0:115,0:116:99:0,250,3388	0/0:47,0:47:99:0,108,1475	0/0:148,0:149:99:0,328,4405	0/0:55,0:55:99:0,120,1647	0/0:66,0:66:99:0,141,1950	0/0:87,0:87:99:0,184,2440	0/0:54,0:54:99:0,111,1537	0/0:53,0:54:99:0,132,1780	0/0:84,0:84:99:0,181,2415	1/1:0,80:81:99:2357,178,0	1/1:0,143:144:99:4119,307,0	1/1:0,115:116:99:3166,235,0	1/1:0,90:90:99:2847,214,0	1/1:3,79:82:55:2117,55,0	0/1:110,67:177:99:1588,0,2666	0/0:107,0:107:99:0,232,3117	0/0:68,0:68:99:0,147,2013	0/0:100,0:100:99:0,217,2923	0/0:62,0:62:99:0,129,1785	0/0:68,0:68:99:0,157,2102	0/0:67,0:67:99:0,129,1813	0/0:63,0:63:99:0,138,1839	0/0:75,0:75:99:0,157,2181	0/0:107,0:107:99:0,217,2987	0/0:45,0:45:93:0,93,1289	0/0:120,0:120:99:0,271,3571	0/1:64,69:133:99:1689,0,1561	0/1:13,27:40:99:768,0,300	0/0:64,0:64:99:0,135,1865
1	348	uce-710_placidochromis_ornatus_1	G	A	2436.41	PASS	.	GT:AD:DP:GQ:PL	0/0:65,0:65:99:0,169,2191	0/0:47,0:47:99:0,108,1472	0/0:34,0:34:69:0,69,929	0/0:89,0:89:99:0,190,2559	0/0:89,0:89:99:0,205,2731	0/0:99,0:99:99:0,229,3019	0/0:73,0:73:99:0,172,2311	0/0:73,0:73:99:0,160,2137	0/0:60,0:60:99:0,129,1722	0/0:50,0:51:99:0,117,1568	0/0:43,0:43:99:0,108,1440	0/0:71,1:72:99:0,135,2176	0/0:73,0:73:99:0,157,2152	0/0:71,0:71:99:0,156,2088	0/0:103,1:104:99:0,186,2917	0/0:157,0:157:99:0,343,4593	0/0:48,0:48:99:0,114,1551	0/0:103,2:105:99:0,181,2942	0/0:134,0:134:99:0,289,3894	0/0:125,1:126:99:0,253,3767	0/0:92,0:92:99:0,211,2777	0/0:62,0:62:99:0,138,1870	0/0:150,0:150:99:0,310,4239	0/0:55,0:55:99:0,132,1732	0/0:53,0:53:99:0,111,1493	0/0:86,0:86:99:0,199,2651	0/0:42,0:42:96:0,96,1311	0/0:47,0:47:99:0,117,1557	0/0:99,0:100:99:0,226,2997	0/0:107,0:107:99:0,244,3271	0/0:141,0:141:99:0,301,4038	0/0:116,0:116:99:0,256,3446	0/0:122,0:122:99:0,271,3609	0/0:48,0:48:99:0,102,1405	0/0:173,0:173:99:0,376,5076	0/0:123,0:123:99:0,271,3643	0/0:92,0:92:99:0,181,2482	0/0:97,1:98:99:0,178,2827	0/0:53,0:53:99:0,120,1629	0/0:44,0:44:99:0,114,1468	0/0:57,0:58:99:0,123,1691	0/0:51,0:51:99:0,111,1516	0/0:58,0:59:99:0,117,1625	0/0:90,0:90:99:0,211,2762	0/0:61,0:62:99:0,129,1772	0/1:64,56:120:99:1284,0,1477	0/1:42,49:93:99:1206,0,1096	0/0:28,0:29:69:0,69,909	0/0:73,0:73:99:0,157,2134
1	401	uce-1332_placidochromis_ornatus_1	C	T	3359.81	PASS	.	GT:AD:DP:GQ:PL	0/0:22,0:22:60:0,60,781	0/0:11,0:11:21:0,21,286	0/0:10,0:10:30:0,30,392	0/1:17,11:28:99:312,0,550	0/0:46,0:47:99:0,123,1611	0/0:38,0:38:99:0,108,1391	0/0:20,0:20:54:0,54,721	0/1:14,10:24:99:317,0,370	0/0:17,0:17:45:0,45,569	0/0:22,0:22:60:0,60,801	0/0:10,0:10:30:0,30,383	0/0:43,0:43:99:0,117,1485	0/0:19,0:19:54:0,54,713	0/0:18,0:18:48:0,48,633	0/0:48,0:48:99:0,135,1726	0/1:27,32:59:99:839,0,812	0/0:26,0:26:63:0,63,840	0/0:35,0:35:93:0,93,1212	0/0:49,0:49:99:0,141,1823	0/0:47,0:47:99:0,138,1756	0/0:39,0:39:99:0,102,1322	0/1:13,5:18:99:140,0,429	0/0:57,0:57:99:0,163,2079	0/0:15,0:15:45:0,45,572	0/0:14,0:14:42:0,42,560	0/0:31,0:31:84:0,84,1069	0/0:10,0:10:27:0,27,361	0/0:22,0:22:63:0,63,840	1/1:0,46:46:99:1547,120,0	0/0:17,0:17:48:0,48,626	0/1:11,12:23:99:314,0,335	0/0:24,0:24:57:0,57,754	0/0:37,0:37:90:0,90,1184	0/0:19,0:19:54:0,54,708	0/0:31,0:31:72:0,72,970	0/0:28,0:28:69:0,69,920	0/0:14,0:14:33:0,33,449	0/0:15,0:15:45:0,45,577	0/0:15,0:15:42:0,42,544	0/0:21,0:21:54:0,54,706	0/0:31,0:31:81:0,81,1083	0/0:22,0:22:60:0,60,789	0/0:15,0:15:36:0,36,494	0/0:30,0:30:75:0,75,993	0/0:23,0:23:63:0,63,846	0/0:50,0:50:99:0,141,1820	0/0:46,0:46:99:0,129,1680	0/0:14,0:14:39:0,39,513	0/0:27,0:27:75:0,75,997
1	291	uce-746_placidochromis_ornatus_1	G	C	86257.2	PASS	.	GT:AD:DP:GQ:PL	1/1:2,77:79:99:2220,124,0	0/0:55,0:55:99:0,120,1643	1/1:1,40:41:65:1328,65,0	1/1:0,73:73:99:2225,166,0	1/1:0,89:89:99:2344,169,0	1/1:0,122:122:99:3700,277,0	1/1:0,51:51:99:1456,105,0	1/1:0,55:55:99:1730,126,0	1/1:0,89:89:99:2347,169,0	0/1:26,22:48:99:596,0,670	1/1:0,46:46:99:1392,102,0	1/1:2,83:85:99:2362,136,0	0/0:59,0:59:99:0,138,1890	0/0:42,0:42:99:0,102,1382	0/1:64,58:122:99:1518,0,1644	1/1:0,130:130:99:3796,280,0	1/1:0,52:52:99:1553,114,0	1/1:0,107:107:99:3104,229,0	0/0:137,0:138:99:0,289,3870	1/1:6,147:153:99:4379,209,0	0/1:60,53:113:99:1297,0,1567	1/1:0,57:57:99:1864,138,0	1/1:0,197:197:99:5487,400,0	0/1:46,30:76:99:766,0,1183	0/1:23,28:51:99:749,0,537	1/1:0,63:63:99:1888,141,0	1/1:0,25:25:63:848,63,0	0/1:41,22:63:99:615,0,1084	1/1:2,96:98:99:2782,166,0	0/1:48,38:86:99:993,0,1127	1/1:3,133:136:99:3690,202,0	1/1:2,97:99:99:2796,166,0	1/1:0,120:120:99:3379,244,0	0/1:33,26:59:99:670,0,796	0/1:96,82:178:99:1877,0,2176	1/1:0,126:126:99:3562,259,0	1/1:0,82:82:99:2386,175,0	0/1:59,48:107:99:1089,0,1427	0/0:36,0:36:75:0,75,1048	1/1:0,54:54:99:1626,120,0	0/0:60,0:60:99:0,141,1922	0/0:73,0:73:99:0,172,2337	0/0:52,0:52:99:0,111,1518	1/1:0,65:65:99:1871,138,0	0/1:24,14:38:99:395,0,618	1/1:0,112:112:99:3412,253,0	1/1:0,124:124:99:3484,256,0	1/1:0,33:33:78:1056,78,0	1/1:0,59:59:99:1855,135,0
1	263	uce-553_placidochromis_ornatus_1	T	A	28445.7	PASS	.	GT:AD:DP:GQ:PL	1/1:0,84:84:99:2829,217,0	0/0:90,0:90:99:0,214,2901	0/0:62,0:62:99:0,153,2037	0/0:129,0:129:99:0,328,4297	1/1:0,130:131:99:4080,310,0	0/1:65,70:135:99:2088,0,1816	1/1:0,73:73:99:2441,187,0	0/0:69,1:70:99:0,184,2423	0/0:78,0:78:99:0,175,2321	1/1:1,84:85:99:2972,229,0	0/0:61,0:61:99:0,132,1802	0/0:97,0:97:99:0,247,3286	0/0:87,0:87:99:0,223,2960	0/0:91,1:92:99:0,238,3127	0/1:67,80:147:99:2175,0,1827	0/1:88,76:164:99:2009,0,2482	0/0:75,0:75:99:0,205,2668	0/0:133,0:133:99:0,337,4434	0/1:62,97:159:99:2732,0,1708	0/0:152,0:152:99:0,388,5088	0/1:63,42:105:99:989,0,1833	0/0:84,0:84:99:0,223,2933	0/0:178,3:181:99:0,451,5969	0/0:79,0:79:99:0,196,2612	0/0:72,0:72:99:0,172,2282	0/0:95,1:96:99:0,244,3129	0/0:54,1:55:99:0,135,1810	0/0:85,0:85:99:0,217,2903	0/0:106,0:106:99:0,271,3532	0/0:112,1:113:99:0,295,3845	0/0:90,0:90:99:0,217,2860	0/0:104,2:106:99:0,220,3301	0/0:137,1:138:99:0,343,4531	0/0:93,0:93:99:0,214,2886	0/1:96,77:173:99:2069,0,2838	0/0:141,0:141:99:0,349,4561	0/0:80,0:80:99:0,196,2561	0/0:100,0:100:99:0,247,3272	0/0:65,0:65:99:0,172,2268	0/0:69,0:69:99:0,175,2306	0/0:74,0:74:99:0,181,2450	0/0:87,0:87:99:0,220,2958	0/0:68,0:68:99:0,154,2097	0/0:82,0:82:99:0,202,2691	0/0:54,0:54:99:0,141,1876	0/1:66,60:126:99:1537,0,2003	0/1:56,62:118:99:1709,0,1592	0/1:35,38:73:99:998,0,1063	0/0:87,1:88:99:0,186,2916
1	181	uce-787_placidochromis_ornatus_1	T	G	1233.39	PASS	.	GT:AD:DP:GQ:PL	0/0:62,0:62:99:0,129,1780	0/0:46,0:46:99:0,105,1429	0/0:46,0:46:96:0,96,1326	0/0:82,0:82:99:0,169,2312	0/0:103,0:103:99:0,229,3082	0/0:99,0:99:99:0,226,3014	0/0:56,0:56:99:0,111,1553	0/0:43,0:43:99:0,102,1370	0/0:83,0:83:99:0,160,2196	0/0:53,0:53:99:0,126,1694	0/0:43,0:43:99:0,102,1366	0/0:79,0:80:99:0,178,2395	0/0:72,0:72:99:0,175,2326	0/0:34,0:34:84:0,84,1132	0/0:102,0:102:99:0,244,3220	0/0:126,0:127:99:0,280,3765	0/0:57,0:57:99:0,129,1741	0/0:92,0:92:99:0,196,2650	0/0:107,0:107:99:0,250,3321	0/0:120,0:120:99:0,253,3419	0/0:83,0:83:99:0,175,2372	0/0:66,0:66:99:0,157,2122	0/0:155,0:155:99:0,325,4427	0/0:50,0:50:99:0,114,1543	0/0:58,0:58:99:0,138,1855	0/0:72,0:73:99:0,160,2143	0/0:31,0:31:75:0,75,1013	0/0:63,0:63:99:0,147,1984	0/0:98,0:99:99:0,223,2972	0/0:99,0:99:99:0,208,2831	0/0:117,0:118:99:0,238,3249	0/0:89,0:89:99:0,196,2650	0/0:91,0:92:99:0,223,2949	0/0:54,0:54:99:0,102,1446	0/0:110,0:110:99:0,250,3297	0/0:120,0:120:99:0,259,3521	0/0:63,0:63:99:0,138,1859	0/0:79,0:79:99:0,175,2360	0/0:51,0:51:99:0,111,1495	0/0:37,0:38:93:0,93,1257	0/0:41,0:41:90:0,90,1228	1/1:0,40:40:99:1293,99,0	0/0:48,0:48:99:0,102,1393	0/0:85,0:85:99:0,208,2742	0/0:40,0:41:84:0,84,1170	0/0:95,0:95:99:0,208,2778	0/0:85,0:85:99:0,190,2550	0/0:50,0:50:99:0,108,1497	0/0:78,0:78:99:0,175,2379
1	248	uce-409_placidochromis_ornatus_1	G	A	1714.6	PASS	.	GT:AD:DP:GQ:PL	0/0:13,0:13:39:0,39,512	0/0:8,0:8:21:0,21,285	0/0:17,0:17:48:0,48,641	0/0:23,0:23:60:0,60,753	0/0:24,0:24:69:0,69,881	0/0:19,0:19:42:0,42,549	0/0:9,0:9:27:0,27,360	0/0:14,0:14:42:0,42,556	0/0:7,0:7:18:0,18,236	0/0:12,0:12:36:0,36,472	0/0:7,0:7:21:0,21,276	0/0:16,0:16:36:0,36,468	0/0:15,0:15:45:0,45,575	0/0:11,0:11:30:0,30,400	0/0:20,0:20:54:0,54,698	0/0:23,0:23:57:0,57,731	0/0:9,0:9:24:0,24,305	1/1:0,28:28:66:872,66,0	0/0:22,0:22:57:0,57,743	0/0:22,0:22:60:0,60,769	0/0:33,0:33:90:0,90,1157	0/0:19,0:19:57:0,57,744	0/0:37,0:37:99:0,108,1376	0/0:10,0:10:27:0,27,356	0/0:11,0:11:30:0,30,405	0/0:15,0:15:36:0,36,451	0/0:11,0:11:33:0,33,432	0/0:18,0:18:54:0,54,691	0/0:20,0:20:57:0,57,740	0/0:13,0:13:30:0,30,390	0/0:16,0:16:45:0,45,580	0/0:23,0:23:60:0,60,762	0/0:22,0:22:60:0,60,769	0/0:15,0:15:45:0,45,584	0/0:20,0:20:57:0,57,740	0/0:13,0:13:33:0,33,415	0/0:8,0:8:24:0,24,308	0/0:17,0:17:48:0,48,620	0/0:22,0:22:66:0,66,872	0/0:16,0:17:48:0,48,619	0/0:14,0:14:42:0,42,560	0/0:16,0:16:48:0,48,628	0/0:12,0:12:36:0,36,480	0/0:19,0:19:51:0,51,661	0/0:13,0:13:39:0,39,486	0/0:23,0:23:63:0,63,814	1/1:0,28:28:72:931,72,0	0/0:14,0:14:42:0,42,539	0/0:17,0:17:51:0,51,664
1	469	uce-982_placidochromis_ornatus_1	A	G	151695	PASS	.	GT:AD:DP:GQ:PL	1/1:0,112:112:99:3272,238,0	1/1:0,72:72:99:1893,138,0	1/1:0,63:64:99:1692,123,0	1/1:0,114:114:99:3237,241,0	1/1:0,155:158:99:4441,331,0	1/1:0,134:134:99:3968,295,0	1/1:0,49:50:99:1433,105,0	1/1:0,69:69:99:2066,153,0	0/0:74,0:74:99:0,154,2072	1/1:0,82:82:99:2575,193,0	1/1:0,59:59:99:1732,126,0	1/1:0,72:72:99:2149,163,0	1/1:0,95:95:99:2750,199,0	1/1:0,73:73:99:2205,163,0	1/1:0,177:178:99:5280,394,0	1/1:0,231:231:99:6512,485,0	1/1:0,88:88:99:2592,193,0	1/1:0,152:152:99:4294,319,0	1/1:1,206:207:99:5912,403,0	1/1:1,220:222:99:6087,418,0	1/1:0,152:152:99:4410,328,0	1/1:0,75:75:99:2318,172,0	1/1:0,241:241:99:6623,482,0	1/1:0,68:68:99:1858,135,0	1/1:0,68:68:99:2073,153,0	0/1:72,71:143:99:1659,0,1803	1/1:0,69:69:99:1983,144,0	1/1:0,88:88:99:2461,178,0	1/1:1,172:173:99:4979,334,0	1/1:0,143:143:99:3937,286,0	1/1:2,181:183:99:4781,280,0	1/1:0,149:149:99:4041,295,0	1/1:0,164:165:99:4425,322,0	1/1:1,91:92:99:2470,157,0	0/1:124,98:222:99:2199,0,2933	1/1:0,151:151:99:4062,298,0	0/1:42,58:100:99:1337,0,959	0/1:60,72:133:99:1691,0,1394	1/1:1,68:69:99:2029,150,0	1/1:1,87:88:99:2315,138,0	1/1:0,71:71:99:2028,147,0	1/1:0,84:84:99:2540,187,0	1/1:0,79:79:99:2175,157,0	1/1:0,114:114:99:3263,241,0	1/1:0,70:70:99:1894,138,0	1/1:0,183:185:99:5104,373,0	1/1:0,145:146:99:4265,319,0	1/1:0,46:46:99:1605,120,0	1/1:0,106:106:99:3181,232,0
1	85	uce-949_placidochromis_ornatus_1	C	T	692.41	PASS	.	GT:AD:DP:GQ:PL	0/0:14,0:14:39:0,39,513	0/0:17,0:17:42:0,42,547	0/0:18,0:18:51:0,51,659	0/0:19,0:19:45:0,45,593	0/0:22,0:22:57:0,57,717	0/0:32,0:32:75:0,75,962	0/0:5,0:5:15:0,15,200	0/0:13,0:13:30:0,30,374	0/0:13,0:13:33:0,33,428	0/0:15,0:15:39:0,39,481	0/0:9,0:9:24:0,24,299	0/0:21,0:21:42:0,42,533	0/0:16,0:16:48:0,48,640	0/0:18,0:18:51:0,51,673	0/0:27,0:27:69:0,69,885	0/0:31,0:31:78:0,78,1016	0/0:18,0:18:48:0,48,589	0/0:22,0:22:60:0,60,760	0/0:28,0:29:63:0,63,816	0/0:29,0:30:78:0,78,981	0/0:14,0:14:36:0,36,460	0/0:15,0:15:39:0,39,504	0/0:45,0:45:99:0,117,1479	0/0:9,0:9:24:0,24,321	0/0:17,0:17:48:0,48,633	0/0:19,0:19:48:0,48,622	0/0:12,0:12:27:0,27,365	0/0:15,0:15:39:0,39,512	0/0:19,0:19:48:0,48,628	0/0:16,0:16:39:0,39,510	0/0:12,0:12:33:0,33,428	0/0:15,0:15:36:0,36,483	0/0:12,0:12:36:0,36,445	0/0:8,0:8:21:0,21,281	0/0:22,0:22:54:0,54,708	0/0:19,0:19:45:0,45,588	0/0:9,0:9:21:0,21,266	0/0:17,0:17:39:0,39,518	0/0:7,0:7:18:0,18,232	0/0:12,0:12:36:0,36,437	0/0:12,0:12:33:0,33,432	1/1:0,19:19:57:752,57,0	0/0:7,0:7:21:0,21,264	0/0:13,0:13:36:0,36,469	0/0:8,0:8:18:0,18,241	0/0:18,0:18:48:0,48,628	0/0:28,0:28:69:0,69,891	0/0:12,0:12:33:0,33,432	0/0:16,0:16:48:0,48,632
1	427	uce-463_placidochromis_ornatus_1	A	G	28620	PASS	.	GT:AD:DP:GQ:PL	1/1:0,14:14:36:477,36,0	1/1:0,20:20:45:612,45,0	1/1:0,19:19:33:465,33,0	1/1:0,33:33:75:1004,75,0	1/1:0,20:21:45:608,45,0	1/1:1,21:22:15:638,15,0	1/1:0,20:20:42:585,42,0	1/1:0,15:15:30:411,30,0	1/1:0,18:18:30:423,30,0	1/1:0,19:19:39:549,39,0	1/1:0,14:14:30:415,30,0	1/1:0,20:20:39:529,39,0	1/1:0,15:15:33:442,33,0	1/1:0,33:33:84:1102,84,0	1/1:0,33:33:75:992,75,0	1/1:0,25:25:57:762,57,0	1/1:0,18:18:39:531,39,0	1/1:0,39:39:84:1115,84,0	1/1:0,45:45:99:1334,99,0	1/1:1,44:45:66:1321,66,0	1/1:0,22:22:51:676,51,0	1/1:0,17:17:39:531,39,0	1/1:0,46:46:96:1303,96,0	1/1:0,12:12:30:392,30,0	1/1:0,17:18:30:424,30,0	1/1:0,11:11:24:311,24,0	1/1:0,12:12:30:410,30,0	1/1:0,17:17:39:526,39,0	0/0:30,0:30:72:0,72,960	1/1:0,14:14:27:364,27,0	1/1:0,27:27:66:869,66,0	1/1:0,25:25:57:765,57,0	1/1:0,26:26:60:799,60,0	1/1:0,12:12:30:397,30,0	0/0:29,0:29:69:0,69,917	0/0:24,0:24:48:0,48,650	1/1:0,11:11:27:358,27,0	0/0:25,0:25:63:0,63,841	0/1:1,13:14:0:396,0,0	1/1:0,16:16:33:451,33,0	1/1:0,22:22:51:678,51,0	1/1:0,22:22:48:648,48,0	1/1:0,10:10:21:294,21,0	1/1:0,22:22:51:684,51,0	1/1:0,13:13:30:397,30,0	1/1:0,45:45:84:1146,84,0	1/1:0,30:30:63:857,63,0	1/1:0,10:10:27:361,27,0	1/1:0,13:13:30:402,30,0
1	411	uce-1043_placidochromis_ornatus_1	G	C	81497.3	PASS	.	GT:AD:DP:GQ:PL	0/0:69,0:69:99:0,187,2454	0/0:80,0:80:99:0,196,2648	1/1:0,56:56:99:2157,163,0	1/1:0,119:119:99:4122,316,0	1/1:0,146:146:99:4934,376,0	1/1:1,177:179:99:5815,412,0	1/1:0,64:64:99:2412,181,0	1/1:0,65:65:99:2337,175,0	0/0:87,0:87:99:0,220,2884	1/1:0,53:54:99:1942,147,0	0/0:50,0:51:99:0,144,1900	0/0:116,0:116:99:0,310,4036	0/0:91,0:91:99:0,235,3111	0/0:84,0:84:99:0,229,3034	1/1:2,179:181:99:6061,400,0	0/1:95,91:186:99:2629,0,2599	0/0:71,0:73:99:0,202,2642	0/0:137,0:137:99:0,385,4972	1/1:0,136:136:99:4761,364,0	0/0:186,0:187:99:0,494,6391	0/0:143,0:143:99:0,385,4994	0/0:84,0:84:99:0,232,3050	1/1:0,192:192:99:6822,524,0	0/0:61,0:61:99:0,169,2227	1/1:0,73:73:99:2631,199,0	1/1:0,115:115:99:4063,313,0	1/1:1,43:44:99:1518,114,0	0/1:52,47:100:99:1434,0,1534	1/1:1,105:106:99:3640,280,0	0/0:141,0:141:99:0,367,4839	1/1:0,124:124:99:4336,331,0	1/1:1,111:113:99:3946,268,0	1/1:0,136:136:99:4835,373,0	1/1:0,51:51:99:1742,129,0	0/1:84,73:157:99:2100,0,2422	0/1:87,74:162:99:2154,0,2615	1/1:0,106:106:99:3663,277,0	0/0:128,0:128:99:0,319,4193	0/0:62,0:64:99:0,163,2143	0/0:74,0:75:99:0,193,2553	0/0:60,0:60:99:0,147,1966	0/0:96,0:96:99:0,247,3267	0/0:57,0:57:99:0,144,1900	0/0:115,0:116:99:0,295,3896	0/0:71,0:71:99:0,178,2366	0/1:98,64:162:99:1732,0,2886	0/0:160,0:160:99:0,424,5497	0/0:29,0:29:78:0,78,1038	0/0:89,0:90:99:0,232,3067
1	136	uce-879_placidochromis_ornatus_1	G	A	9568.69	PASS	.	GT:AD:DP:GQ:PL	0/0:108,2:110:99:0,181,3058	0/0:119,0:119:99:0,235,3300	0/0:89,0:89:99:0,196,2681	0/0:158,0:158:99:0,331,4527	0/0:152,0:152:99:0,295,4051	0/0:156,0:156:99:0,328,4511	0/0:90,0:90:99:0,184,2545	0/0:77,0:77:99:0,163,2254	0/0:92,0:92:99:0,169,2372	0/0:88,0:88:99:0,178,2474	0/0:81,0:81:99:0,175,2400	0/0:121,0:121:99:0,253,3441	1/1:0,83:83:99:1729,132,0	1/1:0,107:107:99:2570,193,0	0/0:202,1:203:99:0,376,5596	0/0:250,0:250:99:0,488,6726	1/1:0,78:78:99:1939,150,0	0/0:213,0:213:99:0,433,5920	0/0:223,0:223:99:0,433,5997	0/0:234,0:234:99:0,464,6370	0/0:172,4:176:99:0,205,4345	0/0:111,0:112:99:0,223,3103	0/0:250,0:250:99:0,497,6843	0/0:90,0:90:99:0,208,2802	0/0:69,0:69:99:0,144,2012	0/0:145,0:145:99:0,319,4305	0/0:91,0:91:99:0,199,2708	0/0:116,0:116:99:0,241,3336	0/0:144,0:144:99:0,286,3903	0/0:214,0:215:99:0,409,5692	0/0:249,0:250:99:0,491,6784	0/0:221,0:223:99:0,412,5774	0/0:249,0:249:99:0,488,6761	0/0:115,1:116:99:0,192,3118	0/0:250,0:250:99:0,530,7191	0/0:248,0:250:99:0,482,6710	0/0:130,0:130:99:0,244,3382	0/0:206,0:206:99:0,397,5546	1/1:0,69:69:99:1646,123,0	1/1:0,81:81:99:1839,138,0	0/0:124,0:124:99:0,250,3483	0/0:111,0:111:99:0,241,3319	0/0:115,0:115:99:0,226,3158	0/0:144,0:144:99:0,268,3700	0/0:80,0:80:99:0,160,2206	0/0:179,0:179:99:0,334,4663	0/0:185,0:185:99:0,367,5024	0/0:62,0:63:99:0,132,1830	0/0:136,0:136:99:0,286,3930
1	320	uce-577_placidochromis_ornatus_1	G	A,T	4691.58	PASS	.	GT:AD:DP:GQ:PL	0/0:142,0,0:142:99:0,304,4176,304,4176,4176	0/0:92,0,0:92:99:0,178,2478,178,2478,2478	0/0:99,0,0:99:99:0,199,2748,199,2748,2748	0/0:182,0,1:183:99:0,367,4986,367,4986,4986	0/0:180,0,0:180:99:0,367,4945,367,4945,4945	0/0:204,0,0:204:99:0,436,5854,436,5854,5854	0/0:77,0,0:77:99:0,166,2245,166,2245,2245	0/0:101,0,0:101:99:0,205,2802,205,2802,2802	0/0:114,0,0:114:99:0,211,2870,211,2870,2870	0/0:101,0,0:101:99:0,205,2820,205,2820,2820	0/0:82,0,0:82:99:0,166,2299,166,2299,2299	0/0:113,0,0:113:99:0,247,3330,247,3330,3330	0/0:127,0,0:127:99:0,241,3359,241,3359,3359	0/0:123,0,1:124:99:0,253,3454,252,3431,3428	0/0:216,0,0:217:99:0,445,6082,445,6082,6082	0/0:210,0,0:213:99:0,430,5773,430,5773,5773	0/0:98,0,0:98:99:0,193,2687,193,2687,2687	0/0:215,0,0:215:99:0,448,6086,448,6086,6086	0/0:234,0,1:236:99:0,463,6319,463,6319,6319	0/0:248,0,1:250:99:0,491,6695,491,6695,6695	0/0:171,0,1:172:99:0,346,4666,346,4666,4666	0/0:96,0,0:96:99:0,217,2915,217,2915,2915	0/0:250,0,0:250:99:0,527,7040,527,7040,7040	0/0:71,0,0:72:99:0,147,2049,147,2049,2049	0/0:105,0,0:105:99:0,214,2968,214,2968,2968	0/0:148,0,0:149:99:0,304,4094,304,4094,4094	0/0:81,0,0:81:99:0,172,2324,172,2324,2324	0/0:86,0,1:87:99:0,196,2632,196,2632,2632	0/0:175,0,1:176:99:0,358,4805,358,4805,4805	0/0:167,0,0:167:99:0,316,4343,316,4343,4343	0/0:172,0,1:173:99:0,307,4247,307,4247,4247	0/0:163,0,0:165:99:0,304,4258,304,4258,4258	0/0:163,0,0:163:99:0,322,4431,322,4431,4431	0/0:111,0,0:111:99:0,196,2790,196,2790,2790	0/0:250,0,0:250:99:0,470,6470,470,6470,6470	0/0:197,0,0:198:99:0,379,5211,379,5211,5211	0/0:159,0,0:159:99:0,301,4160,301,4160,4160	0/0:147,0,0:147:99:0,292,4026,292,4026,4026	0/0:84,0,0:84:99:0,193,2600,193,2600,2600	0/0:123,0,0:123:99:0,247,3420,247,3420,3420	1/1:2,98,0:102:99:2439,144,0,2442,181,2479	2/2:0,0,86:86:99:2341,2341,2341,172,172,0	0/0:110,0,0:110:99:0,208,2935,208,2935,2935	0/0:190,0,0:190:99:0,364,5009,364,5009,5009	0/0:72,0,0:72:99:0,147,2006,147,2006,2006	0/0:203,0,1:204:99:0,409,5541,373,5505,5502	0/0:177,0,0:178:99:0,349,4763,349,4763,4763	0/0:73,0,0:73:99:0,166,2230,166,2230,2230	0/0:129,0,0:129:99:0,265,3669,265,3669,3669
1	386	uce-441_placidochromis_ornatus_1	G	C	1660.96	PASS	.	GT:AD:DP:GQ:PL	0/0:29,0:29:63:0,63,848	0/0:15,0:16:36:0,36,482	0/0:20,0:20:45:0,45,611	0/0:31,0:31:72:0,72,942	0/1:15,8:23:99:174,0,412	0/1:20,17:37:99:421,0,526	0/1:9,8:17:99:271,0,236	0/0:16,0:17:42:0,42,566	0/0:11,0:13:27:0,27,364	0/0:29,0:29:72:0,72,967	0/0:26,0:27:60:0,60,801	0/0:37,0:37:84:0,84,1132	0/0:14,0:14:36:0,36,485	0/0:18,0:18:42:0,42,571	0/0:47,0:47:99:0,99,1337	0/0:52,0:52:99:0,105,1416	0/0:20,0:21:45:0,45,616	0/0:40,0:40:90:0,90,1191	0/0:39,0:39:81:0,81,1099	0/0:39,0:39:81:0,81,1106	0/0:32,0:32:78:0,78,1017	0/0:26,0:26:66:0,66,882	0/0:54,0:54:99:0,120,1614	0/1:7,7:14:99:204,0,204	0/0:12,0:12:30:0,30,401	0/0:32,0:32:72:0,72,972	0/0:23,0:23:57:0,57,767	0/0:22,0:22:57:0,57,774	0/0:32,0:32:63:0,63,861	0/0:27,0:27:60:0,60,808	0/0:45,0:45:87:0,87,1216	0/0:26,0:26:63:0,63,837	0/0:31,0:31:60:0,60,838	0/0:19,0:20:45:0,45,598	0/0:52,0:52:99:0,102,1389	0/1:23,15:38:99:457,0,515	0/0:19,0:19:45:0,45,589	0/1:10,6:16:99:191,0,280	0/0:21,0:21:48:0,48,648	0/0:16,0:16:33:0,33,460	0/0:22,0:22:48:0,48,652	0/0:18,0:18:48:0,48,642	0/0:23,0:23:48:0,48,670	0/0:32,0:32:63:0,63,857	0/0:19,0:19:54:0,54,721	0/0:36,0:36:87:0,87,1166	0/0:41,0:41:99:0,105,1370	0/0:25,0:26:54:0,54,728	0/0:32,0:32:69:0,69,933
1	447	uce-850_placidochromis_ornatus_1	T	C	31816.7	PASS	.	GT:AD:DP:GQ:PL	0/0:162,0:162:99:0,328,4274	0/0:151,0:152:99:0,310,3979	0/0:111,0:111:99:0,229,2940	0/0:230,1:231:99:0,454,6526	0/0:156,0:157:99:0,343,4543	0/0:205,2:207:99:0,382,5941	0/0:102,0:102:99:0,226,2883	0/0:98,0:98:99:0,220,2817	0/0:102,0:102:99:0,202,2677	0/0:109,0:109:99:0,259,3300	0/0:91,0:91:99:0,214,2680	0/0:140,0:141:99:0,307,4052	0/0:145,0:145:99:0,316,4080	0/0:142,0:142:99:0,304,3877	0/1:102,117:220:99:3285,0,2575	0/0:237,1:238:99:0,469,6607	0/0:124,0:124:99:0,247,3339	1/1:0,186:187:99:6007,454,0	0/1:125,117:242:99:3026,0,3296	1/1:0,232:232:99:7304,548,0	1/1:2,182:184:99:5447,346,0	0/0:153,0:153:99:0,322,4216	0/0:232,0:233:99:0,518,6773	0/0:103,0:103:99:0,235,3031	0/0:114,0:114:99:0,244,3268	0/0:180,0:181:99:0,403,5366	0/0:104,0:104:99:0,238,3111	0/0:148,0:148:99:0,316,4110	0/0:188,0:188:99:0,418,5535	0/0:149,0:149:99:0,331,4417	0/0:211,0:212:99:0,430,5814	0/1:109,93:203:99:2474,0,2690	0/1:95,74:169:99:1701,0,2405	0/0:120,0:120:99:0,229,3073	0/1:110,107:217:99:2721,0,2620	0/0:220,1:222:99:0,454,6448	0/0:157,0:157:99:0,325,4422	0/0:168,0:168:99:0,367,4895	0/0:96,0:97:99:0,217,2791	0/0:106,0:107:99:0,232,2975	0/0:124,0:124:99:0,259,3343	0/0:130,0:130:99:0,289,3729	0/0:122,0:122:99:0,253,3352	0/0:169,0:169:99:0,367,4902	0/0:101,0:101:99:0,208,2695	0/0:231,0:232:99:0,518,6812	0/0:194,0:195:99:0,454,5918	0/0:80,0:80:99:0,178,2289	0/0:140,0:141:99:0,319,4107
1	453	uce-272_placidochromis_ornatus_1	G	A	2846.22	PASS	.	GT:AD:DP:GQ:PL	0/0:27,0:27:57:0,57,794	0/0:39,0:39:78:0,78,1080	0/0:15,0:15:30:0,30,412	0/0:50,0:50:99:0,123,1627	0/0:44,0:45:99:0,105,1393	0/0:58,0:58:99:0,135,1772	0/0:22,0:22:54:0,54,723	0/0:29,1:30:26:0,26,812	0/0:17,0:17:36:0,36,489	0/0:34,0:34:72:0,72,995	0/0:32,1:33:44:0,44,1021	0/0:48,0:48:87:0,87,1201	1/1:0,25:25:54:724,54,0	1/1:0,28:28:66:881,66,0	0/0:66,0:66:99:0,138,1873	0/0:82,0:83:99:0,187,2471	0/1:16,12:28:99:309,0,358	0/0:64,0:65:99:0,135,1792	0/0:62,0:62:99:0,144,1924	0/0:64,0:64:99:0,138,1854	0/0:34,0:34:84:0,84,1088	0/0:13,0:13:33:0,33,446	0/0:77,0:77:99:0,160,2161	0/0:33,0:34:84:0,84,1115	0/0:22,0:22:57:0,57,740	0/0:55,0:55:99:0,132,1768	0/0:13,0:13:36:0,36,472	0/0:39,0:39:87:0,87,1182	0/0:46,0:46:99:0,111,1471	0/0:42,0:42:96:0,96,1306	0/0:72,0:72:99:0,138,1917	0/0:45,0:45:96:0,96,1284	0/0:47,0:47:99:0,102,1372	0/0:37,0:37:75:0,75,1057	0/0:89,0:89:99:0,181,2446	0/0:74,0:74:99:0,147,2000	0/0:46,0:46:99:0,105,1401	0/0:53,0:53:99:0,105,1443	1/1:0,18:18:39:539,39,0	1/1:0,20:20:39:535,39,0	0/0:32,0:32:69:0,69,959	0/0:24,0:24:60:0,60,786	0/0:27,0:27:60:0,60,812	0/0:49,0:50:99:0,105,1389	0/0:29,0:29:72:0,72,971	0/0:54,0:54:99:0,114,1546	0/0:59,0:59:99:0,141,1862	0/0:31,0:31:69:0,69,938	0/0:41,0:41:93:0,93,1267
1	363	uce-749_placidochromis_ornatus_1	A	G	3221.02	PASS	.	GT:AD:DP:GQ:PL	0/0:42,0:44:84:0,84,1134	0/0:43,0:43:87:0,87,1191	0/0:31,0:31:66:0,66,872	0/0:48,0:48:99:0,99,1333	0/0:45,0:45:93:0,93,1225	0/0:78,0:78:99:0,163,2206	0/0:20,0:20:45:0,45,611	0/0:35,0:35:75:0,75,1004	0/0:33,0:33:66:0,66,895	0/0:30,0:30:60:0,60,829	0/0:17,0:17:39:0,39,531	0/0:57,0:57:99:0,105,1484	0/0:42,0:42:87:0,87,1212	0/0:20,0:20:45:0,45,612	0/0:68,0:68:99:0,150,2023	0/0:84,0:84:99:0,172,2337	0/0:29,0:29:66:0,66,897	0/0:58,0:58:99:0,120,1637	0/0:68,0:68:99:0,138,1866	0/0:74,0:74:99:0,172,2288	0/0:45,0:45:99:0,105,1403	0/0:26,0:26:51:0,51,700	0/0:104,0:105:99:0,208,2846	0/0:37,0:37:81:0,81,1099	0/0:29,0:29:57:0,57,787	0/0:39,0:39:87:0,87,1176	0/0:31,0:31:63:0,63,883	0/0:42,0:42:78:0,78,1081	0/0:47,0:47:99:0,114,1511	0/0:50,0:50:99:0,114,1550	0/0:61,0:61:99:0,126,1730	0/0:39,0:39:90:0,90,1211	0/0:61,0:61:99:0,120,1638	0/0:32,0:32:66:0,66,914	0/0:84,0:84:99:0,172,2333	0/0:59,0:59:99:0,117,1585	0/0:21,0:21:45:0,45,619	0/0:59,0:59:99:0,117,1633	0/0:38,0:38:78:0,78,1050	0/0:36,0:36:75:0,75,1004	0/0:25,0:25:48:0,48,675	0/0:33,0:33:75:0,75,1022	0/0:29,0:29:51:0,51,710	0/0:16,0:16:33:0,33,454	0/0:29,0:29:75:0,75,941	1/1:0,32:32:69:945,69,0	1/1:0,48:48:99:1438,108,0	1/1:0,32:32:69:951,69,0	0/0:51,0:51:99:0,111,1487
1	576	uce-1034_placidochromis_ornatus_1	T	C	729.39	PASS	.	GT:AD:DP:GQ:PL	0/0:42,0:42:99:0,105,1401	0/0:13,0:13:33:0,33,429	0/0:18,0:18:51:0,51,665	0/0:31,0:31:84:0,84,1071	0/0:39,0:39:96:0,96,1291	0/0:40,0:40:99:0,105,1372	0/0:25,0:25:60:0,60,795	0/0:31,0:31:66:0,66,905	0/0:20,0:20:51:0,51,659	0/0:26,0:26:69:0,69,884	0/0:17,0:17:39:0,39,527	0/0:23,0:23:60:0,60,791	0/0:30,0:30:81:0,81,1067	0/0:14,0:14:39:0,39,517	0/0:46,0:46:99:0,108,1418	0/0:46,0:46:96:0,96,1307	0/0:31,0:31:69:0,69,928	0/0:43,0:43:99:0,105,1387	0/0:42,0:42:99:0,105,1402	0/0:50,0:51:99:0,114,1550	0/0:40,0:40:99:0,111,1451	0/0:32,0:32:81:0,81,1092	0/0:66,0:66:99:0,144,1969	0/0:26,0:26:63:0,63,840	0/0:15,0:15:39:0,39,500	0/0:35,0:35:87:0,87,1121	0/0:23,0:23:60:0,60,795	0/0:26,0:26:60:0,60,812	0/0:38,0:38:87:0,87,1156	0/0:24,0:24:60:0,60,796	0/0:47,0:47:99:0,108,1413	0/0:29,0:29:66:0,66,886	0/0:39,0:39:90:0,90,1225	0/0:24,0:24:54:0,54,732	0/0:39,0:39:90:0,90,1207	0/0:25,0:25:60:0,60,806	0/0:19,0:19:36:0,36,510	0/0:25,0:25:48:0,48,675	0/0:20,0:20:51:0,51,675	0/0:19,0:19:51:0,51,673	0/0:26,0:26:48:0,48,674	1/1:0,25:25:57:789,57,0	0/0:21,0:21:54:0,54,696	0/0:23,0:23:51:0,51,678	0/0:18,0:18:33:0,33,473	0/0:33,0:33:81:0,81,1085	0/0:32,0:32:69:0,69,945	0/0:20,0:20:42:0,42,572	0/0:34,0:34:81:0,81,1085
1	465	uce-224_placidochromis_ornatus_1	G	T	169316	PASS	.	GT:AD:DP:GQ:PL	1/1:2,155:158:99:3915,292,0	1/1:0,133:133:99:3194,235,0	1/1:2,101:103:99:2441,187,0	1/1:1,197:199:99:5401,370,0	1/1:0,155:155:99:4188,313,0	1/1:0,191:191:99:4936,370,0	1/1:2,143:145:99:3414,217,0	1/1:0,99:99:99:2385,175,0	1/1:2,109:111:99:2854,208,0	1/1:1,110:114:99:2708,205,0	1/1:1,97:98:99:2546,193,0	1/1:0,139:139:99:3721,277,0	1/1:0,149:149:99:3777,286,0	1/1:2,139:143:99:3727,280,0	0/0:216,0:216:99:0,467,6304	1/1:1,220:221:99:5656,427,0	1/1:1,143:147:99:3432,265,0	1/1:0,216:216:99:5573,409,0	1/1:3,224:228:99:5794,439,0	0/0:248,0:249:99:0,545,7325	0/1:111,100:212:99:2338,0,2699	0/1:81,91:173:99:1864,0,2049	1/1:2,248:250:99:6985,533,0	1/1:0,140:141:99:3563,274,0	1/1:1,100:103:99:2225,135,0	1/1:1,146:147:99:4009,268,0	1/1:0,137:138:99:3193,241,0	1/1:1,149:152:99:3806,256,0	0/0:182,0:182:99:0,379,5213	1/1:2,194:196:99:5041,376,0	0/1:99,106:205:99:2326,0,2124	1/1:0,233:233:99:5962,439,0	1/1:0,189:189:99:5098,385,0	1/1:0,148:148:99:3904,295,0	0/1:124,126:250:99:2766,0,3043	0/1:120,100:220:99:2270,0,2925	1/1:0,148:148:99:3784,277,0	0/1:83,101:184:99:2362,0,2075	1/1:0,142:143:99:3625,271,0	1/1:2,121:126:99:2847,217,0	1/1:0,130:130:99:3165,238,0	1/1:0,131:132:99:2991,223,0	1/1:0,103:103:99:2626,193,0	1/1:2,180:182:99:4517,331,0	1/1:0,98:98:99:2497,184,0	1/1:0,215:217:99:5330,394,0	1/1:0,205:205:99:5050,373,0	1/1:1,90:91:99:2251,169,0	1/1:1,148:150:99:3413,253,0
1	420	uce-246_placidochromis_ornatus_1	G	A	3732.8	PASS	.	GT:AD:DP:GQ:PL	0/0:43,0:43:93:0,93,1277	0/0:28,0:28:54:0,54,758	0/0:28,0:28:69:0,69,920	0/0:56,1:57:93:0,93,1660	0/0:32,0:32:72:0,72,972	0/1:21,24:45:99:654,0,480	0/0:40,0:40:96:0,96,1290	0/0:38,0:38:87:0,87,1147	0/0:47,0:47:96:0,96,1299	0/1:16,16:32:99:426,0,387	1/1:0,35:35:81:1103,81,0	0/0:44,0:45:99:0,105,1351	0/0:46,0:46:99:0,102,1376	0/0:38,0:38:81:0,81,1124	0/0:72,0:72:99:0,163,2163	0/0:75,0:75:99:0,163,2161	0/0:37,0:37:87:0,87,1159	0/0:65,0:65:99:0,141,1883	0/0:71,0:71:99:0,150,2005	0/0:79,0:79:99:0,150,2077	0/0:48,0:48:99:0,120,1537	0/0:43,0:43:99:0,102,1387	0/1:57,34:91:99:813,0,1415	0/0:27,0:27:66:0,66,879	0/0:28,0:28:57:0,57,786	0/0:49,0:49:96:0,96,1284	0/0:39,0:39:72:0,72,1010	0/0:34,1:35:41:0,41,999	0/0:55,0:55:99:0,114,1542	0/0:53,0:53:99:0,108,1482	0/0:57,0:57:99:0,120,1626	0/0:21,0:21:51:0,51,666	0/0:37,0:37:87:0,87,1156	0/0:36,0:36:81:0,81,1086	0/0:94,0:94:99:0,190,2581	0/0:46,0:46:99:0,102,1357	0/0:35,0:35:78:0,78,1040	0/0:40,0:40:96:0,96,1281	0/0:21,0:22:54:0,54,722	0/0:26,0:26:51:0,51,703	0/0:29,0:29:66:0,66,888	0/0:38,0:38:81:0,81,1107	0/0:28,0:28:60:0,60,830	0/0:39,0:39:90:0,90,1187	0/0:43,0:43:99:0,102,1348	0/0:54,0:54:99:0,120,1586	0/1:26,18:44:99:498,0,621	0/1:6,12:18:99:348,0,146	0/0:38,0:38:84:0,84,1151
1	245	uce-970_placidochromis_ornatus_1	A	C	18241.6	PASS	.	GT:AD:DP:GQ:PL	0/0:66,0:66:99:0,169,2240	0/0:46,0:46:99:0,99,1343	0/0:34,0:34:87:0,87,1137	0/0:57,0:57:99:0,138,1818	1/1:1,59:60:99:1772,113,0	1/1:0,71:71:99:2215,169,0	1/1:0,56:56:99:1653,123,0	1/1:2,32:34:36:986,36,0	0/0:38,0:38:72:0,72,1003	0/0:41,0:41:96:0,96,1289	0/0:35,0:35:78:0,78,1053	0/0:46,0:46:99:0,105,1407	0/0:62,0:62:99:0,147,1993	0/0:77,0:77:99:0,184,2489	0/0:71,0:71:99:0,175,2313	0/0:76,0:76:99:0,184,2388	0/0:48,0:48:99:0,105,1436	0/0:94,0:94:99:0,217,2866	0/0:74,0:74:99:0,150,2045	0/0:85,0:85:99:0,187,2501	0/0:40,0:40:93:0,93,1217	0/0:68,0:68:99:0,157,2097	0/0:96,1:98:99:0,208,2810	1/1:0,32:32:84:1097,84,0	0/0:69,0:69:99:0,150,2041	0/1:5,43:49:11:1279,0,11	0/0:40,0:40:90:0,90,1218	0/0:82,0:82:99:0,175,2405	0/0:61,0:61:99:0,141,1882	1/1:0,30:30:72:946,72,0	1/1:1,53:54:81:1551,81,0	1/1:2,51:53:79:1548,79,0	1/1:0,58:58:99:1839,138,0	1/1:0,56:56:99:1613,120,0	0/1:56,47:103:99:1197,0,1333	0/0:68,0:68:99:0,166,2191	0/0:40,0:40:90:0,90,1195	0/1:27,28:55:99:781,0,645	0/0:47,0:47:99:0,111,1481	0/0:53,0:53:99:0,114,1566	0/0:61,0:61:99:0,150,1991	0/0:60,0:60:99:0,132,1813	0/0:81,0:81:99:0,169,2339	0/0:50,0:50:99:0,108,1482	0/0:50,0:50:99:0,120,1617	0/0:78,0:78:99:0,166,2225	0/0:49,0:49:99:0,111,1494	0/0:48,0:48:99:0,111,1494	0/0:75,0:75:99:0,163,2222
1	469	uce-298_placidochromis_ornatus_1	G	A	852.25	PASS	.	GT:AD:DP:GQ:PL	0/0:29,0:30:81:0,81,1034	0/0:23,0:23:51:0,51,667	0/0:25,0:25:48:0,48,674	0/0:53,0:53:99:0,114,1558	0/0:57,0:57:99:0,129,1719	0/0:66,0:66:99:0,138,1875	0/0:41,0:41:75:0,75,1040	0/0:27,0:27:60:0,60,817	0/0:65,0:66:99:0,129,1775	0/0:32,0:32:69:0,69,924	0/0:20,0:20:42:0,42,554	0/0:57,0:57:99:0,114,1558	0/0:36,0:37:72:0,72,969	0/0:30,0:30:72:0,72,958	0/0:94,0:94:99:0,217,2907	0/0:98,0:98:99:0,205,2765	0/0:37,0:37:78:0,78,1067	0/1:43,34:77:99:892,0,1067	0/0:81,0:81:99:0,172,2332	0/0:73,2:75:99:0,130,2214	0/0:72,0:73:99:0,135,1888	0/0:34,0:34:81:0,81,1071	0/0:88,0:88:99:0,181,2467	0/0:26,0:26:54:0,54,737	0/0:21,0:21:45:0,45,616	0/0:53,0:53:99:0,108,1454	0/0:26,0:26:57:0,57,771	0/0:37,0:37:84:0,84,1150	0/0:49,0:49:99:0,114,1521	0/0:40,1:41:51:0,51,1145	0/0:74,0:74:99:0,160,2136	0/0:78,0:78:99:0,154,2094	0/0:67,0:67:99:0,144,1959	0/0:34,0:34:72:0,72,992	0/0:103,0:103:99:0,202,2809	0/0:73,0:74:99:0,150,2042	0/0:51,0:51:96:0,96,1352	0/0:62,0:62:99:0,126,1729	0/0:40,0:40:84:0,84,1152	0/0:27,1:28:32:0,32,870	0/0:30,0:30:60:0,60,817	0/0:27,0:28:63:0,63,847	0/0:23,0:23:45:0,45,624	0/0:69,0:69:99:0,135,1871	0/0:24,0:24:45:0,45,630	0/0:84,0:84:99:0,175,2385	0/0:63,0:63:99:0,123,1689	0/0:24,0:25:57:0,57,737	0/0:24,0:24:54:0,54,740
1	125	uce-834_placidochromis_ornatus_1	C	T	11731.2	PASS	.	GT:AD:DP:GQ:PL	1/1:0,18:18:48:641,48,0	1/1:0,4:4:12:160,12,0	0/0:15,0:15:39:0,39,517	0/0:25,1:26:33:0,33,835	0/1:11,16:27:99:458,0,290	0/1:18,21:39:99:538,0,492	1/1:0,8:8:18:232,18,0	1/1:0,16:17:39:521,39,0	0/0:12,0:12:30:0,30,382	0/0:10,0:10:27:0,27,361	0/0:15,0:15:30:0,30,401	1/1:1,24:25:21:719,21,0	1/1:0,27:28:66:883,66,0	1/1:0,20:20:45:607,45,0	0/0:42,0:42:99:0,102,1339	0/0:28,0:28:69:0,69,910	1/1:0,26:26:69:922,69,0	0/0:24,1:26:21:0,21,708	0/0:44,0:44:99:0,114,1446	0/0:36,0:36:93:0,93,1214	1/1:1,38:39:60:1214,60,0	0/0:20,0:20:48:0,48,659	0/1:12,18:30:99:516,0,356	0/1:5,8:13:99:264,0,161	0/0:12,0:12:33:0,33,432	0/0:17,0:17:51:0,51,652	0/0:16,0:16:45:0,45,601	0/0:14,0:14:39:0,39,521	1/1:0,22:22:51:689,51,0	0/0:38,0:38:93:0,93,1245	0/0:37,0:37:96:0,96,1262	0/0:34,0:34:93:0,93,1226	0/0:29,0:29:75:0,75,992	0/0:25,0:25:60:0,60,815	0/0:39,0:39:99:0,99,1301	0/0:38,0:38:93:0,93,1229	0/0:32,1:33:45:0,45,1043	0/0:21,0:21:51:0,51,690	1/1:0,19:19:48:636,48,0	1/1:0,30:30:60:780,60,0	1/1:0,13:13:30:387,30,0	1/1:0,16:16:42:545,42,0	1/1:0,12:12:30:401,30,0	0/0:31,0:31:78:0,78,1037	0/0:12,0:12:33:0,33,424	0/0:35,0:35:87:0,87,1133	0/0:28,0:28:66:0,66,876	0/1:4,4:8:98:98,0,103	1/1:0,24:25:60:798,60,0
1	248	uce-717_placidochromis_ornatus_1	T	C	76478.4	PASS	.	GT:AD:DP:GQ:PL	1/1:0,52:52:99:1669,123,0	1/1:0,46:47:99:1365,102,0	1/1:0,33:33:81:1093,81,0	1/1:0,55:55:99:1775,135,0	1/1:0,51:51:99:1523,114,0	1/1:0,65:65:99:2101,160,0	1/1:0,32:32:81:1080,81,0	1/1:0,36:37:84:1146,84,0	1/1:0,33:33:66:914,66,0	1/1:0,35:35:75:1027,75,0	1/1:0,39:39:93:1262,93,0	1/1:0,48:48:99:1460,108,0	1/1:0,72:72:99:2115,154,0	1/1:0,39:39:81:1137,81,0	1/1:0,53:53:99:1680,126,0	1/1:0,79:79:99:2608,199,0	1/1:0,44:45:99:1396,102,0	1/1:0,56:56:99:1807,138,0	1/1:0,73:73:99:2188,166,0	1/1:0,81:81:99:2379,175,0	1/1:0,55:55:99:1518,111,0	1/1:0,45:45:99:1521,114,0	1/1:0,89:89:99:2677,199,0	1/1:0,38:38:87:1183,87,0	1/1:0,48:48:99:1458,105,0	1/1:0,74:74:99:2149,160,0	1/1:0,32:32:81:1088,81,0	1/1:0,46:46:99:1547,114,0	1/1:0,50:50:99:1492,111,0	1/1:2,47:49:55:1280,55,0	1/1:0,62:64:99:1774,129,0	1/1:0,57:57:99:1860,141,0	1/1:0,81:81:99:2377,175,0	1/1:0,32:32:78:1053,78,0	0/1:44,34:78:99:809,0,1190	1/1:0,81:82:99:2475,184,0	0/1:20,19:39:99:386,0,563	1/1:0,46:46:99:1460,108,0	1/1:0,34:34:81:1092,81,0	1/1:0,55:55:99:1691,123,0	1/1:0,37:37:81:1124,81,0	1/1:0,65:65:99:1991,147,0	1/1:0,39:39:90:1231,90,0	1/1:0,55:55:99:1617,120,0	1/1:0,46:46:99:1490,111,0	1/1:0,62:62:99:1880,138,0	1/1:0,64:64:99:1945,144,0	1/1:0,29:29:69:936,69,0	1/1:0,51:51:99:1703,126,0
1	190	uce-1155_placidochromis_ornatus_1	T	G	16743	PASS	.	GT:AD:DP:GQ:PL	1/1:0,17:17:48:645,48,0	1/1:0,4:4:12:152,12,0	1/1:0,10:10:24:325,24,0	1/1:0,15:15:42:544,42,0	1/1:0,12:12:36:462,36,0	1/1:0,20:20:60:766,60,0	1/1:0,10:10:30:392,30,0	1/1:0,13:13:39:520,39,0	1/1:0,3:3:9:118,9,0	1/1:0,7:8:18:236,18,0	1/1:0,11:11:33:432,33,0	1/1:0,17:17:45:573,45,0	1/1:0,10:10:30:396,30,0	1/1:0,12:12:30:406,30,0	1/1:0,24:24:69:876,69,0	1/1:0,14:14:39:505,39,0	1/1:0,7:7:21:280,21,0	1/1:0,14:14:42:539,42,0	1/1:0,16:16:48:615,48,0	1/1:0,19:19:57:744,57,0	1/1:0,12:12:33:429,33,0	1/1:0,13:13:39:516,39,0	1/1:0,26:26:75:946,75,0	1/1:0,7:7:21:268,21,0	1/1:0,6:6:15:205,15,0	1/1:0,3:3:9:110,9,0	1/1:0,8:8:21:268,21,0	1/1:0,8:8:24:316,24,0	1/1:0,8:8:24:308,24,0	0/0:11,0:11:30:0,30,390	0/0:15,0:15:45:0,45,574	0/0:12,0:12:36:0,36,452	0/0:14,0:14:36:0,36,475	0/0:9,0:9:27:0,27,352	0/0:25,0:25:69:0,69,901	0/0:19,0:19:54:0,54,701	0/0:3,0:3:9:0,9,115	0/1:9,5:14:99:154,0,281	1/1:0,11:11:30:400,30,0	1/1:0,13:13:39:516,39,0	1/1:0,7:7:21:276,21,0	1/1:0,8:9:24:320,24,0	1/1:0,9:9:27:356,27,0	1/1:0,8:8:18:238,18,0	1/1:0,9:9:27:360,27,0	1/1:0,6:6:12:157,12,0	1/1:0,7:7:21:255,21,0	1/1:0,10:10:30:396,30,0	1/1:0,15:15:45:596,45,0
1	629	uce-1158_placidochromis_ornatus_1	G	C	306.26	PASS	.	GT:AD:DP:GQ:PL	0/0:35,0:35:81:0,81,1082	0/0:36,0:36:69:0,69,970	0/0:23,0:23:45:0,45,638	0/0:29,0:29:57:0,57,785	0/0:37,0:37:93:0,93,1214	0/0:37,0:37:93:0,93,1222	0/0:36,0:36:75:0,75,1049	0/0:22,0:22:54:0,54,727	0/0:21,0:21:48:0,48,644	0/0:26,0:26:63:0,63,860	0/0:23,0:23:48:0,48,603	0/0:23,0:23:51:0,51,674	0/0:40,0:40:81:0,81,1130	0/0:27,0:27:66:0,66,874	0/0:44,0:44:96:0,96,1306	0/0:50,0:50:99:0,117,1561	0/0:30,0:30:63:0,63,870	0/0:57,0:57:99:0,123,1673	0/0:32,0:32:84:0,84,1100	0/0:46,0:46:99:0,108,1453	0/0:23,0:23:57:0,57,757	0/0:24,0:24:63:0,63,829	0/0:48,0:48:99:0,102,1371	0/0:22,0:22:51:0,51,691	0/0:25,0:25:54:0,54,746	0/0:34,1:35:84:0,84,1116	0/0:7,0:7:15:0,15,201	0/1:13,13:26:99:346,0,346	0/0:33,0:33:78:0,78,1042	0/0:27,0:27:66:0,66,884	0/0:43,0:43:84:0,84,1119	0/0:25,0:25:60:0,60,797	0/0:37,0:37:99:0,99,1300	0/0:39,0:39:84:0,84,1135	0/0:38,1:39:93:0,93,1238	0/0:30,0:30:72:0,72,953	0/0:23,0:23:51:0,51,692	0/0:23,0:23:60:0,60,780	0/0:20,0:20:39:0,39,545	0/0:27,0:27:57:0,57,787	0/0:23,0:23:54:0,54,735	0/0:23,0:23:51:0,51,696	0/0:31,0:31:63:0,63,884	0/0:26,0:26:54:0,54,739	0/0:34,0:34:75:0,75,1026	0/0:41,0:41:99:0,108,1392	0/0:23,0:23:51:0,51,675	0/0:23,0:23:57:0,57,761	0/0:36,0:36:84:0,84,1129
1	162	uce-644_placidochromis_ornatus_1	T	A	26184.8	PASS	.	GT:AD:DP:GQ:PL	0/0:19,0:19:54:0,54,716	0/0:31,0:31:87:0,87,1124	1/1:0,31:31:93:1183,93,0	1/1:1,41:42:69:1300,69,0	1/1:2,57:59:99:1935,120,0	0/1:23,31:54:99:887,0,629	1/1:0,25:25:75:984,75,0	0/1:18,19:37:99:597,0,493	1/1:0,26:26:72:907,72,0	1/1:0,39:39:99:1442,111,0	1/1:0,19:19:51:642,51,0	0/1:10,25:35:99:811,0,255	1/1:0,41:41:99:1492,114,0	1/1:0,27:27:78:985,78,0	0/0:63,2:65:99:0,138,2186	1/1:0,77:77:99:2793,220,0	1/1:0,32:32:90:1167,90,0	1/1:0,64:64:99:2270,181,0	0/0:67,2:69:99:0,156,2399	0/0:73,0:73:99:0,196,2493	0/0:53,0:53:99:0,147,1852	0/0:31,0:31:90:0,90,1176	0/0:71,1:72:99:0,188,2661	0/1:8,9:17:99:303,0,186	1/1:0,20:20:57:745,57,0	0/1:27,26:53:99:729,0,821	0/1:15,13:28:99:422,0,459	0/0:26,0:26:75:0,75,963	0/1:14,30:44:99:950,0,338	0/0:39,0:39:99:0,111,1421	0/0:40,0:40:99:0,120,1531	0/0:39,0:39:99:0,114,1445	0/0:40,0:40:99:0,108,1383	0/1:16,5:21:92:92,0,528	0/0:63,0:64:99:0,184,2342	0/0:56,0:56:99:0,153,1960	0/0:25,0:25:69:0,69,880	0/0:39,1:40:99:0,111,1435	1/1:0,27:27:78:995,78,0	1/1:0,22:22:66:865,66,0	0/0:19,1:20:51:0,51,655	0/0:31,0:31:84:0,84,1099	0/0:17,0:17:48:0,48,632	0/1:21,26:47:99:764,0,580	0/0:23,0:23:63:0,63,819	0/0:57,0:57:99:0,159,2038	0/0:42,0:42:99:0,111,1423	0/0:20,1:21:54:0,54,666	1/1:0,32:32:93:1199,93,0
1	507	uce-955_placidochromis_ornatus_1	G	A	14040.3	PASS	.	GT:AD:DP:GQ:PL	0/0:81,0:81:99:0,184,2497	0/0:62,0:62:99:0,114,1595	0/0:58,0:58:99:0,132,1785	0/0:140,2:143:99:0,262,4033	0/0:152,0:153:99:0,340,4548	0/0:151,1:152:99:0,301,4467	0/0:51,0:51:99:0,120,1607	0/0:49,0:49:99:0,114,1538	0/0:96,0:96:99:0,193,2602	0/1:25,24:49:99:671,0,719	0/0:56,0:56:99:0,123,1677	0/0:126,0:126:99:0,289,3868	0/0:67,0:67:99:0,157,2121	0/0:76,0:76:99:0,172,2302	0/1:82,84:167:99:2125,0,2181	0/0:202,1:203:99:0,409,5871	0/0:68,0:68:99:0,160,2130	0/0:146,0:146:99:0,328,4397	0/1:88,89:177:99:2255,0,2422	0/0:223,0:223:99:0,491,6573	0/1:60,69:129:99:1714,0,1489	0/0:80,0:80:99:0,181,2464	0/0:245,0:245:99:0,530,7132	0/0:57,0:57:99:0,138,1864	0/1:43,27:70:99:628,0,1207	0/0:142,2:145:99:0,289,4275	0/0:41,0:41:99:0,99,1345	0/0:79,0:79:99:0,178,2412	0/0:151,0:151:99:0,322,4355	0/1:76,68:144:99:1548,0,1911	0/0:192,0:193:99:0,400,5423	0/0:170,0:171:99:0,358,4860	0/0:169,3:172:99:0,277,4705	0/1:41,41:82:99:993,0,970	0/1:122,124:246:99:2871,0,2986	0/0:209,0:210:99:0,430,5853	0/0:134,0:135:99:0,268,3638	0/1:74,59:133:99:1353,0,1913	0/0:53,0:53:99:0,123,1673	0/0:57,0:57:99:0,141,1903	0/0:92,0:92:99:0,193,2668	0/0:84,0:84:99:0,205,2752	0/0:90,0:90:99:0,199,2722	0/0:135,0:135:99:0,292,3914	0/0:41,0:41:84:0,84,1170	0/0:152,0:152:99:0,313,4226	0/0:166,0:167:99:0,343,4682	0/0:54,0:54:99:0,120,1641	0/0:95,0:95:99:0,205,2807
1	155	uce-396_placidochromis_ornatus_1	T	C	4088.2	PASS	.	GT:AD:DP:GQ:PL	0/0:18,0:18:48:0,48,614	0/0:17,0:17:39:0,39,522	0/0:15,0:15:33:0,33,454	0/0:32,0:32:54:0,54,753	0/0:26,0:26:69:0,69,896	0/0:50,0:50:99:0,102,1374	1/1:0,15:15:36:490,36,0	0/0:19,0:19:42:0,42,574	0/1:11,6:17:99:126,0,326	0/0:18,0:18:48:0,48,619	0/0:27,0:27:51:0,51,723	0/1:17,9:26:99:253,0,413	0/0:6,0:6:18:0,18,236	0/0:13,0:13:27:0,27,371	0/0:51,0:51:99:0,123,1630	0/0:46,0:46:99:0,111,1471	0/0:19,0:19:39:0,39,545	0/0:25,0:25:57:0,57,762	0/0:61,0:61:99:0,126,1706	0/0:37,0:38:96:0,96,1263	0/0:28,0:28:66:0,66,877	0/0:24,0:24:54:0,54,735	0/0:39,0:39:84:0,84,1146	0/0:17,0:17:39:0,39,535	0/0:13,0:13:33:0,33,441	0/0:28,0:28:63:0,63,850	0/0:15,0:15:33:0,33,450	0/1:11,14:25:99:392,0,241	0/0:20,0:20:48:0,48,632	0/0:32,0:32:63:0,63,869	0/0:44,0:45:99:0,102,1327	0/0:33,0:33:75:0,75,1011	0/0:37,0:37:96:0,96,1265	0/0:15,0:15:36:0,36,486	0/0:66,0:67:99:0,141,1913	0/1:21,20:41:99:514,0,577	0/1:17,11:28:99:332,0,393	0/1:14,17:31:99:455,0,337	0/0:11,0:11:27:0,27,361	0/0:13,0:13:27:0,27,348	0/0:13,0:13:33:0,33,436	0/0:12,0:12:27:0,27,356	0/0:11,0:11:27:0,27,366	0/0:22,0:22:45:0,45,628	0/0:20,0:20:48:0,48,655	1/1:0,36:36:87:1154,87,0	0/1:8,8:16:99:214,0,174	1/1:0,10:10:24:317,24,0	0/0:24,0:25:57:0,57,771
1	388	uce-929_placidochromis_ornatus_1	C	T	22779.6	PASS	.	GT:AD:DP:GQ:PL	0/0:158,0:158:99:0,334,4522	0/0:102,0:102:99:0,199,2755	0/0:105,0:105:99:0,202,2794	0/0:187,0:187:99:0,400,5436	0/1:67,62:130:99:1477,0,1654	0/1:68,89:157:99:2022,0,1713	0/0:104,0:104:99:0,217,2934	1/1:2,98:100:99:2744,163,0	1/1:0,86:87:99:2304,172,0	0/0:98,0:98:99:0,193,2633	0/0:66,0:66:99:0,153,2019	0/1:60,48:108:99:1083,0,1433	0/0:121,0:121:99:0,235,3248	0/0:82,0:83:99:0,156,2127	0/0:167,0:167:99:0,370,4970	0/0:234,0:236:99:0,488,6569	0/0:118,0:118:99:0,250,3388	0/1:98,87:186:99:2004,0,2555	0/0:245,0:245:99:0,527,7112	0/0:249,0:249:99:0,521,7052	0/1:81,86:167:99:1967,0,2030	0/0:114,0:114:99:0,253,3441	0/0:249,0:250:99:0,533,7212	0/1:42,30:72:99:661,0,1032	0/0:96,0:96:99:0,199,2736	1/1:0,128:128:99:3603,268,0	0/0:107,0:107:99:0,208,2903	0/0:137,0:137:99:0,262,3680	0/0:163,0:163:99:0,337,4620	0/0:197,0:197:99:0,388,5363	0/0:208,0:208:99:0,406,5654	0/0:169,1:171:99:0,355,4847	0/0:218,0:218:99:0,436,5989	0/0:119,0:119:99:0,241,3285	0/1:128,119:248:99:2637,0,2984	0/0:241,0:242:99:0,488,6691	0/0:147,0:147:99:0,262,3658	0/1:100,79:180:99:1788,0,2375	0/0:111,0:111:99:0,226,3095	0/0:108,0:108:99:0,235,3184	0/0:128,0:128:99:0,247,3457	0/0:125,0:126:99:0,256,3541	0/0:123,0:123:99:0,229,3232	0/0:167,0:168:99:0,331,4538	0/0:89,0:90:99:0,193,2607	0/0:202,0:203:99:0,394,5424	0/0:178,0:178:99:0,367,4991	0/1:32,28:60:99:658,0,838	0/0:143,0:143:99:0,289,4019
1	191	uce-896_placidochromis_ornatus_1	A	G	927.73	PASS	.	GT:AD:DP:GQ:PL	0/0:13,0:13:33:0,33,433	1/1:0,19:19:42:570,42,0	0/0:9,0:9:24:0,24,316	0/0:17,0:17:36:0,36,484	0/0:22,0:22:54:0,54,697	0/0:36,0:36:75:0,75,999	0/0:18,0:18:36:0,36,509	0/0:16,0:16:33:0,33,460	0/0:25,0:25:45:0,45,639	0/0:17,0:17:42:0,42,553	0/0:6,0:6:18:0,18,236	0/0:21,0:22:45:0,45,597	0/0:17,0:17:42:0,42,570	0/0:6,0:6:15:0,15,201	0/0:40,0:40:93:0,93,1225	0/0:48,0:48:99:0,105,1381	0/0:14,0:14:27:0,27,375	0/0:31,0:31:69:0,69,901	0/0:50,0:50:99:0,105,1417	0/0:46,0:46:90:0,90,1232	0/0:17,0:17:48:0,48,623	0/0:26,0:26:57:0,57,764	0/0:57,0:57:99:0,132,1728	0/0:17,0:17:39:0,39,531	0/0:13,0:13:33:0,33,436	0/0:27,0:27:63:0,63,827	0/0:9,0:9:21:0,21,286	0/0:24,0:24:54:0,54,719	0/0:28,0:28:54:0,54,727	0/0:26,0:26:42:0,42,581	0/0:43,0:43:99:0,99,1323	0/0:37,0:37:72:0,72,989	0/0:36,0:36:75:0,75,1001	0/0:13,0:13:30:0,30,410	0/0:44,0:44:93:0,93,1234	0/0:36,0:36:72:0,72,992	0/0:15,0:15:36:0,36,458	0/0:26,0:26:63:0,63,813	0/0:9,0:9:21:0,21,290	0/0:12,0:12:36:0,36,472	0/0:15,0:15:33:0,33,443	0/0:17,0:17:36:0,36,492	1/1:0,18:18:33:446,33,0	0/0:34,0:34:84:0,84,1116	0/0:14,0:14:36:0,36,470	0/0:33,0:33:75:0,75,976	0/0:39,0:39:87:0,87,1156	0/0:13,0:13:30:0,30,389	0/0:14,0:14:33:0,33,437
1	437	uce-790_placidochromis_ornatus_1	A	G	47503.8	PASS	.	GT:AD:DP:GQ:PL	0/0:119,0:119:99:0,268,3648	1/1:0,104:104:99:3011,217,0	0/0:79,0:79:99:0,160,2183	0/0:151,4:155:99:0,251,4386	0/0:156,0:157:99:0,334,4481	0/0:176,2:178:99:0,322,4861	0/0:74,0:74:99:0,160,2164	0/0:87,0:87:99:0,193,2650	1/1:1,140:141:99:3756,241,0	0/0:101,0:101:99:0,211,2911	0/1:55,50:105:99:1114,0,1276	0/1:65,86:151:99:2307,0,1519	1/1:0,141:141:99:4154,301,0	1/1:0,108:108:99:3185,232,0	0/0:194,2:196:99:0,383,5708	0/0:232,0:232:99:0,497,6777	1/1:0,116:116:99:3597,262,0	0/0:185,0:185:99:0,403,5466	0/0:232,0:232:99:0,500,6796	0/0:237,0:237:99:0,500,6744	0/0:163,2:165:99:0,271,4565	0/0:111,0:111:99:0,247,3377	0/0:250,0:250:99:0,563,7485	0/0:92,0:93:99:0,205,2806	0/0:86,0:86:99:0,190,2597	0/0:156,0:156:99:0,328,4446	0/0:77,0:77:99:0,163,2241	0/0:128,0:128:99:0,268,3704	1/1:2,193:195:99:5780,392,0	0/0:227,1:228:99:0,421,6259	0/0:248,2:250:99:0,473,6974	0/0:228,0:228:99:0,479,6541	0/0:222,2:224:99:0,431,6392	0/0:116,2:119:99:0,196,3250	0/0:238,12:250:99:0,158,6678	0/0:248,0:248:99:0,533,7273	0/0:142,0:142:99:0,277,3844	0/1:96,126:222:99:3249,0,2148	1/1:1,101:102:99:3126,229,0	1/1:0,128:128:99:3752,271,0	1/1:0,143:143:99:3951,283,0	1/1:0,124:126:99:3572,259,0	1/1:0,122:123:99:3195,229,0	0/0:131,2:133:99:0,256,3960	0/0:82,0:82:99:0,181,2472	0/0:214,0:214:99:0,451,6169	0/0:191,0:193:99:0,388,5338	0/0:81,0:81:99:0,166,2273	0/0:121,0:123:99:0,286,3840
1	25	uce-799_placidochromis_ornatus_1	G	C	59706.4	PASS	.	GT:AD:DP:GQ:PL	0/1:86,73:159:99:957,0,1584	0/0:52,1:53:63:0,63,829	0/1:40,10:50:75:75,0,715	0/1:112,49:161:99:743,0,1813	0/1:121,121:242:99:2148,0,2019	0/1:118,105:223:99:1818,0,1223	0/1:84,110:195:99:1580,0,1216	0/1:72,89:161:99:1307,0,888	0/1:55,91:146:99:1444,0,523	0/1:68,25:93:99:279,0,1111	0/1:54,56:112:99:916,0,721	0/1:92,124:218:99:2089,0,1213	0/1:48,84:133:99:1267,0,625	0/1:59,49:108:99:671,0,1027	0/1:132,111:243:99:2093,0,2325	0/1:136,99:237:99:1584,0,2218	0/1:94,140:237:99:1809,0,1256	0/1:110,122:232:99:1825,0,1748	0/1:123,105:228:99:1583,0,1995	0/1:123,91:216:99:1641,0,1891	0/1:118,97:215:99:1722,0,1294	0/1:53,54:108:99:860,0,939	0/1:135,63:198:99:817,0,1791	0/1:70,112:184:99:1469,0,901	0/1:78,62:141:99:925,0,1370	0/1:108,29:138:99:211,0,1653	0/1:49,51:100:99:637,0,753	0/1:89,47:137:99:501,0,1327	0/1:118,124:243:99:2070,0,1861	0/1:126,111:238:99:1969,0,2383	0/1:136,104:240:99:1799,0,2077	0/1:145,58:203:99:725,0,1724	0/1:106,18:125:99:162,0,1561	0/1:68,69:138:99:997,0,974	0/1:145,100:245:99:1987,0,2529	0/1:126,116:242:99:2238,0,1987	0/1:106,136:242:99:3074,0,1680	0/1:119,130:249:99:2532,0,1765	0/1:54,75:130:99:1100,0,595	0/1:59,34:93:99:561,0,847	0/0:60,0:60:84:0,84,1169	0/1:35,3:38:27:27,0,517	0/0:98,3:101:78:0,78,1488	0/1:114,26:140:99:230,0,2076	0/1:77,72:150:99:1033,0,1216	0/1:98,133:231:99:2332,0,1340	0/1:115,119:234:99:1893,0,1667	0/1:55,60:115:99:826,0,609	0/1:118,122:245:99:1348,0,2218
1	238	uce-940_placidochromis_ornatus_1	G	C	40701.7	PASS	.	GT:AD:DP:GQ:PL	1/1:0,35:35:90:1220,90,0	1/1:0,25:25:57:785,57,0	1/1:0,20:20:51:673,51,0	0/0:28,1:29:27:0,27,805	1/1:0,31:31:81:1071,81,0	1/1:0,34:34:90:1174,90,0	1/1:0,24:24:60:815,60,0	1/1:0,28:28:84:1087,84,0	1/1:0,20:20:51:667,51,0	1/1:0,33:33:90:1211,90,0	1/1:0,17:17:42:567,42,0	1/1:0,38:38:99:1309,99,0	1/1:0,24:24:69:921,69,0	1/1:0,17:17:45:597,45,0	1/1:0,46:46:99:1553,117,0	1/1:0,52:52:99:1789,135,0	1/1:0,23:23:66:864,66,0	1/1:0,40:40:99:1318,99,0	0/1:27,31:58:99:923,0,779	1/1:0,49:49:99:1619,123,0	0/0:35,0:35:87:0,87,1121	0/0:36,0:36:90:0,90,1202	0/1:19,19:38:99:529,0,536	0/0:18,0:18:51:0,51,656	1/1:0,20:20:57:757,57,0	1/1:0,29:29:72:961,72,0	1/1:0,23:23:60:806,60,0	0/1:14,13:27:99:377,0,435	0/1:17,15:32:99:459,0,536	0/1:17,19:36:99:543,0,498	0/1:20,18:38:99:479,0,530	1/1:0,31:31:75:1006,75,0	1/1:0,40:40:99:1358,102,0	0/1:11,11:22:99:332,0,248	0/1:22,29:51:99:759,0,664	1/1:0,28:28:75:991,75,0	1/1:0,30:30:72:973,72,0	1/1:0,21:21:54:724,54,0	1/1:0,19:19:57:760,57,0	1/1:0,24:24:63:838,63,0	1/1:0,30:30:75:1019,75,0	1/1:0,27:27:75:978,75,0	1/1:0,24:24:63:846,63,0	1/1:0,48:48:99:1451,108,0	0/1:12,12:24:99:311,0,413	1/1:0,31:31:78:993,78,0	1/1:0,32:32:78:1049,78,0	1/1:0,22:22:57:771,57,0	1/1:0,20:20:48:651,48,0
1	515	uce-229_placidochromis_ornatus_1	A	G	3256.62	PASS	.	GT:AD:DP:GQ:PL	0/0:36,0:36:99:0,105,1385	0/0:22,0:22:57:0,57,749	0/0:25,0:25:63:0,63,827	0/0:44,1:45:93:0,93,1609	0/0:57,0:58:99:0,160,2069	0/0:63,0:63:99:0,169,2164	0/0:30,0:30:87:0,87,1144	0/0:30,1:31:50:0,50,1101	0/0:25,0:25:63:0,63,798	0/0:28,0:28:78:0,78,1016	0/0:21,0:21:63:0,63,827	0/0:48,0:49:99:0,135,1756	0/0:42,0:42:99:0,120,1551	0/0:26,0:27:78:0,78,1019	0/0:81,0:81:99:0,229,2928	0/0:60,0:60:99:0,178,2274	0/0:31,0:31:90:0,90,1173	0/0:66,0:68:99:0,181,2313	0/0:58,0:58:99:0,166,2130	0/0:64,0:64:99:0,187,2385	0/0:46,0:46:99:0,129,1667	0/0:38,0:38:99:0,108,1446	0/0:65,0:65:99:0,175,2267	0/0:26,0:26:69:0,69,900	0/0:30,0:30:87:0,87,1145	0/0:32,0:32:81:0,81,1060	0/0:22,0:22:66:0,66,865	0/0:37,0:37:99:0,102,1344	0/0:49,0:49:99:0,141,1825	0/0:35,0:35:99:0,99,1281	0/0:28,0:28:78:0,78,1018	0/0:43,0:43:99:0,120,1552	0/0:57,0:58:99:0,163,2094	0/0:26,0:26:75:0,75,989	0/1:36,25:61:99:744,0,1106	0/1:40,54:94:99:1727,0,1103	0/1:14,17:32:99:526,0,412	0/1:20,11:31:99:336,0,676	0/0:21,0:22:60:0,60,780	0/0:22,0:22:66:0,66,872	0/0:27,0:27:75:0,75,1005	0/0:32,0:33:93:0,93,1205	0/0:26,0:26:66:0,66,870	0/0:38,0:38:99:0,108,1379	0/0:29,0:29:84:0,84,1096	0/0:65,0:65:99:0,178,2287	0/0:54,0:54:99:0,153,1970	0/0:20,0:20:54:0,54,712	0/0:38,0:39:99:0,111,1452
1	431	uce-1118_placidochromis_ornatus_1	T	C	44899.3	PASS	.	GT:AD:DP:GQ:PL	1/1:0,28:28:69:931,69,0	1/1:0,19:19:48:629,48,0	1/1:0,12:12:30:410,30,0	1/1:0,27:27:69:906,69,0	1/1:2,29:31:27:834,27,0	1/1:0,42:42:99:1367,105,0	0/1:2,16:18:0:508,0,0	0/1:5,6:11:99:170,0,170	1/1:0,22:22:63:813,63,0	1/1:0,15:15:36:456,36,0	1/1:0,20:20:51:657,51,0	1/1:2,24:26:21:699,21,0	1/1:0,24:24:69:917,69,0	1/1:0,14:14:39:512,39,0	1/1:0,51:52:99:1722,132,0	1/1:0,43:43:99:1478,114,0	1/1:0,29:29:66:906,66,0	1/1:0,48:49:99:1683,129,0	0/1:22,32:54:99:972,0,542	1/1:2,62:64:99:1834,103,0	1/1:0,57:57:99:1779,135,0	1/1:0,22:22:57:774,57,0	1/1:0,58:58:99:1884,144,0	1/1:0,17:17:48:629,48,0	0/1:11,10:21:99:286,0,167	1/1:0,26:26:66:858,66,0	1/1:0,8:8:21:285,21,0	1/1:0,23:23:63:837,63,0	1/1:0,46:46:99:1480,114,0	1/1:2,33:35:45:1037,45,0	1/1:0,51:51:99:1525,114,0	1/1:2,35:37:36:1002,36,0	1/1:0,48:48:99:1613,123,0	1/1:0,27:27:66:892,66,0	0/1:42,22:64:99:598,0,1133	0/1:20,18:38:99:489,0,593	1/1:0,23:23:60:796,60,0	1/1:2,44:46:75:1397,75,0	0/1:2,14:16:6:442,0,6	1/1:0,19:19:51:648,51,0	1/1:0,20:20:51:678,51,0	1/1:0,14:14:36:476,36,0	1/1:0,17:17:42:567,42,0	1/1:0,24:25:63:817,63,0	1/1:0,19:19:51:669,51,0	1/1:0,33:34:84:1084,84,0	1/1:0,46:46:99:1401,105,0	1/1:0,19:19:42:579,42,0	1/1:0,30:30:84:1063,84,0
1	320	uce-1336_placidochromis_ornatus_1	G	A	41531.6	PASS	.	GT:AD:DP:GQ:PL	0/0:126,2:128:99:0,194,3584	1/1:0,91:91:99:2586,196,0	0/1:34,55:89:99:1439,0,823	0/0:223,0:224:99:0,506,6751	0/0:231,0:232:99:0,515,6847	0/1:136,114:250:99:2943,0,3406	0/0:114,0:114:99:0,265,3587	0/1:76,43:119:99:1038,0,2088	0/0:140,0:140:99:0,277,3792	0/0:111,0:111:99:0,259,3493	0/0:75,0:75:99:0,181,2386	0/1:88,96:184:99:2399,0,2206	1/1:0,128:128:99:3734,283,0	1/1:0,106:106:99:3299,250,0	0/1:105,145:250:99:3787,0,2829	0/0:248,0:250:99:0,590,7815	1/1:0,125:125:99:3672,274,0	0/0:249,0:250:99:0,551,7388	0/0:249,0:249:99:0,572,7623	0/0:250,0:250:99:0,569,7545	0/0:225,1:226:99:0,487,6917	0/0:129,1:130:99:0,249,3833	0/0:247,1:249:99:0,548,7698	0/0:95,0:95:99:0,211,2866	0/0:84,0:84:99:0,196,2650	0/0:208,0:208:99:0,460,6159	0/0:85,0:86:99:0,187,2520	0/0:148,1:149:99:0,285,4356	0/0:250,0:250:99:0,560,7518	0/0:246,1:249:99:0,524,7083	0/0:250,0:250:99:0,557,7481	0/0:249,1:250:99:0,545,7376	0/0:250,0:250:99:0,542,7350	0/0:134,0:134:99:0,277,3832	0/0:249,0:250:99:0,554,7444	0/0:250,0:250:99:0,557,7478	0/0:192,3:195:99:0,289,5254	0/0:184,0:185:99:0,394,5346	1/1:0,96:96:99:2775,208,0	1/1:0,111:111:99:3299,253,0	1/1:0,118:118:99:3499,259,0	0/0:132,0:132:99:0,304,4102	1/1:0,124:124:99:3523,259,0	0/0:183,0:183:99:0,394,5307	0/0:96,0:96:99:0,208,2839	0/0:247,0:250:99:0,542,7247	0/1:136,113:250:99:2743,0,3705	0/1:39,39:78:99:1019,0,1099	0/0:145,1:146:99:0,304,4524
1	612	uce-68_placidochromis_ornatus_1	G	A	13975.2	PASS	.	GT:AD:DP:GQ:PL	0/0:29,0:29:78:0,78,996	0/0:18,0:18:45:0,45,580	1/1:1,20:21:20:687,20,0	1/1:0,25:26:57:747,57,0	0/1:25,19:44:99:522,0,643	0/0:42,0:42:99:0,105,1398	0/0:17,0:17:39:0,39,522	0/0:34,0:34:87:0,87,1128	0/1:8,6:14:99:160,0,231	0/0:22,0:22:54:0,54,701	1/1:0,18:18:51:673,51,0	0/1:14,16:30:99:463,0,416	0/0:17,0:17:39:0,39,510	0/0:21,0:21:63:0,63,808	0/1:20,24:44:99:743,0,551	1/1:0,50:50:99:1521,117,0	0/0:17,0:17:42:0,42,550	0/0:52,0:52:99:0,129,1710	0/0:65,0:65:99:0,175,2271	0/1:28,18:46:99:480,0,790	0/0:43,1:44:72:0,72,1336	0/0:23,0:23:60:0,60,784	1/1:2,70:72:99:2228,130,0	0/0:25,0:25:63:0,63,846	0/0:20,0:20:51:0,51,651	0/0:30,0:30:81:0,81,1063	0/1:12,11:23:99:302,0,355	0/0:31,0:31:84:0,84,1102	0/0:39,0:39:99:0,99,1314	0/1:25,32:57:99:894,0,655	0/0:52,0:52:99:0,129,1703	1/1:0,49:50:99:1508,114,0	0/1:21,29:50:99:860,0,543	0/1:15,8:23:99:228,0,421	0/0:90,0:90:99:0,217,2830	0/0:64,0:64:99:0,153,2012	0/0:38,0:38:96:0,96,1255	0/0:55,0:55:99:0,138,1807	0/0:15,0:15:39:0,39,517	0/0:21,0:21:48:0,48,618	0/0:20,0:20:51:0,51,682	0/0:23,0:23:60:0,60,797	0/0:19,0:19:45:0,45,607	0/0:41,1:42:63:0,63,1263	0/0:17,0:17:45:0,45,588	0/0:37,0:37:99:0,105,1360	1/1:0,51:52:99:1630,126,0	1/1:0,17:17:42:556,42,0	0/0:24,0:24:69:0,69,875
1	588	uce-813_placidochromis_ornatus_1	A	C	17735.8	PASS	.	GT:AD:DP:GQ:PL	0/0:14,0:14:36:0,36,437	1/1:0,6:6:15:200,15,0	1/1:0,8:8:24:312,24,0	1/1:0,20:20:54:701,54,0	0/1:9,10:19:99:286,0,292	0/1:12,13:25:99:419,0,313	1/1:0,10:10:30:400,30,0	1/1:0,14:14:42:556,42,0	1/1:0,10:10:27:346,27,0	1/1:0,6:6:18:240,18,0	0/1:6,8:14:99:269,0,185	1/1:0,4:4:12:137,12,0	1/1:0,5:5:15:196,15,0	1/1:0,9:9:27:348,27,0	1/1:0,26:26:78:1016,78,0	1/1:0,33:33:93:1206,93,0	1/1:0,10:10:30:400,30,0	1/1:0,29:29:81:1050,81,0	0/1:5,8:13:99:258,0,121	1/1:0,23:23:69:891,69,0	1/1:0,20:20:57:730,57,0	1/1:0,14:14:42:552,42,0	1/1:0,34:34:96:1221,96,0	0/1:2,5:7:59:179,0,59	1/1:0,13:13:39:520,39,0	1/1:0,21:21:63:802,63,0	1/1:0,7:7:21:280,21,0	1/1:0,13:13:39:516,39,0	0/0:20,0:20:57:0,57,741	0/0:15,0:15:39:0,39,517	0/0:14,0:14:36:0,36,444	0/0:13,0:13:36:0,36,472	0/0:17,0:17:48:0,48,612	0/0:13,0:13:36:0,36,465	0/0:17,0:17:51:0,51,651	0/0:14,0:14:39:0,39,510	0/0:14,0:14:42:0,42,539	0/1:4,7:11:99:166,0,130	1/1:0,12:12:36:467,36,0	1/1:0,10:10:27:365,27,0	1/1:0,5:5:15:188,15,0	1/1:0,7:7:18:241,18,0	1/1:0,2:2:6:80,6,0	1/1:0,11:11:33:426,33,0	1/1:0,10:10:24:321,24,0	1/1:0,18:18:51:650,51,0	1/1:0,17:17:51:652,51,0	1/1:0,10:10:30:396,30,0	0/0:8,0:8:24:0,24,303
1	350	uce-764_placidochromis_ornatus_1	G	A	8612.06	PASS	.	GT:AD:DP:GQ:PL	0/0:48,1:49:99:0,104,1820	0/0:26,0:26:75:0,75,981	0/0:36,0:36:99:0,99,1236	0/0:82,0:83:99:0,178,2358	0/0:88,0:89:99:0,202,2652	0/0:86,1:87:99:0,171,2672	0/0:28,0:28:81:0,81,1051	0/0:28,0:28:75:0,75,980	0/0:40,0:40:81:0,81,1066	0/0:33,0:33:90:0,90,1180	0/0:28,0:28:81:0,81,1038	0/0:69,0:69:99:0,144,1916	1/1:0,55:55:99:1715,129,0	1/1:0,50:50:99:1445,105,0	0/0:116,1:118:99:0,223,3348	0/0:133,2:135:99:0,247,3721	1/1:0,59:59:99:1589,117,0	0/0:96,0:96:99:0,232,3028	0/0:124,0:125:99:0,268,3533	0/0:124,0:125:99:0,271,3599	0/0:94,1:96:99:0,172,2636	0/0:61,0:61:99:0,175,2268	0/0:135,0:136:99:0,286,3792	1/1:0,49:49:99:1534,117,0	0/0:39,0:39:99:0,114,1484	0/0:85,0:85:99:0,181,2337	0/0:24,0:24:66:0,66,872	0/0:46,1:47:95:0,95,1676	0/0:89,0:90:99:0,196,2553	0/0:101,0:102:99:0,229,2996	0/0:140,0:140:99:0,301,4062	0/0:109,0:109:99:0,238,3153	0/0:117,0:117:99:0,250,3283	0/0:40,0:40:99:0,102,1346	0/0:159,1:160:99:0,301,4459	0/0:133,2:138:99:0,250,3859	0/0:105,2:107:99:0,183,2899	0/0:89,1:90:99:0,138,2284	1/1:0,41:41:78:1090,78,0	1/1:0,48:48:99:1411,105,0	0/0:35,0:35:90:0,90,1215	0/0:49,0:49:99:0,144,1913	0/0:42,0:42:99:0,117,1554	0/0:61,0:61:99:0,141,1875	0/0:33,0:33:93:0,93,1196	0/0:122,0:122:99:0,256,3362	0/0:110,0:111:99:0,238,3128	0/0:32,0:32:93:0,93,1224	0/0:41,0:41:99:0,114,1505
1	422	uce-846_placidochromis_ornatus_1	G	C	4631.62	PASS	.	GT:AD:DP:GQ:PL	0/0:11,0:11:30:0,30,396	0/0:7,0:7:21:0,21,276	1/1:0,3:3:9:116,9,0	0/0:9,0:9:27:0,27,347	1/1:0,5:5:15:197,15,0	0/1:7,6:13:99:157,0,236	0/1:1,3:4:28:104,0,28	0/1:1,11:12:6:335,0,6	1/1:0,5:5:12:151,12,0	1/1:0,13:13:36:472,36,0	1/1:0,5:5:12:165,12,0	0/1:4,7:11:99:206,0,124	0/0:4,0:4:9:0,9,125	0/0:11,0:11:30:0,30,401	0/0:10,0:10:30:0,30,387	0/0:19,1:20:57:0,57,723	0/0:7,0:7:21:0,21,276	0/0:10,0:10:27:0,27,346	0/1:6,5:11:99:163,0,200	0/0:7,0:7:21:0,21,269	0/0:11,0:11:33:0,33,426	0/0:9,0:9:27:0,27,352	0/0:11,0:11:27:0,27,353	0/1:1,6:7:10:211,0,10	0/0:4,0:4:12:0,12,148	1/1:0,6:6:18:233,18,0	0/0:3,0:3:9:0,9,120	0/1:1,6:7:19:215,0,19	0/1:6,8:14:99:238,0,154	1/1:0,11:11:33:419,33,0	1/1:0,12:12:30:399,30,0	1/1:0,2:2:6:79,6,0	0/1:4,2:6:57:57,0,133	1/1:0,6:6:18:240,18,0	0/1:6,3:9:91:91,0,206	0/1:4,4:8:99:99,0,125	./.:.:.:.:.	0/1:6,8:14:99:266,0,157	0/0:7,0:7:18:0,18,240	0/0:9,0:9:24:0,24,307	0/0:5,0:5:15:0,15,187	0/0:6,0:6:15:0,15,197	0/0:4,0:4:12:0,12,156	0/0:4,0:4:12:0,12,157	0/0:10,0:10:27:0,27,361	0/0:8,0:8:21:0,21,271	0/1:8,4:12:99:121,0,275	0/1:4,5:9:99:128,0,136	0/0:5,0:5:15:0,15,200
1	195	uce-292_placidochromis_ornatus_1	G	C	14722.8	PASS	.	GT:AD:DP:GQ:PL	0/0:36,0:36:78:0,78,1079	1/1:0,26:26:54:754,54,0	0/0:24,0:24:66:0,66,865	0/0:42,0:42:99:0,102,1349	0/0:49,0:49:99:0,105,1416	0/0:38,2:40:22:0,22,1039	0/0:39,0:39:93:0,93,1250	0/0:40,0:40:87:0,87,1187	0/0:36,0:36:78:0,78,1059	0/1:17,10:27:99:234,0,479	0/0:35,0:35:75:0,75,1026	0/0:40,1:41:57:0,57,1196	1/1:0,27:27:69:939,69,0	1/1:0,46:46:99:1483,108,0	0/1:22,25:47:99:673,0,528	0/0:62,0:62:99:0,157,2063	1/1:0,26:26:57:769,57,0	0/0:44,0:44:93:0,93,1244	0/1:28,36:64:99:969,0,741	0/0:65,0:67:99:0,163,2117	0/1:31,19:50:99:540,0,922	0/0:51,0:51:99:0,123,1659	0/0:78,0:78:99:0,196,2554	0/0:43,0:43:99:0,105,1415	0/1:26,10:36:99:273,0,709	0/0:41,0:41:93:0,93,1255	0/0:33,0:33:84:0,84,1140	0/0:44,0:44:99:0,102,1382	0/1:16,16:32:99:418,0,399	0/1:18,18:36:99:477,0,408	0/0:50,1:51:99:0,105,1426	0/0:49,0:49:99:0,111,1496	0/0:44,0:44:99:0,105,1389	0/1:11,14:25:99:382,0,296	0/1:39,31:70:99:890,0,938	0/0:47,4:51:0:0,0,1402	0/0:48,0:48:99:0,99,1367	0/1:25,15:40:99:422,0,635	1/1:0,20:21:48:659,48,0	1/1:0,40:40:96:1301,96,0	1/1:0,27:27:72:954,72,0	1/1:0,51:51:99:1641,123,0	1/1:0,33:34:87:1179,87,0	0/0:38,0:38:99:0,99,1307	0/0:20,0:21:48:0,48,642	0/0:64,0:64:99:0,153,2033	0/0:55,0:55:99:0,123,1631	0/0:27,0:27:69:0,69,902	0/0:44,0:44:99:0,108,1444
1	80	uce-865_placidochromis_ornatus_1	G	A	106.49	PASS	.	GT:AD:DP:GQ:PL	0/0:1,0:1:3:0,3,36	0/0:6,0:6:15:0,15,201	0/0:7,0:7:15:0,15,200	0/0:3,0:3:6:0,6,84	0/0:7,0:7:12:0,12,168	0/0:12,0:12:24:0,24,322	0/0:8,0:8:21:0,21,264	0/0:3,0:3:6:0,6,81	0/0:6,0:6:15:0,15,202	0/0:14,0:14:36:0,36,459	0/0:6,0:6:15:0,15,196	0/0:5,0:5:12:0,12,163	0/0:13,0:13:27:0,27,370	0/0:7,0:7:12:0,12,161	0/0:19,0:19:48:0,48,620	0/0:14,0:14:33:0,33,421	0/0:7,0:7:15:0,15,205	0/0:6,0:6:15:0,15,177	0/0:10,0:10:27:0,27,348	0/0:13,0:13:33:0,33,411	0/0:8,0:8:21:0,21,281	0/0:4,0:4:12:0,12,147	0/0:11,0:11:24:0,24,319	0/0:3,0:3:6:0,6,85	0/0:4,0:4:9:0,9,116	0/0:10,0:10:27:0,27,344	0/0:3,0:3:9:0,9,120	0/0:8,0:8:18:0,18,242	0/0:5,0:5:12:0,12,163	0/0:5,0:5:12:0,12,136	0/0:18,0:18:45:0,45,581	0/0:11,0:11:33:0,33,418	0/0:4,0:4:12:0,12,157	0/0:5,0:6:15:0,15,196	0/0:25,0:25:54:0,54,718	0/0:6,0:6:15:0,15,193	0/0:4,0:4:9:0,9,115	0/0:16,0:16:30:0,30,417	0/0:2,0:2:6:0,6,80	0/0:7,0:7:18:0,18,245	0/0:8,0:8:18:0,18,236	0/0:3,0:3:6:0,6,76	1/1:0,5:5:12:157,12,0	0/0:10,0:10:27:0,27,342	0/0:8,0:8:21:0,21,277	0/0:17,0:17:42:0,42,549	0/0:14,0:14:39:0,39,507	0/0:5,0:5:15:0,15,192	0/0:8,0:8:21:0,21,263
1	564	uce-575_placidochromis_ornatus_1	C	T	2975.6	PASS	.	GT:AD:DP:GQ:PL	0/0:46,0:46:99:0,114,1503	0/0:35,0:35:69:0,69,959	0/0:36,0:36:78:0,78,1040	0/0:42,0:42:99:0,117,1476	1/1:0,57:57:99:1830,138,0	0/0:63,0:63:99:0,147,1931	0/1:16,9:26:99:226,0,490	0/0:37,0:37:90:0,90,1209	0/0:23,0:23:51:0,51,675	0/0:21,0:21:63:0,63,815	0/0:15,0:15:39:0,39,513	0/0:37,0:37:90:0,90,1201	0/0:44,0:44:93:0,93,1263	0/0:44,0:45:99:0,102,1378	0/0:99,0:99:99:0,250,3191	0/0:69,0:69:99:0,166,2188	0/0:36,0:36:81:0,81,1094	0/0:63,0:63:99:0,147,1951	0/0:93,0:93:99:0,235,3029	0/0:83,0:83:99:0,223,2880	0/1:30,34:64:99:1002,0,837	0/0:45,0:45:99:0,117,1534	0/0:61,0:61:99:0,166,2140	0/0:33,0:33:90:0,90,1148	0/0:31,0:31:81:0,81,1087	0/0:51,0:52:99:0,135,1764	0/0:40,0:40:96:0,96,1276	0/0:36,0:36:90:0,90,1204	0/0:57,0:58:99:0,156,1997	0/0:46,0:46:99:0,114,1494	0/0:43,0:44:99:0,111,1457	0/0:74,0:74:99:0,193,2516	0/0:73,0:73:99:0,190,2480	0/0:25,0:25:63:0,63,825	0/0:48,1:49:90:0,90,1600	0/0:71,0:71:99:0,172,2250	0/0:42,0:42:99:0,108,1430	0/0:53,0:53:99:0,126,1665	0/0:36,0:36:90:0,90,1192	0/0:24,0:24:57:0,57,780	0/0:16,0:16:36:0,36,483	0/0:59,0:59:99:0,126,1673	0/0:24,0:24:66:0,66,870	0/0:44,0:45:99:0,102,1350	0/0:27,0:27:69:0,69,919	0/0:59,0:59:99:0,144,1930	0/0:52,0:52:99:0,132,1712	0/0:27,0:27:72:0,72,941	0/0:44,0:44:99:0,111,1488
1	254	uce-60_placidochromis_ornatus_1	G	A	27198	PASS	.	GT:AD:DP:GQ:PL	1/1:0,21:22:51:650,51,0	0/0:20,0:20:51:0,51,683	0/0:12,0:12:33:0,33,440	0/1:21,30:51:99:842,0,606	0/1:16,23:39:99:489,0,448	0/1:21,25:46:99:538,0,623	0/0:27,0:27:78:0,78,1029	0/0:31,0:31:84:0,84,1113	1/1:0,20:20:39:521,39,0	0/0:24,0:24:69:0,69,913	1/1:0,20:20:51:631,51,0	1/1:1,33:35:36:903,36,0	0/0:24,0:24:69:0,69,888	0/0:29,0:29:72:0,72,955	0/1:38,29:68:99:808,0,1058	0/1:28,35:66:99:854,0,747	0/0:30,0:30:69:0,69,937	1/1:1,68:71:99:1924,150,0	1/1:0,65:66:99:1787,141,0	0/0:71,0:71:99:0,178,2290	0/1:31,39:70:99:853,0,868	0/0:20,0:20:51:0,51,677	1/1:0,78:80:99:2091,165,0	0/0:22,0:22:54:0,54,727	0/0:24,0:24:60:0,60,811	0/1:20,25:45:99:548,0,475	1/1:0,10:10:24:312,24,0	1/1:0,19:20:45:567,45,0	0/0:48,1:49:99:0,114,1505	1/1:0,50:50:99:1398,108,0	1/1:0,36:36:81:1068,81,0	1/1:0,45:45:99:1255,102,0	0/1:4,40:45:27:1013,0,27	1/1:0,23:23:60:758,60,0	0/0:91,0:91:99:0,190,2557	1/1:0,71:71:99:2045,156,0	1/1:0,51:52:99:1415,108,0	0/1:18,26:44:99:539,0,473	0/0:22,0:23:54:0,54,728	0/0:19,0:19:51:0,51,682	0/0:26,0:26:69:0,69,914	0/0:24,0:24:66:0,66,865	0/0:14,0:14:30:0,30,419	0/0:57,0:57:99:0,126,1687	0/0:21,0:21:54:0,54,727	1/1:0,53:54:99:1444,114,0	1/1:2,51:55:61:1283,61,0	1/1:0,18:18:48:620,48,0	0/1:13,10:23:99:318,0,398
1	513	uce-69_placidochromis_ornatus_1	G	C	15680	PASS	.	GT:AD:DP:GQ:PL	0/0:82,1:83:99:0,150,2512	0/0:73,0:73:99:0,163,2210	0/1:17,30:47:99:773,0,372	0/0:142,0:143:99:0,298,4031	0/0:124,0:124:99:0,268,3625	0/0:144,2:146:99:0,259,4048	0/0:56,0:56:99:0,117,1621	0/0:77,0:77:99:0,175,2381	0/0:84,0:84:99:0,172,2329	0/0:67,2:69:99:0,109,2004	0/0:43,0:44:99:0,102,1383	0/0:89,0:89:99:0,202,2692	1/1:0,64:64:99:1797,132,0	1/1:0,47:47:99:1448,108,0	0/0:159,0:159:99:0,355,4763	0/0:165,0:165:99:0,361,4879	1/1:0,42:42:93:1264,93,0	0/0:159,0:160:99:0,352,4724	0/0:191,0:191:99:0,412,5565	0/0:203,0:203:99:0,442,5983	0/0:111,0:112:99:0,250,3335	0/0:71,0:71:99:0,169,2269	0/0:200,0:200:99:0,424,5760	0/1:21,19:40:99:506,0,620	0/0:48,0:48:99:0,105,1436	1/1:0,118:118:99:3334,247,0	1/1:0,48:49:96:1288,96,0	1/1:0,65:65:99:1935,144,0	0/0:132,0:132:99:0,292,3933	0/0:124,0:124:99:0,259,3526	0/0:192,0:192:99:0,364,5091	0/0:144,1:145:99:0,235,3710	0/0:193,0:193:99:0,385,5309	0/0:88,0:90:99:0,181,2514	0/0:196,0:196:99:0,382,5291	0/0:191,0:191:99:0,397,5433	0/0:130,0:130:99:0,244,3413	0/0:135,0:136:99:0,268,3680	1/1:0,52:52:99:1589,117,0	1/1:0,72:72:99:1956,141,0	0/0:48,0:48:99:0,102,1414	0/0:79,0:79:99:0,163,2267	0/0:81,0:82:99:0,178,2428	0/0:127,0:127:99:0,262,3583	0/0:52,0:52:99:0,129,1752	0/0:139,0:139:99:0,295,3976	0/0:141,0:141:99:0,289,3929	0/0:47,0:47:99:0,117,1594	0/0:68,0:68:99:0,150,2025
1	33	uce-50_placidochromis_ornatus_1	T	G	1988.31	PASS	.	GT:AD:DP:GQ:PL	0/0:93,1:95:99:0,177,2354	0/0:67,0:67:99:0,111,1489	0/0:51,0:51:81:0,81,1111	0/0:115,0:115:99:0,208,2731	0/0:125,0:125:99:0,196,2651	0/0:128,0:128:99:0,220,2969	0/0:47,1:48:54:0,54,1161	0/0:60,0:61:99:0,105,1447	0/0:54,0:54:87:0,87,1151	0/0:47,0:47:96:0,96,1262	0/0:26,0:26:39:0,39,530	0/0:73,0:73:99:0,111,1493	0/0:60,0:60:99:0,108,1412	0/0:54,0:54:96:0,96,1263	0/0:111,0:111:99:0,178,2376	0/0:184,0:184:99:0,310,4168	0/0:59,0:59:99:0,105,1397	0/0:122,0:123:99:0,187,2571	0/0:147,0:148:99:0,232,3126	0/0:125,1:126:99:0,211,2888	0/0:121,1:122:99:0,226,2968	0/0:65,1:66:99:0,135,1802	0/0:153,0:153:99:0,253,3408	0/0:82,0:82:99:0,144,1959	0/0:63,0:63:99:0,126,1636	0/0:98,1:99:99:0,166,2256	0/0:51,0:52:96:0,96,1318	0/0:96,0:97:99:0,184,2447	0/0:78,0:78:99:0,147,2007	0/0:147,0:147:99:0,241,3269	0/0:182,1:183:99:0,292,3960	0/0:198,0:198:99:0,346,4714	0/0:163,0:163:99:0,277,3762	0/0:70,0:70:99:0,117,1626	0/0:200,3:203:99:0,301,4063	0/0:126,1:127:99:0,226,2993	0/0:92,0:92:99:0,169,2248	0/0:124,0:124:99:0,199,2661	0/0:25,0:26:48:0,48,642	0/0:82,0:82:99:0,160,2136	0/0:68,0:68:99:0,126,1707	0/0:50,0:50:90:0,90,1205	1/1:20,74:94:1:2029,1,0	0/0:91,0:91:99:0,166,2204	0/0:46,0:47:96:0,96,1217	0/0:87,0:87:99:0,132,1741	0/0:133,0:133:99:0,229,3117	0/0:28,0:28:54:0,54,700	0/0:78,0:78:99:0,144,1894
1	408	uce-782_placidochromis_ornatus_1	T	C	24087.9	PASS	.	GT:AD:DP:GQ:PL	1/1:0,28:28:69:909,69,0	1/1:0,26:26:69:923,69,0	1/1:0,36:36:81:1102,81,0	0/0:46,0:46:99:0,123,1575	0/1:36,38:74:99:1002,0,892	1/1:1,78:79:99:2570,162,0	1/1:0,29:29:72:972,72,0	1/1:0,34:34:84:1129,84,0	0/1:13,19:32:99:487,0,328	0/1:14,16:30:99:427,0,395	0/0:20,0:20:60:0,60,792	0/1:20,21:41:99:658,0,562	1/1:0,48:48:99:1586,117,0	1/1:0,32:32:78:1022,78,0	0/0:86,0:86:99:0,205,2721	0/0:92,0:93:99:0,232,3080	1/1:0,44:44:90:1250,90,0	0/0:75,0:75:99:0,172,2288	0/0:79,0:79:99:0,187,2459	0/0:73,0:74:99:0,178,2366	0/0:55,0:55:99:0,132,1736	0/0:40,0:40:96:0,96,1285	0/0:105,0:105:99:0,256,3362	0/0:22,0:22:63:0,63,828	0/1:14,20:34:99:567,0,398	0/0:59,0:60:99:0,159,2070	0/1:19,13:32:99:401,0,562	0/0:31,0:31:84:0,84,1102	0/1:19,28:47:99:956,0,556	0/0:65,0:65:99:0,163,2146	0/0:55,1:56:99:0,105,1815	0/0:61,0:61:99:0,156,2027	0/0:49,0:49:99:0,123,1609	0/0:29,0:29:72:0,72,967	0/1:36,25:61:99:648,0,964	0/0:72,0:72:99:0,175,2313	0/0:63,1:64:99:0,108,1889	0/0:47,0:47:99:0,120,1581	0/0:30,1:31:33:0,33,861	0/1:12,17:29:99:502,0,337	1/1:0,36:36:90:1213,90,0	0/0:32,0:32:87:0,87,1138	1/1:0,28:28:66:900,66,0	1/1:0,41:41:99:1301,99,0	0/1:16,9:25:99:283,0,483	1/1:0,71:71:99:2198,166,0	0/1:25,34:59:99:1010,0,634	0/1:14,11:25:99:332,0,444	0/0:58,0:59:99:0,150,2014
1	273	uce-148_placidochromis_ornatus_1	T	G	24818	PASS	.	GT:AD:DP:GQ:PL	0/0:32,0:32:93:0,93,1207	0/0:29,0:29:78:0,78,1033	0/0:38,0:38:99:0,102,1355	0/1:30,30:60:99:856,0,895	0/1:46,30:77:99:857,0,1272	0/1:33,34:67:99:1047,0,938	0/0:32,0:32:93:0,93,1216	0/0:30,0:30:84:0,84,1113	1/1:0,31:31:78:995,78,0	0/0:34,0:34:96:0,96,1260	1/1:0,19:19:57:741,57,0	0/0:54,0:54:99:0,153,1972	0/0:44,0:44:99:0,123,1618	0/0:42,0:44:99:0,111,1491	1/1:0,112:112:99:3890,304,0	1/1:0,88:88:99:3106,241,0	0/0:40,0:40:99:0,108,1403	1/1:2,80:82:99:2639,169,0	0/1:43,33:76:99:965,0,1156	0/0:105,0:105:99:0,286,3680	0/1:30,26:56:99:660,0,980	0/1:22,20:42:99:591,0,715	0/1:68,51:120:99:1424,0,2069	0/1:20,18:38:99:503,0,606	0/0:23,0:23:66:0,66,843	0/1:26,28:54:99:815,0,771	0/0:26,0:26:78:0,78,1024	0/0:50,0:50:99:0,144,1891	0/1:31,27:58:99:796,0,926	0/0:81,1:82:99:0,187,2799	0/0:60,0:60:99:0,172,2190	0/0:85,0:85:99:0,232,2993	0/0:97,0:97:99:0,262,3345	0/0:20,0:21:57:0,57,753	0/1:46,29:75:99:883,0,1391	0/1:38,48:86:99:1465,0,1111	0/1:34,33:67:99:952,0,1015	0/1:37,29:66:99:836,0,1074	0/0:38,0:39:99:0,105,1376	0/0:43,0:44:99:0,120,1587	0/0:29,0:29:81:0,81,1056	0/0:61,0:61:99:0,166,2178	0/0:30,0:30:90:0,90,1175	0/1:27,34:61:99:1006,0,784	0/0:18,0:18:48:0,48,628	0/0:52,0:52:99:0,141,1817	0/0:70,0:70:99:0,172,2223	0/0:41,0:41:99:0,114,1488	0/0:48,0:48:99:0,129,1662
1	490	uce-308_placidochromis_ornatus_1	T	C	2558.67	PASS	.	GT:AD:DP:GQ:PL	1/1:0,12:12:24:325,24,0	0/0:12,0:12:24:0,24,304	0/0:21,0:21:48:0,48,604	0/0:30,0:30:72:0,72,909	0/0:28,0:28:51:0,51,640	0/0:39,0:39:75:0,75,938	0/1:6,5:11:99:162,0,166	0/0:21,0:21:45:0,45,581	0/0:12,0:12:27:0,27,339	0/0:12,0:12:27:0,27,366	0/0:11,0:11:24:0,24,299	0/1:15,6:21:99:182,0,349	0/0:20,0:20:51:0,51,640	0/0:19,0:19:33:0,33,415	0/0:32,0:32:51:0,51,643	0/0:30,0:30:60:0,60,778	0/0:18,0:19:33:0,33,394	0/0:22,0:22:60:0,60,763	0/0:33,0:33:75:0,75,949	0/1:16,22:38:99:677,0,325	0/0:36,0:36:84:0,84,1082	0/0:17,0:17:30:0,30,366	0/0:43,0:43:90:0,90,1166	0/0:15,0:15:24:0,24,279	0/0:7,0:7:12:0,12,148	0/0:12,0:13:24:0,24,295	0/0:16,0:16:27:0,27,332	0/0:15,0:15:36:0,36,447	1/1:0,18:18:48:612,48,0	0/0:25,0:25:57:0,57,722	0/1:12,15:27:99:447,0,259	0/0:25,0:27:54:0,54,720	0/0:32,0:32:75:0,75,948	0/0:10,0:10:21:0,21,272	0/0:41,0:41:96:0,96,1219	0/0:29,0:29:66:0,66,848	0/0:8,0:8:21:0,21,272	0/0:22,0:23:48:0,48,612	0/0:13,0:13:33:0,33,407	0/0:20,0:20:54:0,54,630	0/0:13,0:13:30:0,30,327	0/0:23,0:24:42:0,42,558	0/0:16,0:16:36:0,36,457	0/0:25,0:25:42:0,42,543	0/1:5,8:13:78:283,0,78	0/0:25,0:25:54:0,54,689	0/0:22,0:22:48:0,48,609	0/0:16,0:16:36:0,36,447	0/0:15,0:15:30:0,30,363
1	388	uce-331_placidochromis_ornatus_1	T	C	3999.79	PASS	.	GT:AD:DP:GQ:PL	0/0:24,0:25:66:0,66,863	0/0:16,0:16:39:0,39,530	0/1:13,8:21:99:262,0,352	0/1:28,6:34:99:154,0,718	0/0:20,0:20:54:0,54,695	0/0:28,0:28:69:0,69,890	0/0:15,0:15:39:0,39,513	0/0:20,0:20:51:0,51,665	0/0:11,0:11:30:0,30,370	1/1:2,18:20:3:565,3,0	0/1:7,6:13:99:165,0,235	0/0:25,0:25:66:0,66,869	0/0:10,0:10:27:0,27,365	0/0:27,0:27:69:0,69,927	0/0:40,0:40:99:0,108,1385	0/0:49,0:49:99:0,114,1510	0/0:18,0:18:54:0,54,687	0/0:32,0:32:87:0,87,1114	0/0:30,0:32:75:0,75,975	0/0:38,0:39:99:0,99,1278	0/0:28,0:29:72:0,72,931	0/0:21,0:21:60:0,60,780	0/1:13,39:52:99:1315,0,167	0/0:17,0:17:45:0,45,605	0/1:4,11:15:50:397,0,50	1/1:0,24:24:66:855,66,0	0/0:17,0:17:48:0,48,628	0/0:12,0:12:36:0,36,472	0/0:19,0:19:51:0,51,634	0/0:42,0:43:99:0,105,1381	0/0:30,0:30:84:0,84,1089	0/0:22,0:22:57:0,57,740	0/0:28,0:28:69:0,69,913	0/0:12,0:12:30:0,30,398	0/0:41,0:41:99:0,108,1382	0/0:28,0:28:75:0,75,972	0/0:17,0:17:42:0,42,560	0/0:23,0:23:51:0,51,668	0/0:11,0:11:33:0,33,428	0/0:20,0:21:57:0,57,738	0/0:18,0:18:42:0,42,563	0/0:18,0:18:45:0,45,598	0/0:19,0:19:51:0,51,682	0/1:2,12:14:6:413,0,6	0/0:19,0:19:54:0,54,699	0/0:30,0:30:75:0,75,975	0/0:27,0:27:72:0,72,932	0/0:10,0:10:27:0,27,356	0/0:18,0:18:51:0,51,669
1	30	uce-1009_placidochromis_ornatus_1	G	A	444.73	PASS	.	GT:AD:DP:GQ:PL	0/0:4,0:4:12:0,12,160	0/0:3,0:3:9:0,9,108	0/0:2,0:2:6:0,6,80	0/0:8,0:8:21:0,21,269	0/0:7,0:7:21:0,21,272	1/1:0,8:8:24:298,24,0	0/0:3,0:3:9:0,9,120	0/1:3,5:8:99:108,0,99	0/0:3,0:3:9:0,9,118	0/0:2,0:2:6:0,6,80	0/0:1,0:1:3:0,3,40	0/0:6,0:6:15:0,15,187	0/0:1,0:1:3:0,3,40	0/0:2,0:2:6:0,6,80	0/0:7,0:7:21:0,21,269	0/0:6,0:6:18:0,18,236	0/0:7,0:7:21:0,21,251	0/0:10,0:10:27:0,27,341	0/0:9,0:9:24:0,24,311	0/0:11,0:11:24:0,24,311	0/0:5,0:5:15:0,15,186	0/0:10,0:10:27:0,27,353	0/0:11,0:11:30:0,30,392	0/0:4,0:4:12:0,12,160	0/0:2,0:2:6:0,6,80	0/0:6,0:6:15:0,15,197	0/0:3,0:3:9:0,9,116	0/0:5,0:5:15:0,15,187	0/0:8,0:8:24:0,24,300	0/0:5,0:5:15:0,15,190	0/0:4,0:4:12:0,12,157	0/1:3,1:4:27:27,0,103	0/1:5,3:8:97:100,0,97	./.:.:.:.:.	0/0:7,0:7:18:0,18,235	0/0:6,0:6:18:0,18,230	0/0:3,0:3:9:0,9,118	0/0:5,0:5:15:0,15,197	0/0:9,0:9:24:0,24,316	0/0:3,0:3:9:0,9,120	0/0:4,0:4:12:0,12,156	0/0:1,0:1:3:0,3,40	0/0:4,0:4:9:0,9,116	0/0:7,0:7:18:0,18,238	0/0:4,0:4:12:0,12,160	0/0:6,0:6:12:0,12,160	0/0:3,0:3:9:0,9,118	0/0:2,0:2:3:0,3,40	0/0:4,0:4:12:0,12,143
1	427	uce-649_placidochromis_ornatus_1	T	C	1389.39	PASS	.	GT:AD:DP:GQ:PL	0/0:85,0:86:99:0,166,2260	1/1:1,49:50:74:1449,74,0	0/0:58,0:59:99:0,111,1527	0/0:107,0:107:99:0,214,2880	0/0:95,0:95:99:0,202,2693	0/0:101,0:101:99:0,220,2899	0/0:76,0:77:99:0,141,1945	0/0:66,0:66:99:0,135,1833	0/0:48,0:48:90:0,90,1217	0/0:62,0:62:99:0,138,1858	0/0:65,0:66:99:0,123,1683	0/0:79,0:79:99:0,163,2177	0/0:78,0:78:99:0,169,2248	0/0:67,0:67:99:0,150,1968	0/0:111,0:111:99:0,238,3139	0/0:139,0:139:99:0,307,4082	0/0:78,0:78:99:0,169,2270	0/0:110,0:110:99:0,214,2874	0/0:119,0:120:99:0,253,3391	0/0:152,0:152:99:0,322,4234	0/0:101,0:102:99:0,217,2909	0/0:74,0:75:99:0,156,2097	0/0:139,0:139:99:0,301,3991	0/0:61,0:61:99:0,144,1896	0/0:75,0:75:99:0,144,1979	0/0:66,0:66:99:0,163,2106	0/0:55,0:55:99:0,105,1467	0/0:65,0:65:99:0,135,1846	0/0:90,0:90:99:0,199,2628	0/0:97,0:97:99:0,190,2582	0/0:109,0:109:99:0,208,2829	0/0:101,0:101:99:0,214,2870	0/0:123,0:124:99:0,253,3445	0/0:83,0:84:99:0,166,2291	0/0:166,0:166:99:0,328,4507	0/0:105,0:105:99:0,217,2926	0/0:60,0:60:99:0,114,1549	0/0:110,0:111:99:0,220,3016	0/0:53,0:53:99:0,99,1363	0/0:71,0:71:99:0,144,1984	0/0:52,0:52:99:0,108,1465	0/0:73,0:74:99:0,147,1986	0/0:52,0:52:99:0,108,1465	0/0:74,0:74:99:0,178,2371	0/0:64,0:64:99:0,132,1758	0/0:99,0:99:99:0,208,2789	0/0:88,0:88:99:0,202,2676	0/0:57,0:57:99:0,126,1699	0/0:112,0:112:99:0,220,3032
1	145	uce-1071_placidochromis_ornatus_1	C	A	4876.35	PASS	.	GT:AD:DP:GQ:PL	0/0:12,0:12:33:0,33,432	0/0:13,0:13:36:0,36,485	0/0:21,0:21:63:0,63,807	0/0:31,0:31:84:0,84,1080	0/1:18,14:32:99:411,0,535	0/0:46,0:46:99:0,129,1660	0/0:15,0:15:45:0,45,583	0/0:14,0:14:42:0,42,552	0/0:7,0:7:18:0,18,241	0/0:20,0:20:57:0,57,757	0/0:19,1:20:57:0,57,752	0/1:9,9:18:99:221,0,289	0/0:26,0:26:78:0,78,976	0/0:26,0:26:72:0,72,966	0/0:50,0:50:99:0,147,1894	0/0:43,0:43:99:0,123,1586	0/0:16,0:16:45:0,45,593	0/0:43,0:43:99:0,129,1643	0/0:45,0:45:99:0,123,1601	0/0:44,0:44:99:0,129,1672	0/0:36,0:36:96:0,96,1230	0/0:27,0:27:72:0,72,937	0/1:22,21:43:99:559,0,586	0/1:6,5:11:99:121,0,173	1/1:0,22:22:60:741,60,0	0/0:22,0:22:66:0,66,852	0/1:12,7:19:99:137,0,429	0/0:23,0:23:69:0,69,874	0/0:34,0:34:99:0,99,1269	0/1:19,14:33:99:445,0,644	0/0:27,0:27:75:0,75,950	0/0:34,0:34:99:0,102,1310	0/0:29,0:29:81:0,81,1053	0/1:14,10:24:99:249,0,462	0/1:18,18:36:99:549,0,582	0/0:41,0:41:99:0,120,1546	0/0:18,0:18:51:0,51,656	0/0:20,0:20:60:0,60,770	0/0:24,0:24:63:0,63,802	0/0:19,0:19:57:0,57,748	0/0:15,0:15:45:0,45,584	0/0:16,0:16:48:0,48,632	0/0:10,0:10:30:0,30,396	0/0:18,0:19:54:0,54,692	1/1:2,23:25:24:798,24,0	0/1:15,14:29:99:410,0,499	0/0:32,0:32:90:0,90,1163	0/0:21,0:21:57:0,57,737	0/1:7,14:21:99:393,0,191
1	483	uce-334_placidochromis_ornatus_1	A	G	1313.58	PASS	.	GT:AD:DP:GQ:PL	0/0:29,0:29:75:0,75,1006	0/0:31,0:31:78:0,78,1030	0/0:27,0:27:69:0,69,918	0/0:63,0:63:99:0,132,1771	0/0:35,0:35:90:0,90,1131	0/0:52,0:52:99:0,123,1592	0/0:25,0:25:60:0,60,804	0/0:24,0:24:66:0,66,873	0/0:29,0:29:66:0,66,869	0/0:19,0:19:51:0,51,659	0/0:21,0:21:60:0,60,784	0/0:42,0:42:99:0,111,1435	0/0:47,0:48:99:0,126,1676	0/0:26,0:26:63:0,63,839	0/0:38,0:38:99:0,99,1292	0/0:85,0:85:99:0,196,2564	0/0:22,0:22:48:0,48,647	0/0:60,0:60:99:0,150,1942	0/0:61,0:61:99:0,135,1776	0/0:65,0:65:99:0,144,1892	0/0:57,0:57:99:0,138,1797	0/0:30,0:30:63:0,63,816	0/0:71,0:71:99:0,163,2190	0/0:30,0:31:75:0,75,963	0/0:26,0:26:57:0,57,772	0/0:39,0:39:99:0,99,1306	0/0:20,0:20:51:0,51,670	0/0:36,0:36:84:0,84,1125	0/0:46,0:47:99:0,108,1418	0/0:33,0:33:81:0,81,1075	0/0:53,0:53:99:0,114,1493	0/0:60,0:60:99:0,147,1938	0/0:40,0:40:93:0,93,1220	0/0:25,0:25:66:0,66,852	0/0:68,0:68:99:0,153,2043	0/0:62,0:62:99:0,150,1986	0/0:33,0:33:81:0,81,1088	0/0:37,0:37:96:0,96,1259	0/0:24,0:24:57:0,57,731	0/0:37,0:37:87:0,87,1181	0/0:47,1:48:62:0,62,1293	0/0:21,0:21:51:0,51,666	0/0:33,0:33:75:0,75,1026	1/1:0,25:25:54:716,54,0	1/1:0,21:21:51:686,51,0	0/0:65,0:65:99:0,153,2029	0/0:49,0:49:99:0,111,1440	0/0:31,0:31:75:0,75,1016	0/0:46,0:46:99:0,114,1484
1	390	uce-459_placidochromis_ornatus_1	A	G	3866.36	PASS	.	GT:AD:DP:GQ:PL	0/0:83,0:83:99:0,172,2378	0/0:63,0:64:99:0,129,1803	0/0:54,0:54:99:0,108,1501	0/0:117,0:117:99:0,241,3230	0/1:76,66:143:99:1422,0,1829	0/1:70,68:138:99:1533,0,1575	0/1:18,42:60:99:977,0,418	0/0:72,0:72:99:0,157,2137	0/0:63,0:63:99:0,120,1624	0/0:74,0:74:99:0,166,2232	0/0:59,0:59:99:0,111,1558	0/0:92,0:92:99:0,193,2628	0/0:67,0:67:99:0,132,1830	0/0:58,0:58:99:0,120,1651	0/0:162,0:162:99:0,331,4407	0/0:210,0:210:99:0,418,5687	0/0:88,0:88:99:0,178,2473	0/0:143,0:143:99:0,295,3977	0/0:167,0:168:99:0,355,4727	0/0:159,0:161:99:0,322,4304	0/0:134,0:134:99:0,289,3839	0/0:62,0:62:99:0,135,1826	0/0:186,0:186:99:0,367,4906	0/0:47,0:47:99:0,102,1405	0/0:51,0:51:99:0,117,1580	0/0:92,0:92:99:0,178,2392	0/0:45,0:45:99:0,99,1345	0/0:83,0:83:99:0,163,2260	0/0:128,0:128:99:0,256,3464	0/0:140,0:140:99:0,268,3670	0/0:188,0:188:99:0,382,5218	0/0:174,1:175:99:0,304,4665	0/0:141,0:141:99:0,289,3942	0/0:76,0:76:99:0,150,2087	0/0:231,0:233:99:0,448,6090	0/0:181,0:181:99:0,346,4749	0/0:120,0:120:99:0,235,3200	0/0:123,0:124:99:0,247,3330	0/0:56,0:56:99:0,108,1524	0/0:43,0:43:93:0,93,1263	0/0:69,0:69:99:0,126,1796	0/0:71,0:71:99:0,141,1956	0/0:58,0:58:99:0,114,1573	0/0:100,0:100:99:0,208,2816	0/0:55,0:55:99:0,114,1571	0/0:124,1:125:99:0,219,3370	0/0:127,0:127:99:0,262,3534	0/0:56,0:56:99:0,126,1715	0/0:92,0:92:99:0,199,2732
1	767	uce-564_placidochromis_ornatus_1	A	G	17454.3	PASS	.	GT:AD:DP:GQ:PL	0/0:32,1:33:56:0,56,1181	1/1:0,25:25:75:989,75,0	0/1:12,10:22:99:333,0,378	0/0:64,0:64:99:0,181,2300	0/0:74,0:74:99:0,199,2554	0/0:72,0:72:99:0,193,2492	0/0:19,0:19:57:0,57,744	1/1:0,25:25:72:921,72,0	0/0:29,0:29:84:0,84,1068	0/1:19,21:40:99:600,0,580	0/0:24,0:24:66:0,66,881	0/1:26,18:44:99:532,0,839	1/1:0,42:42:99:1540,117,0	1/1:0,28:28:81:1050,81,0	0/0:79,0:79:99:0,220,2800	0/0:87,0:87:99:0,244,3134	1/1:0,24:24:66:848,66,0	0/1:49,29:78:99:793,0,1499	0/0:69,1:70:99:0,168,2559	0/0:61,0:61:99:0,181,2288	0/0:73,0:73:99:0,199,2554	0/0:48,0:48:99:0,141,1857	1/1:4,67:71:99:2392,109,0	0/0:38,0:39:99:0,114,1481	0/0:23,0:23:63:0,63,829	0/0:61,0:61:99:0,175,2249	0/0:18,0:18:48:0,48,629	0/0:55,0:55:99:0,166,2153	0/0:56,0:56:99:0,163,2080	0/0:63,0:63:99:0,175,2240	0/0:57,0:57:99:0,153,1972	0/0:51,0:51:99:0,153,1951	0/0:67,0:67:99:0,184,2374	0/0:15,0:15:45:0,45,588	0/0:63,0:63:99:0,187,2403	0/0:75,1:76:99:0,184,2768	0/0:35,0:36:99:0,102,1314	0/0:46,0:46:99:0,135,1735	1/1:0,26:26:75:980,75,0	1/1:0,26:26:66:822,66,0	1/1:0,26:26:75:950,75,0	1/1:0,30:30:84:1070,84,0	1/1:0,27:27:81:1072,81,0	0/0:45,0:45:99:0,129,1665	0/0:28,0:28:84:0,84,1100	0/1:34,26:60:99:838,0,1107	0/1:32,42:74:99:1297,0,897	0/1:8,20:28:99:677,0,232	0/0:36,0:36:99:0,102,1321
1	333	uce-666_placidochromis_ornatus_1	C	T	4664.2	PASS	.	GT:AD:DP:GQ:PL	0/0:36,0:36:93:0,93,1215	0/0:35,0:35:93:0,93,1234	1/1:0,25:25:57:762,57,0	0/0:55,0:55:99:0,144,1880	0/0:57,0:57:99:0,147,1924	0/0:69,0:69:99:0,184,2379	0/0:34,0:34:90:0,90,1194	0/0:26,0:26:60:0,60,811	0/0:35,0:35:90:0,90,1175	0/0:42,0:42:99:0,105,1379	0/0:28,0:28:72:0,72,964	0/0:37,0:38:99:0,102,1315	0/0:30,0:31:69:0,69,933	0/0:33,0:33:75:0,75,1024	0/0:81,0:81:99:0,220,2832	0/0:80,0:80:99:0,214,2750	0/0:36,0:36:93:0,93,1256	0/0:65,0:65:99:0,166,2175	0/0:84,0:84:99:0,214,2804	0/0:79,0:79:99:0,211,2702	0/0:66,0:66:99:0,166,2160	0/0:36,0:37:90:0,90,1204	0/0:113,0:113:99:0,295,3851	0/0:24,0:24:66:0,66,865	0/0:28,0:28:66:0,66,882	0/0:51,1:52:96:0,96,1635	0/0:30,0:30:75:0,75,994	0/0:53,0:53:99:0,126,1720	0/0:47,0:47:99:0,114,1504	0/0:61,0:61:99:0,147,1957	0/0:57,0:57:99:0,144,1891	0/0:51,0:51:99:0,138,1788	0/0:67,0:67:99:0,181,2366	0/0:25,0:25:66:0,66,865	0/0:88,0:88:99:0,223,2915	0/0:77,0:77:99:0,193,2529	0/0:41,0:41:99:0,102,1362	0/0:58,0:58:99:0,144,1901	0/0:39,0:39:96:0,96,1287	0/0:25,0:25:75:0,75,992	0/0:34,0:34:87:0,87,1164	0/0:38,0:38:99:0,99,1302	0/0:17,0:17:42:0,42,574	1/1:0,46:46:99:1533,120,0	1/1:0,29:29:78:1034,78,0	0/0:65,0:65:99:0,166,2159	0/0:60,0:60:99:0,160,2086	0/0:29,0:29:84:0,84,1117	1/1:3,43:46:39:1470,39,0
1	145	uce-341_placidochromis_ornatus_1	C	T	1081.19	PASS	.	GT:AD:DP:GQ:PL	0/0:15,0:15:42:0,42,561	0/0:6,0:6:15:0,15,196	0/0:14,0:14:36:0,36,486	0/0:16,0:16:48:0,48,605	0/0:15,0:15:45:0,45,579	0/0:19,0:19:54:0,54,681	0/0:10,0:10:30:0,30,400	0/0:16,0:16:48:0,48,636	0/0:8,0:8:21:0,21,269	0/0:14,0:14:39:0,39,525	0/0:8,0:8:21:0,21,285	0/0:13,0:13:39:0,39,503	0/0:13,0:13:39:0,39,520	0/0:17,0:17:51:0,51,672	0/0:33,0:33:90:0,90,1176	0/0:27,0:27:72:0,72,949	0/0:18,0:18:42:0,42,570	0/0:24,0:24:69:0,69,880	0/0:27,0:27:81:0,81,1055	0/1:14,12:26:99:348,0,469	0/0:24,0:24:66:0,66,847	0/0:19,0:19:54:0,54,695	0/0:21,0:21:60:0,60,777	1/1:0,10:10:30:388,30,0	0/1:8,8:16:99:259,0,272	0/0:12,0:12:33:0,33,432	0/0:6,0:6:18:0,18,236	0/0:10,0:10:27:0,27,361	0/0:12,0:12:33:0,33,432	0/0:10,0:10:30:0,30,393	0/0:16,0:16:39:0,39,516	0/0:11,0:11:33:0,33,432	0/0:15,0:15:45:0,45,590	0/0:10,0:10:30:0,30,396	0/0:19,0:19:57:0,57,736	0/0:7,0:7:18:0,18,241	0/0:6,0:6:18:0,18,230	0/0:12,0:12:36:0,36,462	0/0:8,0:8:18:0,18,232	0/0:16,0:16:48:0,48,628	0/0:10,0:10:27:0,27,357	0/0:17,0:17:48:0,48,645	0/0:20,0:20:54:0,54,726	0/1:11,3:14:48:48,0,357	0/1:3,4:7:99:139,0,99	0/0:19,0:19:54:0,54,691	0/0:20,0:20:57:0,57,746	0/0:13,0:13:36:0,36,481	0/0:16,0:16:48:0,48,640
1	84	uce-1293_placidochromis_ornatus_1	G	A,T	1020.92	PASS	.	GT:AD:DP:GQ:PL	0/0:9,0,0:9:27:0,27,343,27,343,343	2/2:0,0,11:11:33:428,428,428,33,33,0	0/0:4,0,0:4:9:0,9,120,9,120,120	0/0:18,0,0:18:51:0,51,656,51,656,656	0/0:20,0,0:20:51:0,51,661,51,661,661	0/0:20,0,0:20:54:0,54,695,54,695,695	0/0:4,0,0:4:12:0,12,156,12,156,156	0/0:5,0,0:5:15:0,15,192,15,192,192	0/0:9,0,0:9:27:0,27,351,27,351,351	0/0:8,0,0:8:24:0,24,312,24,312,312	0/0:8,0,0:8:24:0,24,316,24,316,316	0/0:17,0,0:17:51:0,51,662,51,662,662	0/0:11,0,0:11:33:0,33,432,33,432,432	0/0:9,0,0:9:27:0,27,348,27,348,348	0/0:30,0,0:30:78:0,78,980,78,980,980	0/1:6,13,0:19:99:460,0,108,472,147,619	0/0:4,0,0:4:12:0,12,148,12,148,148	0/0:11,0,0:11:33:0,33,418,33,418,418	0/0:26,0,0:26:78:0,78,983,78,983,983	0/0:24,0,0:24:66:0,66,849,66,849,849	0/0:19,0,0:19:54:0,54,692,54,692,692	0/0:9,0,0:9:27:0,27,356,27,356,356	0/0:20,0,0:20:60:0,60,777,60,777,777	0/0:7,0,0:7:21:0,21,276,21,276,276	0/0:7,0,0:7:21:0,21,276,21,276,276	0/0:12,0,0:12:33:0,33,432,33,432,432	0/0:8,0,0:8:24:0,24,320,24,320,320	0/0:13,0,0:13:39:0,39,516,39,516,516	0/0:18,0,0:18:51:0,51,659,51,659,659	0/0:9,0,0:9:24:0,24,308,24,308,308	0/0:8,0,0:8:24:0,24,311,24,311,311	0/0:18,0,0:18:54:0,54,697,54,697,697	0/0:14,0,0:14:42:0,42,547,42,547,547	0/0:9,0,0:9:21:0,21,285,21,285,285	0/0:10,0,0:10:27:0,27,346,27,346,346	0/0:12,0,0:12:33:0,33,423,33,423,423	0/0:5,0,0:5:15:0,15,180,15,180,180	0/0:13,0,0:13:36:0,36,465,36,465,465	0/0:8,0,0:8:24:0,24,312,24,312,312	0/0:9,0,0:9:27:0,27,344,27,344,344	2/2:0,0,4:4:12:160,160,160,12,12,0	0/0:7,0,0:7:21:0,21,280,21,280,280	2/2:0,0,3:3:6:80,80,80,6,6,0	0/0:7,0,0:7:18:0,18,238,18,238,238	0/0:7,0,0:7:21:0,21,280,21,280,280	0/0:12,0,0:12:33:0,33,429,33,429,429	0/0:21,0,0:21:60:0,60,766,60,766,766	0/0:10,0,0:10:27:0,27,348,27,348,348	0/0:10,0,0:10:30:0,30,392,30,392,392
1	386	uce-1101_placidochromis_ornatus_1	T	C	6172.62	PASS	.	GT:AD:DP:GQ:PL	0/0:120,0:120:99:0,256,3491	0/0:67,0:67:99:0,157,2128	0/0:68,0:68:99:0,163,2218	0/0:119,0:119:99:0,259,3473	0/0:121,0:122:99:0,265,3544	0/0:144,0:144:99:0,319,4286	0/0:58,0:58:99:0,129,1763	0/0:83,0:83:99:0,199,2668	0/0:44,0:44:99:0,99,1310	0/0:69,0:69:99:0,163,2223	0/0:70,0:70:99:0,163,2212	0/0:95,0:95:99:0,223,2945	0/0:90,0:90:99:0,220,2977	0/0:66,0:66:99:0,156,2082	0/0:148,0:148:99:0,340,4555	0/0:170,0:170:99:0,376,5024	0/0:62,0:62:99:0,154,2072	0/0:144,0:144:99:0,331,4451	0/0:186,0:186:99:0,436,5806	0/0:195,0:195:99:0,442,5944	0/0:131,0:132:99:0,304,4031	0/0:91,0:91:99:0,196,2680	0/0:208,0:209:99:0,460,6146	0/0:54,0:54:99:0,132,1791	0/0:58,0:58:99:0,123,1692	0/0:92,0:93:99:0,217,2849	0/0:44,0:44:99:0,108,1461	0/0:82,0:82:99:0,193,2593	0/0:107,0:109:99:0,241,3196	0/1:39,59:98:99:1516,0,891	0/0:159,0:159:99:0,361,4847	0/1:62,63:126:99:1620,0,1540	0/1:67,73:141:99:1837,0,1781	0/1:23,45:68:99:1276,0,522	0/0:212,0:212:99:0,470,6314	0/0:142,0:142:99:0,316,4225	0/0:86,0:86:99:0,190,2546	0/0:116,0:116:99:0,256,3453	0/0:75,0:75:99:0,169,2260	0/0:60,0:60:99:0,150,2016	0/0:80,0:80:99:0,178,2431	0/0:80,0:80:99:0,178,2423	0/0:63,0:63:99:0,141,1908	0/0:109,0:109:99:0,241,3237	0/0:54,0:54:99:0,141,1860	0/0:164,0:164:99:0,367,4868	0/0:133,0:133:99:0,298,3983	0/0:74,0:74:99:0,178,2372	0/0:100,0:100:99:0,232,3135
1	132	uce-705_placidochromis_ornatus_1	A	G	15036.7	PASS	.	GT:AD:DP:GQ:PL	1/1:0,4:4:12:148,12,0	1/1:0,4:4:12:156,12,0	1/1:0,2:2:6:80,6,0	1/1:0,12:12:30:380,30,0	1/1:0,9:9:27:347,27,0	1/1:0,23:23:63:791,63,0	1/1:0,8:8:24:320,24,0	1/1:0,8:8:24:312,24,0	1/1:0,3:3:9:118,9,0	1/1:0,3:3:9:120,9,0	1/1:0,2:2:6:76,6,0	1/1:0,9:9:27:354,27,0	1/1:0,6:6:18:236,18,0	1/1:0,6:6:18:240,18,0	1/1:0,20:20:57:734,57,0	1/1:0,22:22:60:777,60,0	1/1:0,7:7:21:276,21,0	1/1:0,17:17:51:659,51,0	1/1:0,10:10:30:387,30,0	1/1:0,12:12:33:422,33,0	1/1:0,10:10:30:384,30,0	1/1:0,6:6:15:200,15,0	1/1:0,19:19:54:690,54,0	1/1:0,11:11:30:396,30,0	1/1:0,7:7:21:272,21,0	1/1:0,5:5:15:197,15,0	1/1:0,7:7:21:280,21,0	1/1:0,11:11:33:432,33,0	1/1:0,12:12:33:432,33,0	1/1:0,2:2:6:79,6,0	1/1:0,8:8:24:298,24,0	1/1:0,8:8:24:315,24,0	1/1:0,12:12:36:458,36,0	1/1:0,4:4:12:152,12,0	0/1:5,3:8:94:94,0,133	1/1:0,4:4:12:154,12,0	1/1:0,2:2:6:79,6,0	1/1:0,7:7:21:275,21,0	1/1:0,7:7:21:276,21,0	1/1:0,6:6:18:236,18,0	1/1:0,3:3:9:120,9,0	1/1:0,10:10:27:345,27,0	1/1:0,1:1:3:40,3,0	1/1:0,5:5:15:190,15,0	1/1:0,3:3:9:120,9,0	1/1:0,12:12:33:421,33,0	1/1:0,12:12:33:428,33,0	1/1:0,13:13:39:504,39,0	1/1:0,7:7:21:276,21,0
1	554	uce-142_placidochromis_ornatus_1	G	A	1316.25	PASS	.	GT:AD:DP:GQ:PL	0/0:44,0:44:99:0,108,1462	0/0:34,0:34:81:0,81,1080	0/0:39,0:39:93:0,93,1257	0/0:99,0:100:99:0,232,3028	0/0:104,0:104:99:0,211,2872	0/0:124,1:125:99:0,226,3495	0/0:35,0:35:72:0,72,995	0/0:47,0:47:99:0,111,1487	0/0:71,0:72:99:0,141,1945	0/0:27,0:27:63:0,63,847	0/0:41,0:41:84:0,84,1178	0/0:77,0:77:99:0,172,2294	0/0:46,0:46:99:0,99,1355	0/0:64,0:64:99:0,132,1817	0/0:127,0:127:99:0,286,3843	0/1:64,56:120:99:1356,0,1648	0/0:46,0:46:99:0,102,1384	0/0:108,0:109:99:0,241,3219	0/0:131,0:131:99:0,274,3703	0/0:138,0:138:99:0,313,4189	0/0:110,0:110:99:0,253,3357	0/0:36,0:36:78:0,78,1058	0/0:190,2:192:99:0,364,5333	0/0:46,0:46:99:0,102,1406	0/0:38,0:38:87:0,87,1165	0/0:87,0:87:99:0,178,2397	0/0:26,0:26:60:0,60,786	0/0:65,0:65:99:0,150,1974	0/0:87,0:87:99:0,193,2592	0/0:149,0:149:99:0,328,4397	0/0:161,2:163:99:0,298,4558	0/0:148,0:148:99:0,325,4400	0/0:161,0:162:99:0,337,4545	0/0:52,1:53:71:0,71,1468	0/0:195,0:195:99:0,424,5712	0/0:159,0:159:99:0,340,4601	0/0:151,0:152:99:0,316,4258	0/0:123,0:123:99:0,262,3514	0/0:39,0:39:81:0,81,1122	0/0:36,0:36:84:0,84,1119	0/0:60,1:61:99:0,105,1829	0/0:60,0:60:99:0,138,1850	0/0:71,0:71:99:0,150,2075	0/0:115,2:117:99:0,176,3168	0/0:37,0:37:99:0,99,1295	0/0:110,1:112:99:0,215,3221	0/0:102,0:102:99:0,238,3171	0/0:30,0:30:60:0,60,808	0/0:59,1:60:92:0,92,1638
1	331	uce-153_placidochromis_ornatus_1	G	T	14763.7	PASS	.	GT:AD:DP:GQ:PL	0/0:89,2:92:99:0,160,2701	0/0:81,0:81:99:0,187,2547	0/0:73,0:75:99:0,166,2260	0/0:178,0:178:99:0,406,5417	0/0:149,0:149:99:0,334,4467	0/0:209,2:212:99:0,397,6216	0/0:66,0:66:99:0,169,2250	0/0:80,1:81:99:0,159,2590	0/0:125,0:125:99:0,277,3674	0/0:104,0:104:99:0,238,3246	0/0:56,0:56:99:0,132,1801	0/0:153,0:154:99:0,352,4650	1/1:0,78:79:99:2426,181,0	1/1:0,97:98:99:3047,229,0	0/0:248,0:250:99:0,587,7780	0/0:249,0:249:99:0,596,7901	1/1:0,121:121:99:3547,262,0	0/0:234,3:238:99:0,494,7061	0/0:250,0:250:99:0,599,7977	0/0:250,0:250:99:0,617,8106	0/0:232,2:235:99:0,459,6834	0/0:102,0:102:99:0,253,3413	0/0:250,0:250:99:0,578,7635	0/0:79,0:79:99:0,199,2674	0/0:86,0:86:99:0,220,2922	0/0:196,2:198:99:0,401,5854	0/0:81,0:81:99:0,205,2736	0/0:105,2:107:99:0,213,3332	0/0:185,1:186:99:0,402,5581	0/0:187,0:187:99:0,403,5454	0/0:177,2:179:99:0,340,5082	0/0:192,1:193:99:0,427,5728	0/0:220,0:222:99:0,488,6542	0/0:105,0:105:99:0,220,3038	0/0:247,1:249:99:0,563,7563	0/0:202,0:204:99:0,418,5633	0/0:173,0:176:99:0,349,4723	0/0:193,0:193:99:0,415,5614	1/1:0,99:99:99:3011,220,0	1/1:0,95:95:99:2887,211,0	0/0:80,0:80:99:0,187,2516	0/0:103,0:103:99:0,241,3229	0/0:97,0:97:99:0,208,2882	0/0:169,1:170:99:0,370,4879	0/0:86,0:86:99:0,214,2883	0/0:249,0:249:99:0,578,7608	0/0:226,0:226:99:0,482,6474	0/0:89,0:89:99:0,220,2916	0/0:126,0:126:99:0,295,4001
1	641	uce-493_placidochromis_ornatus_1	A	C	44534.4	PASS	.	GT:AD:DP:GQ:PL	1/1:0,16:16:42:544,42,0	1/1:0,9:9:21:242,21,0	1/1:0,22:22:63:828,63,0	1/1:0,38:38:99:1373,108,0	0/1:23,15:38:99:372,0,701	1/1:0,45:45:99:1624,126,0	1/1:0,14:14:39:490,39,0	1/1:0,19:19:51:630,51,0	1/1:0,22:22:60:774,60,0	1/1:0,14:14:39:505,39,0	1/1:0,12:12:30:388,30,0	1/1:1,24:25:69:904,69,0	1/1:0,21:21:57:731,57,0	1/1:0,28:28:72:910,72,0	1/1:1,44:45:99:1680,129,0	1/1:0,51:51:99:1968,153,0	1/1:0,38:38:99:1351,105,0	1/1:0,40:40:99:1475,114,0	1/1:0,45:45:99:1713,132,0	1/1:0,67:67:99:2370,187,0	1/1:1,33:34:87:1090,87,0	1/1:0,20:20:57:722,57,0	1/1:0,42:42:99:1565,123,0	1/1:0,21:21:63:825,63,0	1/1:0,20:20:48:623,48,0	1/1:0,27:27:81:1046,81,0	1/1:0,20:20:57:756,57,0	1/1:0,15:15:45:558,45,0	1/1:0,32:32:93:1198,93,0	1/1:0,27:27:75:967,75,0	1/1:0,23:23:63:819,63,0	1/1:0,37:37:99:1353,105,0	1/1:0,41:41:99:1589,123,0	1/1:0,12:12:36:451,36,0	0/1:14,12:26:99:340,0,472	0/1:21,19:40:99:540,0,665	1/1:0,22:22:54:704,54,0	1/1:0,29:29:78:1013,78,0	1/1:0,21:21:57:734,57,0	1/1:0,15:15:42:535,42,0	1/1:0,14:14:36:451,36,0	1/1:0,27:27:69:864,69,0	1/1:0,8:8:18:232,18,0	1/1:0,13:13:36:444,36,0	1/1:0,23:23:66:842,66,0	1/1:0,33:33:93:1216,93,0	1/1:0,38:38:99:1363,105,0	1/1:0,13:13:33:397,33,0	1/1:0,15:15:39:491,39,0
1	392	uce-303_placidochromis_ornatus_1	A	G	148822	PASS	.	GT:AD:DP:GQ:PL	1/1:0,115:115:99:3337,247,0	1/1:0,103:103:99:2534,181,0	1/1:0,97:98:99:2581,184,0	1/1:0,126:126:99:3380,247,0	1/1:0,132:132:99:3599,265,0	1/1:0,121:121:99:3469,256,0	1/1:0,72:72:99:1908,135,0	1/1:0,71:71:99:2094,153,0	1/1:0,94:94:99:2459,178,0	1/1:0,91:91:99:2641,193,0	1/1:2,64:66:91:1767,91,0	1/1:0,80:80:99:2354,172,0	1/1:0,80:81:99:2352,175,0	1/1:0,91:93:99:2657,193,0	1/1:0,179:179:99:5079,373,0	1/1:0,207:207:99:6023,445,0	1/1:0,76:76:99:2186,160,0	1/1:1,152:153:99:4336,319,0	1/1:0,157:157:99:4616,343,0	1/1:0,217:217:99:5857,427,0	1/1:1,138:141:99:4011,269,0	1/1:0,119:119:99:3385,247,0	1/1:0,209:209:99:5617,409,0	1/1:0,75:75:99:2209,163,0	1/1:0,90:90:99:2607,193,0	1/1:0,110:110:99:3324,247,0	1/1:0,83:83:99:2295,166,0	1/1:1,90:91:99:2473,144,0	1/1:1,146:147:99:4246,283,0	1/1:0,150:151:99:4198,307,0	1/1:0,210:210:99:5673,412,0	1/1:0,164:164:99:4381,319,0	1/1:0,137:137:99:4075,304,0	1/1:1,93:96:99:2572,153,0	0/0:210,10:220:99:0,173,5345	0/1:92,112:204:99:2679,0,2106	0/0:103,0:103:99:0,202,2745	0/1:87,77:164:99:1730,0,1975	1/1:0,67:69:99:1959,144,0	1/1:0,84:84:99:2358,175,0	1/1:1,71:72:99:2053,116,0	1/1:0,119:119:99:3206,235,0	1/1:0,101:101:99:2654,190,0	1/1:0,123:123:99:3589,268,0	1/1:0,75:76:99:2133,154,0	1/1:0,169:169:99:4599,340,0	0/1:70,59:129:99:1451,0,1553	0/1:30,38:68:99:990,0,724	1/1:1,114:115:99:3249,241,0
1	284	uce-1188_placidochromis_ornatus_1	A	G	497.67	PASS	.	GT:AD:DP:GQ:PL	0/0:16,0:16:36:0,36,476	0/0:13,0:13:24:0,24,340	0/0:7,0:7:15:0,15,201	0/0:10,0:10:15:0,15,200	0/0:8,0:8:18:0,18,241	0/0:9,0:9:21:0,21,274	0/0:10,0:10:24:0,24,326	0/0:6,0:6:12:0,12,151	0/0:7,0:8:15:0,15,204	0/0:7,0:7:18:0,18,219	0/0:3,0:3:6:0,6,80	0/0:4,0:4:6:0,6,84	0/0:12,0:12:27:0,27,356	0/0:23,0:24:48:0,48,638	0/0:14,0:14:33:0,33,449	0/0:22,0:22:45:0,45,625	0/0:10,0:10:18:0,18,246	0/0:22,0:22:51:0,51,692	0/0:12,0:12:27:0,27,370	0/0:17,0:17:33:0,33,453	0/0:6,0:6:15:0,15,199	0/0:7,0:7:15:0,15,201	0/0:25,0:25:57:0,57,761	0/0:9,0:9:18:0,18,254	0/0:7,0:7:18:0,18,236	0/0:10,0:10:21:0,21,280	0/0:9,0:9:18:0,18,236	0/0:11,0:12:27:0,27,359	0/0:11,0:11:30:0,30,395	0/0:9,0:9:18:0,18,252	0/0:11,0:11:21:0,21,283	0/0:14,0:14:27:0,27,362	0/0:15,0:15:27:0,27,381	0/0:16,0:16:30:0,30,410	0/0:13,0:13:30:0,30,403	0/0:16,0:16:27:0,27,376	0/0:10,0:10:21:0,21,292	0/0:15,0:15:33:0,33,446	1/1:0,17:17:42:557,42,0	0/0:12,0:12:30:0,30,406	0/0:16,0:16:36:0,36,478	0/0:20,0:20:42:0,42,558	0/0:15,0:15:27:0,27,379	0/0:13,0:13:21:0,21,308	0/0:6,0:6:18:0,18,236	0/0:16,0:16:27:0,27,372	0/0:11,0:11:21:0,21,286	0/0:13,0:13:30:0,30,406	0/0:14,0:14:27:0,27,371
1	127	uce-613_placidochromis_ornatus_1	T	C	5848.63	PASS	.	GT:AD:DP:GQ:PL	0/0:16,0:16:48:0,48,628	0/0:12,0:12:36:0,36,441	0/0:10,0:10:27:0,27,360	1/1:0,23:23:63:794,63,0	1/1:0,19:19:45:594,45,0	0/0:43,0:43:99:0,120,1509	0/0:13,0:13:39:0,39,496	1/1:0,17:17:51:676,51,0	1/1:0,8:8:24:300,24,0	0/0:20,0:20:54:0,54,709	1/1:0,7:7:21:280,21,0	0/0:23,0:23:63:0,63,818	0/0:12,0:12:33:0,33,433	0/0:10,0:10:30:0,30,392	0/0:26,0:26:72:0,72,913	0/0:41,0:41:99:0,114,1463	0/0:16,0:16:42:0,42,552	0/0:34,0:34:99:0,99,1276	0/0:29,0:29:81:0,81,1025	0/0:32,0:32:93:0,93,1205	0/0:26,0:26:75:0,75,967	0/0:9,0:9:27:0,27,348	0/0:33,0:33:87:0,87,1129	0/1:11,4:15:99:111,0,383	0/0:7,0:7:21:0,21,276	0/0:28,0:28:75:0,75,964	0/1:2,6:8:55:184,0,55	0/0:12,0:12:33:0,33,432	1/1:0,13:13:36:469,36,0	0/1:8,11:19:99:283,0,257	1/1:0,24:24:72:907,72,0	0/1:11,12:23:99:324,0,363	0/1:14,6:20:99:182,0,383	1/1:0,13:13:36:467,36,0	0/1:14,15:29:99:496,0,388	0/0:34,0:34:96:0,96,1257	0/0:10,0:10:30:0,30,365	0/0:24,0:24:57:0,57,737	0/0:17,0:17:51:0,51,663	0/0:8,0:9:24:0,24,316	0/0:9,0:9:24:0,24,316	0/0:14,0:14:33:0,33,445	0/0:13,0:13:36:0,36,473	0/0:15,0:15:39:0,39,497	0/0:10,0:10:30:0,30,400	0/0:16,0:16:48:0,48,612	0/0:24,0:24:69:0,69,882	0/0:23,0:23:63:0,63,825	0/1:12,1:13:1:1,0,429
1	893	uce-712_placidochromis_ornatus_1	G	A	3018.24	PASS	.	GT:AD:DP:GQ:PL	0/0:22,0:22:54:0,54,705	0/0:20,0:20:57:0,57,734	0/0:22,0:22:66:0,66,863	0/0:24,0:24:66:0,66,862	0/0:29,0:29:84:0,84,1073	0/0:29,0:29:78:0,78,994	0/0:18,0:18:48:0,48,621	0/0:25,0:25:72:0,72,935	0/0:9,0:9:24:0,24,308	0/0:23,0:23:57:0,57,727	0/0:11,0:11:33:0,33,411	0/0:25,0:25:66:0,66,839	0/0:22,0:22:63:0,63,841	0/0:23,0:23:66:0,66,848	0/0:31,0:31:87:0,87,1115	0/0:42,0:42:99:0,117,1512	0/0:23,0:23:63:0,63,816	0/0:34,0:34:93:0,93,1206	0/0:31,0:32:78:0,78,1001	0/0:36,0:36:99:0,102,1278	0/0:30,0:30:78:0,78,1024	0/0:22,0:22:60:0,60,783	0/1:19,14:33:99:438,0,644	0/0:17,0:17:45:0,45,590	0/0:22,0:22:54:0,54,691	0/0:25,0:25:60:0,60,755	0/0:13,0:13:39:0,39,498	0/0:22,0:22:66:0,66,868	0/0:29,0:29:81:0,81,1029	1/1:0,24:24:69:898,69,0	0/1:8,5:13:99:157,0,269	1/1:0,25:25:72:918,72,0	0/0:14,0:14:36:0,36,452	0/1:8,13:21:99:407,0,244	0/1:15,11:26:99:323,0,391	0/0:16,0:16:48:0,48,619	0/0:10,0:10:30:0,30,393	0/0:18,0:18:54:0,54,697	0/0:19,0:19:57:0,57,744	0/0:27,0:27:75:0,75,958	0/0:9,0:9:24:0,24,320	0/0:20,0:20:57:0,57,752	0/0:10,0:10:30:0,30,387	0/0:20,0:20:54:0,54,707	0/0:22,0:22:66:0,66,833	0/0:34,0:34:99:0,99,1260	0/0:21,0:21:63:0,63,822	0/0:24,0:25:69:0,69,899	0/0:30,0:30:90:0,90,1162
1	591	uce-464_placidochromis_ornatus_1	A	T	834.43	PASS	.	GT:AD:DP:GQ:PL	0/0:17,0:17:51:0,51,676	0/0:10,0:10:30:0,30,400	0/0:19,0:19:48:0,48,641	0/1:23,13:36:99:342,0,619	0/0:37,0:37:99:0,105,1349	0/0:32,0:32:84:0,84,1090	0/0:11,0:11:33:0,33,427	0/0:18,0:18:51:0,51,685	0/0:16,1:17:45:0,45,576	0/0:12,1:13:27:0,27,365	0/0:18,0:18:54:0,54,720	0/0:26,0:26:75:0,75,966	0/0:18,0:18:51:0,51,665	0/0:9,0:9:24:0,24,312	0/0:38,0:38:99:0,108,1388	0/0:52,0:52:99:0,150,1932	0/0:13,0:13:36:0,36,468	0/1:18,17:35:99:546,0,599	0/0:35,0:35:99:0,105,1344	0/0:28,0:28:78:0,78,996	0/0:21,0:21:57:0,57,737	0/0:21,0:21:63:0,63,811	0/0:35,0:35:99:0,99,1289	0/0:4,0:4:12:0,12,156	0/0:16,0:16:42:0,42,548	0/0:29,1:30:87:0,87,1114	0/0:13,0:13:36:0,36,481	0/0:12,0:12:36:0,36,476	0/0:18,0:18:51:0,51,668	0/0:20,0:20:57:0,57,737	0/0:19,0:19:54:0,54,692	0/0:20,0:20:57:0,57,744	0/0:23,0:23:66:0,66,846	0/0:14,0:14:42:0,42,548	0/0:23,0:23:63:0,63,825	0/0:20,0:20:57:0,57,730	0/0:10,0:10:24:0,24,310	0/0:13,0:13:39:0,39,508	0/0:17,0:17:51:0,51,672	0/0:14,0:14:39:0,39,503	0/0:9,1:10:24:0,24,316	0/0:18,0:18:51:0,51,664	0/0:10,0:10:30:0,30,396	0/0:21,0:21:54:0,54,705	0/0:7,0:7:21:0,21,272	0/0:28,0:28:81:0,81,1034	0/0:27,0:27:78:0,78,1003	0/0:9,0:9:27:0,27,356	0/0:15,0:15:45:0,45,592
1	551	uce-1137_placidochromis_ornatus_1	A	G	9884.2	PASS	.	GT:AD:DP:GQ:PL	1/1:0,3:3:9:116,9,0	1/1:0,2:4:6:80,6,0	1/1:0,6:6:15:192,15,0	1/1:0,5:5:15:193,15,0	1/1:0,8:8:24:304,24,0	1/1:0,7:7:21:266,21,0	1/1:0,5:5:15:196,15,0	1/1:0,2:2:3:36,3,0	1/1:0,1:1:3:26,3,0	1/1:0,4:4:12:148,12,0	1/1:0,5:5:12:144,12,0	1/1:0,12:12:33:426,33,0	1/1:0,7:7:18:228,18,0	1/1:0,3:3:9:103,9,0	1/1:0,9:9:27:347,27,0	1/1:0,7:7:21:275,21,0	1/1:0,7:7:21:263,21,0	1/1:0,4:4:12:157,12,0	1/1:0,12:12:30:393,30,0	1/1:0,17:17:48:628,48,0	1/1:0,11:11:33:420,33,0	1/1:0,8:8:21:277,21,0	1/1:0,8:8:24:300,24,0	1/1:0,7:7:18:237,18,0	1/1:0,6:6:9:121,9,0	1/1:0,13:13:33:438,33,0	1/1:0,2:2:3:40,3,0	1/1:0,4:5:12:139,12,0	1/1:0,6:6:18:226,18,0	1/1:0,9:9:27:351,27,0	1/1:0,6:6:18:233,18,0	1/1:0,4:4:9:118,9,0	1/1:0,9:9:24:314,24,0	1/1:0,2:2:6:80,6,0	0/1:1,2:3:30:70,0,30	1/1:0,4:4:12:154,12,0	1/1:0,3:3:9:118,9,0	1/1:0,2:2:6:79,6,0	1/1:0,1:1:3:40,3,0	1/1:0,3:3:9:103,9,0	1/1:0,3:3:6:80,6,0	1/1:0,4:4:12:148,12,0	1/1:0,1:1:3:40,3,0	1/1:0,5:5:15:186,15,0	1/1:0,3:3:6:80,6,0	1/1:0,10:10:27:340,27,0	1/1:0,7:7:18:241,18,0	1/1:0,6:6:18:240,18,0	1/1:0,4:4:12:156,12,0
1	741	uce-944_placidochromis_ornatus_1	T	C	12385.8	PASS	.	GT:AD:DP:GQ:PL	1/1:0,10:10:27:361,27,0	1/1:0,4:4:12:160,12,0	1/1:0,2:2:6:80,6,0	1/1:0,5:5:15:183,15,0	1/1:0,9:9:27:354,27,0	1/1:0,10:10:27:356,27,0	1/1:0,4:4:12:160,12,0	1/1:0,7:7:21:280,21,0	1/1:0,6:6:15:199,15,0	1/1:0,9:9:27:356,27,0	1/1:0,4:4:12:160,12,0	1/1:0,7:7:21:272,21,0	1/1:0,9:9:27:360,27,0	1/1:0,8:8:21:280,21,0	1/1:0,4:4:12:154,12,0	1/1:0,17:17:45:577,45,0	1/1:0,10:10:27:360,27,0	1/1:0,6:6:15:197,15,0	1/1:0,8:8:21:269,21,0	1/1:0,15:15:39:497,39,0	1/1:0,6:6:18:236,18,0	1/1:0,7:7:18:245,18,0	1/1:0,7:7:21:275,21,0	1/1:0,8:8:24:320,24,0	1/1:0,4:4:12:160,12,0	1/1:0,12:12:36:465,36,0	1/1:0,4:4:12:160,12,0	1/1:0,9:9:24:321,24,0	1/1:0,15:15:39:502,39,0	1/1:0,7:7:21:275,21,0	1/1:0,4:4:12:157,12,0	1/1:0,4:4:12:144,12,0	1/1:0,3:3:9:115,9,0	1/1:0,6:6:15:205,15,0	0/0:2,0:2:6:0,6,65	1/1:0,5:5:15:187,15,0	1/1:0,5:5:15:197,15,0	1/1:0,4:4:12:154,12,0	1/1:0,2:2:6:80,6,0	1/1:0,10:10:27:352,27,0	1/1:0,4:4:12:160,12,0	1/1:0,11:11:33:440,33,0	1/1:0,4:4:12:160,12,0	1/1:0,5:5:15:193,15,0	1/1:0,9:9:27:348,27,0	1/1:0,5:5:15:197,15,0	1/1:0,7:7:18:241,18,0	1/1:0,10:10:27:344,27,0	1/1:0,5:5:15:183,15,0
1	305	uce-143_placidochromis_ornatus_1	C	T	13019.2	PASS	.	GT:AD:DP:GQ:PL	0/0:146,0:146:99:0,325,4395	0/0:103,0:103:99:0,220,3017	1/1:2,80:82:98:2212,98,0	0/0:178,0:179:99:0,394,5280	0/0:193,0:193:99:0,421,5657	0/0:219,0:219:99:0,488,6528	0/0:113,0:113:99:0,262,3445	0/0:94,0:94:99:0,208,2796	0/0:119,0:119:99:0,262,3529	0/0:127,0:127:99:0,292,3887	0/0:75,0:75:99:0,163,2223	0/0:137,1:138:99:0,268,4011	0/0:132,0:132:99:0,286,3891	0/0:116,0:116:99:0,247,3299	0/0:250,0:250:99:0,563,7513	0/0:247,0:247:99:0,545,7198	0/0:106,0:106:99:0,235,3155	0/0:215,0:215:99:0,488,6512	0/0:246,0:246:99:0,569,7562	0/0:250,0:250:99:0,605,7974	0/0:189,0:189:99:0,418,5608	0/0:140,0:140:99:0,310,4173	0/0:250,0:250:99:0,584,7757	0/0:93,0:93:99:0,217,2856	0/1:56,42:98:99:910,0,1367	0/0:164,0:164:99:0,376,4965	0/0:96,0:96:99:0,223,3007	1/1:0,120:120:99:3442,259,0	0/0:190,0:190:99:0,433,5708	0/0:189,0:189:99:0,406,5487	0/0:242,0:243:99:0,521,7006	0/0:199,0:200:99:0,442,5922	0/0:202,0:202:99:0,415,5664	0/0:118,0:118:99:0,250,3441	0/0:250,0:250:99:0,581,7692	0/0:210,0:210:99:0,476,6370	0/0:129,0:129:99:0,274,3747	0/0:181,0:181:99:0,385,5189	0/0:90,0:91:99:0,220,2927	0/0:128,0:128:99:0,292,3944	0/0:113,0:113:99:0,235,3212	0/0:115,0:116:99:0,253,3387	0/0:114,0:114:99:0,229,3164	1/1:0,135:135:99:4034,307,0	1/1:0,86:86:99:2563,193,0	0/0:219,0:219:99:0,473,6351	0/0:249,0:249:99:0,536,7233	0/0:70,0:70:99:0,181,2344	0/0:144,0:144:99:0,334,4458
1	197	uce-102_placidochromis_ornatus_1	C	A,T	1260.42	PASS	.	GT:AD:DP:GQ:PL	0/0:3,0,0:3:9:0,9,116,9,116,116	2/2:0,0,3:3:9:99,99,99,9,9,0	0/0:2,0,0:2:3:0,3,45,3,45,45	0/0:6,0,0:6:15:0,15,197,15,197,197	0/0:12,0,0:12:30:0,30,391,30,391,391	0/0:17,0,0:17:39:0,39,522,39,522,522	0/0:3,0,0:3:6:0,6,85,6,85,85	0/0:4,0,0:4:9:0,9,125,9,125,125	0/0:5,0,0:5:9:0,9,126,9,126,126	0/0:4,0,0:4:9:0,9,125,9,125,125	0/0:2,0,0:2:6:0,6,76,6,76,76	0/0:11,0,0:11:30:0,30,395,30,395,395	1/1:0,2,0:2:3:45,3,0,45,3,45	1/1:0,2,0:2:6:80,6,0,80,6,80	0/0:18,0,0:18:39:0,39,516,39,516,516	0/0:9,0,0:9:18:0,18,247,18,247,247	1/1:0,2,0:2:6:80,6,0,80,6,80	0/0:6,0,0:6:15:0,15,202,15,202,202	0/0:17,0,0:17:39:0,39,520,39,520,520	0/0:8,0,0:8:15:0,15,207,15,207,207	0/0:5,0,0:5:15:0,15,193,15,193,193	0/0:2,0,0:2:3:0,3,45,3,45,45	0/1:4,6,0:10:97:142,0,97,151,109,260	0/0:4,0,0:4:9:0,9,121,9,121,121	1/1:0,2,0:2:6:80,6,0,80,6,80	0/0:5,0,0:5:9:0,9,129,9,129,129	0/0:2,0,0:2:3:0,3,45,3,45,45	0/0:1,0,0:1:3:0,3,40,3,40,40	0/0:5,0,0:5:12:0,12,163,12,163,163	0/0:3,0,0:3:6:0,6,79,6,79,79	0/0:3,0,0:3:6:0,6,84,6,84,84	0/0:2,0,0:2:6:0,6,79,6,79,79	0/0:6,0,0:6:18:0,18,233,18,233,233	0/0:1,0,0:1:3:0,3,40,3,40,40	0/0:12,0,0:12:27:0,27,358,27,358,358	0/0:7,0,0:7:9:0,9,129,9,129,129	0/0:2,0,0:2:6:0,6,75,6,75,75	0/0:2,0,0:2:3:0,3,45,3,45,45	1/1:0,2,0:2:3:45,3,0,45,3,45	0/0:1,0,0:1:3:0,3,40,3,40,40	0/0:6,0,0:6:15:0,15,201,15,201,201	1/1:0,2,0:2:6:76,6,0,76,6,76	0/0:10,0,0:10:24:0,24,326,24,326,326	1/1:0,6,0:6:15:202,15,0,202,15,202	1/1:0,8,0:8:21:285,21,0,285,21,285	0/0:12,0,0:12:24:0,24,314,24,314,314	0/0:3,0,0:3:9:0,9,115,9,115,115	1/1:0,9,0:9:21:290,21,0,290,21,290	./.:.:.:.:.
1	95	uce-1263_placidochromis_ornatus_1	A	G	26585.2	PASS	.	GT:AD:DP:GQ:PL	1/1:0,14:14:39:505,39,0	1/1:0,9:9:27:339,27,0	1/1:0,8:8:18:232,18,0	0/1:17,4:21:88:88,0,562	1/1:0,19:19:51:641,51,0	1/1:0,27:27:75:967,75,0	1/1:0,14:14:42:540,42,0	1/1:0,18:18:45:597,45,0	1/1:0,11:11:27:353,27,0	1/1:0,22:22:66:854,66,0	0/1:7,7:14:99:163,0,190	1/1:0,20:20:57:735,57,0	1/1:0,12:12:33:420,33,0	1/1:0,23:23:66:825,66,0	0/1:14,16:31:99:432,0,419	1/1:0,40:40:99:1446,111,0	1/1:0,21:21:54:700,54,0	1/1:0,26:26:60:788,60,0	1/1:0,36:36:99:1267,99,0	1/1:0,12:12:33:416,33,0	1/1:0,21:21:54:678,54,0	0/1:6,13:19:99:463,0,175	1/1:0,28:28:81:1049,81,0	1/1:0,15:15:45:583,45,0	1/1:0,13:13:39:499,39,0	1/1:0,21:21:57:744,57,0	1/1:0,6:6:18:236,18,0	1/1:0,22:22:54:721,54,0	1/1:0,13:13:30:384,30,0	0/0:11,0:11:27:0,27,354	0/1:9,5:14:99:151,0,301	1/1:0,18:18:54:687,54,0	1/1:0,22:22:66:862,66,0	1/1:0,10:10:27:352,27,0	0/1:11,13:24:99:435,0,278	1/1:0,26:26:72:929,72,0	1/1:0,8:8:24:311,24,0	0/1:5,7:12:99:239,0,157	1/1:0,16:16:42:544,42,0	1/1:0,15:15:45:592,45,0	1/1:0,12:12:30:410,30,0	1/1:0,6:6:18:240,18,0	1/1:0,6:6:18:236,18,0	0/0:18,0:18:48:0,48,611	0/0:22,0:22:63:0,63,803	1/1:0,18:18:51:667,51,0	1/1:0,25:25:75:973,75,0	1/1:0,14:14:42:540,42,0	1/1:0,24:24:72:911,72,0
1	480	uce-1171_placidochromis_ornatus_1	A	T	42488.2	PASS	.	GT:AD:DP:GQ:PL	1/1:0,21:21:60:783,60,0	1/1:0,12:12:36:450,36,0	1/1:0,12:12:33:445,33,0	1/1:0,31:31:87:1114,87,0	1/1:0,28:28:81:1038,81,0	1/1:2,33:35:55:1190,55,0	1/1:0,25:25:72:907,72,0	1/1:0,15:15:45:575,45,0	1/1:0,16:16:48:618,48,0	1/1:0,12:12:33:415,33,0	1/1:0,10:11:30:388,30,0	1/1:0,31:31:84:1066,84,0	1/1:2,20:22:9:612,9,0	1/1:0,20:20:54:701,54,0	1/1:0,48:48:99:1694,132,0	1/1:0,53:53:99:1828,144,0	1/1:0,21:21:57:733,57,0	1/1:1,47:48:99:1664,132,0	1/1:2,37:39:64:1264,64,0	1/1:0,63:63:99:2253,175,0	1/1:2,35:37:58:1197,58,0	0/1:8,10:18:99:226,0,226	1/1:0,53:53:99:1924,150,0	1/1:0,15:15:42:534,42,0	1/1:0,19:19:57:712,57,0	1/1:2,31:33:49:1128,49,0	1/1:0,13:13:36:464,36,0	1/1:0,20:20:54:699,54,0	1/1:1,36:37:72:1290,72,0	1/1:2,24:26:27:795,27,0	1/1:0,34:34:96:1228,96,0	1/1:2,31:33:49:1108,49,0	1/1:0,26:26:75:953,75,0	1/1:0,11:11:30:380,30,0	0/1:16,11:27:99:357,0,439	0/1:20,19:39:99:581,0,604	1/1:0,16:16:45:592,45,0	1/1:2,30:32:39:966,39,0	1/1:0,11:11:33:432,33,0	1/1:0,14:14:39:496,39,0	1/1:2,17:19:14:628,14,0	1/1:0,28:28:78:990,78,0	0/1:3,13:16:29:417,0,29	1/1:0,27:27:81:1015,81,0	0/1:7,10:17:99:307,0,183	1/1:0,29:29:84:1082,84,0	1/1:0,32:32:90:1137,90,0	1/1:0,16:16:42:543,42,0	0/1:4,21:25:26:664,0,26
1	116	uce-489_placidochromis_ornatus_1	T	C	47625.6	PASS	.	GT:AD:DP:GQ:PL	1/1:0,34:34:87:1133,87,0	1/1:0,19:19:48:633,48,0	1/1:0,20:20:54:709,54,0	1/1:0,33:33:90:1180,90,0	1/1:0,26:26:72:901,72,0	1/1:0,45:45:99:1570,120,0	1/1:0,22:22:60:797,60,0	1/1:0,19:19:51:673,51,0	1/1:0,22:22:57:727,57,0	1/1:0,33:34:93:1198,93,0	1/1:0,21:21:57:748,57,0	1/1:0,31:31:90:1156,90,0	1/1:0,21:21:45:602,45,0	1/1:0,24:24:69:909,69,0	1/1:0,55:55:99:2019,156,0	1/1:0,45:45:99:1481,114,0	1/1:0,27:27:72:959,72,0	1/1:0,39:39:99:1420,111,0	1/1:0,51:51:99:1760,135,0	1/1:0,49:49:99:1747,138,0	1/1:0,37:37:99:1377,108,0	1/1:0,36:36:99:1373,105,0	1/1:0,51:52:99:1840,144,0	1/1:0,21:21:60:775,60,0	1/1:0,15:15:45:588,45,0	1/1:0,38:38:99:1266,99,0	1/1:0,28:28:81:1042,81,0	1/1:0,39:39:93:1274,93,0	0/1:18,22:40:99:641,0,535	1/1:0,16:16:45:575,45,0	1/1:0,26:26:57:777,57,0	1/1:0,13:13:36:464,36,0	1/1:0,24:24:63:806,63,0	1/1:0,24:25:63:837,63,0	0/1:15,13:28:99:384,0,482	0/1:16,10:26:99:293,0,417	0/1:7,11:18:99:344,0,193	1/1:0,21:21:60:761,60,0	1/1:0,17:17:48:619,48,0	1/1:0,24:24:63:829,63,0	1/1:0,16:16:45:593,45,0	1/1:0,36:36:99:1362,102,0	1/1:0,20:20:54:712,54,0	1/1:0,23:23:63:811,63,0	1/1:0,30:31:72:976,72,0	1/1:2,44:46:76:1451,76,0	1/1:0,30:30:81:1042,81,0	1/1:0,18:18:45:593,45,0	1/1:0,28:29:75:975,75,0
1	637	uce-1291_placidochromis_ornatus_1	T	C	31478.3	PASS	.	GT:AD:DP:GQ:PL	0/0:16,0:16:42:0,42,532	1/1:0,7:7:21:276,21,0	1/1:0,10:10:30:400,30,0	1/1:0,24:24:69:898,69,0	1/1:0,32:33:93:1194,93,0	1/1:0,35:35:99:1329,105,0	1/1:0,11:11:33:432,33,0	1/1:0,12:12:33:432,33,0	1/1:0,18:18:51:655,51,0	1/1:0,26:26:75:985,75,0	1/1:0,11:11:33:423,33,0	1/1:0,21:21:60:774,60,0	1/1:0,13:13:36:480,36,0	1/1:0,12:12:36:468,36,0	1/1:0,42:42:99:1618,126,0	0/1:18,21:39:99:645,0,511	1/1:0,10:10:30:396,30,0	1/1:0,33:33:90:1145,90,0	1/1:0,38:38:99:1346,105,0	1/1:1,38:39:78:1395,78,0	1/1:0,30:30:84:1081,84,0	1/1:0,24:24:69:892,69,0	1/1:0,42:42:99:1519,117,0	1/1:0,14:14:42:552,42,0	0/0:14,0:14:39:0,39,508	1/1:0,32:32:90:1173,90,0	1/1:0,6:6:18:232,18,0	1/1:0,7:7:21:276,21,0	1/1:0,33:33:93:1205,93,0	0/1:13,6:19:99:188,0,335	1/1:0,16:16:48:616,48,0	1/1:0,23:23:63:828,63,0	0/1:11,6:17:99:178,0,359	1/1:0,13:13:36:476,36,0	0/1:19,14:33:99:444,0,538	1/1:0,25:26:69:907,69,0	1/1:0,9:9:27:354,27,0	0/1:4,12:16:99:308,0,115	1/1:0,12:12:33:445,33,0	1/1:0,5:5:15:196,15,0	1/1:0,8:8:24:320,24,0	1/1:0,11:11:33:440,33,0	1/1:0,7:7:21:276,21,0	0/1:8,12:20:99:375,0,207	0/0:14,0:14:33:0,33,433	1/1:0,30:30:90:1179,90,0	1/1:0,25:25:69:893,69,0	1/1:0,10:10:30:396,30,0	1/1:0,15:15:45:592,45,0
1	350	uce-108_placidochromis_ornatus_1	C	T	17252.1	PASS	.	GT:AD:DP:GQ:PL	0/0:96,0:96:99:0,190,2654	0/0:59,0:59:99:0,129,1788	0/0:35,0:35:78:0,78,1074	0/0:116,0:116:99:0,271,3588	0/0:120,0:120:99:0,265,3584	0/1:66,54:120:99:1370,0,1749	0/0:71,0:71:99:0,157,2157	0/0:79,0:79:99:0,187,2496	0/0:63,0:63:99:0,129,1761	1/1:0,73:73:99:2079,156,0	0/0:54,0:54:99:0,129,1753	0/0:89,0:89:99:0,202,2664	0/0:72,0:72:99:0,154,2111	0/0:73,0:73:99:0,172,2302	0/1:64,57:121:99:1508,0,1607	0/0:181,0:181:99:0,406,5443	0/0:83,0:83:99:0,193,2590	0/0:168,0:168:99:0,364,4926	0/0:175,0:175:99:0,358,4908	1/1:0,166:167:99:5005,373,0	0/0:142,0:142:99:0,319,4308	0/1:46,46:92:99:1247,0,1279	0/0:175,0:175:99:0,367,5018	0/0:67,0:67:99:0,169,2264	0/0:56,0:56:99:0,126,1717	1/1:0,93:93:99:2841,211,0	0/1:39,22:61:99:459,0,1035	0/0:53,0:53:99:0,117,1608	0/0:111,0:111:99:0,247,3336	0/0:88,0:88:99:0,199,2682	0/0:133,0:135:99:0,277,3757	0/1:69,67:136:99:1745,0,1709	0/0:155,0:155:99:0,334,4502	0/1:26,48:75:99:1152,0,683	0/0:200,0:201:99:0,406,5566	0/0:170,0:170:99:0,364,4997	0/0:93,0:93:99:0,202,2747	0/0:117,0:117:99:0,238,3254	0/0:54,0:54:99:0,120,1641	0/0:63,0:63:99:0,147,1986	0/0:66,0:66:99:0,144,1961	0/0:89,0:89:99:0,190,2593	0/0:74,0:74:99:0,147,2054	0/0:119,0:119:99:0,250,3415	0/0:51,0:51:99:0,108,1478	0/0:138,0:138:99:0,304,4073	0/0:134,0:134:99:0,289,3934	0/0:47,0:47:99:0,123,1636	0/0:70,1:71:99:0,132,2220
1	503	uce-1325_placidochromis_ornatus_1	G	A	3299.97	PASS	.	GT:AD:DP:GQ:PL	0/0:18,0:18:54:0,54,695	0/0:11,0:11:33:0,33,436	0/0:15,0:15:42:0,42,540	0/1:9,7:16:99:199,0,275	0/0:23,0:24:69:0,69,895	0/0:34,0:34:90:0,90,1170	0/0:7,0:7:18:0,18,224	0/0:11,0:11:33:0,33,432	0/0:11,0:11:27:0,27,356	0/0:12,0:12:36:0,36,480	0/0:11,0:11:33:0,33,436	0/1:12,12:24:99:392,0,354	0/0:16,0:16:45:0,45,587	0/0:13,0:13:36:0,36,481	0/0:39,0:39:99:0,111,1448	1/1:0,23:23:69:887,69,0	0/0:15,0:15:42:0,42,557	0/0:29,0:29:75:0,75,969	1/1:0,26:26:72:920,72,0	0/0:45,0:45:99:0,120,1545	1/1:2,20:22:12:659,12,0	0/0:16,0:16:48:0,48,612	0/0:29,0:29:75:0,75,969	0/0:12,0:12:36:0,36,480	0/1:4,3:7:99:102,0,102	0/0:23,0:23:57:0,57,749	0/0:9,0:9:24:0,24,316	0/0:15,0:15:45:0,45,583	0/0:22,0:22:60:0,60,764	0/0:42,0:42:99:0,114,1470	0/0:25,0:25:69:0,69,871	0/0:30,0:30:84:0,84,1085	0/0:25,0:25:72:0,72,937	0/0:7,0:7:18:0,18,236	0/0:24,0:24:69:0,69,895	0/0:29,0:29:72:0,72,930	0/0:15,0:15:45:0,45,587	0/0:35,0:35:99:0,99,1257	0/0:9,0:9:27:0,27,356	0/0:13,0:13:36:0,36,485	0/0:5,0:5:15:0,15,200	0/0:17,0:17:51:0,51,668	0/0:12,0:12:36:0,36,476	0/0:24,0:24:66:0,66,858	0/1:7,7:14:99:233,0,202	0/0:28,0:28:69:0,69,899	0/0:36,0:36:99:0,105,1356	0/0:3,0:4:9:0,9,120	0/1:7,3:10:53:53,0,245
1	54	uce-1250_placidochromis_ornatus_1	C	T	328.17	PASS	.	GT:AD:DP:GQ:PL	0/0:1,0:1:3:0,3,40	0/0:3,0:3:9:0,9,120	0/0:1,0:1:3:0,3,40	0/0:3,0:3:6:0,6,75	0/0:4,0:4:12:0,12,154	0/0:3,0:3:9:0,9,115	0/0:1,0:1:3:0,3,40	0/0:3,0:3:9:0,9,107	0/0:2,0:2:3:0,3,45	0/0:2,0:2:6:0,6,72	0/0:2,0:2:3:0,3,45	0/0:2,0:2:6:0,6,75	0/0:4,0:4:9:0,9,125	./.:.:.:.:.	1/1:0,12:12:30:384,30,0	0/0:2,0:2:6:0,6,79	0/0:4,0:4:12:0,12,156	0/0:10,0:10:30:0,30,387	0/0:6,0:6:18:0,18,228	0/0:2,0:2:6:0,6,75	0/0:3,0:3:6:0,6,84	0/0:5,0:5:12:0,12,152	0/0:7,0:7:21:0,21,267	0/0:3,0:3:9:0,9,120	0/0:1,0:1:3:0,3,40	0/0:2,0:2:6:0,6,79	0/0:2,0:2:6:0,6,80	0/0:2,0:2:6:0,6,80	0/0:2,0:2:6:0,6,79	0/0:3,0:3:9:0,9,118	0/0:4,0:4:12:0,12,157	0/0:2,0:2:3:0,3,39	./.:.:.:.:.	0/0:3,0:3:9:0,9,120	0/0:6,0:6:18:0,18,236	0/0:6,0:6:15:0,15,202	0/0:3,0:3:9:0,9,118	0/0:2,0:2:6:0,6,75	0/0:3,0:3:3:0,3,40	0/0:1,0:1:3:0,3,40	0/0:4,0:4:12:0,12,160	0/0:3,0:3:9:0,9,120	0/0:3,0:3:9:0,9,112	0/0:3,0:3:9:0,9,118	./.:.:.:.:.	0/0:11,0:11:30:0,30,395	0/0:8,0:8:24:0,24,308	0/0:2,0:2:6:0,6,80	0/0:5,0:5:15:0,15,200
1	402	uce-932_placidochromis_ornatus_1	A	C	3213.92	PASS	.	GT:AD:DP:GQ:PL	0/0:51,0:51:99:0,105,1427	1/1:0,28:28:60:830,60,0	0/0:30,1:31:75:0,75,968	0/0:56,1:57:99:0,126,1683	0/0:59,1:61:98:0,98,1585	0/0:76,0:76:99:0,156,2062	0/0:41,0:42:96:0,96,1259	0/0:30,0:30:69:0,69,910	0/0:31,0:31:72:0,72,957	0/0:32,0:32:63:0,63,840	0/0:36,0:36:75:0,75,999	0/0:59,0:59:99:0,123,1653	0/0:27,0:27:54:0,54,688	0/0:21,0:21:57:0,57,695	0/0:78,0:78:99:0,153,2058	0/0:86,0:86:99:0,163,2159	0/0:33,0:33:69:0,69,916	0/0:76,0:76:99:0,156,2070	0/0:102,0:103:99:0,196,2638	0/0:83,0:83:99:0,187,2448	0/0:53,2:55:81:0,81,1475	0/0:40,0:40:90:0,90,1185	0/0:101,0:101:99:0,208,2750	0/0:25,0:25:54:0,54,714	0/0:38,0:38:87:0,87,1144	0/0:50,0:50:99:0,105,1418	0/0:21,0:21:51:0,51,655	0/0:31,0:31:69:0,69,905	0/0:61,0:61:99:0,123,1649	0/0:91,0:91:99:0,187,2548	0/0:114,0:114:99:0,220,2998	0/0:81,0:82:99:0,163,2197	0/0:68,0:68:99:0,126,1723	0/0:56,0:56:99:0,108,1456	0/0:134,2:136:99:0,262,3520	0/0:118,1:119:99:0,238,3194	0/0:69,0:69:99:0,126,1740	0/0:98,1:99:99:0,181,2465	0/0:40,1:41:90:0,90,1214	0/0:23,0:23:54:0,54,723	1/1:0,50:50:99:1478,108,0	0/0:28,1:29:20:0,20,722	1/1:0,38:38:72:1019,72,0	0/0:66,0:66:99:0,123,1711	0/0:14,0:14:33:0,33,420	0/0:72,0:72:99:0,160,2096	0/0:75,1:76:99:0,114,1943	0/0:16,0:16:42:0,42,539	0/0:36,0:36:81:0,81,1082
1	712	uce-513_placidochromis_ornatus_1	A	G	4679.34	PASS	.	GT:AD:DP:GQ:PL	0/0:71,0:71:99:0,172,2249	0/0:50,0:52:99:0,138,1771	0/0:40,0:40:99:0,111,1439	0/0:99,0:99:99:0,208,2648	0/0:126,0:131:99:0,247,3185	0/0:134,0:135:99:0,274,3573	0/0:49,0:50:99:0,126,1620	0/0:55,0:56:99:0,144,1823	0/0:59,0:61:99:0,108,1436	0/0:72,0:72:99:0,178,2307	0/0:44,0:44:99:0,123,1597	0/0:131,0:133:99:0,259,3410	0/0:53,0:54:99:0,126,1602	0/0:51,0:51:99:0,132,1698	0/0:169,0:169:99:0,352,4558	0/0:186,0:190:99:0,355,4539	0/0:48,0:48:99:0,120,1539	0/0:153,0:153:99:0,319,4142	0/0:151,0:152:99:0,301,3805	0/0:181,0:182:99:0,358,4557	0/0:121,0:121:99:0,259,3391	0/0:71,0:72:99:0,172,2221	0/0:190,1:193:99:0,385,5032	0/0:47,0:47:99:0,111,1434	0/0:50,0:51:99:0,120,1483	0/0:86,0:86:99:0,172,2192	0/0:43,0:43:99:0,102,1318	0/0:74,0:76:99:0,184,2358	0/0:105,0:108:99:0,223,2910	1/1:1,111:112:99:3216,204,0	0/0:134,0:134:99:0,265,3410	0/1:68,61:129:99:1535,0,1381	0/0:102,0:103:99:0,208,2733	0/0:56,0:56:99:0,126,1687	0/0:192,0:192:99:0,328,4353	0/0:144,1:146:99:0,277,3689	0/0:94,0:94:99:0,184,2349	0/0:116,0:117:99:0,199,2643	0/0:50,0:50:99:0,120,1560	0/0:59,0:59:99:0,147,1903	0/0:72,0:72:99:0,172,2246	0/0:67,0:67:99:0,159,2031	0/0:72,0:72:99:0,166,2153	0/0:112,1:115:99:0,211,2735	0/0:45,0:45:99:0,114,1466	0/0:100,0:103:99:0,211,2705	0/0:176,0:180:99:0,358,4629	0/0:49,0:49:99:0,135,1748	0/0:78,0:78:99:0,193,2498
1	225	uce-273_placidochromis_ornatus_1	T	C	5226.83	PASS	.	GT:AD:DP:GQ:PL	1/1:0,11:11:27:370,27,0	0/0:12,0:12:33:0,33,414	0/0:8,0:8:18:0,18,228	0/0:14,0:14:39:0,39,505	0/1:6,6:12:99:163,0,193	0/1:8,7:15:99:216,0,269	0/0:3,0:4:9:0,9,116	0/0:9,0:9:27:0,27,348	0/0:6,0:6:15:0,15,187	0/0:9,0:9:24:0,24,304	0/1:2,1:3:31:31,0,71	0/0:12,0:12:36:0,36,465	1/1:0,7:7:21:268,21,0	0/0:11,0:11:33:0,33,428	0/1:16,13:29:99:399,0,387	0/1:8,2:10:48:48,0,239	1/1:0,3:3:9:120,9,0	0/0:17,0:17:51:0,51,643	0/0:25,0:26:69:0,69,871	0/0:22,0:23:63:0,63,819	0/1:7,6:13:99:187,0,233	0/1:5,4:9:99:133,0,161	0/1:13,10:23:99:324,0,363	0/0:8,0:8:21:0,21,267	1/1:0,5:5:15:192,15,0	0/0:14,0:14:42:0,42,531	0/0:7,0:7:15:0,15,205	0/0:9,0:9:27:0,27,356	0/1:5,1:6:21:21,0,172	0/1:2,6:8:27:184,0,27	0/1:5,6:11:99:206,0,124	0/1:2,4:6:30:142,0,30	1/1:0,8:8:24:308,24,0	1/1:0,9:9:21:290,21,0	0/0:13,0:13:27:0,27,367	0/1:6,7:13:99:222,0,194	0/1:2,9:11:15:259,0,15	0/1:6,3:9:55:55,0,205	0/1:7,5:12:99:167,0,204	0/0:5,0:5:15:0,15,178	0/0:5,0:5:12:0,12,157	1/1:0,15:16:42:526,42,0	0/0:7,0:7:21:0,21,272	1/1:0,11:11:30:390,30,0	1/1:0,6:6:18:240,18,0	0/0:15,0:15:42:0,42,537	0/0:16,0:16:39:0,39,513	0/0:7,0:7:18:0,18,232	0/0:10,0:10:21:0,21,280
1	436	uce-432_placidochromis_ornatus_1	C	T	18521.9	PASS	.	GT:AD:DP:GQ:PL	0/0:55,0:55:99:0,141,1867	1/1:0,45:45:99:1428,105,0	0/0:40,0:40:99:0,99,1336	0/0:98,0:100:99:0,220,2907	0/0:73,0:73:99:0,169,2228	0/0:80,0:81:99:0,190,2512	0/0:45,0:45:99:0,99,1365	0/0:56,0:56:99:0,123,1699	0/0:62,0:62:99:0,129,1766	0/1:36,29:65:99:713,0,966	1/1:0,28:28:78:1025,78,0	0/0:61,0:61:99:0,138,1864	1/1:0,56:57:99:1723,126,0	1/1:0,45:45:99:1343,99,0	0/0:97,0:97:99:0,238,3153	0/1:61,55:116:99:1389,0,1592	1/1:0,47:47:99:1518,114,0	0/0:112,0:112:99:0,244,3303	0/0:139,0:139:99:0,298,4033	0/0:104,0:104:99:0,232,3090	0/0:78,2:80:99:0,136,2341	0/0:59,0:59:99:0,147,1995	0/0:112,2:114:99:0,205,3264	0/0:59,0:59:99:0,141,1912	0/1:37,29:67:99:692,0,1028	0/0:62,0:62:99:0,150,1989	0/0:41,0:41:87:0,87,1192	0/0:52,0:52:99:0,129,1751	0/0:70,0:70:99:0,160,2140	0/0:47,0:47:99:0,105,1416	0/0:113,2:116:99:0,187,3102	0/0:67,0:67:99:0,157,2096	0/0:83,1:84:99:0,156,2554	0/1:26,22:48:99:576,0,600	0/0:122,0:122:99:0,259,3531	0/0:92,0:92:99:0,208,2795	0/0:71,0:71:99:0,144,1991	0/0:90,0:91:99:0,208,2768	1/1:1,54:55:89:1629,89,0	1/1:0,48:48:99:1510,114,0	1/1:0,63:64:99:1733,126,0	1/1:0,41:42:99:1330,99,0	1/1:0,58:58:99:1746,129,0	0/0:62,0:62:99:0,138,1864	0/1:19,15:34:99:406,0,582	0/0:90,0:90:99:0,202,2687	0/0:89,0:89:99:0,199,2636	0/0:44,0:44:99:0,99,1348	0/0:56,0:56:99:0,126,1743
1	348	uce-319_placidochromis_ornatus_1	T	G	2797.62	PASS	.	GT:AD:DP:GQ:PL	1/1:0,4:4:12:156,12,0	./.:.:.:.:.	1/1:0,2:2:6:72,6,0	0/0:1,0:1:3:0,3,36	0/0:1,0:1:3:0,3,39	0/0:3,0:3:9:0,9,118	0/0:7,0:7:15:0,15,201	1/1:0,4:4:9:108,9,0	1/1:0,3:3:6:72,6,0	1/1:0,2:2:6:76,6,0	0/1:2,1:3:27:27,0,71	./.:.:.:.:.	1/1:0,2:2:6:76,6,0	1/1:0,2:2:6:80,6,0	1/1:0,5:5:15:187,15,0	1/1:0,4:4:12:157,12,0	1/1:0,3:3:9:112,9,0	1/1:0,2:2:6:75,6,0	1/1:0,5:5:15:190,15,0	1/1:0,8:8:24:300,24,0	1/1:0,2:2:6:79,6,0	./.:.:.:.:.	0/0:6,0:6:15:0,15,177	0/0:3,0:3:9:0,9,108	./.:.:.:.:.	1/1:1,2:3:6:75,6,0	./.:.:.:.:.	./.:.:.:.:.	0/0:4,0:4:9:0,9,123	1/1:0,5:5:15:179,15,0	0/1:1,1:2:30:30,0,30	1/1:0,4:4:9:120,9,0	1/1:0,2:2:6:72,6,0	1/1:0,3:3:6:72,6,0	0/0:11,0:11:30:0,30,380	./.:.:.:.:.	0/0:3,0:3:9:0,9,98	0/1:2,2:4:60:60,0,60	1/1:0,3:3:6:72,6,0	./.:.:.:.:.	1/1:0,1:1:3:40,3,0	1/1:0,3:3:9:116,9,0	1/1:0,3:3:9:116,9,0	0/1:1,1:2:26:33,0,26	./.:.:.:.:.	1/1:0,4:4:12:151,12,0	1/1:0,1:1:3:32,3,0	1/1:0,1:1:3:36,3,0	0/0:3,0:3:9:0,9,99
1	232	uce-135_placidochromis_ornatus_1	C	T	1806.39	PASS	.	GT:AD:DP:GQ:PL	0/0:73,0:73:99:0,147,2028	0/0:57,0:58:99:0,108,1495	0/0:70,0:70:99:0,141,1920	0/0:75,0:75:99:0,156,2108	0/0:95,0:95:99:0,214,2791	0/0:96,0:96:99:0,211,2785	0/0:63,0:63:99:0,129,1751	0/0:65,0:66:99:0,147,1991	0/0:52,0:52:99:0,105,1408	0/0:71,0:71:99:0,150,2047	0/0:55,0:55:99:0,111,1479	0/0:62,0:62:99:0,126,1712	0/0:86,0:86:99:0,172,2336	0/0:94,0:94:99:0,196,2599	0/0:104,0:104:99:0,223,2987	0/0:140,0:140:99:0,298,4009	0/0:100,0:101:99:0,199,2696	0/0:130,0:130:99:0,274,3687	0/0:117,0:117:99:0,259,3460	0/0:90,0:90:99:0,190,2547	0/0:71,0:72:99:0,147,1988	0/0:82,0:83:99:0,172,2326	0/0:142,0:142:99:0,295,4021	0/0:63,0:63:99:0,135,1795	0/0:66,0:67:99:0,147,1958	0/0:64,0:64:99:0,141,1914	0/0:49,0:51:99:0,102,1380	0/0:75,0:75:99:0,169,2267	0/0:50,0:51:99:0,111,1469	0/0:63,0:63:99:0,132,1802	0/0:98,0:98:99:0,214,2863	0/0:99,0:100:99:0,190,2619	0/0:83,0:83:99:0,175,2357	0/0:70,0:70:99:0,138,1878	0/0:111,0:111:99:0,235,3160	0/0:103,0:103:99:0,229,3038	0/0:61,0:61:99:0,123,1699	0/0:69,0:69:99:0,157,2113	0/0:80,0:80:99:0,178,2378	0/0:82,0:83:99:0,181,2427	1/1:0,64:65:99:1866,138,0	0/0:91,0:91:99:0,181,2456	0/0:78,0:78:99:0,144,2028	0/0:58,0:58:99:0,120,1603	0/0:63,0:64:99:0,138,1852	0/0:116,0:116:99:0,232,3128	0/0:76,0:76:99:0,160,2132	0/0:41,0:41:93:0,93,1245	0/0:95,0:95:99:0,193,2616
1	405	uce-46_placidochromis_ornatus_1	C	T	1665.39	PASS	.	GT:AD:DP:GQ:PL	0/0:92,0:93:99:0,202,2758	0/0:46,0:46:99:0,102,1392	0/0:50,0:51:99:0,105,1452	0/0:119,0:119:99:0,244,3292	0/0:102,0:103:99:0,226,3034	0/0:112,0:112:99:0,256,3422	0/0:50,0:50:99:0,111,1522	0/0:54,0:54:99:0,129,1739	0/0:75,0:76:99:0,147,2013	0/0:72,0:72:99:0,178,2402	0/0:64,0:64:99:0,154,2086	0/0:97,0:97:99:0,205,2777	0/0:72,0:72:99:0,147,2045	0/0:66,0:66:99:0,144,1966	0/0:116,0:116:99:0,268,3574	0/0:140,0:140:99:0,304,4086	0/0:81,0:81:99:0,163,2281	0/0:120,0:120:99:0,262,3550	0/0:146,0:148:99:0,322,4371	0/0:146,0:146:99:0,313,4215	0/0:90,0:90:99:0,199,2653	0/0:94,0:94:99:0,214,2925	0/0:159,0:159:99:0,340,4613	0/0:63,0:63:99:0,154,2074	0/0:40,0:40:90:0,90,1244	0/0:105,0:105:99:0,235,3168	0/0:46,0:46:99:0,105,1441	0/0:75,0:75:99:0,166,2249	0/0:86,0:86:99:0,202,2700	0/0:88,0:88:99:0,196,2635	0/0:125,0:125:99:0,268,3661	0/0:113,0:113:99:0,247,3350	0/0:104,0:105:99:0,199,2775	0/0:81,0:81:99:0,160,2238	0/0:178,0:178:99:0,352,4855	0/0:113,0:113:99:0,229,3135	0/0:98,0:98:99:0,193,2660	0/0:88,0:89:99:0,193,2603	0/0:70,0:70:99:0,166,2221	0/0:58,0:58:99:0,132,1811	0/0:69,0:70:99:0,138,1950	0/0:61,0:61:99:0,129,1794	1/1:3,60:63:57:1725,57,0	0/0:97,0:99:99:0,214,2893	0/0:66,0:66:99:0,150,2055	0/0:138,0:138:99:0,301,4066	0/0:110,0:110:99:0,241,3255	0/0:57,0:57:99:0,141,1890	0/0:87,0:87:99:0,199,2686
1	306	uce-485_placidochromis_ornatus_1	G	A	5504.97	PASS	.	GT:AD:DP:GQ:PL	1/1:0,71:71:99:2005,147,0	0/0:46,1:47:53:0,53,1193	0/0:34,0:34:72:0,72,974	0/0:85,0:86:99:0,169,2317	0/1:47,36:83:99:849,0,1095	0/0:70,0:70:99:0,147,1980	0/0:36,0:36:72:0,72,999	0/0:32,0:32:72:0,72,982	0/0:40,0:40:72:0,72,997	0/0:46,0:46:99:0,99,1327	0/0:44,0:44:96:0,96,1303	0/0:67,0:67:99:0,138,1837	0/0:67,0:68:99:0,129,1779	0/0:39,0:39:87:0,87,1178	0/0:98,0:98:99:0,226,2971	0/1:65,55:121:99:1314,0,1519	0/0:42,0:42:93:0,93,1227	0/0:91,1:94:99:0,170,2617	0/0:113,0:113:99:0,238,3204	0/0:107,0:107:99:0,211,2855	0/1:32,42:74:99:1006,0,785	0/0:42,0:42:96:0,96,1285	0/0:129,0:130:99:0,277,3728	0/0:50,0:50:99:0,111,1517	0/0:41,0:41:78:0,78,1080	0/0:54,0:54:99:0,102,1388	0/0:46,0:46:90:0,90,1250	0/0:58,0:58:99:0,117,1626	0/0:81,0:81:99:0,172,2299	0/0:54,0:54:99:0,117,1606	0/0:81,0:81:99:0,147,2063	0/0:85,0:85:99:0,172,2343	0/0:83,0:83:99:0,163,2252	0/0:55,0:55:99:0,102,1380	0/0:120,0:120:99:0,223,3105	0/0:95,0:96:99:0,193,2622	0/0:68,0:68:99:0,141,1919	0/0:62,0:62:99:0,114,1548	0/0:34,0:35:72:0,72,987	0/0:59,0:59:99:0,114,1599	0/0:45,0:45:90:0,90,1244	0/0:59,0:59:99:0,126,1725	0/0:67,0:67:99:0,129,1801	0/0:74,0:74:99:0,150,2027	0/1:15,18:34:99:432,0,400	0/0:92,0:92:99:0,199,2683	0/0:89,0:89:99:0,181,2447	0/0:32,0:32:75:0,75,1013	0/0:51,0:52:99:0,117,1579
1	427	uce-728_placidochromis_ornatus_1	A	G	66516.9	PASS	.	GT:AD:DP:GQ:PL	1/1:0,37:37:96:1291,96,0	1/1:0,28:28:75:1002,75,0	1/1:0,18:18:48:636,48,0	1/1:0,52:52:99:1836,141,0	1/1:0,56:56:99:1929,147,0	0/1:33,31:64:99:939,0,1036	1/1:0,25:25:75:988,75,0	1/1:0,31:32:78:1048,78,0	1/1:0,12:13:24:311,24,0	1/1:0,29:29:78:1008,78,0	1/1:0,23:23:66:860,66,0	1/1:0,45:45:99:1533,117,0	1/1:0,34:34:96:1230,96,0	1/1:0,31:31:81:1076,81,0	1/1:0,72:72:99:2503,196,0	1/1:0,85:85:99:2912,223,0	1/1:0,29:29:84:1113,84,0	1/1:0,74:74:99:2631,205,0	1/1:0,75:75:99:2638,202,0	1/1:0,75:75:99:2483,193,0	1/1:0,64:64:99:2244,175,0	1/1:0,45:45:99:1624,123,0	1/1:0,93:93:99:2990,229,0	1/1:0,23:23:66:873,66,0	1/1:0,27:27:69:931,69,0	1/1:0,48:48:99:1722,132,0	1/1:0,26:26:69:926,69,0	1/1:0,28:28:69:923,69,0	1/1:0,39:39:99:1319,102,0	1/1:0,29:29:87:1127,87,0	1/1:0,41:41:99:1386,105,0	1/1:0,51:51:99:1842,141,0	1/1:0,28:28:75:972,75,0	1/1:0,33:33:84:1132,84,0	0/0:58,0:58:99:0,147,1926	1/1:0,62:62:99:2130,166,0	0/1:9,14:23:99:419,0,291	1/1:0,46:46:99:1487,111,0	1/1:0,26:26:72:952,72,0	1/1:0,36:36:90:1225,90,0	1/1:2,27:29:27:891,27,0	1/1:0,30:30:75:1020,75,0	1/1:0,18:18:42:574,42,0	1/1:0,41:41:99:1455,111,0	1/1:0,33:33:87:1167,87,0	0/1:21,42:63:99:1270,0,508	1/1:0,62:62:99:2077,159,0	1/1:0,28:28:78:1003,78,0	1/1:0,26:26:72:961,72,0
1	195	uce-288_placidochromis_ornatus_1	G	A	10317.5	PASS	.	GT:AD:DP:GQ:PL	1/1:0,30:30:72:928,72,0	0/0:28,0:28:66:0,66,875	0/0:25,1:26:17:0,17,685	0/0:37,0:37:90:0,90,1201	1/1:0,48:48:99:1672,132,0	0/1:23,29:52:99:807,0,707	1/1:0,33:33:72:937,72,0	1/1:0,41:41:93:1224,93,0	0/0:15,0:15:39:0,39,502	0/0:35,0:35:78:0,78,1056	0/0:32,1:33:47:0,47,1070	0/1:26,17:43:99:363,0,773	0/0:39,0:39:99:0,99,1335	0/0:34,0:34:84:0,84,1120	0/0:57,0:58:99:0,144,1898	0/0:63,0:63:99:0,157,2066	0/0:39,0:39:99:0,99,1323	1/1:1,68:69:99:1926,114,0	1/1:0,69:69:99:2038,159,0	0/0:64,0:64:99:0,166,2142	0/0:62,0:63:99:0,147,1915	0/0:37,0:37:96:0,96,1239	0/0:76,0:76:99:0,193,2494	0/1:24,11:35:99:211,0,781	0/0:28,0:28:75:0,75,1006	0/0:29,0:29:69:0,69,931	0/1:17,15:32:99:402,0,404	0/0:39,0:39:99:0,99,1289	0/0:39,0:39:99:0,102,1328	0/0:36,0:36:87:0,87,1160	0/0:54,0:54:99:0,120,1597	0/0:33,0:33:78:0,78,1043	0/0:36,0:36:96:0,96,1251	0/0:35,0:35:78:0,78,1071	0/0:76,0:76:99:0,169,2242	0/0:46,0:46:99:0,117,1536	0/0:25,0:25:72:0,72,939	0/0:41,0:42:99:0,99,1326	0/0:28,0:28:78:0,78,1007	0/0:26,0:26:66:0,66,887	0/0:15,0:15:42:0,42,561	0/0:35,0:35:84:0,84,1129	0/0:21,0:21:48:0,48,639	0/0:35,0:35:72:0,72,973	0/0:34,0:34:90:0,90,1199	0/0:61,0:61:99:0,144,1886	0/0:48,0:48:99:0,123,1602	0/0:28,0:28:72:0,72,958	0/0:45,0:45:99:0,114,1506
1	271	uce-24_placidochromis_ornatus_1	G	T	2665.25	PASS	.	GT:AD:DP:GQ:PL	0/0:92,0:92:99:0,184,2546	0/0:79,0:79:99:0,166,2303	0/0:65,0:65:99:0,135,1877	0/0:158,0:158:99:0,343,4633	0/0:140,0:140:99:0,304,4097	0/0:194,0:194:99:0,394,5370	0/0:78,0:78:99:0,169,2282	0/0:85,0:85:99:0,178,2458	0/0:109,0:109:99:0,208,2895	0/0:70,0:70:99:0,147,2035	0/0:49,0:49:99:0,108,1477	0/0:133,0:133:99:0,283,3848	0/0:89,0:89:99:0,178,2480	0/0:83,0:83:99:0,175,2422	0/0:223,0:223:99:0,512,6766	0/0:219,1:220:99:0,479,6435	0/0:61,0:61:99:0,123,1731	0/0:214,0:214:99:0,485,6497	0/0:211,0:211:99:0,467,6303	0/1:118,117:235:99:2705,0,2928	0/0:153,1:156:99:0,343,4558	0/0:68,0:68:99:0,135,1902	0/0:249,0:250:99:0,545,7260	0/0:49,0:49:99:0,120,1610	0/0:66,0:67:99:0,144,1994	0/0:116,0:116:99:0,256,3470	0/0:52,0:52:99:0,105,1469	0/0:86,0:86:99:0,193,2644	0/0:130,0:130:99:0,271,3700	0/0:200,0:200:99:0,394,5422	0/0:210,1:211:99:0,406,5612	0/0:202,0:202:99:0,406,5606	0/0:195,0:195:99:0,397,5464	0/0:65,0:65:99:0,144,1986	0/0:250,0:250:99:0,530,7230	0/0:179,0:179:99:0,373,5100	0/0:136,0:136:99:0,271,3743	0/0:185,0:185:99:0,376,5120	0/0:58,0:58:99:0,126,1726	0/0:64,0:64:99:0,141,1932	0/0:59,0:59:99:0,120,1678	0/0:70,0:70:99:0,147,2056	0/0:79,0:79:99:0,160,2244	0/0:142,0:142:99:0,283,3875	0/0:60,0:60:99:0,126,1748	0/0:196,0:196:99:0,400,5487	0/0:166,1:167:99:0,352,4750	0/0:39,0:39:84:0,84,1143	0/0:106,0:106:99:0,229,3159
1	182	uce-1051_placidochromis_ornatus_1	T	A	2569.87	PASS	.	GT:AD:DP:GQ:PL	0/0:37,0:37:93:0,93,1214	0/0:35,0:35:84:0,84,1121	0/0:24,0:24:60:0,60,794	0/0:44,0:44:99:0,108,1397	0/0:48,0:48:99:0,117,1536	0/0:63,0:63:99:0,153,1979	0/0:18,0:18:48:0,48,612	0/0:12,0:12:30:0,30,396	0/1:15,17:32:99:451,0,398	0/0:33,0:33:87:0,87,1158	0/0:25,0:25:57:0,57,744	0/0:41,0:42:99:0,105,1352	0/0:41,0:41:99:0,105,1408	0/0:20,0:20:54:0,54,726	0/0:76,0:76:99:0,187,2462	0/0:74,0:74:99:0,184,2386	0/0:26,0:26:66:0,66,870	0/0:49,0:49:99:0,132,1714	0/0:73,0:73:99:0,196,2542	0/0:49,0:49:99:0,117,1536	0/0:60,0:60:99:0,135,1745	0/0:29,0:29:75:0,75,999	0/1:41,29:70:99:679,0,1206	0/0:18,0:18:42:0,42,531	0/0:32,0:32:75:0,75,977	0/1:23,37:60:99:938,0,619	1/1:0,19:19:45:594,45,0	0/0:34,0:34:81:0,81,1100	0/0:37,0:37:90:0,90,1158	0/0:44,0:44:90:0,90,1204	0/0:67,0:67:99:0,160,2112	0/0:40,0:40:99:0,111,1426	0/0:53,0:53:99:0,135,1760	0/0:19,0:19:51:0,51,678	0/0:65,0:65:99:0,153,2048	0/0:62,0:62:99:0,163,2080	0/0:37,0:37:78:0,78,1027	0/0:46,0:46:99:0,108,1408	0/0:19,0:19:54:0,54,717	0/0:20,0:20:54:0,54,701	0/0:27,0:27:66:0,66,869	0/0:20,0:20:48:0,48,639	0/0:21,0:21:51:0,51,674	0/0:34,0:34:81:0,81,1054	0/0:16,0:16:42:0,42,556	0/0:77,1:78:99:0,184,2381	0/0:50,0:50:99:0,126,1637	0/0:20,0:20:51:0,51,665	0/0:28,0:28:69:0,69,910
1	1099	uce-362_placidochromis_ornatus_1	A	G	898.52	PASS	.	GT:AD:DP:GQ:PL	0/0:1,0:1:3:0,3,40	1/1:0,2:2:6:67,6,0	./.:.:.:.:.	./.:.:.:.:.	0/0:2,0:2:3:0,3,39	1/1:0,1:1:3:39,3,0	1/1:0,1:1:3:40,3,0	0/0:2,0:2:6:0,6,80	0/0:3,0:3:6:0,6,84	0/0:1,0:1:3:0,3,40	0/0:2,0:2:3:0,3,45	./.:.:.:.:.	./.:.:.:.:.	1/1:0,2:2:6:80,6,0	1/1:0,2:2:6:79,6,0	0/0:5,0:5:9:0,9,129	1/1:0,1:1:3:40,3,0	0/0:3,0:3:6:0,6,84	0/0:3,0:3:6:0,6,84	0/0:3,0:3:9:0,9,104	0/0:1,0:1:3:0,3,39	0/1:1,2:3:34:39,0,34	0/0:2,0:2:3:0,3,45	0/0:2,0:2:3:0,3,45	./.:.:.:.:.	0/0:1,0:1:3:0,3,39	1/1:0,2:2:3:45,3,0	0/1:2,2:4:36:67,0,36	0/1:3,1:4:27:27,0,103	1/1:0,2:2:6:79,6,0	1/1:0,3:3:9:118,9,0	1/1:0,1:1:3:39,3,0	1/1:0,5:5:9:129,9,0	./.:.:.:.:.	0/0:5,0:5:9:0,9,129	0/0:1,0:1:3:0,3,39	0/0:1,0:1:3:0,3,36	0/0:2,0:2:3:0,3,45	./.:.:.:.:.	1/1:0,4:4:9:121,9,0	./.:.:.:.:.	./.:.:.:.:.	1/1:0,1:1:3:40,3,0	0/0:1,0:1:3:0,3,39	./.:.:.:.:.	0/0:2,0:2:3:0,3,45	0/0:6,0:6:15:0,15,202	0/0:3,0:3:9:0,9,103	0/0:2,0:2:6:0,6,80
1	259	uce-11_placidochromis_ornatus_1	T	A	3367.28	PASS	.	GT:AD:DP:GQ:PL	0/0:51,0:51:99:0,132,1736	0/0:46,0:46:99:0,117,1577	0/0:31,0:31:72:0,72,964	0/0:72,1:73:99:0,181,2359	1/1:0,70:70:99:2226,172,0	0/0:91,0:91:99:0,226,2993	0/1:16,23:39:99:611,0,402	1/1:1,25:26:17:626,17,0	0/0:40,0:40:93:0,93,1244	0/0:27,0:27:78:0,78,1021	0/0:27,0:27:63:0,63,838	0/0:55,0:55:99:0,141,1835	0/0:43,0:43:99:0,108,1423	0/0:34,0:34:84:0,84,1131	0/0:109,0:109:99:0,259,3404	0/0:98,0:98:99:0,256,3312	0/0:41,0:41:99:0,108,1432	0/0:87,0:87:99:0,208,2754	0/0:74,0:74:99:0,184,2412	0/0:90,1:91:99:0,223,2885	0/0:58,1:59:99:0,135,1793	0/0:52,0:52:99:0,129,1703	0/0:119,0:119:99:0,286,3794	0/0:40,0:40:99:0,102,1364	0/0:32,0:32:81:0,81,1079	0/0:53,0:53:99:0,129,1706	0/0:28,0:28:75:0,75,995	0/0:47,0:47:99:0,123,1637	0/0:58,0:58:99:0,144,1857	0/0:38,0:38:99:0,99,1302	0/0:57,0:57:99:0,141,1872	0/0:68,0:68:99:0,166,2181	0/0:83,0:84:99:0,208,2713	0/0:39,0:39:93:0,93,1267	0/0:82,0:82:99:0,190,2521	0/0:78,0:78:99:0,199,2591	0/0:28,0:28:75:0,75,967	0/0:58,0:58:99:0,132,1764	0/0:31,0:31:84:0,84,1122	0/0:33,0:33:90:0,90,1190	0/0:30,0:30:75:0,75,1004	0/0:38,0:38:99:0,99,1299	0/0:32,0:32:84:0,84,1131	0/0:56,0:56:99:0,135,1776	0/0:44,0:44:99:0,111,1472	0/0:68,0:68:99:0,160,2118	0/0:56,0:56:99:0,153,2005	0/0:39,0:39:99:0,105,1408	0/0:35,0:35:93:0,93,1218
1	625	uce-1278_placidochromis_ornatus_1	T	C	1771.85	PASS	.	GT:AD:DP:GQ:PL	1/1:1,45:46:68:1387,68,0	0/0:48,0:48:90:0,90,1234	0/0:34,0:34:72:0,72,902	0/0:55,0:55:99:0,114,1492	0/0:51,0:52:99:0,126,1590	0/0:67,0:67:99:0,147,1923	0/0:33,1:34:72:0,72,955	0/1:24,2:27:23:23,0,626	0/0:48,0:48:99:0,99,1335	0/0:31,0:31:57:0,57,786	0/0:35,0:35:69:0,69,938	0/0:51,0:51:99:0,120,1568	0/0:37,0:38:72:0,72,955	0/0:47,0:48:93:0,93,1217	0/0:71,0:71:99:0,150,1991	0/0:91,0:91:99:0,205,2660	0/0:22,0:22:42:0,42,547	0/0:59,0:60:99:0,135,1774	0/0:95,0:95:99:0,187,2499	0/0:76,0:76:99:0,166,2160	0/0:53,0:55:99:0,111,1478	0/0:40,0:40:93:0,93,1223	0/0:95,0:95:99:0,208,2734	0/0:31,0:32:75:0,75,947	0/0:24,0:24:48:0,48,643	0/0:52,0:52:99:0,120,1586	0/0:24,0:25:48:0,48,616	0/0:52,0:52:99:0,114,1539	0/0:59,0:59:99:0,132,1742	0/0:49,0:51:99:0,105,1390	0/0:51,0:51:99:0,108,1436	0/0:53,0:53:99:0,108,1473	0/0:46,0:46:99:0,105,1358	0/0:38,0:39:84:0,84,1099	0/0:62,0:62:99:0,126,1659	0/0:76,0:76:99:0,156,2074	0/0:61,0:61:99:0,123,1669	0/0:46,0:46:90:0,90,1221	0/0:28,0:28:63:0,63,797	0/0:37,0:37:81:0,81,1103	0/0:41,0:41:87:0,87,1144	0/0:28,0:28:48:0,48,648	0/0:27,0:27:51:0,51,693	0/0:60,0:61:99:0,123,1643	0/0:41,1:43:78:0,78,1027	0/0:67,0:67:99:0,141,1898	0/0:56,1:57:99:0,135,1750	0/0:19,0:19:51:0,51,614	0/1:24,17:42:99:444,0,557
1	489	uce-1018_placidochromis_ornatus_1	A	G	577.4	PASS	.	GT:AD:DP:GQ:PL	0/0:11,0:11:30:0,30,405	0/0:17,0:17:48:0,48,637	0/0:17,0:17:51:0,51,660	0/0:36,0:36:99:0,99,1280	0/0:25,0:25:66:0,66,844	0/0:48,0:48:99:0,138,1779	0/0:10,0:10:30:0,30,383	0/0:24,0:24:69:0,69,896	0/0:9,0:10:15:0,15,199	0/0:16,0:16:48:0,48,610	0/0:13,0:13:36:0,36,481	0/0:24,0:24:66:0,66,837	0/0:25,0:25:72:0,72,924	0/0:14,0:14:42:0,42,523	0/0:32,0:32:90:0,90,1163	0/0:31,0:32:90:0,90,1154	0/0:27,0:27:78:0,78,1012	0/0:39,0:39:99:0,102,1313	0/0:35,0:35:93:0,93,1195	0/0:42,0:42:99:0,108,1387	0/0:36,0:36:99:0,99,1261	0/0:23,0:23:63:0,63,816	0/0:29,0:29:75:0,75,972	0/0:21,0:21:57:0,57,739	0/0:15,0:15:45:0,45,580	0/0:27,0:27:72:0,72,925	0/0:11,0:11:33:0,33,407	0/0:24,0:24:72:0,72,947	0/0:26,0:26:72:0,72,931	0/0:23,0:23:63:0,63,799	0/0:13,0:13:39:0,39,508	0/0:25,0:25:69:0,69,873	0/0:22,0:22:60:0,60,779	0/0:16,0:17:42:0,42,552	0/0:29,0:29:72:0,72,959	0/0:27,0:27:81:0,81,1041	0/0:13,0:13:36:0,36,474	0/0:18,0:18:48:0,48,599	0/0:17,0:17:48:0,48,627	0/0:18,0:18:54:0,54,708	0/0:17,0:18:51:0,51,633	0/0:29,0:29:81:0,81,1027	1/1:0,17:17:48:637,48,0	0/0:19,0:19:54:0,54,692	0/0:16,0:16:48:0,48,632	0/0:22,0:22:57:0,57,737	0/0:20,0:20:57:0,57,743	0/0:15,0:15:39:0,39,525	0/0:18,0:18:48:0,48,637
1	761	uce-1002_placidochromis_ornatus_1	T	C	2843	PASS	.	GT:AD:DP:GQ:PL	0/0:1,0:1:3:0,3,27	0/0:4,0:4:9:0,9,121	1/1:0,1:1:3:36,3,0	1/1:0,5:5:12:160,12,0	0/1:1,3:4:27:106,0,27	1/1:0,3:3:9:115,9,0	0/0:1,0:1:3:0,3,40	0/0:1,0:1:3:0,3,40	./.:.:.:.:.	0/0:3,0:3:6:0,6,72	1/1:0,3:3:6:80,6,0	0/0:7,0:7:18:0,18,230	0/1:2,1:3:34:34,0,39	1/1:0,2:2:3:40,3,0	0/0:10,0:10:21:0,21,283	1/1:0,5:5:9:112,9,0	1/1:0,3:3:9:116,9,0	1/1:0,2:2:6:75,6,0	0/1:9,9:18:99:299,0,233	1/1:0,5:5:12:157,12,0	1/1:0,3:3:9:115,9,0	1/1:0,4:4:9:121,9,0	0/1:2,2:4:56:67,0,56	0/0:4,0:4:9:0,9,112	0/0:3,0:3:9:0,9,107	0/1:1,1:2:30:33,0,30	1/1:0,3:3:6:85,6,0	1/1:0,3:3:9:116,9,0	0/0:3,0:3:6:0,6,84	0/1:1,3:4:24:106,0,24	./.:.:.:.:.	1/1:0,5:5:15:193,15,0	0/0:2,0:2:3:0,3,45	./.:.:.:.:.	0/0:1,0:1:3:0,3,39	0/0:1,0:1:3:0,3,39	0/0:2,0:2:6:0,6,75	0/1:3,3:6:72:72,0,72	1/1:0,5:5:15:196,15,0	./.:.:.:.:.	1/1:0,2:2:6:80,6,0	1/1:0,3:3:9:108,9,0	1/1:0,1:1:3:40,3,0	./.:.:.:.:.	0/0:2,0:2:3:0,3,40	0/0:5,0:5:15:0,15,193	0/1:2,5:7:27:175,0,27	1/1:0,5:5:15:196,15,0	./.:.:.:.:.
1	508	uce-836_placidochromis_ornatus_1	G	A	21320.6	PASS	.	GT:AD:DP:GQ:PL	0/0:97,0:97:99:0,205,2837	1/1:0,83:83:99:2182,165,0	0/1:29,36:65:99:897,0,698	0/0:117,0:117:99:0,244,3349	0/0:108,0:109:99:0,241,3237	0/0:133,0:134:99:0,292,3933	0/0:79,0:79:99:0,157,2192	0/0:63,0:63:99:0,141,1940	0/0:68,0:68:99:0,135,1865	0/0:86,0:86:99:0,178,2437	0/0:75,0:75:99:0,163,2236	0/0:140,0:141:99:0,298,4002	0/0:93,0:93:99:0,214,2902	0/1:30,36:67:99:987,0,797	0/0:152,2:154:99:0,301,4546	1/1:0,184:185:99:5314,397,0	1/1:0,78:78:99:2136,156,0	0/0:144,0:144:99:0,295,4025	0/0:164,0:164:99:0,364,4919	0/0:177,0:177:99:0,367,4990	0/0:127,0:127:99:0,274,3724	0/0:73,2:75:99:0,118,2137	0/0:189,0:189:99:0,412,5563	0/0:69,0:69:99:0,160,2176	0/0:79,0:79:99:0,160,2191	0/0:98,0:98:99:0,205,2811	0/0:54,0:54:99:0,120,1641	0/0:91,0:91:99:0,202,2755	0/0:98,0:98:99:0,208,2830	0/0:102,0:102:99:0,199,2756	0/0:146,0:147:99:0,289,3994	0/0:117,0:117:99:0,244,3356	0/0:113,0:113:99:0,244,3338	0/0:105,0:105:99:0,202,2801	0/0:224,0:226:99:0,418,5839	0/0:142,0:142:99:0,295,4043	0/0:68,0:68:99:0,138,1910	0/0:100,0:100:99:0,193,2671	1/1:0,66:66:99:1895,144,0	0/1:36,46:82:99:1006,0,762	1/1:0,94:94:99:2551,187,0	1/1:0,75:75:99:2314,172,0	1/1:0,83:83:99:2239,163,0	0/0:91,0:92:99:0,184,2522	0/0:67,0:67:99:0,138,1906	0/0:124,0:124:99:0,262,3547	0/0:126,0:126:99:0,268,3631	0/0:47,0:47:99:0,105,1432	0/0:96,0:97:99:0,211,2899
1	305	uce-1123_placidochromis_ornatus_1	G	A,T	2978.87	PASS	.	GT:AD:DP:GQ:PL	0/0:89,0,0:89:99:0,199,2659,199,2659,2659	1/1:0,42,1:43:61:1169,84,0,1145,61,1142	0/0:41,0,0:41:90:0,90,1245,90,1245,1245	0/0:86,0,0:86:99:0,193,2601,193,2601,2601	0/0:92,0,0:92:99:0,205,2753,205,2753,2753	0/0:104,0,0:104:99:0,223,3010,223,3010,3010	0/0:63,0,0:63:99:0,150,2018,150,2018,2018	0/0:70,0,0:70:99:0,144,2003,144,2003,2003	0/0:56,0,0:56:99:0,114,1542,114,1542,1542	0/0:49,0,0:49:99:0,120,1583,120,1583,1583	0/0:27,0,0:27:63:0,63,852,63,852,852	0/0:61,1,2:64:99:0,114,1952,109,1913,1946	0/2:40,0,35:75:99:847,932,2020,0,1088,1016	0/0:58,0,0:58:99:0,126,1715,126,1715,1715	0/0:103,0,0:103:99:0,223,2983,223,2983,2983	0/0:136,0,0:136:99:0,301,4088,301,4088,4088	0/2:22,0,24:46:99:594,645,1294,0,649,598	0/0:90,0,0:90:99:0,205,2729,205,2729,2729	0/0:131,0,1:132:99:0,271,3693,271,3693,3693	0/0:130,0,1:131:99:0,283,3835,250,3802,3799	0/0:96,0,0:96:99:0,214,2855,214,2855,2855	0/0:83,0,0:83:99:0,187,2500,187,2500,2500	0/0:157,0,0:157:99:0,328,4467,328,4467,4467	0/0:61,0,0:61:99:0,120,1653,120,1653,1653	0/0:53,0,0:53:99:0,99,1385,99,1385,1385	0/0:85,0,1:86:99:0,181,2472,181,2472,2472	0/1:21,18,0:39:99:461,0,533,506,575,1082	0/0:83,0,1:84:99:0,178,2433,178,2433,2433	0/0:85,0,0:85:99:0,187,2527,187,2527,2527	0/0:88,0,0:88:99:0,193,2610,193,2610,2610	0/0:148,0,1:149:99:0,295,4033,259,3996,3993	0/0:97,0,0:97:99:0,193,2630,193,2630,2630	0/0:107,0,0:107:99:0,238,3186,238,3186,3186	0/0:62,0,0:62:99:0,120,1667,120,1667,1667	0/0:175,0,0:175:99:0,346,4814,346,4814,4814	0/0:105,0,0:105:99:0,229,3100,229,3100,3100	0/0:86,0,0:86:99:0,169,2295,169,2295,2295	0/0:113,0,0:113:99:0,229,3156,229,3156,3156	0/0:63,0,0:63:99:0,126,1745,126,1745,1745	0/0:68,0,0:68:99:0,135,1896,135,1896,1896	0/0:69,0,0:69:99:0,144,1994,144,1994,1994	0/0:80,0,1:81:99:0,175,2391,175,2391,2391	0/0:61,0,0:61:99:0,120,1687,120,1687,1687	0/0:108,0,0:108:99:0,223,3026,223,3026,3026	0/0:56,0,0:56:99:0,120,1655,120,1655,1655	0/0:100,0,0:100:99:0,229,3059,229,3059,3059	0/0:89,0,0:89:99:0,202,2695,202,2695,2695	0/0:39,0,0:39:93:0,93,1257,93,1257,1257	0/0:81,0,0:81:99:0,175,2409,175,2409,2409
1	474	uce-578_placidochromis_ornatus_1	T	C	832.43	PASS	.	GT:AD:DP:GQ:PL	0/0:26,0:26:60:0,60,808	0/0:21,0:21:45:0,45,607	0/0:15,0:15:36:0,36,461	0/0:41,0:41:99:0,99,1300	0/0:30,0:30:75:0,75,981	0/0:34,0:34:81:0,81,1072	0/0:15,0:15:39:0,39,522	0/0:11,0:11:30:0,30,393	0/0:18,0:18:42:0,42,539	0/0:5,0:5:15:0,15,200	0/0:22,0:22:51:0,51,665	0/0:35,0:35:72:0,72,954	0/0:26,0:26:60:0,60,788	0/0:14,0:14:36:0,36,461	0/0:37,0:37:84:0,84,1147	0/0:51,0:51:99:0,117,1557	0/0:14,0:14:30:0,30,402	0/0:45,0:45:93:0,93,1236	0/0:70,0:70:99:0,178,2336	0/0:59,0:60:99:0,117,1580	0/0:43,0:43:96:0,96,1268	0/0:15,0:15:33:0,33,455	0/0:58,0:58:99:0,147,1930	0/0:26,0:26:60:0,60,770	0/0:19,0:19:33:0,33,469	0/0:25,0:25:57:0,57,760	0/0:24,0:24:51:0,51,657	0/0:25,0:25:54:0,54,745	0/0:30,0:30:63:0,63,828	0/0:46,0:46:96:0,96,1304	0/0:32,0:32:72:0,72,959	0/0:46,0:46:99:0,114,1515	0/0:41,0:41:81:0,81,1094	0/0:15,0:15:36:0,36,483	0/0:51,0:51:99:0,111,1505	0/0:49,0:49:99:0,108,1455	0/0:36,0:36:84:0,84,1122	0/0:52,0:52:99:0,117,1546	0/0:14,0:14:27:0,27,358	0/0:10,0:10:27:0,27,352	0/0:14,0:14:33:0,33,450	0/0:33,0:33:60:0,60,850	1/1:0,27:27:66:892,66,0	0/0:33,0:33:75:0,75,993	0/0:26,0:26:54:0,54,718	0/0:46,0:46:96:0,96,1265	0/0:31,0:31:66:0,66,890	0/0:4,0:4:9:0,9,120	0/0:19,0:19:54:0,54,700
1	616	uce-744_placidochromis_ornatus_1	T	C	18817.9	PASS	.	GT:AD:DP:GQ:PL	0/0:15,0:15:21:0,21,234	1/1:0,6:6:18:236,18,0	0/0:14,1:16:33:0,33,385	0/1:8,11:19:99:317,0,154	0/1:8,5:13:91:91,0,161	0/1:14,12:26:99:405,0,210	1/1:0,14:14:39:521,39,0	0/0:9,0:9:18:0,18,206	0/0:7,0:7:21:0,21,272	0/0:17,0:18:30:0,30,346	0/1:6,2:8:61:61,0,92	1/1:0,11:11:30:382,30,0	1/1:0,20:20:57:761,57,0	1/1:0,14:14:42:560,42,0	1/1:1,23:24:33:859,33,0	1/1:0,41:41:99:1451,111,0	1/1:0,19:19:54:713,54,0	1/1:0,15:15:42:538,42,0	1/1:0,28:28:81:1057,81,0	1/1:0,36:36:99:1352,105,0	1/1:0,26:26:75:964,75,0	1/1:0,16:16:48:640,48,0	1/1:0,25:25:75:962,75,0	1/1:0,16:16:48:632,48,0	0/1:7,6:13:99:201,0,117	0/0:17,0:17:24:0,24,295	0/0:16,0:16:30:0,30,354	0/1:7,7:15:34:216,0,34	0/0:22,0:23:45:0,45,532	1/1:0,15:15:42:546,42,0	1/1:0,12:12:36:465,36,0	1/1:0,16:16:48:626,48,0	1/1:0,27:27:78:1016,78,0	1/1:0,11:11:33:423,33,0	0/0:38,3:41:9:0,9,827	0/0:21,0:21:30:0,30,340	0/0:8,0:9:15:0,15,173	0/0:21,0:21:45:0,45,552	1/1:0,13:13:33:450,33,0	1/1:0,16:16:48:628,48,0	1/1:0,15:15:39:521,39,0	1/1:0,16:16:48:640,48,0	1/1:0,17:17:42:570,42,0	0/1:7,4:11:87:87,0,165	0/1:7,7:14:99:199,0,151	0/0:26,0:27:51:0,51,591	0/0:19,0:19:48:0,48,607	0/0:7,0:7:12:0,12,139	0/0:13,0:13:15:0,15,184
1	533	uce-853_placidochromis_ornatus_1	T	C	5491.62	PASS	.	GT:AD:DP:GQ:PL	0/0:15,0:15:36:0,36,439	1/1:0,7:7:21:268,21,0	0/1:4,1:5:28:28,0,91	1/1:0,15:15:42:544,42,0	0/0:24,0:24:48:0,48,598	0/0:13,0:14:33:0,33,420	0/1:9,2:11:44:44,0,219	0/0:11,0:11:24:0,24,295	0/0:4,0:4:9:0,9,115	0/0:12,0:12:30:0,30,392	0/1:7,7:14:99:206,0,135	0/0:8,0:8:21:0,21,258	0/1:2,12:14:9:404,0,9	1/1:0,9:9:24:312,24,0	0/0:19,0:19:45:0,45,586	0/0:17,0:17:45:0,45,560	1/1:0,13:13:36:465,36,0	0/0:23,0:23:57:0,57,731	0/0:33,0:33:81:0,81,1031	0/0:23,0:23:57:0,57,693	0/0:17,1:19:3:0,3,451	0/0:16,0:16:36:0,36,421	0/0:30,0:30:81:0,81,1053	0/0:9,0:9:18:0,18,219	0/0:14,0:14:27:0,27,319	1/1:0,4:4:9:118,9,0	0/0:8,0:8:21:0,21,268	0/0:12,0:12:30:0,30,380	0/0:17,0:17:45:0,45,565	0/0:11,0:11:24:0,24,311	0/0:13,0:14:30:0,30,370	0/0:13,0:13:27:0,27,352	0/0:10,0:10:24:0,24,284	0/0:11,0:12:30:0,30,392	0/0:26,0:26:63:0,63,807	0/0:25,0:25:63:0,63,817	0/1:2,9:11:15:262,0,15	0/1:1,3:4:24:103,0,24	1/1:0,14:14:36:469,36,0	0/1:2,7:9:21:235,0,21	1/1:0,3:3:9:120,9,0	1/1:0,16:16:42:548,42,0	1/1:0,11:11:33:436,33,0	0/1:10,5:15:99:118,0,258	0/0:8,0:8:12:0,12,143	0/1:6,6:12:88:164,0,88	1/1:0,21:21:60:789,60,0	0/1:5,4:9:96:96,0,154	0/0:15,0:15:36:0,36,435
1	239	uce-603_placidochromis_ornatus_1	G	A	1063.25	PASS	.	GT:AD:DP:GQ:PL	0/0:66,0:66:99:0,129,1788	0/0:52,0:52:99:0,99,1398	0/0:50,0:50:99:0,99,1372	0/0:102,0:102:99:0,211,2868	0/0:92,0:92:99:0,205,2756	0/0:105,0:105:99:0,208,2814	0/0:57,0:57:99:0,117,1642	0/0:50,0:50:99:0,102,1410	0/0:53,0:53:99:0,105,1435	0/0:62,2:64:99:0,100,1866	0/0:35,0:35:84:0,84,1146	0/0:68,0:68:99:0,153,2030	0/0:61,0:61:99:0,132,1807	0/0:42,0:42:93:0,93,1285	0/0:119,0:119:99:0,265,3565	0/0:123,0:124:99:0,274,3628	0/0:59,0:59:99:0,141,1917	0/0:88,1:89:99:0,180,2841	0/0:99,0:99:99:0,211,2843	0/0:133,1:134:99:0,241,3694	0/0:90,0:90:99:0,187,2542	0/0:81,0:81:99:0,166,2302	0/0:157,0:157:99:0,340,4590	0/0:53,0:53:99:0,117,1597	0/0:47,0:47:99:0,105,1445	0/0:85,0:85:99:0,187,2519	0/0:47,0:47:90:0,90,1259	0/0:75,0:76:99:0,172,2314	0/0:93,0:93:99:0,178,2479	0/0:81,0:81:99:0,172,2325	0/0:114,0:114:99:0,229,3126	0/0:92,0:92:99:0,202,2692	0/0:92,0:92:99:0,196,2655	0/0:70,0:70:99:0,135,1895	0/0:138,0:138:99:0,262,3652	0/0:114,0:114:99:0,229,3160	0/0:88,0:88:99:0,166,2319	0/0:89,0:89:99:0,178,2429	0/0:42,0:42:90:0,90,1225	0/0:62,0:62:99:0,138,1884	0/0:47,0:47:99:0,105,1437	0/0:76,0:76:99:0,172,2359	0/0:48,0:48:93:0,93,1313	0/0:79,0:79:99:0,172,2340	0/0:48,0:48:99:0,102,1419	0/0:116,0:116:99:0,226,3074	0/0:79,0:79:99:0,166,2248	0/0:37,0:38:81:0,81,1112	0/1:37,46:83:99:1103,0,1007
1	455	uce-954_placidochromis_ornatus_1	G	A	3029.62	PASS	.	GT:AD:DP:GQ:PL	0/0:36,0:36:96:0,96,1275	0/0:31,0:31:66:0,66,897	0/0:26,0:26:57:0,57,775	0/0:40,0:40:96:0,96,1244	0/0:47,0:47:93:0,93,1245	0/0:60,0:60:99:0,141,1851	0/0:48,0:48:99:0,111,1509	0/0:31,0:31:78:0,78,1039	0/0:29,0:29:60:0,60,796	0/0:23,0:23:54:0,54,732	0/0:19,0:19:51:0,51,678	0/0:39,0:39:93:0,93,1229	0/0:33,0:33:72:0,72,978	0/0:29,0:29:69:0,69,915	0/0:64,0:64:99:0,141,1900	0/1:39,42:82:99:985,0,984	0/0:44,0:44:99:0,99,1332	0/0:71,0:71:99:0,144,1979	0/1:34,24:58:99:561,0,956	0/0:72,0:72:99:0,172,2261	0/0:48,0:49:99:0,111,1491	0/0:38,0:38:81:0,81,1115	0/1:32,41:73:99:990,0,901	0/0:31,0:31:75:0,75,1021	0/0:29,0:29:60:0,60,830	0/0:53,0:53:99:0,120,1614	0/0:33,0:33:78:0,78,1074	0/1:8,21:29:99:570,0,248	0/0:59,0:59:99:0,129,1753	0/0:69,0:69:99:0,163,2162	0/0:72,0:72:99:0,156,2099	0/0:68,0:68:99:0,150,2038	0/0:82,0:82:99:0,181,2410	0/0:30,0:30:66:0,66,898	0/0:98,0:99:99:0,205,2755	0/0:87,0:87:99:0,196,2614	0/0:45,0:45:87:0,87,1205	0/0:55,0:55:99:0,129,1709	0/0:35,0:36:81:0,81,1102	0/0:24,0:24:54:0,54,744	0/0:27,0:27:63:0,63,856	0/0:34,0:34:66:0,66,924	0/0:37,0:37:72:0,72,1005	0/0:54,0:54:99:0,120,1588	0/0:23,0:23:60:0,60,795	0/0:67,1:69:99:0,123,2025	0/0:61,0:62:99:0,144,1911	0/0:15,0:15:45:0,45,580	0/0:35,0:36:90:0,90,1193
1	341	uce-505_placidochromis_ornatus_1	T	A	5883.93	PASS	.	GT:AD:DP:GQ:PL	0/0:93,0:93:99:0,184,2536	1/1:0,65:65:99:1777,126,0	0/0:50,0:50:96:0,96,1344	0/0:119,1:121:99:0,253,3449	0/0:109,0:109:99:0,244,3256	0/0:134,3:137:99:0,295,3966	0/0:66,0:66:99:0,135,1862	0/0:54,0:54:99:0,126,1702	0/0:64,0:64:99:0,123,1682	0/0:73,0:73:99:0,150,2080	0/0:65,0:65:99:0,150,2030	0/0:108,0:108:99:0,256,3365	0/0:81,0:81:99:0,172,2348	0/0:64,0:64:99:0,144,1950	0/0:140,0:140:99:0,310,4160	0/0:159,0:160:99:0,331,4493	0/0:68,0:68:99:0,135,1875	0/0:159,0:159:99:0,334,4517	0/0:151,0:151:99:0,337,4512	0/0:182,0:182:99:0,364,4943	0/0:117,1:118:99:0,277,3694	0/0:77,0:77:99:0,175,2362	0/0:205,0:205:99:0,430,5790	0/0:86,0:86:99:0,199,2687	0/0:81,0:81:99:0,172,2362	0/0:95,0:95:99:0,214,2873	0/0:53,0:53:99:0,105,1442	0/0:95,1:96:99:0,199,2714	0/0:118,1:119:99:0,259,3486	0/0:80,0:80:99:0,178,2421	0/0:122,0:122:99:0,262,3551	0/0:108,0:108:99:0,229,3106	0/0:94,0:94:99:0,202,2755	0/0:79,0:79:99:0,160,2214	0/0:202,1:203:99:0,406,5570	0/0:127,4:131:99:0,214,3466	0/0:92,0:92:99:0,181,2455	0/0:91,0:91:99:0,181,2477	0/0:58,0:58:99:0,126,1727	0/0:76,0:76:99:0,163,2249	1/1:0,64:64:99:1909,138,0	0/0:92,1:93:99:0,190,2603	1/1:0,85:85:99:2311,166,0	0/0:113,0:113:99:0,232,3146	0/0:62,0:62:99:0,138,1873	0/0:125,1:126:99:0,280,3780	0/0:135,0:135:99:0,283,3826	0/0:54,1:56:99:0,99,1750	0/0:90,0:90:99:0,190,2593
1	469	uce-1232_placidochromis_ornatus_1	A	T	123764	PASS	.	GT:AD:DP:GQ:PL	1/1:0,100:100:99:2743,211,0	1/1:1,65:66:93:1671,93,0	1/1:1,56:57:99:1577,117,0	1/1:1,103:104:99:3096,198,0	0/1:26,46:72:99:1087,0,741	1/1:0,165:166:99:4763,355,0	1/1:0,70:70:99:1732,132,0	1/1:2,64:66:99:1660,123,0	1/1:1,59:60:81:1536,81,0	1/1:0,65:65:99:1823,141,0	1/1:2,60:62:86:1576,86,0	1/1:0,72:73:99:2077,157,0	1/1:1,96:97:99:2382,147,0	1/1:1,96:97:99:2411,147,0	1/1:1,159:160:99:4708,352,0	1/1:0,140:141:99:3801,286,0	1/1:1,78:79:99:1812,138,0	1/1:0,147:147:99:4185,310,0	1/1:0,169:169:99:4655,349,0	1/1:0,155:155:99:4321,325,0	1/1:0,111:112:99:3271,247,0	1/1:2,91:93:99:2507,156,0	1/1:1,187:188:99:5388,397,0	1/1:0,63:63:99:1592,123,0	1/1:0,56:56:93:1270,93,0	1/1:0,95:95:99:2627,196,0	1/1:0,52:52:99:1385,102,0	1/1:0,116:116:99:2914,220,0	1/1:0,102:102:99:3033,226,0	1/1:1,112:113:99:2741,165,0	1/1:2,124:126:99:3478,192,0	1/1:1,143:145:99:3939,259,0	1/1:0,142:142:99:4064,298,0	1/1:3,88:91:99:2212,129,0	0/0:183,7:190:99:0,187,4887	0/1:69,73:142:99:1764,0,1668	0/1:43,48:91:99:984,0,1044	1/1:0,114:114:99:3221,238,0	1/1:2,72:74:99:1843,135,0	1/1:0,80:80:99:2261,169,0	1/1:1,54:55:99:1332,99,0	1/1:0,78:78:99:2166,169,0	1/1:2,62:64:99:1568,114,0	1/1:0,93:93:99:2554,193,0	1/1:1,82:83:99:2067,136,0	1/1:0,131:131:99:3614,274,0	1/1:1,104:105:99:2786,174,0	1/1:0,54:54:99:1328,102,0	1/1:0,93:93:99:2331,181,0
1	155	uce-340_placidochromis_ornatus_1	T	G	15080.3	PASS	.	GT:AD:DP:GQ:PL	1/1:0,8:8:24:308,24,0	1/1:0,9:9:27:344,27,0	1/1:0,5:5:15:200,15,0	1/1:0,11:11:30:395,30,0	1/1:0,12:12:33:432,33,0	1/1:0,12:12:33:435,33,0	1/1:0,2:3:6:80,6,0	1/1:0,10:10:27:365,27,0	1/1:0,7:7:18:234,18,0	1/1:0,8:8:21:272,21,0	1/1:0,5:5:15:192,15,0	0/1:3,6:9:51:212,0,51	1/1:0,7:7:15:205,15,0	1/1:0,8:8:24:320,24,0	0/1:6,6:12:99:159,0,200	1/1:0,23:23:57:757,57,0	1/1:0,12:12:36:480,36,0	0/1:11,8:19:99:215,0,362	1/1:0,14:14:36:469,36,0	1/1:0,19:19:57:731,57,0	1/1:0,5:5:12:160,12,0	1/1:0,9:9:24:303,24,0	1/1:0,18:18:54:691,54,0	0/1:3,5:8:96:172,0,96	1/1:0,4:4:12:152,12,0	1/1:0,6:6:18:230,18,0	1/1:0,5:5:12:156,12,0	1/1:0,12:12:36:468,36,0	1/1:0,14:14:36:472,36,0	1/1:0,10:10:30:393,30,0	1/1:0,7:7:21:275,21,0	1/1:0,11:11:33:420,33,0	1/1:0,6:6:15:197,15,0	1/1:0,2:2:6:80,6,0	0/0:13,0:13:36:0,36,469	0/1:4,1:5:21:21,0,142	0/0:6,0:6:18:0,18,233	0/0:13,0:13:36:0,36,458	1/1:0,8:8:21:281,21,0	1/1:0,10:10:27:365,27,0	1/1:0,7:7:18:240,18,0	1/1:0,11:11:30:405,30,0	1/1:0,8:8:21:281,21,0	1/1:0,9:9:24:311,24,0	1/1:0,9:9:27:360,27,0	1/1:0,12:12:33:428,33,0	1/1:0,10:10:30:393,30,0	1/1:0,10:10:30:400,30,0	1/1:0,19:19:57:735,57,0
1	620	uce-1040_placidochromis_ornatus_1	G	A	1134.25	PASS	.	GT:AD:DP:GQ:PL	0/0:49,0:50:99:0,123,1650	0/0:57,1:58:89:0,89,1686	0/0:50,0:50:99:0,99,1362	0/0:55,0:55:99:0,117,1585	0/0:66,0:66:99:0,175,2249	0/0:102,0:102:99:0,223,2989	0/0:50,0:50:99:0,111,1530	0/0:38,0:39:90:0,90,1222	0/0:52,0:52:99:0,111,1502	0/0:37,0:37:96:0,96,1288	0/0:40,0:40:99:0,102,1355	0/0:55,0:56:99:0,135,1781	0/0:83,0:83:99:0,190,2562	0/0:61,0:61:99:0,150,2003	0/0:89,0:89:99:0,223,2904	0/0:99,0:99:99:0,250,3281	0/0:65,0:65:99:0,147,2016	0/0:74,0:74:99:0,193,2516	0/0:99,0:99:99:0,232,3061	0/0:109,1:110:99:0,220,3353	0/0:58,0:58:99:0,138,1804	0/0:58,0:58:99:0,138,1868	0/0:120,0:120:99:0,274,3639	0/0:69,0:69:99:0,166,2217	0/0:52,1:53:89:0,89,1629	0/0:70,0:70:99:0,175,2281	0/0:50,0:50:99:0,111,1512	0/0:42,0:42:99:0,114,1496	0/0:66,0:66:99:0,166,2161	0/0:74,0:74:99:0,169,2236	0/0:99,0:99:99:0,220,2955	0/0:60,0:60:99:0,153,1994	0/0:79,0:79:99:0,193,2543	0/0:74,0:74:99:0,169,2284	0/0:109,1:110:99:0,217,3347	0/0:71,0:71:99:0,166,2201	0/0:46,0:46:99:0,105,1381	0/0:46,0:46:99:0,105,1412	0/0:36,0:36:93:0,93,1235	0/0:67,0:67:99:0,154,2084	0/0:58,0:58:99:0,129,1739	0/0:74,0:74:99:0,150,2077	0/0:53,0:54:99:0,114,1557	0/0:43,2:45:72:0,72,1395	0/0:47,0:47:99:0,105,1431	0/0:86,0:87:99:0,211,2772	0/1:39,44:83:99:1174,0,944	0/0:43,0:43:99:0,105,1409	0/0:74,0:74:99:0,184,2444
1	509	uce-1177_placidochromis_ornatus_1	T	C	48356.3	PASS	.	GT:AD:DP:GQ:PL	1/1:0,27:27:63:829,63,0	1/1:0,13:13:33:437,33,0	1/1:0,23:23:51:695,51,0	1/1:0,47:47:96:1311,96,0	0/1:19,28:47:99:797,0,404	0/0:57,1:58:99:0,102,1747	1/1:0,28:28:72:940,72,0	1/1:0,32:32:81:1062,81,0	1/1:0,27:27:72:941,72,0	1/1:0,30:30:84:1110,84,0	1/1:0,17:17:45:601,45,0	1/1:0,33:33:90:1177,90,0	0/0:32,0:32:72:0,72,905	0/1:12,13:25:99:363,0,251	1/1:0,59:59:99:2058,160,0	1/1:0,66:67:99:2283,175,0	1/1:0,25:25:66:867,66,0	1/1:0,56:56:99:1762,135,0	1/1:0,62:62:99:1991,150,0	1/1:0,65:65:99:2015,150,0	1/1:0,52:52:99:1624,123,0	1/1:0,17:17:45:597,45,0	1/1:0,77:77:99:2257,166,0	1/1:0,34:34:87:1133,87,0	1/1:0,29:29:72:947,72,0	1/1:0,38:38:96:1254,96,0	1/1:0,25:25:69:909,69,0	0/1:16,30:46:99:767,0,449	0/1:17,26:43:99:644,0,445	1/1:0,32:32:75:1001,75,0	1/1:0,33:33:78:1027,78,0	1/1:0,43:43:99:1368,102,0	1/1:0,39:39:93:1242,93,0	1/1:0,27:27:69:915,69,0	0/0:66,4:70:23:0,23,2020	0/0:48,0:48:93:0,93,1265	0/0:24,0:24:54:0,54,715	0/0:32,0:32:66:0,66,881	0/0:26,1:27:48:0,48,622	1/1:0,26:26:72:935,72,0	1/1:0,29:29:72:947,72,0	1/1:0,29:29:75:990,75,0	1/1:0,36:36:78:1058,78,0	1/1:0,35:35:87:1150,87,0	1/1:0,28:28:69:927,69,0	1/1:0,51:51:99:1494,111,0	1/1:0,64:64:99:1904,144,0	1/1:0,19:19:48:634,48,0	1/1:0,50:50:99:1597,120,0
1	371	uce-1302_placidochromis_ornatus_1	A	G	7439.97	PASS	.	GT:AD:DP:GQ:PL	0/0:113,0:113:99:0,229,3155	0/0:71,0:71:99:0,147,2031	0/0:78,0:78:99:0,159,2157	0/0:101,0:101:99:0,220,2948	0/0:115,0:115:99:0,223,3045	0/0:143,0:143:99:0,304,4089	0/0:58,0:58:99:0,117,1624	0/0:69,0:69:99:0,156,2088	0/0:92,0:92:99:0,163,2258	0/0:71,0:71:99:0,144,1956	0/0:52,0:52:99:0,111,1517	0/0:104,0:104:99:0,220,2984	0/0:99,0:99:99:0,208,2827	0/0:77,0:78:99:0,169,2284	0/0:145,0:145:99:0,301,4104	0/0:144,0:144:99:0,313,4159	0/0:87,0:87:99:0,175,2406	1/1:0,149:149:99:4211,307,0	0/0:143,0:143:99:0,304,4086	0/0:169,0:169:99:0,352,4710	0/0:105,0:105:99:0,226,3043	0/0:72,0:72:99:0,144,1951	0/0:207,0:207:99:0,436,5931	0/0:63,0:63:99:0,129,1772	0/0:61,0:61:99:0,135,1827	0/0:118,0:118:99:0,265,3511	0/0:79,0:79:99:0,150,2098	0/1:38,22:60:99:553,0,974	0/0:116,0:116:99:0,229,3109	0/0:86,0:86:99:0,166,2287	0/0:142,0:142:99:0,286,3914	0/0:142,0:142:99:0,262,3629	0/0:134,0:135:99:0,265,3624	0/0:89,0:89:99:0,169,2359	0/0:199,0:199:99:0,385,5282	0/0:117,0:117:99:0,229,3165	0/0:83,0:83:99:0,160,2225	0/0:105,0:105:99:0,211,2854	0/0:70,0:70:99:0,150,2015	0/0:68,0:68:99:0,144,1935	0/0:70,0:70:99:0,157,2137	0/0:70,0:70:99:0,160,2160	0/0:97,0:97:99:0,196,2640	0/0:102,0:103:99:0,211,2863	0/0:58,0:58:99:0,147,1902	0/1:66,46:112:99:1088,0,1672	0/1:51,46:97:99:1183,0,1216	0/1:34,23:57:99:506,0,911	0/0:106,0:106:99:0,232,3123
1	104	uce-675_placidochromis_ornatus_1	A	G	5100.94	PASS	.	GT:AD:DP:GQ:PL	1/1:0,2:2:6:76,6,0	1/1:0,9:9:24:317,24,0	0/0:1,0:1:3:0,3,40	0/0:7,0:7:21:0,21,259	0/0:5,1:6:15:0,15,187	1/1:1,6:7:18:230,18,0	0/0:8,0:8:21:0,21,277	1/1:0,5:5:9:120,9,0	1/1:0,2:2:6:75,6,0	0/0:8,0:8:15:0,15,192	0/0:4,0:4:12:0,12,156	1/1:0,10:10:24:317,24,0	1/1:0,6:6:18:224,18,0	1/1:0,3:3:9:116,9,0	0/0:5,0:5:15:0,15,197	0/1:2,6:9:55:201,0,55	1/1:0,2:2:6:80,6,0	1/1:0,14:14:36:471,36,0	1/1:0,8:8:24:311,24,0	1/1:0,4:4:9:110,9,0	0/1:2,5:7:61:139,0,61	1/1:0,8:8:24:316,24,0	0/1:2,3:5:67:72,0,67	1/1:0,7:7:18:236,18,0	./.:.:.:.:.	0/1:2,4:6:64:89,0,64	1/1:0,2:2:6:80,6,0	1/1:0,7:7:18:245,18,0	0/0:10,0:10:30:0,30,390	0/0:4,0:4:12:0,12,151	0/1:1,1:2:33:33,0,33	0/0:2,0:2:6:0,6,79	0/0:7,0:7:18:0,18,233	0/0:1,0:1:3:0,3,40	0/1:3,4:7:97:102,0,97	0/1:6,5:11:99:159,0,172	0/1:2,3:5:50:100,0,50	0/1:1,3:4:27:106,0,27	1/1:0,4:4:12:160,12,0	1/1:0,6:6:15:183,15,0	1/1:0,3:3:6:71,6,0	1/1:0,7:7:18:240,18,0	1/1:0,3:3:9:120,9,0	0/1:2,2:4:63:63,0,63	0/0:2,0:2:6:0,6,76	0/1:6,3:9:94:94,0,161	0/1:7,1:8:15:15,0,238	0/1:3,2:5:61:61,0,97	0/0:7,0:7:18:0,18,228
1	715	uce-736_placidochromis_ornatus_1	T	C	5413.52	PASS	.	GT:AD:DP:GQ:PL	1/1:0,1:1:3:40,3,0	1/1:0,1:1:3:40,3,0	1/1:0,5:5:12:161,12,0	1/1:0,2:2:6:79,6,0	1/1:0,7:7:18:241,18,0	1/1:0,7:7:18:236,18,0	1/1:0,2:2:6:80,6,0	1/1:0,1:1:3:40,3,0	1/1:0,3:3:6:84,6,0	1/1:0,3:3:9:120,9,0	1/1:0,2:2:3:45,3,0	1/1:0,6:6:18:233,18,0	1/1:0,4:4:12:160,12,0	1/1:0,2:2:3:40,3,0	1/1:0,2:2:6:79,6,0	1/1:0,5:5:15:197,15,0	1/1:0,2:2:6:76,6,0	1/1:0,5:5:15:197,15,0	1/1:0,5:5:15:189,15,0	1/1:0,12:12:30:395,30,0	1/1:0,3:3:9:118,9,0	1/1:0,4:4:12:160,12,0	1/1:0,2:2:6:79,6,0	1/1:0,1:1:3:40,3,0	1/1:0,2:2:6:80,6,0	1/1:0,5:5:15:175,15,0	1/1:0,5:5:15:200,15,0	1/1:0,2:2:6:80,6,0	1/1:0,4:4:9:115,9,0	1/1:0,2:2:6:79,6,0	1/1:0,4:4:9:112,9,0	1/1:0,3:3:9:118,9,0	1/1:0,2:2:6:79,6,0	1/1:0,3:3:6:85,6,0	0/1:2,1:3:30:30,0,66	1/1:0,1:1:3:36,3,0	1/1:0,6:6:15:199,15,0	1/1:0,1:1:3:39,3,0	./.:.:.:.:.	1/1:0,3:3:9:116,9,0	1/1:0,1:1:3:32,3,0	1/1:0,1:1:3:40,3,0	1/1:0,3:3:6:85,6,0	1/1:0,2:2:6:79,6,0	1/1:0,2:2:6:80,6,0	1/1:0,7:7:21:272,21,0	1/1:0,2:2:6:79,6,0	1/1:0,3:3:3:40,3,0	1/1:0,2:2:6:72,6,0
1	192	uce-212_placidochromis_ornatus_1	T	G	13563.6	PASS	.	GT:AD:DP:GQ:PL	0/0:8,0:8:24:0,24,308	0/0:5,0:5:15:0,15,192	0/1:5,6:11:99:207,0,154	1/1:0,15:15:42:550,42,0	1/1:0,20:20:57:714,57,0	1/1:0,15:15:45:576,45,0	1/1:0,4:4:12:160,12,0	1/1:0,9:9:27:356,27,0	0/0:7,0:7:21:0,21,269	1/1:0,15:15:45:571,45,0	1/1:0,7:7:21:276,21,0	1/1:0,19:19:54:690,54,0	1/1:0,11:11:33:436,33,0	1/1:0,6:6:18:236,18,0	0/1:6,14:20:99:420,0,179	0/0:27,0:27:81:0,81,1045	1/1:0,6:6:15:196,15,0	0/1:11,19:30:99:551,0,271	0/1:9,8:17:99:266,0,224	0/0:20,0:20:57:0,57,734	0/1:5,8:13:99:272,0,150	0/0:8,0:8:24:0,24,308	1/1:0,19:19:48:628,48,0	1/1:0,10:10:30:380,30,0	1/1:0,6:6:18:240,18,0	1/1:0,18:18:51:654,51,0	1/1:0,6:6:18:236,18,0	1/1:0,7:7:18:245,18,0	0/1:8,3:12:74:74,0,275	1/1:0,14:14:42:544,42,0	0/1:7,6:13:99:200,0,200	0/1:14,8:22:99:239,0,435	0/1:1,5:6:21:179,0,21	1/1:0,6:6:18:232,18,0	0/0:7,0:7:18:0,18,236	0/1:7,8:15:99:249,0,221	0/0:10,0:10:27:0,27,353	1/1:0,12:12:36:469,36,0	1/1:0,12:13:36:472,36,0	0/1:7,5:12:99:155,0,203	0/0:8,0:8:18:0,18,228	1/1:0,10:10:30:385,30,0	0/0:8,0:8:24:0,24,286	0/1:3,7:10:85:242,0,85	1/1:0,9:9:27:348,27,0	1/1:0,13:13:36:449,36,0	1/1:0,13:13:39:508,39,0	0/1:4,3:7:62:62,0,138	0/1:3,4:7:90:139,0,90
1	337	uce-807_placidochromis_ornatus_1	C	T	402.26	PASS	.	GT:AD:DP:GQ:PL	0/0:21,0:21:60:0,60,788	0/0:9,0:9:27:0,27,360	0/0:13,0:13:39:0,39,516	0/1:10,13:24:99:442,0,245	0/0:31,0:31:84:0,84,1089	0/0:15,0:15:45:0,45,567	0/0:22,0:22:66:0,66,869	0/0:32,0:32:90:0,90,1158	0/0:10,0:11:30:0,30,377	0/0:14,0:14:42:0,42,560	0/0:15,0:15:45:0,45,579	0/0:35,0:35:99:0,99,1255	0/0:20,0:20:57:0,57,731	0/0:21,0:21:60:0,60,788	0/0:18,0:18:51:0,51,652	0/0:23,0:23:69:0,69,836	0/0:20,0:21:54:0,54,696	0/0:33,0:33:99:0,99,1258	0/0:23,0:23:66:0,66,821	0/0:28,0:28:81:0,81,1022	0/0:23,0:23:69:0,69,857	0/0:12,0:12:33:0,33,419	0/0:31,0:31:93:0,93,1193	0/0:22,0:22:66:0,66,859	0/0:13,0:13:39:0,39,486	0/0:20,0:20:60:0,60,767	0/0:13,0:13:39:0,39,499	0/0:24,0:24:69:0,69,904	0/0:22,0:22:63:0,63,790	0/0:19,0:19:57:0,57,725	0/0:17,0:17:51:0,51,659	0/0:23,0:23:60:0,60,756	0/0:22,0:22:60:0,60,759	0/0:12,0:12:27:0,27,362	0/0:19,0:19:54:0,54,681	0/0:26,0:26:72:0,72,913	0/0:14,0:14:42:0,42,527	0/0:23,0:23:66:0,66,856	0/0:12,0:12:36:0,36,458	0/0:22,0:22:57:0,57,761	0/0:7,0:7:21:0,21,267	0/0:22,0:22:66:0,66,828	0/0:9,0:9:27:0,27,348	0/0:13,0:13:39:0,39,477	0/0:16,0:16:45:0,45,567	0/0:19,0:19:48:0,48,612	0/0:27,0:27:78:0,78,975	0/0:17,0:17:51:0,51,676	0/0:30,0:30:75:0,75,1004
1	417	uce-902_placidochromis_ornatus_1	C	T	8163.1	PASS	.	GT:AD:DP:GQ:PL	0/0:35,0:35:75:0,75,1026	0/0:33,0:34:69:0,69,968	0/0:27,0:27:60:0,60,809	0/0:62,0:62:99:0,132,1798	0/0:69,0:70:99:0,153,2066	0/0:83,1:85:99:0,141,2354	0/0:36,0:36:81:0,81,1114	0/0:30,0:30:69:0,69,919	0/0:38,0:38:75:0,75,1034	0/0:45,0:45:99:0,102,1378	0/0:27,0:27:60:0,60,794	0/0:48,0:49:96:0,96,1286	1/1:0,54:54:99:1463,108,0	1/1:0,54:54:99:1564,117,0	0/0:84,0:84:99:0,187,2504	0/1:38,33:71:99:743,0,978	0/1:19,13:32:99:324,0,556	0/1:24,27:51:99:653,0,665	0/0:85,0:86:99:0,199,2607	0/1:41,32:74:99:745,0,1194	0/0:64,0:64:99:0,144,1906	0/1:17,21:38:99:494,0,408	0/0:95,0:95:99:0,211,2820	0/0:29,0:29:63:0,63,873	0/0:26,0:26:57:0,57,785	0/0:50,0:51:96:0,96,1327	0/0:27,0:27:60:0,60,813	0/0:29,0:29:54:0,54,737	0/0:40,0:40:90:0,90,1202	0/0:68,0:68:99:0,141,1936	0/0:71,0:71:99:0,144,1977	0/0:77,0:77:99:0,160,2134	0/0:75,0:76:99:0,166,2223	0/0:32,0:32:57:0,57,781	0/0:132,0:132:99:0,265,3601	0/0:73,0:73:99:0,166,2207	0/0:29,0:29:60:0,60,776	0/0:67,0:67:99:0,138,1893	0/0:29,0:30:60:0,60,786	0/1:15,18:33:99:488,0,384	1/1:0,30:30:60:823,60,0	0/1:6,32:39:99:727,0,128	0/0:23,0:23:48:0,48,661	0/0:56,0:56:99:0,123,1667	0/0:30,0:30:69:0,69,932	0/1:23,13:36:99:303,0,630	0/0:62,0:63:99:0,132,1747	0/0:20,0:21:54:0,54,717	0/0:60,0:60:99:0,138,1852
1	561	uce-1014_placidochromis_ornatus_1	G	A	4258.85	PASS	.	GT:AD:DP:GQ:PL	1/1:0,48:48:99:1737,132,0	0/0:40,0:40:99:0,114,1510	0/0:35,0:35:96:0,96,1283	0/0:66,0:66:99:0,175,2264	0/0:52,0:52:99:0,129,1711	0/0:67,0:67:99:0,172,2255	0/0:35,0:35:96:0,96,1274	0/0:38,0:38:93:0,93,1243	0/0:22,0:22:57:0,57,757	0/0:42,0:42:99:0,99,1333	0/0:35,0:35:96:0,96,1266	0/0:37,0:37:90:0,90,1172	0/0:39,0:39:99:0,111,1490	0/0:40,0:41:99:0,105,1412	0/0:60,0:60:99:0,144,1897	0/0:68,0:70:99:0,172,2264	0/0:47,0:47:99:0,123,1632	0/0:57,0:57:99:0,141,1847	0/0:64,0:64:99:0,169,2177	0/0:75,0:75:99:0,190,2451	0/0:41,0:41:99:0,120,1551	0/0:67,0:67:99:0,166,2212	0/0:60,0:60:99:0,141,1833	0/0:55,0:55:99:0,141,1883	0/0:31,0:31:87:0,87,1150	0/0:42,0:42:99:0,108,1401	0/0:30,0:31:75:0,75,1015	0/0:43,1:44:86:0,86,1585	1/1:0,48:48:99:1745,135,0	0/0:42,0:42:99:0,105,1382	0/0:58,0:58:99:0,147,1884	0/0:51,1:52:93:0,93,1647	0/0:54,0:54:99:0,126,1680	0/0:33,0:33:81:0,81,1100	0/0:60,0:60:99:0,160,2063	0/0:51,0:51:99:0,132,1734	0/0:29,0:29:69:0,69,928	0/0:43,0:43:99:0,108,1438	0/0:41,0:41:99:0,114,1501	0/0:46,0:46:99:0,126,1670	0/0:40,0:40:99:0,102,1365	0/0:40,0:40:99:0,111,1467	0/0:33,0:33:90:0,90,1191	0/0:43,0:43:99:0,111,1423	0/0:45,0:45:99:0,114,1507	0/0:58,0:58:99:0,147,1911	0/0:45,0:45:99:0,120,1570	0/0:34,0:34:90:0,90,1182	0/1:30,31:61:99:875,0,830
1	613	uce-959_placidochromis_ornatus_1	T	C	32038.4	PASS	.	GT:AD:DP:GQ:PL	1/1:0,21:21:60:792,60,0	1/1:0,7:7:21:268,21,0	1/1:0,13:13:36:472,36,0	1/1:0,19:19:54:701,54,0	1/1:0,23:23:66:849,66,0	1/1:0,24:24:66:843,66,0	1/1:0,9:9:27:356,27,0	1/1:0,16:16:45:596,45,0	1/1:0,13:13:33:415,33,0	1/1:0,13:13:36:468,36,0	1/1:0,12:12:36:460,36,0	1/1:0,18:18:48:626,48,0	1/1:0,13:13:39:507,39,0	1/1:0,16:16:36:482,36,0	1/1:0,27:27:75:955,75,0	1/1:0,40:40:99:1383,108,0	1/1:0,16:17:45:584,45,0	1/1:0,22:22:57:758,57,0	1/1:0,27:27:72:918,72,0	1/1:0,34:34:87:1111,87,0	1/1:0,25:25:66:846,66,0	1/1:0,10:10:27:361,27,0	1/1:0,44:44:99:1589,123,0	1/1:0,13:13:39:494,39,0	1/1:0,16:16:48:628,48,0	1/1:0,23:23:63:822,63,0	1/1:0,11:11:33:419,33,0	1/1:0,13:13:39:504,39,0	1/1:0,19:19:51:671,51,0	1/1:0,17:17:42:549,42,0	1/1:0,15:15:42:541,42,0	1/1:0,33:33:96:1242,96,0	1/1:0,25:25:66:865,66,0	1/1:0,13:13:30:402,30,0	0/1:19,5:24:99:127,0,627	1/1:0,30:30:90:1165,90,0	1/1:0,18:18:51:665,51,0	0/1:10,7:17:99:221,0,299	1/1:0,7:7:21:268,21,0	1/1:0,13:13:39:498,39,0	1/1:0,10:10:30:396,30,0	1/1:0,23:23:66:869,66,0	1/1:0,15:15:42:561,42,0	1/1:0,20:20:51:671,51,0	1/1:0,18:18:48:628,48,0	1/1:0,26:26:72:932,72,0	1/1:0,19:19:51:665,51,0	1/1:0,11:11:30:388,30,0	1/1:0,17:17:42:561,42,0
1	71	uce-1113_placidochromis_ornatus_1	G	A	173.19	PASS	.	GT:AD:DP:GQ:PL	0/0:4,0:4:12:0,12,156	0/0:9,0:9:27:0,27,348	0/0:12,0:12:36:0,36,476	0/0:6,0:6:18:0,18,230	0/0:5,0:5:15:0,15,193	0/0:5,0:5:15:0,15,193	0/0:2,0:2:6:0,6,76	0/0:3,0:3:9:0,9,120	0/0:1,0:1:3:0,3,39	0/0:6,0:6:18:0,18,240	0/0:6,0:6:18:0,18,240	0/0:5,0:5:15:0,15,193	0/0:4,0:4:12:0,12,152	0/0:9,0:9:24:0,24,312	0/0:18,0:18:48:0,48,614	0/0:13,0:13:39:0,39,505	0/0:6,0:6:18:0,18,236	0/0:9,0:9:21:0,21,274	0/0:6,0:6:18:0,18,223	0/0:7,0:7:21:0,21,275	0/0:8,0:8:21:0,21,274	0/0:7,0:7:21:0,21,280	0/0:8,0:8:24:0,24,311	0/0:11,0:11:33:0,33,436	0/0:1,0:1:3:0,3,36	0/0:3,0:3:9:0,9,115	0/0:6,0:6:18:0,18,240	0/0:9,0:9:27:0,27,360	0/0:6,0:6:15:0,15,199	0/0:10,0:10:27:0,27,356	0/0:2,0:2:6:0,6,75	0/0:8,0:8:21:0,21,274	0/0:3,0:3:9:0,9,118	0/0:4,0:4:12:0,12,160	0/0:9,0:9:24:0,24,308	0/0:9,0:9:27:0,27,354	0/0:5,0:5:15:0,15,197	0/0:4,0:4:12:0,12,154	0/0:5,0:5:15:0,15,196	0/0:2,0:2:6:0,6,80	0/0:7,0:7:21:0,21,280	1/1:0,6:6:18:228,18,0	0/0:1,0:1:3:0,3,40	0/0:6,0:6:18:0,18,217	0/0:4,0:4:12:0,12,160	0/0:8,0:8:21:0,21,281	0/0:5,0:5:12:0,12,149	0/0:7,0:7:18:0,18,223	0/0:8,0:8:21:0,21,281
1	445	uce-1037_placidochromis_ornatus_1	T	C	2445.09	PASS	.	GT:AD:DP:GQ:PL	0/0:12,0:12:30:0,30,389	0/0:9,0:9:24:0,24,325	0/0:7,0:7:18:0,18,237	0/0:21,0:22:54:0,54,685	0/0:17,0:18:42:0,42,536	0/0:21,0:21:54:0,54,707	0/0:9,0:9:24:0,24,293	0/0:14,0:14:33:0,33,394	0/0:9,0:9:21:0,21,255	0/0:17,0:17:33:0,33,433	0/0:9,0:9:21:0,21,264	0/0:16,0:16:39:0,39,521	0/0:19,0:19:45:0,45,549	0/0:17,0:17:48:0,48,594	0/0:15,0:15:39:0,39,494	0/0:27,0:27:75:0,75,920	0/0:21,0:21:51:0,51,639	1/1:0,27:27:72:931,72,0	0/0:27,0:27:66:0,66,848	0/0:30,0:30:75:0,75,962	0/0:21,0:21:45:0,45,569	0/0:13,0:13:36:0,36,459	1/1:0,22:22:60:791,60,0	0/0:14,0:14:36:0,36,434	0/0:9,0:9:18:0,18,233	0/0:12,0:12:27:0,27,353	0/0:8,0:8:24:0,24,298	0/0:19,0:19:48:0,48,630	0/0:20,0:20:42:0,42,539	0/0:19,0:19:51:0,51,663	0/0:17,0:17:42:0,42,543	0/0:20,0:20:48:0,48,623	0/0:19,0:19:54:0,54,695	0/0:13,0:13:36:0,36,451	0/0:19,0:19:51:0,51,659	0/0:12,0:12:27:0,27,359	1/1:0,2:2:6:79,6,0	0/0:18,0:18:45:0,45,577	0/0:11,0:11:33:0,33,402	0/0:17,0:17:48:0,48,594	0/0:17,0:17:39:0,39,501	0/0:13,1:14:30:0,30,353	0/0:10,0:10:27:0,27,317	0/0:7,0:7:18:0,18,235	0/0:18,0:18:45:0,45,579	0/1:12,8:20:99:247,0,350	0/1:9,4:13:99:113,0,239	0/1:10,12:22:99:412,0,265	0/0:26,0:26:60:0,60,776
1	124	uce-1179_placidochromis_ornatus_1	C	T	1071.64	PASS	.	GT:AD:DP:GQ:PL	0/0:17,0:17:42:0,42,548	0/0:10,0:10:30:0,30,392	0/0:6,0:7:18:0,18,240	0/0:18,0:18:48:0,48,625	0/0:17,0:17:36:0,36,459	0/0:30,0:30:84:0,84,1070	0/0:10,0:10:24:0,24,330	0/0:21,0:21:57:0,57,761	0/0:16,0:16:33:0,33,454	0/0:17,0:17:45:0,45,601	0/0:12,0:12:33:0,33,436	0/0:15,0:15:45:0,45,587	0/0:13,0:13:39:0,39,512	0/0:13,0:13:33:0,33,437	0/0:29,0:29:75:0,75,976	0/0:21,0:21:63:0,63,808	0/0:15,0:15:45:0,45,584	0/0:36,0:36:87:0,87,1161	0/0:28,0:28:69:0,69,905	0/1:22,17:39:99:413,0,622	0/1:11,9:20:99:254,0,308	1/1:0,16:16:39:487,39,0	0/0:54,0:54:99:0,138,1813	0/0:13,0:13:33:0,33,437	0/0:15,0:15:42:0,42,544	0/0:24,0:24:63:0,63,808	0/0:13,0:13:33:0,33,446	0/0:13,0:13:39:0,39,520	0/0:24,0:24:54:0,54,722	0/0:11,0:11:33:0,33,423	0/0:20,0:20:48:0,48,633	0/0:21,0:21:51:0,51,681	0/0:24,0:24:69:0,69,881	0/0:17,0:17:42:0,42,566	0/0:31,2:33:36:0,36,902	0/0:24,0:24:57:0,57,756	0/0:10,0:10:30:0,30,380	0/0:20,0:20:48:0,48,625	0/0:18,0:18:48:0,48,642	0/0:13,0:13:30:0,30,414	0/0:13,0:13:36:0,36,473	0/0:15,0:15:42:0,42,542	0/0:17,0:17:48:0,48,641	0/0:27,0:27:69:0,69,898	0/0:10,0:10:30:0,30,383	0/0:18,0:18:54:0,54,689	0/0:22,0:22:57:0,57,735	0/0:18,0:18:45:0,45,592	0/0:17,0:17:48:0,48,629
1	514	uce-197_placidochromis_ornatus_1	C	T	1927.15	PASS	.	GT:AD:DP:GQ:PL	0/0:27,0:27:72:0,72,962	0/0:10,0:10:30:0,30,396	0/0:11,0:11:30:0,30,389	0/0:21,0:21:51:0,51,675	0/0:16,0:16:39:0,39,522	0/0:31,0:31:81:0,81,1065	0/0:15,0:15:39:0,39,499	0/0:13,0:13:39:0,39,500	1/1:0,5:5:12:154,12,0	1/1:1,11:12:33:407,33,0	0/0:15,0:15:39:0,39,512	0/0:18,0:18:45:0,45,595	0/0:14,0:14:39:0,39,509	0/0:23,0:23:60:0,60,807	0/0:27,0:27:66:0,66,846	0/0:29,0:29:81:0,81,1032	0/0:20,0:20:45:0,45,607	0/0:26,0:26:54:0,54,722	0/0:26,0:26:63:0,63,822	0/0:33,0:33:87:0,87,1116	0/0:18,0:19:42:0,42,564	0/0:21,1:22:23:0,23,727	1/1:0,32:32:78:974,78,0	0/0:14,0:14:33:0,33,441	0/0:11,0:11:27:0,27,356	0/1:9,8:17:99:232,0,268	0/0:10,0:10:24:0,24,326	0/1:15,10:25:99:285,0,427	0/0:17,0:17:45:0,45,577	0/0:26,0:26:60:0,60,814	0/0:19,0:19:45:0,45,584	0/0:22,0:22:54:0,54,696	0/0:18,0:18:48:0,48,623	0/0:8,0:8:24:0,24,291	0/0:32,0:32:78:0,78,1052	0/0:34,0:34:78:0,78,1041	0/0:12,0:12:36:0,36,465	0/0:20,0:20:51:0,51,678	0/0:15,0:15:45:0,45,592	0/0:12,0:12:30:0,30,402	0/0:22,0:22:54:0,54,715	0/0:14,0:14:42:0,42,552	0/0:11,0:11:27:0,27,362	0/0:10,0:10:24:0,24,307	0/0:15,0:15:36:0,36,490	0/0:25,0:25:66:0,66,864	0/0:14,0:14:36:0,36,473	0/0:15,0:15:36:0,36,490	0/0:11,0:11:24:0,24,316
1	332	uce-520_placidochromis_ornatus_1	T	A	7289.72	PASS	.	GT:AD:DP:GQ:PL	1/1:0,17:17:42:553,42,0	0/0:17,0:17:36:0,36,495	0/1:4,4:9:95:139,0,95	0/0:26,0:26:66:0,66,859	0/0:32,0:32:78:0,78,1016	1/1:0,37:37:96:1245,96,0	1/1:0,16:16:39:526,39,0	0/1:1,15:16:1:447,0,1	0/0:14,0:14:39:0,39,498	1/1:0,20:20:51:690,51,0	0/0:11,0:11:27:0,27,348	0/0:26,0:26:60:0,60,792	0/0:21,0:21:51:0,51,670	0/0:15,0:15:39:0,39,457	0/0:38,0:38:90:0,90,1180	0/1:3,20:23:27:563,0,27	0/0:21,0:21:45:0,45,565	0/1:11,16:27:99:450,0,318	0/0:21,0:21:54:0,54,702	0/0:32,0:32:78:0,78,1041	0/0:17,0:17:51:0,51,652	0/1:3,10:13:43:314,0,43	0/0:41,0:41:99:0,102,1351	0/0:22,0:22:51:0,51,657	0/1:9,12:21:99:343,0,231	0/0:25,0:25:60:0,60,792	0/0:16,0:16:36:0,36,437	0/0:12,0:12:27:0,27,334	0/0:24,0:24:69:0,69,890	0/0:23,0:23:57:0,57,760	0/0:19,0:19:45:0,45,602	0/0:16,0:16:36:0,36,463	0/1:7,10:17:99:314,0,188	0/1:4,6:10:93:181,0,93	0/0:24,0:24:60:0,60,802	0/0:15,0:15:36:0,36,468	0/0:6,0:6:15:0,15,182	0/0:10,0:10:27:0,27,359	0/0:13,0:13:21:0,21,272	0/0:15,1:16:39:0,39,478	0/0:9,0:9:21:0,21,256	0/0:23,1:24:51:0,51,655	0/0:14,0:14:30:0,30,394	1/1:0,16:16:39:501,39,0	1/1:0,22:22:60:762,60,0	0/0:22,0:22:60:0,60,769	0/0:14,0:14:36:0,36,463	0/0:13,0:13:30:0,30,371	1/1:1,15:16:2:469,2,0
1	221	uce-547_placidochromis_ornatus_1	A	G	8894.79	PASS	.	GT:AD:DP:GQ:PL	0/0:62,0:62:99:0,141,1926	1/1:1,55:56:74:1514,74,0	0/0:38,1:39:84:0,84,1160	0/0:77,0:77:99:0,169,2293	0/0:97,0:97:99:0,214,2894	0/0:80,0:81:99:0,190,2506	0/0:36,0:36:78:0,78,1067	0/0:66,0:66:99:0,138,1914	0/0:39,0:39:87:0,87,1167	0/0:50,0:51:99:0,105,1462	0/0:32,0:32:72:0,72,972	0/0:81,0:81:99:0,193,2534	0/0:70,0:70:99:0,138,1951	1/1:0,45:45:99:1359,99,0	0/0:94,0:94:99:0,223,2995	0/0:108,0:108:99:0,250,3357	1/1:0,44:44:99:1358,102,0	0/0:94,0:94:99:0,226,3028	0/0:110,0:112:99:0,262,3517	0/0:114,0:114:99:0,259,3456	0/0:74,0:74:99:0,175,2305	0/0:36,1:38:62:0,62,1264	0/0:134,0:134:99:0,313,4193	0/0:36,0:36:84:0,84,1145	0/0:42,0:42:99:0,105,1407	0/0:73,0:73:99:0,169,2264	0/0:37,0:37:84:0,84,1137	0/0:43,0:43:99:0,105,1426	0/0:76,0:77:99:0,187,2459	0/0:90,0:90:99:0,196,2652	0/0:75,0:75:99:0,160,2183	0/0:80,0:80:99:0,175,2364	0/0:101,1:102:99:0,199,3072	0/0:44,0:44:99:0,99,1361	0/0:136,0:136:99:0,286,3904	0/0:79,0:79:99:0,175,2369	0/0:79,0:79:99:0,178,2378	0/0:64,0:64:99:0,144,1948	0/0:34,0:35:72:0,72,972	1/1:0,55:55:99:1749,129,0	1/1:2,43:45:19:1191,19,0	0/0:77,0:77:99:0,166,2276	1/1:1,66:67:99:1895,107,0	0/0:67,0:67:99:0,150,2007	0/0:39,0:39:93:0,93,1265	0/0:93,0:93:99:0,214,2855	0/0:82,0:82:99:0,184,2477	0/0:37,0:37:84:0,84,1142	0/0:67,0:67:99:0,154,2091
1	397	uce-423_placidochromis_ornatus_1	T	C	2661.85	PASS	.	GT:AD:DP:GQ:PL	0/0:14,0:14:42:0,42,544	0/0:14,0:14:39:0,39,516	0/0:11,0:12:33:0,33,436	0/0:36,0:36:99:0,99,1274	0/0:33,0:34:90:0,90,1173	0/0:34,0:34:96:0,96,1224	0/0:16,0:16:48:0,48,608	0/0:17,0:17:45:0,45,584	0/0:16,0:16:42:0,42,543	0/0:18,0:18:51:0,51,656	0/0:18,0:18:54:0,54,692	0/0:28,0:28:78:0,78,986	0/0:22,0:22:60:0,60,759	0/0:24,0:24:66:0,66,855	0/0:40,0:40:99:0,102,1327	1/1:0,29:29:84:1071,84,0	0/0:14,0:14:39:0,39,504	0/0:37,0:37:99:0,99,1276	1/1:0,39:39:99:1473,114,0	0/0:43,0:43:99:0,117,1508	0/0:26,0:27:57:0,57,730	0/0:25,0:25:72:0,72,952	0/0:50,0:50:99:0,132,1700	0/0:20,0:20:54:0,54,713	0/0:15,0:15:42:0,42,557	0/0:20,0:20:51:0,51,654	0/0:10,0:10:27:0,27,356	0/0:14,0:14:42:0,42,552	0/0:34,0:34:87:0,87,1100	0/0:16,0:16:45:0,45,587	0/0:17,0:17:48:0,48,609	0/0:27,0:27:78:0,78,997	0/0:20,0:20:57:0,57,713	0/1:2,6:8:56:216,0,56	0/0:23,0:23:63:0,63,808	0/0:25,0:25:69:0,69,865	0/0:9,0:9:27:0,27,310	0/0:21,0:21:57:0,57,734	0/0:16,0:16:48:0,48,632	0/0:21,0:21:60:0,60,774	0/0:21,0:21:63:0,63,812	0/0:23,0:23:69:0,69,892	0/0:7,0:7:21:0,21,280	0/0:29,0:29:69:0,69,887	0/0:19,0:19:57:0,57,711	0/0:33,0:34:90:0,90,1159	0/0:28,0:28:78:0,78,1007	0/0:19,0:19:57:0,57,752	0/0:21,0:21:54:0,54,705
1	136	uce-164_placidochromis_ornatus_1	C	T	1009.57	PASS	.	GT:AD:DP:GQ:PL	0/0:15,0:15:36:0,36,490	0/0:25,0:25:54:0,54,728	0/0:12,0:12:24:0,24,326	0/0:26,0:26:66:0,66,864	0/0:36,0:36:84:0,84,1114	0/0:44,0:44:96:0,96,1292	0/0:11,0:11:24:0,24,321	0/0:18,0:18:42:0,42,575	0/0:12,0:12:30:0,30,393	0/0:12,0:13:27:0,27,370	0/0:9,0:9:21:0,21,285	0/0:27,0:27:60:0,60,781	0/0:23,0:23:51:0,51,699	0/0:16,0:16:33:0,33,455	0/0:50,0:50:99:0,123,1633	0/0:53,0:53:99:0,126,1678	0/0:23,0:23:51:0,51,701	0/0:37,0:37:84:0,84,1113	0/0:39,0:39:99:0,99,1281	0/0:34,0:34:87:0,87,1132	0/0:43,0:43:96:0,96,1294	0/0:16,0:16:36:0,36,491	0/1:41,33:74:99:708,0,1065	0/0:11,0:11:33:0,33,424	0/0:19,0:19:48:0,48,639	0/0:31,0:31:75:0,75,984	0/0:16,0:16:36:0,36,491	0/0:17,0:17:42:0,42,557	0/0:26,0:26:60:0,60,800	0/0:34,0:34:84:0,84,1105	0/0:33,0:33:81:0,81,1075	0/0:35,0:35:78:0,78,1071	0/0:39,0:39:84:0,84,1143	0/0:6,0:6:12:0,12,170	0/0:42,0:42:99:0,105,1372	0/0:33,0:33:63:0,63,863	0/0:26,0:26:60:0,60,799	0/0:26,0:26:66:0,66,880	0/0:16,0:16:39:0,39,523	0/0:11,0:11:27:0,27,361	0/0:21,0:21:51:0,51,682	0/0:23,0:23:45:0,45,626	0/0:15,0:15:30:0,30,420	0/0:36,0:36:84:0,84,1125	0/0:11,0:11:27:0,27,370	0/0:47,0:47:99:0,108,1448	0/1:20,13:33:99:353,0,552	0/0:9,0:9:27:0,27,338	0/0:17,0:17:39:0,39,539
1	550	uce-1230_placidochromis_ornatus_1	G	C	98294.3	PASS	.	GT:AD:DP:GQ:PL	1/1:4,69:73:99:2059,115,0	1/1:3,43:46:21:1225,21,0	1/1:3,56:59:51:1663,51,0	1/1:4,76:80:99:2232,130,0	1/1:4,87:91:99:2541,115,0	0/1:12,82:94:46:2378,0,46	1/1:6,57:63:16:1740,16,0	1/1:2,28:30:33:950,33,0	1/1:4,35:39:1:1030,1,0	1/1:2,49:51:70:1447,70,0	1/1:0,43:43:99:1408,105,0	1/1:4,68:72:85:2130,85,0	1/1:0,75:75:99:2394,178,0	1/1:2,56:58:88:1688,88,0	1/1:6,101:107:99:3065,154,0	1/1:2,107:109:99:3262,180,0	1/1:0,54:54:99:1837,138,0	1/1:8,89:97:58:2684,58,0	1/1:4,75:79:99:2374,109,0	1/1:2,92:94:99:2876,178,0	1/1:2,71:73:99:2187,127,0	1/1:0,53:53:99:1847,141,0	1/1:4,123:127:99:3665,199,0	1/1:2,53:55:76:1512,76,0	1/1:0,49:49:99:1557,117,0	1/1:2,68:70:99:2093,118,0	1/1:2,47:49:70:1441,70,0	1/1:2,61:63:99:1878,103,0	1/1:2,69:71:99:2202,127,0	1/1:5,75:80:99:2316,136,0	1/1:4,95:99:99:2941,145,0	1/1:0,93:93:99:3046,232,0	1/1:2,90:92:99:2765,169,0	1/1:2,35:37:43:1081,43,0	0/1:57,45:102:99:1278,0,1504	0/0:90,0:90:99:0,193,2608	1/1:2,65:67:99:1923,106,0	1/1:0,80:80:99:2448,184,0	1/1:0,48:48:99:1583,120,0	1/1:0,53:53:99:1815,138,0	0/1:8,58:66:38:1630,0,38	1/1:0,60:60:99:1894,141,0	1/1:0,68:68:99:2035,147,0	1/1:0,86:86:99:2542,193,0	1/1:2,46:48:70:1439,70,0	1/1:3,83:86:99:2521,121,0	1/1:2,79:81:99:2579,160,0	1/1:0,37:37:78:1072,78,0	1/1:3,71:74:84:2113,84,0
1	36	uce-779_placidochromis_ornatus_1	C	A	8614.43	PASS	.	GT:AD:DP:GQ:PL	1/1:0,20:20:12:125,12,0	1/1:0,6:6:9:94,9,0	./.:.:.:.:.	1/1:0,11:11:18:202,18,0	1/1:0,10:10:21:255,21,0	1/1:0,15:15:30:367,30,0	0/1:6,2:8:6:6,0,198	1/1:0,10:10:9:116,9,0	1/1:0,6:6:15:193,15,0	1/1:0,4:4:9:103,9,0	1/1:1,9:10:15:179,15,0	1/1:0,9:9:15:197,15,0	1/1:0,13:13:18:178,18,0	1/1:0,13:14:27:297,27,0	1/1:2,20:22:39:464,39,0	1/1:0,20:20:27:347,27,0	1/1:0,9:9:12:134,12,0	1/1:2,15:17:36:449,36,0	1/1:0,21:21:39:473,39,0	0/1:1,17:18:12:287,0,12	1/1:0,8:8:9:101,9,0	0/0:13,0:13:33:0,33,410	1/1:0,16:16:36:457,36,0	1/1:0,11:11:12:148,12,0	1/1:0,9:9:15:170,15,0	1/1:0,9:9:18:208,18,0	1/1:0,5:5:6:53,6,0	0/1:7,9:16:99:112,0,164	1/1:0,11:11:18:213,18,0	1/1:0,3:3:3:39,3,0	1/1:0,12:12:24:316,24,0	1/1:0,6:6:18:205,18,0	1/1:0,10:10:18:216,18,0	1/1:0,11:11:12:143,12,0	0/1:4,1:5:24:24,0,131	0/1:3,4:7:94:94,0,97	0/1:2,8:10:54:137,0,54	1/1:0,5:5:9:115,9,0	1/1:0,12:12:18:232,18,0	1/1:0,7:7:15:143,15,0	./.:.:.:.:.	1/1:1,8:9:9:80,9,0	1/1:0,3:3:6:72,6,0	0/1:5,5:10:94:94,0,166	0/1:8,5:13:41:41,0,260	1/1:0,11:11:21:247,21,0	1/1:0,6:6:15:183,15,0	1/1:0,10:10:18:202,18,0	1/1:0,11:11:18:228,18,0
[truncated: 1,018,963 more chars]
