# Supplementary material for: Phylogenomics of a putatively convergent novelty: did hypertrophied lips evolve once or repeatedly in Lake Malawi cichlid fishes?
Source: BMC Evol Biol. 2018 Nov 29;18:179. doi: 10.1186/s12862-018-1296-9 (PMC6263179; doi:10.1186/s12862-018-1296-9)
Supplement: Supplementary file 4 — Phylip interleaved alignment file of SNPs. (NEXUS 49 kb) [file 12862_2018_1296_MOESM4_ESM.nexus]

#NEXUS
begin data;
	dimensions ntax=49 nchar=1024;
	format datatype=standard symbols="012" missing=? gap=-;
matrix
AriChr    020020200020?000000000002002200?000?0200000200020000000002002001000100000000000000002022002000022220002000220000200000000000002200202000000002000222000000012020000000020020200000000000200220000220022200000020200222000020000000000220202200022000020002222200002200200202002220220000000220220000222020012222200000102220000100000012000010022200200020200202110000200220200002202220?200200001002020000000000220002202000000120000022200000000210000200000000002020000000002200002000000200000000000012000200200002022000020002000002022202020102020000020202000002202020200202200200200000100000000000020200220000001000010020022000200220020000020000000000200000?20000000202020000000002000000000000002200020000000000000000202000000000000000200000000000000000200000000000000000200020002000100200200002020200000000000002000000000002021100000000020022000000202022002020200000000010000020010002002002000000020210020000000020000000000000000002000000000020000022?2000000200000000000000200020000000200000202000022200000002200000000000100000200000
AstBur    022020220020?02000000000200222022002020200020202000000000022202?000020000000000202002002002020000222000000220000000000022000000000202000000002000222000002202022020020000020000200020020200220000220222220002002?000200020000220220022202022000020000020022?22222002002002200000022200000022202220022202?0012202020200002220220020002002000022220?00200020?0022000200220022020020220220002200000020020000000000202200022000101002220202202000000000200000000002000222202000002022002020000000000000000?2002000022200002002000022002020002200202000102020000020220220002200020020202202200222002000000002000?2020002200000002000002202220020212202000220002222002222020022000000022200200200020200000200022000022222002222000200000120202001000000202020002002000000000020?102020000000002202002002020020200200022000220020200000002000000000002000202020002020202000002100200020022000200000020200220012000000022220000220220020200000100000200002000020020000202000222000022?20000002020000002020000000202000022?2000002202202100000002200000200000020020?00002
AulStu    020020220020?02000100000200220020000020200020002000000020000220000002001000000020000210200202000022100200012000200100002000000200020220000000200002202000001202122020000102001000001200020022000022202222000000020002000?000210001000220200210002000010002?222200010002001220002002200000122202200120200?001222200120200222002002000000210002012220020002000120?20000020010010200220222102002000220020000000000002210022?2000010120000120110000000010000000000000201020200000002000002010000000000200000002000001200002212000020002002002202000000?0202000001022122010220002000010010102012100010000000100002020002100100010000002002202010020002000000000020000022000121000100020200200100000100000200000001120002000000120021000120210000100000002001000000000001000020?0000000002000022000?100200000222020000202021020010200000200001000000220021002020002000100000020020200012020020000010120022001000000000200000002022002010000000000000100000001001000220010010000000202000001?02000000002000000000000020200000002000002200000002200000000100000000200000
CapEuc    020020110020202201000002200220020012020202010002010001010000202000102000010000022000200200102000022200200012000020201010010001200020220000000200002202000001002022000001000101000000000020022020122001222010000000002000?0002000120002202002210020000000022221112001002202120010202200000021102200000201?102222200010200220002002010002210002002020020012000120210000020221001120220221202001101020020000000000002210022122001011200000220110000201100000000000000020?010000000200000202000000000000020000200000020000222200002000200000221020000011102000000101221000220012010000220110121002010000010000012020002100100000001002102202020020022000000000000000022000122000200000202210000000200000100000000020202000000120001000020200001100000012000000000000001000020000001000020000220001100201010222020000200021110120000000200001100000220022002012002000200100020201100112100020000000110021101010200000200000001022002000000000010000010000011001000210000010000002202000000201010000000001200020000020201000001000001200000002200011200002200000100000
CheEuc_1  02002020002020000000000120021002000002010120000210000000010020000000100000000101000010220020210010210010002200110001001000000022002022001000020201220200100120201102002100110000101000002001202002200222200000100001220002001000100001201002200020000000022220000002002112210011002200000020200200002210200121021000120022000000101000011000200221002000212012021200002001000022022022220200100000002101000000001221002222000120120000012000000000010000000000000101020000010002000000000000000000000000002010000200002002000020002000001002200000010110000021200221202200020000000200?0010000010000020000122020002000000000000002002200000020012000000200001000022200220000000010200000101000200000000000000020202000000120000000120200000000000002000000000001000000000000021200000000000001101200100022020000200020000002000000200001000000200010002010002000200100010200010202100010001011021012001000100201200000000222012000000200000000000000001001002000000021000002202000000220010000000000000020010000200010002000002100000002200000000100201200000000
CheEuc_2  020020200020200000000000201220020002020202100001100000000000200000000000000001020000102200201100002100100022000100210010001000210020220010000212012201001001202101010001002100200010000020022000022002222100001000001100200020001000022000222000200002000120221000020020022100221021000000101002000022102002220220001200221002002000000211002002220020002020020012000020021002210220221202000000021010010000000002100022?200012012000000200000010001000000000000010002010002000020000000000000000000001000201000020000100200002000200000100220000000002000000020021020220002000000020010020000010000010000212020102000000000000002102200020020012000000200001000020200120000000020200000200000100000000021000020202000000120000000022200000100000002010000000001000000010000020200000000010002201101100021020000200020000001100000200001000000200020002020002000200000010001010122200020002011011012001000000200200000000022002000020000020000010000010002002010001022010002202000000220010000000000000020001000202000102000002000000002200010000000100100000000
CheEuc_3  020020200020?000000000002002100200000202020000020000000000002000000000000000010000001022001021000021100000220001100100000000002200202200100002020222020200012010020100100020100000100000200220000220022220000000000022002100000021000220200220002000020002122000002200211222002010200000002120020000021020012102100002002210000000100002120020022?002000212?020?010000200200000202202221020000000100200000000000020000221200002012000001100000000000000000000000010102000002000100000000000000000000010000202000020000200200002000200000200220000010012000001020021010220002000000020020020000010000000000022010202000000000001002002200010020012000000200000000011000120000001000200000101000100000000021000020202000000220000000020200001000000002020000000002000000020000020100000000020000200000000022020000200020000102000000200000000000200020002010002000200000010101010222000020001020021002001000000200200000001122002000000100000000000000001002002010000021000002202000100210000000000000000010010020202000100000002000000002200000000000102000000100
CheRho    02002020002020000000000120021002001002000221000220000000000020000000000010000101000000220020200012202000001200120002000000100120002022000000020202220100200120110201000000200010000200002002202002200222200000002000220002100000000002202022200020000100022222001012002022220021002200000010200200001201200221020100020022?0010020000001100020022100200020000202110000200200002202202221?2002000020020020000001012200022220000201200000100000002000100000000000000000200000100022000000010000000001000002000200012000020020000200020000020022000001000200000002012112022000200000002002002000002000000002001201000200000000000000200?200010020012010000200000000010000120000000000200200200000200000000001000020202000000110000000020200000000000022021000000001000001000000020000020000020001000201000022000000100020000002200000200001000000201020002020002000200000020202200202000010001022000001001000000200200000000222022000000200000000010000001002002020000022020002?02000000200000000000000000020000000200000102000002200000002200000000000201200000000
CyrMoo    020020210020?010001000002002200?000?0?02010200021000000000002000000020000000000000001022002020001222001000220000202000000200002000002000000002000022020120212020120200020012000000000000200220200220022220000000200020010000?0000000022020220000200020000222200010120020022?0022212200000020200200001?20?00121000112000022200000200000220000200222002000?01?120?2000002012002020022022022200220002002000000001000220012222000020120000022000000000110000000000000202020200000022000002010100000000000000002000000200002102000020002000000202200000022020000002102200002200100100002?02?002000001000000000002002000210001000000000220?20002002101201000000001000001?0002?200000000020020210000000000000000100002020200000002000000002020000000000001?0200000000000020000022000000000100001200020000110000200200002000200000010000002000000000002100210020?000210020000001020000020202002000000002020200100020000020000000202?002000000010010000000000020000000020000002000002?01000002200010000000020000020000010??2000200000002100002002201002000101200000000?00
DocEve    020020210020200000000002201220020002020200010002000000010000200000022010000002000000121200002020222100100021000020010000000000120020220000000210002202100001202002021000001002000001000020022000022002222200000120002000000000000000022020022000200022000220021000021020022200?0002202000102202100001220200220122200000022?100002000000200002002020020001020020200001011020000200220220002000200020020000000000002200022020000101200000212002000000110000000000000000200000000022000000000000000001001200020200002000020020200200020000020022000001020200000202022002022000202000022220002000001000000000200100020200000000000000220220000002000200000010000000002000022000000202010220000000010000000001000002020200000000000000002020000110000000212000000000000000002000001000000000000000020000100002212000020002000002020000020000000000020102000100000200020000002020000020201002000100122020200200120000220000000202200210000020000000002000002200100000002002000000210?000000200000000002020200020000000102000102000002200000002200001000200200000100000
FosRos    02002020002020000000000020022002002?020201020002000000000000100?20002000000002000000210200?02000022200110022000020202000000000200020200000000220002202000011202021020002000201000000000020022020022001222000001210002000000020001100022020022000200000000222?2000010002001220002102200000002202200100201200222222200020022?0010020000022000020022210200020000200000000200200002002202201?20010000210100100000100022000220200000012000002200000000001000000000000010202000002000?00000100000000000010020000200000020200?0021000200020000000222020000120200000002012100012000200000222012002000001000000000000202000020010000000000220?20200002200200000000000000002?000120000001010202000000000200000000000000020102000000120001000020100000000000002020000000000001000020?00002000000000000000200000000020010000200020000001200000200002000000200020000000002000200000000200100202020010000000000022002000100200200000002022102000000102000000020000020001000100020022000001212001001200200000000011000020000020201100002000002200000002200001000100001000200000
HemOxy    0200201100212000001000002022200210000202000200021000000000002000000220010000010000001022001020000121002000120001200100100000002000202000000002000222010110112021120100020010100010010000200220000220022220100000?0002100?0000000200002102022200020000000022122100012002002200022202200000020202200011200000221212100020022?000000010001211002002120020002020020211000020020010120220222102000000010121000000000002200012020001001200000200000000001100000000000000010202000000022000000000000000000002000020000002000110120100200020000000022000001110200000102002001022000201000002212002010001000001000000201000201000010010000200?202010011012000000100000000020000022000100000201000000000200000000000000020202000000110000002020200000000000012000000000000000001020000011000000000020001000101001021020000200220000110000000200002000000201020002020002000201100010201000202000020000000020022000000200200201000002021002000000101010000000000010001000020010010000010?12001100200000000001000000020000000201000001000002200000002201020000010200000101000
LabFul    020022202220202000000020200220020002220201010202000000000000202000002020000020020000200201202000122200000022020000200002200000000020202000200200022202000021202202202000202000000002000020222000022022222000002220002000?0001010210002200022202020000000022222202002202002222200102200000022202120022?11?002220002120200222002002000000210002002020120002000022?10000020020020020220222002000002020020000020020002220022020000001200202222000000000100000020000000000222000000022000020020000000200000220010000022000020020000200021000022022020010020200000202202100022000200002022020022210001000000000000202000220002210000200220?22000002200200000010002200002200002200200022020020000000012000220000000002020200200001000000002020000000000000202000200002000020002000000102001000022000020022200202002100022002200002000000020000000020120002000220000202020000002010000210220202000000202002202120002000220202020202200?000002220000000022000022022000021000022000002200000112200000020002000000020000020102000012000002200100002200000200020220000200000
LabTre    02002220122020200000002020022002000222020002020210000000000020202002202000002002000020020110200012220000002200000020000220000000002020200020020002220200002120220220200020200000000200002022200002202222200?000220002000200021002200022010222020200000200222?22020022020022122000022000000222020200222120001220012020100222002000000001210002002020220002000022010000020020020020220222002000002020020000020000002020022020000001200202222000000000100000020000000000222000000022000020020200000100000?200200000220200200200002000200000220220200100202000002022020000220002000020220220222200010010000000002020002200022100000002202220000022002000000010022000022000022000000220200200000000220002200000000020202002000010000000120200001000000002020002000020002200021200001020020000220000200222002020021000220022000020000000200001000001200020002200002020200000220000002202200020000002020022021200000002202020202022002000002220200000021100012022000022000022000002202001222200000020002000000020000020202000022000002200100002200000200020220000200000
LicAcu    02002021002020000000000020122002000202020001000200000000100020002002200000000002000000020000200002220020002100002020101000000011002022000100000000220010000120211200100100020000000000002002200002200122210200102000200020000000200002102002100020000000022112000022102000220020202200000111110110001220210222010000010022110200100000021000200202002000202?0202210010110200101002212221020120000010200000000000022000221200010012000000000000000021000000000000020002020000000220000000000000010010022000200000120000?002000020002000011002202000102010000010100100002200020200000202?00200000100000000000020200020000000000000011022000100210020200000000000000210001?1100101020100100000000000000000001000020101000000200000000120100000000000001020000000000000001020100001000020000010002001101001020010000100020000020000100200001000000200010002010002000200000010200000202000020000001010002001001000200200000002021022000000001000000000000000001001000000020000021?11000000200010000000002100011000020100000000000002000000002200000002000100000200000
MarMola   0200200100202000000000001002200200220202010100021200000100002000001120000000010200001112001210201222000000120002202000100000012100202100000002000022020000012020220000010002000000000010210220000220022210200011200120000000220020010220201200102000010202212000001200210212000110212000000020220000221010022202100102102210000010000022100020020200200021001202120000200200201202202221020000000100201000000000022000220200010012000000100000100001000000000000000202010000000200000110020000000020000000200000020000?012000020002000000002202000002000000000201200002200010000002202100200000110000100000010100020002000000000022022000200120120100022000000000200010210000020001000000000001000001000100000201010000000100000000202000011000000021200000000000000000102000010000100000000021001000020200200002000200000100000002100000000002000200020100020002000020022000002120000100000001100020010002001002020000000220020000101000000000000000000010021100000120000112?2000000201010000002000000010000000200010101000002200010002201000001001100100000000
MelAur    020020220020202000000020200220020002220201010202000000000000202020012000000020020000200202202000022200000022000000000002200000200020202000100200022202000021202202202000202000000002000020222000022022222000002220002000200022102200022020222010200000200222222020020020022202?0202200010002202000022200000222000202010022200200200000220000100202002000?000022?000000200210200102202220020000010200200000000200020200220200000012002022020000000001000000200000000002220010000220000200200002002000002200200000220000?002000020002000002201202000002020000020220200002?001200002022022022210001000000000000202000220001120000200120?210000020002000000120022000022000022001000020200200000000210002200010000020202001000000000000120200001000100002000002020000000200022000000020020000220000200221002020021000220022000020000000200000000200200020002200002020200000220100002002200020000002220022011200000002202000202022002000002220100000012000012022000020000022000002?02002002200000020002000000020000020200000022000002200000002200000200010220000?00000
MylAna    0200202200202000000000012002200?00020202000200022100000000001000001120000010020000002002001010200221022000220001200100110100002002202000020002001022020010012020020000020002000000010000200220001220022220000000200022000000200020000210222210102020010002212200002200200212002020221000101020220001200010022211220002002220000020000001100020022200200020100201000100200200102202202222020020000100200000000020022000220200012012000001100000000001100000000000000102020000000210000100000000010010000000200000020000200200002010200002012120000010102000002221120000220001010010220220022000010000000000002020002000000000000002202201020012002000000100000010020000121000000010200200000000000010000010000022202000000100010000020200001100000002000000000001000000010100000000000000020012101200001221020000200020000022000000211001000000200022002020002000200000010200100202010020000012220022001000200210200000002122022000000000000000000000001001002110000022000010??1000200200010000002011001020000000200000201000002200000002200000000001200100100000
MylEpi    020020210020200000000000202210020002020201110002100000000000201000022000000000020000210200212020022200200011000010101010000000010020220001000200002200100001101001011002000100000000000020022000022002222020000020002200000010002001022020221000200000020222200000021020022200101022200000112001000002002002210111100200222100002000000200002012110020002010120200001011021021220221222102000002000020100000002002000022020001001200000121001000000100000000000000010201000000021000000000000000001001000020100002000020020000200020000011022000001220200000001012100022000101000022012002000001000002000002000000200011010001000200220202002200202000020000000002000012200010201010010000000000000020000000002020200000002002100002020000010000000101200100000000000101010000000001000000000210020000202102000020002000002110000020000000000020002000202000200020100001010000020200002000101112121200100120000020000000202200210000010200000000000002000200000002002200000120?000000202010000002000100020000010202000102000002100021002200010000000100000000000
NimLin    0200202000202002000000002002200200020202200000020000000100002000000020020000000000002222001020000222000000220000202000110000002000202000020000000022000000012020120000000000100000000100200220000220022222000000200020100000200020000220202200102001000002102000002200200200000220220000000020220001021022022221000000002220010000000002010120020100200020100202200200200200001202202222020011000200220000000100020000220200012012000001000010000001000001000000000102000001000200000000000000000020002000200000220010?02200002000200000121120010001202000000020220000220000000000220020020000010000000000002020202000200000002022202200020020012000000200000000020000101000200020200000000000100000000000000020001000000000000000020200000110000002011000000001002000000002001000000000020002000201200220220000202020000000000000200002010000200011002020002000200000000000100122000020100002020002001000201000200000002022002000000002000002020000000001000020020022000002202000000200012000001010000020000000200020100000001200000001200020000000200000200000
NimLiv    020020210020220000000001200220022002020002120002100000000000200010002002000000000020220210121000022200100021001120200012000000110020200002000100022200101001002002001011000100000000000020022000022002222020001020012000000020002000022020121000200100000222020000121020020000012022000001112021000212211202201220020000222101001000000211001002100020002020020220001012020000220220221102001200020021100000000002200021020000201200000120001000000100000000000000020200000100001000000000000000001000000120000022000020120000200020000021012000001020200000002022020021000100000002202002000001000000000200202010200000000000001220220001002002210000020000000002000021000000000010000100000010000000000000002020000000000000000002020000010000000202000000000000000001000000000000000002001000020020122012000020102100000020000020000200000020102000201100200020000001020022001200002000000211000200100020100120?000002022002000002001000001000010000001000020000020000002212000000200012000000010000020000020000011000000002200001002200020000000200000100000
NimPol    020020200021?201000000002002100200000201011200020000000000002000000020010000000000002222001020000222000000220000102000010000012000202000000001000022000000010020020000000001000000000000200220000220011221000010?000200010002000200002202022001020020100020022000022002002010001202200000010102200000201?102210220000000221001001000001211001002000020002020020220010020020000120220222202001200020012000000010002100022020000201200000200001000000100000000010000010200100100010000000000000000002000200020000022000020120000200020000020112000000220100000002012010022000200000012202002000001000000000000202020200010010000100210220002002002200000010000000002000022100000000020000000000010000000000000002020100000000000000012020000101000001?021000000001000000000001000000000000010002000200201220120000201022000100000010200002000000201020002010002000200000020201220102000020000002220012001000200200200000002022002100000001000001000000000001000010000022000001212000000200001000001010000020000020200010101000012200000002200000000000200000000?00
NyaPro    02002022002020210200000220022002000?0202020100021100020100002000000120000100010010001002002120000222002001020010201010100000002000202200000002100122000000011020220000020001010010020000200220010220122220000010000020010000100020010220201220002020200012222011200200210222002010221100000120120002122120022222000001002220020021010012000020020100200010002202010000201200111202202220020000000100200000000000021000222120011112000001111200002011000000000001000202000000000210200202100000000000000000200000020000?212010020002000001200200000102020000001200201102200010000002202102200000100000010000220200021000001000000021022020200200120000000000100000210001?2000200010200200000000201000000010001020202100000011001000020200001100000002022100100001001010110000000001020000220002000201010220120000200021000020101000200002100000221012002011002000200000010201100212020010000000220022000010200000200000002022002001000000000000000000000002021100000110000002201011000201110000000000200020000020201000210000001200000002200011000101200000000000
OtoHet    020020020020000000000000100220020012020201120002100000000000200000012001000001000000122200202000022000100012000020100000000000100020200010000202012201001001002001210000100100001000020020022010022002222000000000002100000000002000021020222000200000000222221000020020102200?01022200000001022000022102002210110000200222000002000000200002002120020002020020200000020021000212220221?020010000100200100000000022000220200000012000001200000000001000000000000020002010001000200000200000000000020001000200000120000200200002000200000100220000000?0100000201021000022000201?000120220020000010000020000012020102020000000000002202201020022002010000100000000020000022000000020200002000000200000000000000020102000000020011000020200011100000021100000000000001002020000000100000000010000210222000021020000200020110002000000200001000000201120002000002000200000010200000222010020001011020112001000200200202000001022002000000102000000000000001001000020010022000001122020000200000000001000000020000020200000001000002200000002200000002000000000200000
OtoLit    02002020002020000000000020022002002202020001000220000000200010002010200000000202000012120022002002220010000?0000202000000000001000202200000002000022021000012010020010000010010020000100200220000221222200100021?0002000?00000001000022020?2200020000100022101002002102002010000202100000111202100020?2020022202200201002201000010000002000020020200200020000200000010110200202202202210020011000200200000000000022100222200002012000000020000000001000000000000010202000000000200000000000000000010000000200000020000?01210002000200000200210?00000001000001020222020220000020000?22220020000012000020000002020002?00200100000002002202020012002000000000000000012000221000201020200002000000100000000000000021002000000120022000020210020000000002200000000000000002020000010000020000020012220222000020020000201021000020200000200001000000200120002020002000200000010000200002020020000002120012002001200200200000002022002000000000000000000000202000000020000022000000202020000212000000000012000020000020202000002000002200000002200000000000200000100200
OtoNit    02002010002000200010000020022002000?02020002000200100001000020200000200200100002000020020020100002220020002200001020201200000020001022000000020100220100200120200202000120010200000000002002200002200222220000002000200100001000020002202012200020001000022020200022002002220000202211000000202200002212200222220000020022100200200000120000201202002000200012002000002002101121022022010200200002002000000000000210002202000120120000000000000000010000000000000000020200020002000002020000002000210110002000000200001222000020002000002000201000102020000001202100002200020200001221?00200000100000101010020200020021200000000020022020200210220200001000200000200002?0000102000201101020000200000000002000020202000000011000000120100000000000002010000000000001002010000002000020000210001000202000222020000200020000020101000200001000000220012002021002000200000000200000102000010000001010002000000200010200000002022002010000002000000020001011001000020010022000002221000000220010000000100000020000020200000002010002200001002200010000000200000000000
OtoPic    0200202100211010000000012002200200020202010100020000000000002020000020000000000100000012002020000222002000020000200020000010002000202200000002000022010000012020120000022010000010000000200220100220022221000000?0002102200020100000022020222000200000000222?2100002002000200000202101000020202200022201?00222021012000022?00200?00000020000202202002001?000020220000020020010000220222202001002020020010000010002010022020000201200020002000000001100000000000001000202000200020000020100000020002000?01020000002000201020000?0002000011000200000112010000000102000002200210000000202200200010100000200000?20200020000002001000020022020000210220200001000100000100002210000000202002000000002000000000000000202020000001200020001202000011000000010000000000000020020100000020010200001200000002010102222200002000200000200020002000000000002100220020200020002002000202000000020000200000000202020000002000002000000020220020000000010000000000000100000010100000220000022?2001000200000000002010000020000010200000001000002100000002200000000000100000?00000
PlaEle    0200200000202010000000012002200200020202020001020000000020002010000020000000020200002102002120200220002000220000102200010000001000202100000002000022100100011020020100022000000000000000200220000222022220000000?00020001000200010010220112220002000100002122020200200200222001220220000000010220001022020022112100100002220020000000022120020121200200020001200210000200220202001202222020001000100200000000000021000220200001012000000110000000002000000000000000202010000000200000001000000100020020000200000020001?11200002000200000100020010000102000001020220000220002000001220222022000010000000000002020002000010001000022002202020021022000000000010000002000221000000020211221000000100000000000000020202000000000001000120200001100000002020000000000002000020000010000020000120001210201001020120000200021000120100000200001100000210122002010002100200200021100000202010000000010010002001000000100200000002022002000000101000000000000020000000000020020000000202012000202000000001002000020000010200000201000002200000002200012100000200000200000
PlaMbeLib 02002021002020000000000020222002012?02020202000200000000000020000001200000000001000012000000200002220000012200201010001100000220002002000000000002220100002110200001100000112000000000002002202002200221200000100000200010000000000002201002100220000000022021100022002002120002002220000020000200000220200122202000020222000200200000021000000002000000122002020000002001100122012020020200100000102000000000000210002002000000120000001100000000011000000000000002020020020021220000000000000000001110002020000200002002000020002000000212200000122000000000200000002200120000002020200200000110000000000020100000000000000000001021000200200220100001000000000000000?0000002000201000000000000200020022000020200000000121010000120202000100000012200000000000000000000000000000000000010002200200000022020000200020000000200000210000000000200120002000002000200000020200000002000000000000020022000000000200200000002022002000000200000000000000000000000220020022100002220000000202010000000000000020000000200000002000002200000002200002001000000200010000
PlaMil_1  020020110020?00000000000?0022012001202020102000200000000000020001001200000000000000020020020200001220010002100200000001200020010002020000000020200200010000110201002100200000000100000012002201202200022100002102000200020001000200002202002200020000000022222200002102001120020002000000121102100020?1020122202220000002211020020100012000020021200200020022202010010110200021202202211020020000000110100000000020000210200010012000000220000000000100000000000010002000002000210000200010000000010000000200000020002000200002000200020210220?20010222000000222120000220002000010?200100200000110001000000120200020000000002000020022000200220220020000000020000100001001000020201002001000002000000000000200200020000002200021000202000010000000020100000000010000000000000100000200000200021002020020220000002000200001001000002200000000002000100020200020002020000011001002020000200000122100020000012000102000000020220020000201100000000000000000000001000020220000022?1020000?200100000220000000?0000000?00200000000002002000002?00010010000100200200200
PlaMil_2  020020200020?00000000000?002200200120202020200020000010000002000000120000000000000002002002010001222001000220010000200120002012000202200000001020020000000011020000200020000100000000000200220210220012220000010100020002000?000200002202012100020000000022221200002002011220120002100000021202200012220?00222022200000022?00100200000221000200222002010?00?220202000020020000020220222102002000000020000000000002000022020001011200000021000000000110000000000002010201000200021000020002000000002000000010100002000100020000200020001022022002000022200000012222000022000200002002002002000001200000000000112000200000000020000100?2000200220220020000000010000200000001000120002002002000000000000001100000200020000000100021000202000000000000121210000000020000000100000200000100000000022002020001220000000000200001001000002200000000002000200020200020002010000001000002120000200000022200020010002000102000000020220020000102100000000000000000000002000000210000021?1020000?20010000021000000020000000200001000000012102000002200010000000000200200200
PlaMil_3  0200202000202000000000002002200?000202020102000200000002000020000001000000000000000020020010200001220000002200200001001200020020002022000100020200200000000120202002000200000010000000012002201202200222210001102000200020002000200002202002100020000000022222200002002001220122002200000020201200001?102102220222000200220000002000001200202002220020102111220?020000200220221202202221?20020000000000000000000020000220200010012000000200000000001100000000000020202000002000220000200010000000020000000100000020001?0020000200020001020022002001022200000012222000022100100002002002002000001000020000001202200202000000000000200?2000200220220010000000010000200002202000020102002001000001000000000200000201020000002100022000201000000000100021200000000000010000200000200000200000210002002020022220000000000200001000000022200000000002000200020000020002020000000001002020000200001221200020000000000202000000020220020000102000000000000000000000000000010210000022?2010000220010000021000000020000000200202000000012002001002200010010000100100201200
PlaMil_4  02002020002020000000000020022012001202020102000200002002000020000100200000000000000020020020200002220000002200201000001200020020002022000100020200200000000120201001000100000010000000012002201002200222100?00202000200020000000200002202002100020000100022222200002002002120221002200000020200200010?20210222022200020022?0001020000012001020022200201022101202020000200200221202202220?2002000000010000000000002000022020001001200000020000000000100000000000002020200000200021000020002000000002000?000200000020001000200002000200020200220020010222000000022200000220002000020?2002002000001000010000002102100202000000000000200?1000200220220020000000000000210001?0200012000201100200000200000000020000020102000000220002200120200001000000002020000000000000000010000020000020000021002200202002222000000200020000100000001220000000000200020002020002000202000000000000212000020000122020002001000000020200000002021002000010210000000000000000002000000000022000002222021000220010000011000000220000000200002000000022102000002200000000000100000200200
PlaMil_5  020020200020?0000000000020022012002?020201020002000000020000200?00001000000000000000100200202000112200000021000000020002000200100020220000000202002001100001102010021002000000?01000000120022021022002222100002120002000?000?00020000220200220002000010102221020000210200222011200220000012120010100120020022202220000002221002020000002001020021?00201011022202010010110200001202202201?2000000000020?00000000002000022?200000012000000200000000001000000000000020202020002000200000000020000000010002000200000020002?00200002000200020200220?200102210000002222200002220010000102210100200000100000000000?202100210000000000000200?200020022022002000000000000010000220200012000100100100000200000000000000020002000000010002200120100001000000012021000000000000000000000010000010000020000200202001122000000100020000000200000220000000000200020002020002000202000010000100222000020000012120002000001100200200000002022002000020200000000000000000000000200000022000002201010000?200000000120000000?0000000000100000000012102000002200000010000200200201?00
PlaOrn_1  0100101100101000000000001101100100000100010000010000000000001010001100000000010100000111000001000111001001110010011100110101001100100100010001010010001010011110000110000011000010000000100100110100011110000000000000000000000000000000001100001000000001100110011110100111000000111000011110110001101000010111100000001101010010000000110010010000101011000100010010110100001001101001010011000000100010000000011000101000010011000001000000000000000000000000000001000000000110000000000000000010000000100000010000000000001000000000000100000000101000000010010000110001000000000000000000010000000000001000001000000000000001000100000010001010000000000000000000000000001000100000000000000000010000000010000000000000000000110000000000000000000000000000001000000100000000000000000001000000000000010000101010000000000000000000000000100010000010000000000000000000000000000000000000010001001001000100000000000001000000000000000000000000000000000000010000000000111000000000010000000000000010000000100000000000001100000001100000000000100100000000
PlaOrn_2  02001021002020000000000020021002000?0200010000020000000000002000001020000000010000000122000001000000001101120020020100120100002000200100100001000020000100012110000100020001000000000000200110000220021120000010?000200000000000000001100012100020000000001122100110001001200010202210000001001200012000200200111000020020000200201000011100200120000000210002020000002000000001012020120200100000001000000010000210001002000100100000020000000000001000000100000001010000000002000000000000000000200000000000000200001001000020002000001102100000101020100000100000100100000000000100?002000001000000000000101000100000000020000200210000002001202000000000000000000002010000100020000000000000000012000000002010100000021000000001000000100000002?20100000000000100100000000000011000001000?000100000002020000200010000000000000201000000000200000001020000000010100000000000001100000000000000001001000000200200000001012001000000000000000000001000001000100020021000101221000100000010000000000000020000010202000101000002000000002200000000000200100200000
PlaOrn_3  020010100010?00000000000?01210020000020202010002000000010000200000110000000000000000022200?021000022002101120020120000120000002000102200000002000010000100012120000?0002000100000000000020020000022002212000001000001000000000000100010000120000202000000210?11002000000012200?0201210000000101200001200200121110000010020200200200000021200200102002020?200000211000020020000120120201202001000000000000000000002100020020001001200000200000000000010000000000000020?001000000210000100000000000010000000000000020000200000002000200000000200?000110020100020000100101?0001000000?0010001010001?00000000000201000100000000010000200220000002001201000000000000001000001200000000020020000000000000002000000002020?00000010000000002000000100000001200000000000000000000010002100001000000000000000000002002000020002000?0200000001100000000000000100000100010002000000000000000022000000000000000010010000002002000000000120020000100000000000000000000000000000100000000002?2000200?00000000000000000020000010?0002000?00000100000000?200000000000200200200000
PlaOrn_4  120020100020?000000000002002100?000002020201000100000001000020000001000000000000000000120000000002120011012000101110001101000010001000001000010100210011101121200101100100010000000000002002100002200122100000101000200000001000010002000012200010000000022?10100001101001120000202010000112100100002?11200111112000020021?1020010100012110020011?002000?2000202110010110100000101102101020001000000100100000000011000220200010010000001000000000000100000000000000102001002000210000100000000000010000000200000020000000100002001200000000220000000012000000000010000110001000000?101?000010000000000000100201000000000000020000200?0000?002000100000000000000000000002200000001010010000010000000002002000002010200000001000000012000000000000001?020000000000000001000100011000100000000002100100000010020000100020000000100000200000000000200000001000001000200000011000000002010000000000020000001000100100200000001012000000000101000000000001000001000000010010000000?10000100000010000000001000020000010201000000000001100000021200000000000200200100000
PseCra    02002020002020200000002020022002000?020202010202000000020000102020002000000000020000200200202000022200200022020000200001200000000020102000200200022202000021201202202000200000000002000020222200022022222000001220002000?000220022000220002?200020000000022222202002002002220100202200020022202120022200100222000200000022200200200000020000200202002000200002202000002002002022022022100200000002002000000002000202002202000000120010220200000000010000002000000000022200000002200002002000000012000022002000002200002002000020002000002221202000002020000020222200002200020000202202202222000100000000000?2020002200000100002002202200000022002000000220022000022000022000000020200200100000200002200020000020202002000000000000020200000001100002020002020000000100020?0000102000000012000020022000202002100012002200002000100020000000020020002000220100202020020022000000200220002000000222002202120000000220200020202200200000202000000002210002202?000022000022000002?01002002?00000020002000000020000020202000002000002200000002200000200020210000?00000
PseFla    0200202002202020000000102002200220022202020?02021000010000001020200120100000100200002002022020000222000000220100001000022000002000202020002002000222020000212022022020002010000000020000202220000220022220000002?00020002000?10021000220202210102000002002222221200200200222020020221002002220202002220020022200020002002220020021000002000020020200200020000220000000200200200102202220?200100102002000000002000202002202000000120020220200000000010000002000000000022200200002200002002000000010000022001002002200002002000020002200002201202000002020000020222200002200020000202212102222000200000100000?2020002200002010002002202220000022012000000220022000022000022000000010200200100000220002200000000020202002000001000000020200001002202002020002020000000100020000001020020000220000200221001020021000220022000020000000200000000200200010001200002020200200200000002002200020000002120022022200000002202000202022002000002220000000002100022021000022000022000002202001022200000020002000000020000020202000002000002200100002200000200020220000200000
PunPun    022020220020202020000000100222022002020?02020202000000000022202000002200000200020200200200?02000022200000022000000000002200000000020200200000200022200000020202202002000002000000002002020022000022002222000200222002000?000220022002220202200202000002001?2222220020020022000?0022200000022202220022202?01122020202000022?0220020000002000022220200200020?00220002002200220202102202200?22000000200200000000101022000220?0200001221202202000200000100000000002000022202000002022002020000000000000000?200?20000220000200200002000202000220020200000202200002022020000220022002020220220022200010000000100001020002200000022000000222220020022202000200000222202222020022000000022200200200000200000200022000022222002222000200000020202001000000202020002002200200000020?20002000002100220000200202002020020000200022002020000000200000000000200020202000002020200020220020002002200022000002020022001200000002202201022022002020200020000000000200002202000020200022200002??200000020200000000200200002020022222200000220100?200000002200200200000020020000022
RhaLon    020020200020202000000000200220020002020200020202000200020000202000002000000000020000200200202000022200000022000000000000000000002022200200002200022200000021202002002000000000000002000020022000022022222000002220002000?0002200220002202022201022000000022222222002002002220200002202200022202020022222?002220202020000222002002000000200002022020020002000022000000020022220220220222002000022020020002202000002200022020020001200002202000000022010000000000000000202000020022000220020020000000000?200200000210000202200022000200000220020220010202000022022020002220002000020220220022220010000020000002020002200000002000002202200220022002000000000022000022000022000000020200200200000000000200022000022202002000000000000120200001000000002000022000000000000020000000000000002220000200200000020020000200022000020200000200000000000200022002000002000200000210022002002100020000002020022002220000002200000002022002020000000000000000200002022000020000022000002201001000222000000002000020020000020202000002000002100000002200000000020020000200000
SimBab    0222202200202020200220002002220220021222020?2202000000000022202?0000200000000022020220020020200002220000202?200000000202200000000020200000000200022200000220202202002200022000000002002020022000022002122000200220202000200222022200222020220000200000200222?222200202200220000002220000002220?220122?02202122020202000022202200?00002020000222202002200?000022?00200220022020220220220002200000020020000000000102202022?20201002220202202000000000100200000202020022202020002022002020000000000000000?20020000022200020020020?200222000220020?00000?02002002022022000220002202220?2022002?1000002020201000?2020002200000022000002?2?2200?222220200022000022200222?0200220200000222002002000222000002020220000222220022220002000001202000010000002020200020020000200000200202?200000000022000?2002020020200200002000220020200200002002200000202?002020200000202020000020002000200220022002000202202200220000000220?0000220220020200000200022000002000022010000202000222000022?0200000202000202202000000020200002?02000?0220210?110000102220200200000020020?00002
StiWoo    0200201000222000001000001002200?001?0202020200021000000100002000200020020000000100002112001000100122002000120000200000100000002000202000000002000022010000012020020000000021010002002100200220000222202210000020100020000000?00011000220201210002000020002122112000200200221000200200000100020220002020220022100200202002220000020000002000020022200200020000201000000200200102102202221020020000200200000000000020200221200010012000002210000000001000100000000000002020000000210000000000000000010000000200000020000?0121000200020000020022000001000200020002021001022000202000022022002000001100020000000202000200000000000000210220002002000220000000000100002000022200000100020010000000020000000002200102000201000011200000112020002100000000002000000000000000001000000000002000002001020022000012022000020002000002120000020000000100020002000202200220020000001020020020200002000000222012200200020010020000000102200200000010000000000000010100000001000002200000220?000000?010100000010000000?0000010202000202000022200000002200001000000100000100000
StiWoo.1  02002001002120000000000020022002000002020202000220000001010020002000200100100100000022220001101002220010001200002010000100000010002020000000020000220000000110200200000000101000220021002002200002222012001?0021?0012000?000000010000220200220002000020002122002001200200222000010210000100020220001020220022112000202002220010010000012000020022200200020000202100000200200001102202221020020000200200000000000021200220200000012000000010000000002000200000000000002020000000200000000000000000010000000200000020000002210002020200000100220000000102000100020200000210002020000222220020200010000000000002020002000200100000002102200000020002000000000000000010000211000000020201000000000200000000022002020002010000010000000120200010000000001020000000000000000020200011000010000020000200220100020220000200020000020200000200000000000200210001022002200200000000200100202000020000012220022001000100200200000000022002010000100000000000000000000000010010022002000202022000201000000002000000020000020??1000202000012100000002200000000000200000000000
TaeFur    02002020002020200010010120022002002?020201010012000000000000201000001000000001001000200200101000022200200022000020000010000010210020210000020200002200020001202002000002002000001001000020022000022002222000000020001000000000000100022021122010201000000221?100201000210020000020220000002220220001121120022210000101002220020010000002100020020110200220000202200000200200000002202212020020020200200100000000020000220200011012000001210000000021120000000000000102000000000200200102000000000020000000100000020000120200002000200000010021200000202000000011120000220011000000220122020200011000020000002020002100200000000002002202020020012000000000020000020000221000002020202100000000200000200000200020201000000010001000020200001100000002020000000000002000010000000000000000220001000202000121020000200020110020200000200000200000210020022000012000200000010001000102020010000010021202000000200100200001002022202000000000000000020010021002000200000010000002201001002201110000001002000020000020202000002000002100000002200001000000000002102000
TaePre_1  02002022002020200000020220022002002202020101002200000000000020201000000100000100000021020020200012210020002200001000001100011021022020000002021000220001000120212201000200100000000100002002100002200222200000002000200000001000020002212112200020100000122021001000002000210000202200000022102200112?102002222200000100222002002000002210002012010020002000220210000020020000100210220102002001012020000000010002000022020001001200000110000000000100000000000000000200000000020010000200000000000000100020000002000002020000200020000021012010001220200000002012000022000100000012011202000001000002010001202000200020000000020100220202002001200000010002000001200012200000200020210000000010000011001000002020100000000000200002020010000000000202100000000100200002000000100000001022000010010101212102001020002000002010000020000110000022002001200001200020000002000110000212002000000011122200100020010020000000202200200000000000000002000002100?000100000010200002202002001?01110000002011000020000020201000002000002200000102200001000000200002000000
TaePre_2  020020110020202100000002200210020022020102020012000000000000101000001001001001020000200200002000122200200022000020100000000100210020200000020210012200021001202122010002001000000001000020021000022022222000000020002000000020000100022021121000201000000221?11010000020002100001022000000221022000112121002222100010000222102002000002211002012000020012000220210000020020000010210220202000000020021000010000002100022?200000012000000100000000021100000000000000202000000000200200102000000000020000000200000020000020200002000200000112221000001201000000021020000120000000001220122020200010000020100002020002100200000000001002202020021012000000000020000021000222000002000202200100000200000200010000020202000000000002000020200001000000002021000000000001000020000000000000020220002200202001120020000200021100010200000200001200000210021012000012000200000020201200002120020000000121210001000200000200000002022002000000100000000020000012002010200000020200002202002002201100000001010000020000020201000002000002100000202200000000000100002100?00
TyrNig    0200202100201000000000002002200200000202000100020000001002002002000220020020000100002022000010002221001000220000200020000000002000202000000002000222020000012020000000010000000010002000200220100220?21220100000000020000010?00000100220200210012000020002222200000200200222002220220000001220220000222220022200200101102220000100000002000020022200200020200202220000220220210202202220020000000200200000000000022000220200000012000000200000000021000010000000000102000000000220000000000000000000000002100000020000000200002000200000001120000001100000000020220000220022020000220020020000010000000000002020002000000000002002002210020022002000001000000000020000022000001020202000000000200000000000000020002020000000001020120200001000000000020000000000000000020000002000000000020001000200010020020100202020000000100000200002000000202020002010002002200200010000120222020000000002000002002000200200200000002022002000000002000000000000000002000000000002000000202000000200000000000000200020000000202000202000012200020002201000000000200000200000
;
end;
