# Supplementary material for: Phylogenomics of a putatively convergent novelty: did hypertrophied lips evolve once or repeatedly in Lake Malawi cichlid fishes?
Source: BMC Evol Biol. 2018 Nov 29;18:179. doi: 10.1186/s12862-018-1296-9 (PMC6263179; doi:10.1186/s12862-018-1296-9)
Supplement: Supplementary file 5 — RaXML phylogeny. (NEX 6 kb) [file 12862_2018_1296_MOESM5_ESM.nex]

#NEXUS
[written Wed Nov 15 13:08:23 CET 2017 by Mesquite  version 3.10 (build 765) at Darrins-MacBook-Pro.local/192.168.0.110]
[RAXML]
BEGIN TAXA;
	DIMENSIONS NTAX=50;
	TAXLABELS
		astatotilapia_burtoni_ID32 simochromis_babaulti_ID48 placidochromis_electra_ID21 cyrtocara_moorei mylochromis_epichoralis docimodus_evelynae_ID10 otopharynx_lithobates_ID16 stigmatochromis_woodei stigmatochromis_woodei_ID20 cheilotilapia_rhodessi_ID24 capidochromis_eucinostomus nyassachromis_prostoma aulonocara_stuartgranti_ID26 taeniolethrinops_preorbitalis_ID29 taeniolethrinops_preorbitalis taeniolethrinops_furcata otopharynx_nitidus otopharynx_picta_ID14 placidochromis_ornatus_2 placidochromis_ornatus_3 placidochromis_ornatus_1 maravichromis_mola placidochromis_milomo_1 placidochromis_milomo_ID17 placidochromis_milomo_4 placidochromis_milomo_3 placidochromis_milomo_2 aristochromis_christiae_ID25 tyrannochromis_nigriventer_ID5 lichnochromis_acuticeps hemitilapia_oxyrhynchus mylochromis_anamphrys fossorichromis_rostratus_ID28 otopharynx_heterodon_ID13 nimbochromis_livingstoni nimbochromis_polystigma_ID2 nimbochromis_linni cheilotilapia_euchilus_2 cheilotilapia_euchilus_ID23 cheilotilapia_euchilus_1 placidochromis_ornatus_4 placidochromis_mbenji_lip melanochromis_auratus_ID4 pseudotropheus_flavus_ID19 psedotropheus_crabro_ID27 labeotropheus_trewavase_ID6 labeotropheus_fullbornei_ID8 rhamphochromis_longiceps_ID81 pundamila_pundamila_ID75 punNye1 
	;

END;


BEGIN TREES;
	Title Imported_trees;
	ID 015fbf9468701;
	LINK Taxa = Taxa;
	TRANSLATE
[0] 		1 astatotilapia_burtoni_ID32,
[1] 		2 simochromis_babaulti_ID48,
[2] 		3 placidochromis_electra_ID21,
[3] 		4 cyrtocara_moorei,
[4] 		5 mylochromis_epichoralis,
[5] 		6 docimodus_evelynae_ID10,
[6] 		7 otopharynx_lithobates_ID16,
[7] 		8 stigmatochromis_woodei,
[8] 		9 stigmatochromis_woodei_ID20,
[9] 		10 cheilotilapia_rhodessi_ID24,
[10] 		11 capidochromis_eucinostomus,
[11] 		12 nyassachromis_prostoma,
[12] 		13 aulonocara_stuartgranti_ID26,
[13] 		14 taeniolethrinops_preorbitalis_ID29,
[14] 		15 taeniolethrinops_preorbitalis,
[15] 		16 taeniolethrinops_furcata,
[16] 		17 otopharynx_nitidus,
[17] 		18 otopharynx_picta_ID14,
[18] 		19 placidochromis_ornatus_2,
[19] 		20 placidochromis_ornatus_3,
[20] 		21 placidochromis_ornatus_1,
[21] 		22 maravichromis_mola,
[22] 		23 placidochromis_milomo_1,
[23] 		24 placidochromis_milomo_ID17,
[24] 		25 placidochromis_milomo_4,
[25] 		26 placidochromis_milomo_3,
[26] 		27 placidochromis_milomo_2,
[27] 		28 aristochromis_christiae_ID25,
[28] 		29 tyrannochromis_nigriventer_ID5,
[29] 		30 lichnochromis_acuticeps,
[30] 		31 hemitilapia_oxyrhynchus,
[31] 		32 mylochromis_anamphrys,
[32] 		33 fossorichromis_rostratus_ID28,
[33] 		34 otopharynx_heterodon_ID13,
[34] 		35 nimbochromis_livingstoni,
[35] 		36 nimbochromis_polystigma_ID2,
[36] 		37 nimbochromis_linni,
[37] 		38 cheilotilapia_euchilus_2,
[38] 		39 cheilotilapia_euchilus_ID23,
[39] 		40 cheilotilapia_euchilus_1,
[40] 		41 placidochromis_ornatus_4,
[41] 		42 placidochromis_mbenji_lip,
[42] 		43 melanochromis_auratus_ID4,
[43] 		44 pseudotropheus_flavus_ID19,
[44] 		45 psedotropheus_crabro_ID27,
[45] 		46 labeotropheus_trewavase_ID6,
[46] 		47 labeotropheus_fullbornei_ID8,
[47] 		48 rhamphochromis_longiceps_ID81,
[48] 		49 pundamila_pundamila_ID75,
[49] 		50 punNye1;
	TREE Imported_tree_1 = (((1:0.0017870419465228612,2:0.0038631624872100755)100:0.0004789812420151132,(((3:0.0005794556228955315,(4:0.0008330476521538109,(((((5:0.00048742755780533113,6:0.0004674568037856014)71:0.00009328858984042399,(7:0.00049796471253747,(8:0.0002863002199531792,9:0.00031115581314135587)100:0.0002074175559728547)44:0.00005764904882389342)17:0.00003532820414672099,10:0.0004692416765007573)11:0.00003591112006455104,(((((11:0.0004440777925112448,12:0.0006549827848935239)98:0.00015071218317256412,(13:0.0008970661536022573,((14:0.0005223878564563986,15:0.00036471504647835767)90:0.00011864734238880198,16:0.0003798971395806946)100:0.00011965567311632591)22:0.00005024402008165425)33:0.00005509045587347213,(17:0.0004571399770812589,18:0.00038406761380522137)100:0.00013669004881219793)58:0.00008305295354829598,((19:0.00041769706681567763,20:0.00039102622003491986)89:0.00013797279399449863,21:0.0003603549512385666)93:0.00018600640132038584)1:0.00002129812097829082,((22:0.0004967927663165233,((23:0.00030250005757706864,24:0.0003950141776266353)55:0.00008108505540657015,((25:0.0002690292227636644,26:0.00017494840067444327)100:0.00011682015850745237,27:0.0006167678469210736)37:0.00004640870140773735)93:0.0002103136786763696)16:0.0000616387412456577,((((28:0.00032342553078704297,29:0.00031324685403497576)100:0.00016490015259479362,30:0.0004729837562183297)31:0.0000483283099627114,(31:0.0003924917876919734,32:0.0005076279326318619)45:0.00006502355554267484)4:0.0000267548842331132,((33:0.0005423365481876922,34:0.0004114483815341001)19:0.00006734393927093089,((35:0.0003761355504792014,(36:0.00030048223144406457,37:0.0003332967786376594)46:0.00007791840304552043)100:0.00012229712102503456,(38:0.0003200570618560499,(39:0.00047627684242697104,40:0.0004934709035546481)72:0.00012193650832569835)78:0.00011948047672171167)13:0.00003089532340460673)3:0.00003152011883744019)1:0.00002951281404740105)2:0.00001790302186095672)32:0.00012584379870463804)10:0.00002568841854379528,(41:0.0005653846340879779,42:0.0005345463454073378)73:0.00010573947910251843)16:0.00004404604300314818)42:0.00007851713693985227)100:0.00020332786124007906,((43:0.0006548857354857193,(44:0.000496012212656925,45:0.0006597489770664088)70:0.00007776169966321846)73:0.00005956386273733456,(46:0.00034614942311600276,47:0.000583873984159058)97:0.00022881373564125654)100:0.00022868228466681518)58:0.00006595454889246139,48:0.0009108425179038734)100:0.0010051349324667308)100:0.0012357491563483455,49:0.0005576939815030717,50:0.0006530684746687544);

END;


Begin MESQUITE;
		MESQUITESCRIPTVERSION 2;
		TITLE AUTO;
		tell ProjectCoordinator;
		timeSaved 1510747703304;
		getEmployee #mesquite.minimal.ManageTaxa.ManageTaxa;
		tell It;
			setID 0 8465256663705183106;
		endTell;
		getWindow;
		tell It;
			suppress;
			setResourcesState true false 100;
			setPopoutState 300;
			setExplanationSize 0;
			setAnnotationSize 0;
			setFontIncAnnot 0;
			setFontIncExp 0;
			setSize 700 464;
			setLocation 8 8;
			setFont SanSerif;
			setFontSize 10;
			getToolPalette;
			tell It;
			endTell;
			desuppress;
		endTell;
		endTell;
end;
