# Supplementary material for: Phylogenomics of a putatively convergent novelty: did hypertrophied lips evolve once or repeatedly in Lake Malawi cichlid fishes?
Source: BMC Evol Biol. 2018 Nov 29;18:179. doi: 10.1186/s12862-018-1296-9 (PMC6263179; doi:10.1186/s12862-018-1296-9)
Supplement: Supplementary file 6 — 2707 SNP SNPhylo phylogeny. (NEX 1 kb) [file 12862_2018_1296_MOESM6_ESM.nex]

[2707]
(((RhaLon:0.07156,(((MelAur:0.02111,(PseFla:0.01472,PseCra:0.02608)61:0.0035)75:0.00476,(LabTre:0.0113,LabFul:0.00993)100:0.01803)100:0.02196,(AulStu:0.02098,(((OtoPic:0.01485,OtoNit:0.01417)100:0.00849,(((PlaEle:0.01856,CyrMoo:0.01455)42:0.00133,(NyaPro:0.00833,CapEuc:0.00856)98:0.00671)76:0.0028,((((MylEpi:0.00729,MarMol:0.00733)99:0.00567,(LicAcu:0.01348,((((PlaOrn_4:0.00381,(PlaOrn_1:0.00318,PlaOrn_3:0.00632)44:0.00228)49:0.00237,PlaOrn_2:0.00567)100:0.00937,PlaMbeLip:0.02112)90:0.00485,(((PlaMil_4:0.00357,PlaMil_3:0.00403)99:0.00729,(PlaMil_1:0.00761,(PlaMil_5:0.00717,PlaMil_2:0.0047)53:0.0025)51:0.0025)100:0.01944,(CheEuc_2:0.0075,(CheRho:0.01801,(CheEuc_3:0.00656,CheEuc_1:0.00318)75:0.00357)39:0.0026)100:0.0069)85:0.00398)96:0.00415)56:0.00211)51:0.00125,(MylAna:0.01281,HemOxy:0.006)43:0.00151)76:0.00349,((DocEve:0.02081,FosRos:0.01678)99:0.00538,(OtoHet:0.0136,((NimLin:0.01172,(NimPol:0.00103,NimLiv:0.00909)70:0.0032)100:0.0135,((TyrNig:0.01618,AriChr:0.01847)100:0.01466,(OtoLit:0.01938,(StiWoo_2:0.00641,StiWoo_1:0.00394)100:0.01635)94:0.00518)53:0.00243)23:0.00068)66:0.00196)53:0.00151)92:0.00562)57:0.0023)83:0.00425,((TaePre_2:0.00592,TaePre_1:0.0052)88:0.0053,TaeFur:0.00784)100:0.0129)80:0.00442)100:0.01737)44:0.00298)100:0.088,PunPun:0.00457)99:0.01476,AstBur:0.12651,SimBab:0.28802)100;
