# Supplementary material for: Phylogenomics of a putatively convergent novelty: did hypertrophied lips evolve once or repeatedly in Lake Malawi cichlid fishes?
Source: BMC Evol Biol. 2018 Nov 29;18:179. doi: 10.1186/s12862-018-1296-9 (PMC6263179; doi:10.1186/s12862-018-1296-9)
Supplement: Supplementary file 7 — 1024 SNP SNPhylo phylogeny. (NEX 277 kb) [file 12862_2018_1296_MOESM7_ESM.nex]

[1024 SNP Trees]
(ChaBri:0.008772416385,((((((((CapEuc_2:0.008716988393,CapEuc_1:0.004145342436)93:0.01119785871,(OtoPicta:0.01668769837,(AulStu_2:0.004110005952,AulStu_1:0.005607000099)100:0.02634483889)83:0.006859056511)50:0.004388813611,CopEuc:0.01271664656)62:0.002716869136,((((((HemOxy_2:0.003101299349,HemOxy_1:0.002137377398)99:0.01319456397,(NimboPoly:0.003649049868,NimboLinni:0.01176762812)100:0.02058512123)48:0.002637217428,(MarMol:0.009571469976,OtoHet:0.02036263053)32:0.002299690815)45:0.002675903692,((PlaOrn_1:0.005823999498,(PlaOrn_4:0.004731304024,(PlaOrn_2:0.01006822359,(PlaOrn_3:0.00467356879,PlaOrn_5:0.001806398165)37:0.002363814798)46:0.005392527058)32:0.001586537306)100:0.01033259366,(TyrNigri:0.01264619557,AriChr:0.01844167056)100:0.02200398883)60:0.002114294381)55:0.002523839251,(((((PlaMil_5:0.003761921547,(PlaMil_4:0.002329477237,PlaMil_3:0.005897930677)100:0.01292199372)57:0.003403121031,(PlaMil_1:0.009658734491,PlaMil_2:0.005009053486)64:0.003179646869)100:0.02024611117,BucHet:0.02548384843)61:0.008582856356,(CteTae:0.01297975135,PlaMbeLip:0.02004371221)76:0.003953530573)49:0.003823882275,(FosRos:0.01835341178,((TaePre_2:0.00616474089,TaePre_1:0.007852310888)72:0.006130113005,TaeFurcata:0.006960671292)100:0.01679639711)83:0.004151222519)29:0.001900921238)38:0.002593184324,(CyrMoo:0.01648121227,PlaElectra:0.01502912274)79:0.005578511259)67:0.003796623672)53:0.004516353519,(CopTri_2:0.01101871725,CopTri_1:0.01428217684)100:0.01306652222)82:0.0037199985,(StigWoo_2:0.008916958935,StigWoo_1:0.006454360442)100:0.02316577274)92:0.003383242347,OtoLit:0.02784895265)100:0.02138585573,(((((PetChin:0.0157375064,(PetNigra_2:0.008394610454,PetNigra_1:0.003170333188)97:0.01271572289)84:0.005291206712,PetYelChin:0.005788302593)95:0.004309503743,(PseudoFlav:0.01742246367,((TroBoadz:0.01658784643,TroMicro:0.01142250418)73:0.005311551395,((((LabGig_2:0.005963597726,LabGig_1:0.004691209714)100:0.0185943826,LabIan:0.02714094513)65:0.00861705893,(MelVer:0.02866422953,MelAur:0.01280933417)95:0.007679598096)46:0.002144716199,(CyaObl:0.01315945195,(IodSpr:0.02542425213,(GenMen_2:0.007194459882,GenMen_1:0.001251971253)100:0.04266097105)95:0.007567038588)46:0.004656694325)38:0.002393693535)58:0.004242904123)62:0.003855218317)68:0.005077853313,((MetBen:0.01671654596,(MetXan:0.008903198979,(MetCal:0.02506995857,(MetMal:0.006601409883,((MetZebra:0.002423944399,CynAfr:0.005830207619)96:0.007022640808,MetGre:0.009877668904)73:0.008796102729)65:0.004258958259)74:0.003869280237)74:0.0062797935)84:0.008264555685,(MetZebraBD:0.0164900562,(MetChr:0.01109822532,MetAur:0.02163111658)61:0.006413908702)45:0.004046207581)68:0.003979901673)85:0.006114250383,((LabFul_2:0.004772815604,LabFul_1:0.004151583486)100:0.01120751281,LabTre:0.003927764628)100:0.02959101269)100:0.02182310564)100:0.4150012436,BatMin:0.05004011021)100;
(ChaBri:0.01554449814,(((CopTri_2:0.00859962337,CopTri_1:0.02239686303)100:0.01052145801,(((((CapEuc_2:0.009342648032,CapEuc_1:0.01082758309)93:0.01349155722,CopEuc:0.01345531382)50:0.002744670192,(OtoPicta:0.02126315895,(AulStu_2:0.004504047565,AulStu_1:0.007007057171)100:0.02623539187)83:0.00563725114)62:0.002292329062,(((FosRos:0.02066283957,((TaePre_2:0.00817413187,TaeFurcata:0.0136470972)72:0.002562495385,TaePre_1:0.008514229205)100:0.01427171078)83:0.003766614136,(CyrMoo:0.01868257534,PlaElectra:0.02374041317)79:0.004915929322)38:0.007278514105,((((BucHet:0.02547095341,PlaMbeLip:0.02272910221)76:0.009188920501,CteTae:0.01181703412)61:0.003087674578,((PlaMil_5:0.005065998366,(PlaMil_1:0.007689783568,PlaMil_2:0.005027683894)64:0.01091999496)57:0.004058195027,(PlaMil_4:0.003318216234,PlaMil_3:0.008216013388)100:0.007123765946)100:0.02801929669)49:0.003497542219,(((((PlaOrn_2:0.008295130923,(PlaOrn_4:0.004158410059,PlaOrn_1:0.007420209779)32:0.001627392366)46:0.002776948685,(PlaOrn_3:0.005041759375,PlaOrn_5:0.002881011555)37:0.002803802063)100:0.01785490257,(TyrNigri:0.01419704036,AriChr:0.01488339572)100:0.01863246034)60:0.002989807027,(((HemOxy_2:0.004410722869,HemOxy_1:0.005584045138)99:0.009954836655,(NimboPoly:0.00496237491,NimboLinni:0.0097575719)100:0.01591582363)48:0.003120758312,OtoHet:0.01560525243)32:0.005037732249)45:0.0006326689002,MarMol:0.00877228681)55:0.003551883874)29:0.002682212721)67:0.00307649743)53:0.002457105474,(OtoLit:0.02381030946,(StigWoo_2:0.004528571299,StigWoo_1:0.004604425083)100:0.02685111682)92:0.006867438051)82:0.005455932058)100:0.02378408875,((((((MetMal:0.009474659846,((MetZebra:0.004180114562,CynAfr:0.01021324639)96:0.004719227352,MetGre:0.00952991216)73:0.009250127512)65:0.003786528563,MetXan:0.006153631366)74:0.005198948783,(MetCal:0.01641752502,MetZebraBD:0.01062688696)74:0.005611827192)84:0.004077754235,MetBen:0.01860613818)45:0.006503593179,(((((LabGig_2:0.007168010692,LabGig_1:0.004683152461)100:0.0194014249,(((MelVer:0.0205266669,MelAur:0.009536229871)95:0.006626693518,LabIan:0.01660893746)65:0.007799996023,TroMicro:0.01202189673)46:0.002066171738)46:0.008369588543,((((PetChin:0.01503362494,(PetNigra_2:0.006444199154,PetNigra_1:0.003702898973)97:0.008554198267)84:0.00637879888,PetYelChin:0.005280316856)95:0.004850527974,CyaObl:0.01719982923)73:0.002446957436,TroBoadz:0.02039062885)38:0.003244722968)68:0.00192089798,((IodSpr:0.02739704528,(GenMen_2:0.002864389661,GenMen_1:0.002002638101)100:0.04269118805)95:0.008601173642,(MetChr:0.0086461112,MetAur:0.01560428347)61:0.004868933445)58:0.002567373369)62:0.003117893323,PseudoFlav:0.01519545913)68:0.003259958311)85:0.006606970239,((LabFul_2:0.002165935333,LabFul_1:0.007816913511)100:0.01347896645,LabTre:0.008041604996)100:0.02392298793)100:0.02488722712)100:0.435646609,BatMin:0.04406012176)100;
(ChaBri:0.01423033981,(((((((CapEuc_2:0.008304952902,CapEuc_1:0.007417518608)93:0.009075551214,(OtoPicta:0.01581089619,(AulStu_2:0.002141942145,AulStu_1:0.005339753737)100:0.03415793268)83:0.002779867518)50:0.003621266777,CopEuc:0.01586795438)62:0.006273760291,((((((HemOxy_2:0.002296243743,HemOxy_1:0.005429368539)99:0.008617488183,(NimboPoly:0.002779111193,NimboLinni:0.008275132154)100:0.01737470617)48:0.002346835265,(MarMol:0.007798866762,OtoHet:0.01364788422)32:0.003405834719)45:0.002208513759,((((PlaOrn_3:0.006528632213,PlaOrn_5:0.00532642714)37:0.004639251082,(PlaOrn_4:0.004009035641,PlaOrn_2:0.008044626434)32:0.003132966949)46:0.002498804421,PlaOrn_1:0.004828886502)100:0.01661119651,(TyrNigri:0.02013394466,AriChr:0.01798908581)100:0.02032858388)60:0.003669959789)55:0.0009245336985,((((PlaMil_1:0.008435835077,((PlaMil_5:0.008699318693,(PlaMil_4:0.002616931242,PlaMil_3:0.00452026141)100:0.01023018666)57:0.003719020071,PlaMil_2:0.005192992693)64:0.002903412327)100:0.02665779931,BucHet:0.02335737785)61:0.005129824072,(CteTae:0.01497742792,PlaMbeLip:0.02584076577)76:0.003748553831)49:0.005596233323,(FosRos:0.02358200636,((TaePre_2:0.005682417133,TaePre_1:0.006108686192)72:0.004270620271,TaeFurcata:0.005769057313)100:0.01784333971)83:0.006134957434)29:0.002183158604)38:0.002175329949,(CyrMoo:0.01807086025,PlaElectra:0.01888487783)79:0.0080671157)67:0.0008447084629)53:0.003745925414,(StigWoo_2:0.006409216207,StigWoo_1:0.002076877697)100:0.02310899521)92:0.00398227199,(OtoLit:0.02147473536,(CopTri_2:0.01021683927,CopTri_1:0.01637671005)100:0.01007642004)82:0.004818083219)100:0.02353649225,(((((MetMal:0.006702563865,((MetZebra:0.005905014979,CynAfr:0.005693784597)96:0.007749231113,MetGre:0.008937710544)73:0.006841497894)65:0.005147985187,(MetXan:0.008349818563,(MetCal:0.01340074733,MetBen:0.02292027768)74:0.003547754057)74:0.003200399659)84:0.004487799937,(MetChr:0.01169081405,MetAur:0.01399497619)61:0.002843758807)45:0.003226642419,(MetZebraBD:0.01749580408,(((CyaObl:0.01624876385,(IodSpr:0.02665678287,(GenMen_2:0.004976702433,GenMen_1:0.00141805769)100:0.03969196776)95:0.005899432124)46:0.00248137596,((TroBoadz:0.02077779201,TroMicro:0.007954794548)73:0.006560925117,(((LabGig_2:0.002648198143,LabGig_1:0.006129361781)100:0.01830431353,LabIan:0.02041496681)65:0.006568430406,(MelVer:0.0183008424,MelAur:0.01528236655)95:0.007754168922)46:0.003960288383)38:0.002062323566)58:0.004268963627,(PseudoFlav:0.01293060829,((PetChin:0.01512334572,(PetNigra_2:0.005604103331,PetNigra_1:0.008064225475)97:0.01030456492)84:0.006066511693,PetYelChin:0.005080030189)95:0.006127725537)62:0.004944523664)68:0.003215601895)68:0.002332204859)85:0.00752935316,((LabFul_2:0.007429776325,LabFul_1:0.003228901329)100:0.01437409437,LabTre:0.00659646473)100:0.0197174566)100:0.02001741466)100:0.4125811642,BatMin:0.0618581806)100;
(ChaBri:0.0166257125,(((CopTri_2:0.006949090717,CopTri_1:0.01290366779)100:0.01888942319,(((((CapEuc_2:0.009588028386,CapEuc_1:0.00991125462)93:0.009939307357,CopEuc:0.01489588235)50:0.005694760974,(OtoPicta:0.01414527274,(AulStu_2:0.006212263189,AulStu_1:0.004752683994)100:0.02966079344)83:0.003242018944)62:0.005735608082,((((((HemOxy_2:0.001949368431,HemOxy_1:0.004276968046)99:0.01257778409,(NimboPoly:0.002834096021,NimboLinni:0.01333359884)100:0.01343467309)48:0.002499740566,(MarMol:0.0104452286,OtoHet:0.01600855113)32:0.001876593626)45:0.002474090992,(((PlaOrn_5:0.005265536848,(PlaOrn_3:0.003604600958,PlaOrn_2:0.007485149771)37:0.004572755383)46:0.005007630441,(PlaOrn_4:0.006144229297,PlaOrn_1:0.004178219985)32:0.001351761153)100:0.02287625781,(TyrNigri:0.01508105028,AriChr:0.0230252005)100:0.02107289519)60:0.001140300675)55:0.001929796319,(((FosRos:0.01908676596,((TaePre_2:0.007055130224,TaePre_1:0.007034092468)72:0.00687408829,TaeFurcata:0.00662675759)100:0.01796898775)83:0.006676193487,(CteTae:0.0070480856,PlaMbeLip:0.0289234999)76:0.008170019853)49:0.003860747402,((PlaMil_1:0.006114702246,((PlaMil_5:0.00770506416,(PlaMil_4:0.002133547029,PlaMil_3:0.002671042047)100:0.01343928913)57:0.002864806358,PlaMil_2:0.005095729811)64:0.005193190693)100:0.02680985441,BucHet:0.01911732792)61:0.005631782187)29:0.001746962203)38:0.00349125831,(CyrMoo:0.01267663099,PlaElectra:0.02389331737)79:0.00379284528)67:0.002462307819)53:0.002715794882,(OtoLit:0.02743779014,(StigWoo_2:0.005319564773,StigWoo_1:0.001985875526)100:0.02223467433)92:0.006794067815)82:0.007042030867)100:0.02418608856,(((((LabGig_2:0.001189282665,LabGig_1:0.00727067282)100:0.02343729229,(((MelVer:0.01691061145,MelAur:0.01942970903)95:0.007490543919,LabIan:0.01430138638)65:0.005314697031,MetZebraBD:0.01290178723)46:0.003171650994)68:0.001599254818,(((MetMal:0.004237573101,((MetZebra:0.002966015684,CynAfr:0.003818230947)96:0.01146939583,MetGre:0.005365973892)73:0.005304084968)65:0.006991727019,(MetBen:0.01953655758,(MetCal:0.0137470766,MetXan:0.005293980969)74:0.005818919338)74:0.003216868306)84:0.00700748245,(MetChr:0.006734098956,MetAur:0.01297500242)61:0.004821817038)45:0.00396187578)68:0.002164725811,(((TroBoadz:0.01748602053,((PetChin:0.01445533305,PetYelChin:0.004122763147)84:0.003808016513,(PetNigra_2:0.009622060494,PetNigra_1:0.004986551022)97:0.008505636842)95:0.005873739068)46:0.003481078695,(CyaObl:0.01302841178,TroMicro:0.01183812365)73:0.00667181869)62:0.003765404393,((IodSpr:0.02269218003,(GenMen_2:0.007881958965,GenMen_1:0.002480156984)100:0.03785135607)95:0.006934440723,PseudoFlav:0.01615853893)38:0.00286763335)58:0.002557529786)85:0.005042364476,((LabFul_2:0.004388983504,LabFul_1:0.005005389354)100:0.01254747187,LabTre:0.007792836147)100:0.0272014551)100:0.01954511031)100:0.4349188182,BatMin:0.04449888223)100;
(ChaBri:0.01261463842,(((CopTri_2:0.009211223995,CopTri_1:0.0157465294)100:0.007653178942,(((((CapEuc_2:0.007059094905,CapEuc_1:0.00616331797)93:0.01041956809,CopEuc:0.01090294926)50:0.006647557336,(OtoPicta:0.01871157056,(AulStu_2:0.009345459039,AulStu_1:0.007772759926)100:0.02290530864)83:0.006897714161)62:0.003021906764,((((((HemOxy_2:0.00364355076,HemOxy_1:0.003967436485)99:0.01036272196,(NimboPoly:0.003181740517,NimboLinni:0.009637167119)100:0.01421227592)48:0.003925519758,((OtoHet:0.01719945388,(TyrNigri:0.01965290172,AriChr:0.01335920986)100:0.02156526925)45:0.002207032666,MarMol:0.01373005103)32:0.0004551455389)60:0.0009383720008,((PlaOrn_5:0.003870781445,(PlaOrn_3:0.006118307883,(PlaOrn_2:0.009370526713,(PlaOrn_4:0.003795436866,PlaOrn_1:0.009545703627)32:0.001149285323)46:0.003243951761)37:0.001914669231)100:0.01742773182,(FosRos:0.02059110995,((TaePre_2:0.005008809952,TaePre_1:0.0125644259)72:0.007680299738,TaeFurcata:0.009479673329)100:0.02129649859)83:0.003155443143)29:0.004284832731)55:0.002445327154,(((PlaMil_1:0.009485488352,((PlaMil_5:0.007947708075,(PlaMil_4:1e-08,PlaMil_3:0.007118515935)100:0.01269453235)57:0.005420628501,PlaMil_2:0.004911137612)64:0.004013902819)100:0.02657265162,BucHet:0.02308731435)61:0.007293133685,(CteTae:0.01631774975,PlaMbeLip:0.02701182194)76:0.004428887071)49:0.00241177745)38:0.001596265534,(CyrMoo:0.01384038229,PlaElectra:0.0236209566)79:0.006634478294)67:0.003189714008)53:0.004705280292,(OtoLit:0.02126327173,(StigWoo_2:0.006726109459,StigWoo_1:0.003655308671)100:0.02657936237)92:0.004877110644)82:0.005246365326)100:0.03335104246,(((((TroBoadz:0.01353256265,(MetAur:0.01657653914,(MetChr:0.004592699648,(MetBen:0.02280043024,(((MetCal:0.01743338417,MetXan:0.009765810305)74:0.003703249884,MetMal:0.008944685968)65:0.003228335691,((MetZebra:0.00243360038,CynAfr:0.009941668405)96:0.002518496266,MetGre:0.00939406666)73:0.005250738429)74:0.00738022111)84:0.006687928182)61:0.00474542834)45:0.00200621236)68:0.00505081951,MetZebraBD:0.0185889315)58:0.004105089334,(((IodSpr:0.02829503394,(GenMen_2:0.008778528829,GenMen_1:0.00188809302)100:0.04219997515)95:0.0073753936,CyaObl:0.01525561186)38:0.002370823035,(TroMicro:0.01048478823,(((MelVer:0.01652215817,MelAur:0.01761726903)95:0.00258234558,LabIan:0.02555703127)65:0.008681153334,(LabGig_2:0.002590219742,LabGig_1:0.00925869598)100:0.02375731426)46:0.004768530639)46:0.004110564489)73:0.002577692225)68:0.004002049453,(PseudoFlav:0.01374854299,((PetChin:0.01479853663,(PetNigra_2:0.008388412176,PetNigra_1:0.006833921583)97:0.009855323761)84:0.005404896876,PetYelChin:0.004135630025)95:0.00550203134)62:0.003317396807)85:0.007910959708,((LabFul_2:0.004545368916,LabFul_1:0.005361648777)100:0.01433293722,LabTre:0.009975051006)100:0.0181196703)100:0.02018302966)100:0.4182912359,BatMin:0.04066225411)100;
(ChaBri:0.009598131944,(((CopTri_2:0.009731695252,CopTri_1:0.01934457194)100:0.01094461337,(((((CapEuc_2:0.007200229474,CapEuc_1:0.006569371019)93:0.007865639267,(OtoPicta:0.01227702103,(AulStu_2:0.004510450515,AulStu_1:0.003873041206)100:0.02670932404)83:0.007230189892)50:0.002564520339,CopEuc:0.01431754649)62:0.003720688888,((((((PlaMil_5:0.006102495984,(PlaMil_4:0.002582015712,PlaMil_3:0.008666129945)100:0.01132459084)57:0.006522789449,(PlaMil_1:0.01191898006,PlaMil_2:0.001940299015)64:0.00350643282)100:0.03238962966,(CteTae:0.01170622678,PlaMbeLip:0.02541330944)76:0.005119778376)61:0.004725123645,BucHet:0.02469710333)49:0.002317756813,((((((NimboPoly:0.002348918835,NimboLinni:0.01491162863)100:0.01675827785,OtoHet:0.01291865868)32:0.0004706939773,MarMol:0.009769891034)48:0.002849906668,(HemOxy_2:0.004445204004,HemOxy_1:0.003946110672)99:0.00931407935)45:0.002387642621,((PlaOrn_3:0.007533106698,((PlaOrn_2:0.01010144405,(PlaOrn_4:0.007600116222,PlaOrn_1:0.008460255238)32:0.0009583540596)46:0.004299596315,PlaOrn_5:0.003581426556)37:0.002137532187)100:0.01940676941,(FosRos:0.01902597732,((TaePre_2:0.006629073797,TaePre_1:0.007178440907)72:0.005699434845,TaeFurcata:0.006922675675)100:0.01906407704)83:0.005182456304)60:0.001960079693)55:0.001575488909,(TyrNigri:0.01248135509,AriChr:0.01590852064)100:0.02020860016)29:0.003428296274)38:0.002994596326,(CyrMoo:0.01185721338,PlaElectra:0.02152141297)79:0.005068783169)67:0.002128405032)53:0.002837409847,(OtoLit:0.02220109849,(StigWoo_2:0.005760822942,StigWoo_1:0.005542054347)100:0.0232495698)92:0.007123375926)82:0.005222644925)100:0.02459312074,((MetZebraBD:0.01335058555,(((TroBoadz:0.009716117246,TroMicro:0.01284361335)73:0.004851312828,((MetAur:0.009825813896,(MetChr:0.01214621289,(MetBen:0.01967855077,(MetCal:0.01596291198,(MetZebra:0.008027645333,((MetMal:0.005832140288,CynAfr:0.005321387636)96:0.004032558415,(MetGre:0.01148477161,MetXan:0.008296832672)65:0.002655288759)73:0.0030218732)74:0.006186204946)74:0.006407474973)84:0.004406247894)61:0.008264378466)45:0.004742172073,(CyaObl:0.01251364281,(IodSpr:0.02981294791,(GenMen_2:0.006404625891,GenMen_1:0.001854278608)100:0.03555038737)95:0.008141183303)46:0.00107733835)38:0.00188242381)68:0.003716577899,((((MelVer:0.01795063327,MelAur:0.01110723226)95:0.007659505459,LabIan:0.02222304732)65:0.007332843446,(LabGig_2:0.005584376594,LabGig_1:0.007142162882)100:0.01865986369)46:0.005966770811,(PseudoFlav:0.01060616162,((PetChin:0.0144915619,(PetNigra_2:0.007241279424,PetNigra_1:0.003610032324)97:0.008254272757)84:0.004917563649,PetYelChin:0.006050267667)95:0.004002385763)62:0.002452372999)58:0.004835346035)68:0.004039185141)85:0.005058420504,((LabFul_2:0.005380817473,LabFul_1:0.006053425383)100:0.01046030464,LabTre:0.005359314354)100:0.02465617087)100:0.02099563049)100:0.4434793549,BatMin:0.04912498272)100;
(ChaBri:0.01499999677,(((CopTri_2:0.01475123225,CopTri_1:0.01418625962)100:0.01554184938,(((((CapEuc_2:0.008513890162,CapEuc_1:0.007933603168)93:0.01292742024,(OtoPicta:0.01587399025,(AulStu_2:0.002684336433,AulStu_1:0.005951217598)100:0.02887162891)83:0.005435257823)50:0.004380547883,CopEuc:0.01544618299)62:0.003984495876,((((MarMol:0.01149385477,((PlaOrn_3:0.005394391978,((PlaOrn_1:0.006257328404,(PlaOrn_4:0.00399790793,PlaOrn_2:0.007710196455)32:0.005831853933)46:0.004353554361,PlaOrn_5:0.003300292273)37:0.002591657873)100:0.01780891947,(TyrNigri:0.01674683303,AriChr:0.01925752072)100:0.01880184398)60:0.005676577908)45:0.001722645927,((OtoHet:0.01699407553,(NimboPoly:0.002311939443,NimboLinni:0.01165544422)100:0.01957681372)48:0.003794270641,(HemOxy_2:0.003994861966,HemOxy_1:0.005042281842)99:0.006995459707)32:0.004442326843)55:0.002349355178,(((((PlaMil_5:0.004754593212,(PlaMil_1:0.01040492824,PlaMil_2:0.003147184464)64:0.008829202192)57:0.004411130304,(PlaMil_4:0.001174647153,PlaMil_3:0.005704735077)100:0.01434049815)100:0.02659799036,BucHet:0.01861790414)61:0.004828133949,(CteTae:0.00800090954,PlaMbeLip:0.03281653858)76:0.005806440248)49:0.003859589154,(FosRos:0.02119423276,((TaePre_2:0.004757225572,TaePre_1:0.004308225247)72:0.00813182361,TaeFurcata:0.008416528977)100:0.02358293812)83:0.005123672085)29:0.002505381451)38:0.002542330781,(CyrMoo:0.0175734407,PlaElectra:0.01923852139)79:0.004762871828)67:0.002855515086)53:0.005106924941,(OtoLit:0.02300490784,(StigWoo_2:0.007848399015,StigWoo_1:0.005010184055)100:0.01930290572)92:0.003755796488)82:0.004136990372)100:0.02367820864,(((((((MelVer:0.01599478048,LabIan:0.0265062991)95:0.00884434641,(LabGig_2:0.002650445542,LabGig_1:0.008786229221)100:0.02496640254)65:0.004652225,MelAur:0.01702630083)46:0.002747342953,((TroBoadz:0.01400653729,TroMicro:0.01331341093)73:0.008908864034,(CyaObl:0.01379497395,(IodSpr:0.02800092336,(GenMen_2:0.004831611607,GenMen_1:0.001900889042)100:0.03652463285)95:0.005690762658)46:0.003535716955)38:0.004342882601)58:0.00422624972,(PseudoFlav:0.01495377211,((PetChin:0.01377101655,(PetNigra_2:0.006458228062,PetNigra_1:0.004212907923)97:0.01210157209)84:0.007168370634,PetYelChin:0.00599697641)95:0.005793450359)62:0.002860924499)68:0.002161153335,(MetZebraBD:0.01588238459,(MetAur:0.01630863441,(MetChr:0.0085059746,((MetMal:0.00936574751,((MetZebra:0.004341057403,CynAfr:0.006167164659)96:0.007024595689,MetGre:0.01042465544)73:0.005070712889)65:0.007196401635,(MetBen:0.01349514996,(MetCal:0.02126310371,MetXan:0.007920047275)74:0.00471494854)74:0.004997447918)84:0.006053949767)61:0.003161396186)45:0.006319455505)68:0.00779574604)85:0.006566839797,((LabFul_2:0.005002954612,LabFul_1:0.005644679631)100:0.01398987695,LabTre:0.008983547351)100:0.02182465288)100:0.02887419552)100:0.4153719899,BatMin:0.05299092433)100;
(ChaBri:0.006488884398,(((CopTri_2:0.00832146805,CopTri_1:0.01487996535)100:0.0150753435,((((((((((PlaMil_5:0.007435030686,(PlaMil_4:0.002829218278,PlaMil_3:0.006155144694)100:0.01312608357)57:0.005655482485,(PlaMil_1:0.0136015114,PlaMil_2:0.002733741187)64:0.004326863901)100:0.02390709756,BucHet:0.02090306321)61:0.003663906385,(CteTae:0.01065792401,PlaMbeLip:0.02704875539)76:0.003664120469)49:0.001441234232,(FosRos:0.01988800192,((TaeFurcata:0.009584392489,TaePre_1:0.003961535021)72:0.004854075269,TaePre_2:0.008127988271)100:0.01931159791)83:0.006823176202)29:0.00278171316,((PlaOrn_5:0.007206113721,(PlaOrn_3:0.008208156199,(PlaOrn_1:0.003489152071,(PlaOrn_4:0.005250993029,PlaOrn_2:0.009717183111)32:0.001412401981)46:0.003374036881)37:0.003036653211)100:0.02125828067,(TyrNigri:0.01118975871,AriChr:0.01360340014)100:0.01946043437)60:0.003208031221)55:0.002867804288,(((HemOxy_2:0.003931069451,HemOxy_1:0.006115540529)99:0.005744243965,(NimboPoly:0.002088717366,NimboLinni:0.01520467606)100:0.01394533351)48:0.003275846512,OtoHet:0.01367259324)32:0.00153003728)45:0.00123705659,(MarMol:0.009454972456,CyrMoo:0.01575412205)38:0.001505058019)79:0.002920129383,(OtoLit:0.02172831298,(StigWoo_2:0.006429865,StigWoo_1:0.005785332882)100:0.01963083511)92:0.006159459435)53:0.002660976815,(((AulStu_2:0.004574798554,AulStu_1:0.00535067993)100:0.02653072788,(OtoPicta:0.01832516493,(CapEuc_2:0.007684181935,CapEuc_1:0.009986484983)93:0.008846660388)83:0.00298403826)50:0.004555798959,(PlaElectra:0.02227206181,CopEuc:0.0109683659)62:0.0007539839689)67:0.00276340869)82:0.004456306028)100:0.01890924844,(((((PetChin:0.01426683031,(PetNigra_2:0.008447222715,PetNigra_1:0.00400719079)97:0.003953616222)84:0.009579320246,PetYelChin:0.006084480543)95:0.004258499764,(((TroBoadz:0.01968568699,TroMicro:0.01907061129)73:0.004616348844,(CyaObl:0.01386378992,(IodSpr:0.02283687113,(GenMen_2:0.004741007982,GenMen_1:0.0004514709529)100:0.04027063666)95:0.006685017297)46:0.001900977372)38:0.002669411127,((((LabGig_2:0.009715582609,LabGig_1:0.002707271871)100:0.01372638573,LabIan:0.02179996667)65:0.008170139175,(MelVer:0.0158702814,MelAur:0.01409542335)95:0.007020705401)46:0.005090981968,PseudoFlav:0.0146736399)58:0.003595296784)62:0.004069504761)68:0.004037672948,(MetZebraBD:0.01526497766,(MetAur:0.01596124104,(((MetMal:0.007786080192,((MetZebra:0.002076107166,CynAfr:0.005704485606)96:0.00574704152,MetGre:0.0127216881)73:0.008383781949)65:0.005206392737,(MetCal:0.02142767476,MetXan:0.005046925211)74:0.005011099946)74:0.005370627742,(MetBen:0.01524083585,MetChr:0.008065896613)84:0.005713381708)61:0.005404621962)45:0.00368371478)68:0.005942553787)85:0.008449996373,((LabFul_2:0.005611009062,LabFul_1:0.004335746788)100:0.01455744896,LabTre:0.01085230279)100:0.02208339125)100:0.02253351153)100:0.4132379573,BatMin:0.04767007687)100;
(ChaBri:0.01224404665,(((OtoLit:0.02433272055,(((((CapEuc_2:0.007095016073,CapEuc_1:0.003694424238)93:0.007661656044,(OtoPicta:0.01686237544,(AulStu_2:0.003558213257,AulStu_1:0.004124371358)100:0.01914714537)83:0.006848242553)50:0.00463713907,CopEuc:0.01103576569)62:0.003755375246,((((MarMol:0.006550251428,(FosRos:0.01612874374,((TaePre_2:0.007295968339,TaePre_1:0.004289002584)72:0.005473828523,TaeFurcata:0.01161524216)100:0.01636336194)83:0.005022260801)29:0.003230190151,(CteTae:0.009274862696,((PlaMbeLip:0.02228154469,BucHet:0.0210014749)61:0.006987943664,((PlaMil_5:0.005172201632,(PlaMil_4:0.003724466338,PlaMil_3:0.005022903499)100:0.01027656692)57:0.003748544733,(PlaMil_1:0.009469988158,PlaMil_2:0.004407906483)64:0.004380987409)100:0.0272426832)76:0.00397326627)49:0.002404757659)55:0.003394787585,((((PlaOrn_2:0.008378704808,(PlaOrn_4:0.003535348949,PlaOrn_1:0.004276854505)32:0.001439879108)46:0.00361890432,(PlaOrn_3:0.006560841529,PlaOrn_5:0.005534026891)37:0.001369550788)100:0.01407777135,(TyrNigri:0.01804072296,AriChr:0.01476373803)100:0.01315821995)60:0.003109237202,(((HemOxy_2:0.003895007467,HemOxy_1:0.005007032586)99:0.007802410654,OtoHet:0.01911911032)48:0.003317006523,(NimboPoly:0.002635230008,NimboLinni:0.01298669291)100:0.01621621028)32:0.003906636651)45:0.001017653182)38:0.001938154499,(CyrMoo:0.0168663972,PlaElectra:0.01861485405)79:0.006802260783)67:0.00446776806)53:0.003662807744,(CopTri_2:0.008291019757,CopTri_1:0.01605737437)100:0.01145491243)82:0.004258165356)92:0.004806654324,(StigWoo_2:0.007556851524,StigWoo_1:0.00612609828)100:0.02553358804)100:0.01942464902,((((MetZebraBD:0.02134767354,(((MetMal:0.007969242151,((MetZebra:0.00533172415,CynAfr:0.01039992859)96:0.006583750763,MetGre:0.00704860363)73:0.004275301785)65:0.004771987165,(MetXan:0.005670695015,(MetCal:0.01418973136,MetBen:0.01389609471)74:0.003388501593)74:0.002838942189)84:0.008601971991,(MetChr:0.006802310037,MetAur:0.01049117627)61:0.004736209481)45:0.005957239454)68:0.002366121349,(TroBoadz:0.01771491256,(CyaObl:0.01210196887,TroMicro:0.0154186379)73:0.001791454931)46:0.003871377824)68:0.004382982636,((PseudoFlav:0.01409054387,((PetChin:0.01183958022,(PetNigra_2:0.006927564488,PetNigra_1:0.00295011885)97:0.006355338229)84:0.00848528356,PetYelChin:0.004160636332)95:0.005909601672)62:0.001986320851,((LabGig_2:0.005692568287,LabGig_1:0.005912653402)100:0.02109236403,(((LabIan:0.02427360409,MelAur:0.01211810071)95:0.00502642924,MelVer:0.01902146768)65:0.009769440273,(IodSpr:0.02193079246,(GenMen_2:0.006386167979,GenMen_1:0.002734404931)100:0.04073606635)95:0.009676758883)46:0.002729994467)38:0.001493626689)58:0.001591599528)85:0.006209187738,((LabFul_2:0.004024110995,LabFul_1:0.009118999224)100:0.01022561903,LabTre:0.007716113675)100:0.02926876072)100:0.02382701439)100:0.420110749,BatMin:0.05494735435)100;
(ChaBri:0.01077173336,(((CopTri_2:0.009181714775,CopTri_1:0.01744924624)100:0.01072727153,(((OtoLit:0.0259337065,(StigWoo_2:0.002691131825,StigWoo_1:0.007403500767)100:0.01980915374)92:0.00543391212,(((((PlaMil_1:0.008694356774,(PlaMil_5:0.008309230508,PlaMil_2:0.004848999629)64:0.002871282964)57:0.002987797018,(PlaMil_4:0.002148419689,PlaMil_3:0.003829413619)100:0.009577555765)100:0.02345534276,BucHet:0.02598201601)61:0.005387474734,(CteTae:0.01593739412,PlaMbeLip:0.02468953609)76:0.004390335173)49:0.001726051627,((MarMol:0.007252470906,((OtoHet:0.01997581979,((PlaOrn_3:0.005069145876,((PlaOrn_1:0.003741346338,(PlaOrn_4:0.006985653363,PlaOrn_2:0.006830731101)32:0.001256513119)46:0.002946810803,PlaOrn_5:0.00428392547)37:0.0008673088326)100:0.01307836657,((HemOxy_2:0.003306780306,HemOxy_1:0.003265822125)99:0.007308593669,(NimboPoly:0.002046451597,NimboLinni:0.008031806508)100:0.01730181464)48:0.002661997194)60:0.002986330703)55:0.0008288511874,(CyrMoo:0.01518717046,((TyrNigri:0.01619369705,AriChr:0.01867131498)100:0.01582430393,PlaElectra:0.02120747223)79:0.003023054611)45:0.004897206019)32:0.001327778766)38:0.002158144767,(FosRos:0.01353718876,((TaeFurcata:0.01140585052,TaePre_1:0.007967333062)72:0.006218152621,TaePre_2:0.006577856628)100:0.02020532202)83:0.006819649623)29:0.001903505726)67:0.005393976379)53:0.003429548107,(((CapEuc_2:0.005921023477,CapEuc_1:0.007778344971)93:0.01078983708,CopEuc:0.01501562365)50:0.004450126697,(OtoPicta:0.02016941407,(AulStu_2:0.004603286766,AulStu_1:0.004268515367)100:0.0287353123)83:0.005967617691)62:0.00514224512)82:0.006309356528)100:0.01962476484,((((((TroBoadz:0.0117482234,TroMicro:0.008537071548)73:0.01041488438,(CyaObl:0.01198900632,((LabGig_2:0.00460777167,LabGig_1:0.006506483765)100:0.01375155515,LabIan:0.0267415717)65:0.006739957602)46:0.003401716557)46:0.003686932116,((IodSpr:0.03269685799,(GenMen_2:0.005573061092,GenMen_1:0.001688443548)100:0.04857293029)95:0.007677882062,(MelVer:0.02307553457,MelAur:0.01284757804)95:0.008331428171)38:0.003211124913)58:0.002475384552,(PseudoFlav:0.01195938653,((PetChin:0.01228038968,(PetNigra_2:0.007542857209,PetNigra_1:0.001126230659)97:0.01497773431)84:0.006586879374,PetYelChin:0.007246231281)95:0.003043511737)62:0.003084725629)68:0.002542055342,(MetZebraBD:0.01684848779,((((MetZebra:0.001218833802,CynAfr:0.008180110864)96:0.008209157408,(MetBen:0.01754053767,(MetCal:0.01893012624,MetXan:0.007479843508)74:0.005187448538)74:0.00591231252)65:0.00183879177,(MetMal:0.008389427132,MetGre:0.0129193942)73:0.007666057772)84:0.006653819683,(MetChr:0.01372101728,MetAur:0.01435239786)61:0.006273805284)45:0.005214583061)68:0.005585331796)85:0.004369555198,((LabFul_2:0.004483350999,LabFul_1:0.00621266199)100:0.01190136964,LabTre:0.01081714598)100:0.02360703906)100:0.02271373271)100:0.4499026554,BatMin:0.03493353762)100;
(ChaBri:0.009756134556,(((CopTri_2:0.01343998818,CopTri_1:0.01401869935)100:0.01371414186,(((((CapEuc_2:0.01097644422,CapEuc_1:0.006413303752)93:0.01020439072,(OtoPicta:0.01675000911,(AulStu_2:0.006318057261,AulStu_1:0.00522980449)100:0.02901185049)83:0.004555065428)50:0.006892992561,CopEuc:0.01088199337)62:0.004450461887,((((((((MarMol:0.01055447672,OtoHet:0.01699872524)32:0.0008483461387,(NimboPoly:0.002873022025,NimboLinni:0.009215597124)100:0.0152052133)48:0.00206854627,(HemOxy_2:0.003330982064,HemOxy_1:0.002319225084)99:0.01215661271)45:0.002727523605,((((PlaOrn_2:0.006095338052,PlaOrn_5:0.004850680919)46:0.007674446749,PlaOrn_1:0.002110229823)32:0.003663622886,(PlaOrn_4:0.001142009683,PlaOrn_3:0.008560427069)37:0.004700230144)100:0.01590402815,(TyrNigri:0.01752826833,AriChr:0.01754607787)100:0.02497323437)60:0.002632144258)55:0.001670972949,(FosRos:0.02200604664,((TaePre_2:0.005169946797,TaePre_1:0.007692759601)72:0.006842935653,TaeFurcata:0.009835227706)100:0.01820069222)83:0.007811850909)29:0.002994777787,(CteTae:0.0159192347,PlaMbeLip:0.02638426961)76:0.005750162549)49:0.00150500025,(((PlaMil_5:0.007171471344,(PlaMil_1:0.01007319235,PlaMil_2:0.003160194742)64:0.004785392466)57:0.0031930282,(PlaMil_4:0.003258867441,PlaMil_3:0.003364254694)100:0.01188649671)100:0.019322482,BucHet:0.02881646977)61:0.01003595577)38:0.002334072103,(CyrMoo:0.02618715404,PlaElectra:0.02417941038)79:0.005522027156)67:0.002688627797)53:0.002456064251,(OtoLit:0.03027637587,(StigWoo_2:0.007971928757,StigWoo_1:0.004860869614)100:0.02760772241)92:0.0068492501)82:0.00670905157)100:0.02765509075,((MetZebraBD:0.01885785936,(((((TroMicro:0.01068385292,(TroBoadz:0.01618558334,CyaObl:0.01222280896)73:0.002305013187)46:0.005107960088,(LabGig_2:0.004413087049,LabGig_1:0.009476491401)100:0.018181835)46:0.003046233954,((IodSpr:0.02293744145,(GenMen_2:0.009483403929,GenMen_1:0.002405365208)100:0.04252618542)95:0.009489029107,((MelVer:0.01605931393,MelAur:0.01227946239)95:0.007979165066,LabIan:0.02468766772)65:0.006458482402)38:0.003975072374)58:0.004858755958,(PseudoFlav:0.01407718113,((PetChin:0.01066146728,(PetNigra_2:0.008320876107,PetNigra_1:0.009530662549)97:0.008223558439)84:0.005836255487,PetYelChin:0.004278570497)95:0.01035583434)62:0.002375456403)68:0.002355778081,((MetBen:0.01834034407,((MetMal:0.009271797204,((MetZebra:0.003792644552,CynAfr:0.005205271126)96:0.007707033137,MetGre:0.009086233196)73:0.005209986731)65:0.006882464762,(MetCal:0.0185602402,MetXan:0.009040754708)74:0.00431750074)74:0.005317546419)84:0.00628227876,(MetChr:0.007759785768,MetAur:0.01455695107)61:0.004424116822)45:0.005824004019)68:0.005187704918)85:0.006991012412,((LabFul_2:0.004199878397,LabFul_1:0.005064587103)100:0.01933075909,LabTre:0.009362444119)100:0.02861851319)100:0.02182164674)100:0.4073345768,BatMin:0.05905114182)100;
(ChaBri:0.01188018629,(((CopTri_2:0.009196286476,CopTri_1:0.01715759911)100:0.01037778233,((OtoPicta:0.02403939008,(((CapEuc_2:0.005551257765,CapEuc_1:0.008133821664)93:0.007203866053,CopEuc:0.01046729092)50:0.004614892628,(((TaePre_1:0.004671428005,TaeFurcata:0.01298322236)72:0.00304745064,TaePre_2:0.009266750234)100:0.01669612272,(FosRos:0.02328577305,(PlaElectra:0.02626453983,(((((OtoLit:0.0261488092,(StigWoo_2:0.009898846128,StigWoo_1:0.004860840204)100:0.02162771373)92:0.006834850407,((BucHet:0.02114356886,PlaMbeLip:0.03012381862)76:0.00813167944,CteTae:0.01601125752)61:0.004745497086)29:0.002008801241,(OtoHet:0.01722192225,(NimboPoly:0.001926170157,NimboLinni:0.01445589364)100:0.01532952254)48:0.002857169168)55:0.003016684487,(((PlaOrn_5:0.005961788559,(PlaOrn_3:0.00750255511,(PlaOrn_2:0.009488725956,(PlaOrn_4:0.004064640381,PlaOrn_1:0.004453617234)32:0.001843439957)46:0.002472258888)37:0.0005604363518)100:0.01842136867,(HemOxy_2:0.004992429054,HemOxy_1:0.005950804257)99:0.008823999539)60:0.003993691951,(MarMol:0.008001248108,(TyrNigri:0.01284796147,AriChr:0.01868164557)100:0.01970923433)32:0.001048321867)45:0.002729326719)49:0.001268591158,(CyrMoo:0.02596551575,(((PlaMil_4:0.00365443031,PlaMil_3:0.005543774971)100:0.01000560925,(PlaMil_5:0.005811955284,PlaMil_2:0.004696528147)64:0.002253701676)57:0.002007977469,PlaMil_1:0.007383433215)100:0.02978154226)67:0.002107007831)79:0.006106759094)38:0.005280695901)83:0.007218333064)53:0.004582758978)62:0.00527988058)83:0.003026767551,(AulStu_2:0.003965628005,AulStu_1:0.003839474063)100:0.02564158855)82:0.006875245174)100:0.02560837084,(((((IodSpr:0.0357988067,(GenMen_2:0.007612943539,GenMen_1:0.0008188489341)100:0.04140658938)95:0.01041285335,((((MelVer:0.02065282128,MelAur:0.01159052901)95:0.01228451749,LabIan:0.02406341943)65:0.006389179873,(LabGig_2:0.00396574689,LabGig_1:0.005529093607)100:0.0206069588)46:0.002794646225,(CyaObl:0.009853305297,(TroBoadz:0.02054980815,TroMicro:0.009738426824)73:0.003624302894)46:0.004561791993)38:0.002915821137)58:0.00123727674,(PseudoFlav:0.01690466118,((PetChin:0.01316054279,(PetNigra_2:0.009970406307,PetNigra_1:0.00521800831)97:0.01013629902)84:0.008297495403,PetYelChin:0.003359492883)95:0.006631730393)62:0.003265678351)68:0.003936924692,((LabFul_2:0.008027676209,LabFul_1:0.007141671662)100:0.01402586371,LabTre:0.01195585878)100:0.02514933342)85:0.004907854575,((MetBen:0.01594085311,((MetMal:0.01120701129,((MetZebra:0.003930450966,CynAfr:0.007556727355)96:0.005076377898,MetGre:0.01079982166)73:0.007593243666)65:0.003825110833,(MetCal:0.02058704349,MetXan:0.0066329749)74:0.004086020111)74:0.009232216541)84:0.004533091861,(MetChr:0.01030056594,(MetZebraBD:0.01790336508,MetAur:0.0167814263)61:0.002187424069)45:0.004545905133)68:0.004481933195)100:0.01962074057)100:0.4295102135,BatMin:0.04037197221)100;
(ChaBri:0.01555096713,(((CopTri_2:0.01070972837,CopTri_1:0.01650491301)100:0.01401801834,(CteTae:0.01233383745,(((PlaMil_1:0.01067409019,((PlaMil_5:0.009317165498,(PlaMil_4:0.002405914457,PlaMil_3:0.004777599586)100:0.007302226395)57:0.004529006209,PlaMil_2:0.004164350521)64:0.00198817971)100:0.02325027728,((((FosRos:0.01249094971,((TaePre_2:0.007205865803,TaePre_1:0.003373379092)72:0.005241565183,TaeFurcata:0.009532805002)100:0.01790239736)83:0.007483982768,(HemOxy_2:0.002746122124,HemOxy_1:0.002584920815)99:0.006499026366)55:0.001582132568,((((PlaOrn_2:0.005898004157,(PlaOrn_4:0.007183744552,PlaOrn_1:0.003190639567)32:0.002455465092)46:0.005956354261,(PlaOrn_3:0.006754604366,PlaOrn_5:0.005244113115)37:0.00261741601)100:0.01696946533,(((TyrNigri:0.01048132335,AriChr:0.02407003315)100:0.01667870599,CyrMoo:0.01758252436)45:0.003312654795,(MarMol:0.004166896538,PlaElectra:0.02458385449)79:0.002558712794)60:0.00372588749)48:0.001423237532,((NimboPoly:0.003729959225,NimboLinni:0.008862317358)100:0.01578489924,OtoHet:0.01433019925)32:0.003974681523)29:0.002387945049)38:0.002908638204,(((CapEuc_2:0.006050201125,CapEuc_1:0.00616152078)93:0.008977723048,CopEuc:0.01137224245)50:0.005109664768,(OtoPicta:0.0191728563,(AulStu_2:0.003899800734,AulStu_1:0.003991486412)100:0.02994409106)83:0.005784656358)62:0.004056337083)67:0.004002152576)49:0.00476933728,(OtoLit:0.02959886108,(BucHet:0.0155512403,(PlaMbeLip:0.02541332312,(StigWoo_2:0.004493239514,StigWoo_1:0.002335404956)100:0.02813179135)92:0.002925016523)53:0.002841702344)61:0.003558047753)76:0.005208586532)82:0.003375842948)100:0.02670518099,(((((((MelVer:0.02000445865,MelAur:0.01191570247)95:0.008677150137,LabIan:0.02888642522)65:0.00646382983,(LabGig_2:0.005452138586,LabGig_1:0.008605919962)100:0.01819015422)46:0.003251423631,((IodSpr:0.02439945792,(GenMen_2:0.007321546067,GenMen_1:0.003817559093)100:0.04432132557)95:0.007382574445,(CyaObl:0.01422566466,(TroBoadz:0.01390957269,TroMicro:0.008848436515)73:0.006459952223)46:0.003984629668)38:0.001834851641)58:0.003769362309,(PetYelChin:0.007749058701,((PetChin:0.01241604389,(PetNigra_2:0.006471662218,PetNigra_1:0.002259092425)97:0.01123297335)84:0.0041001539,PseudoFlav:0.01527856889)95:0.004600910184)62:0.005316083657)68:0.003696606568,(((MetZebraBD:0.01689206863,(MetChr:0.007324197689,MetAur:0.02031909898)61:0.006278157553)45:0.002914224126,((MetMal:0.008849463688,((MetZebra:0.003248767135,CynAfr:0.008161243182)96:0.008063201799,MetGre:0.008802475235)73:0.004440008481)65:0.003021336319,(MetCal:0.01638760298,MetXan:0.005783568891)74:0.004771028516)74:0.004008651176)84:0.004319745524,MetBen:0.01695894346)68:0.005957504461)85:0.004909828662,((LabFul_2:0.007092429764,LabFul_1:0.005427219163)100:0.02018493002,LabTre:0.007649590064)100:0.02144566664)100:0.01930897555)100:0.4361267973,BatMin:0.0467535051)100;
(ChaBri:0.007241982805,(((CopTri_2:0.009275222193,CopTri_1:0.01697399243)100:0.01344914814,(((((CapEuc_2:0.01024612503,CapEuc_1:0.005080802413)93:0.009359729989,CopEuc:0.01034727119)50:0.001475970066,(OtoPicta:0.01862289313,(AulStu_2:0.00579682918,AulStu_1:0.005045661082)100:0.0200539612)83:0.006076031651)62:0.00668854593,((MarMol:0.004978297538,((((((CteTae:0.008869028228,PlaMbeLip:0.02371338008)76:0.006217255939,BucHet:0.0198602133)61:0.005912758121,(TyrNigri:0.01359466929,AriChr:0.01432440206)100:0.01824303772)49:0.002012415136,((PlaMil_1:0.008026440887,(PlaMil_4:0.0008400324986,PlaMil_3:0.006076400719)100:0.008692433574)57:0.003882719003,(PlaMil_5:0.00814694542,PlaMil_2:0.002960234183)64:0.003199842744)100:0.02270620037)29:0.001496123905,(((PlaOrn_4:0.007266441092,((PlaOrn_3:0.009039697476,PlaOrn_5:0.004245536921)37:0.004246689762,PlaOrn_1:0.004081897928)32:1e-08)46:0.003272734412,PlaOrn_2:0.01101238019)100:0.0161767453,(FosRos:0.01689805578,((TaePre_2:0.00724308676,TaePre_1:0.009216335339)72:0.008556122678,TaeFurcata:0.006932671405)100:0.01576450197)83:0.003215035554)60:0.002104693159)55:0.002851550181,(((HemOxy_2:0.002926455242,HemOxy_1:0.009597290226)99:0.006036360584,(NimboPoly:0.0008170544903,NimboLinni:0.007336318914)100:0.01814795988)48:0.003000196081,OtoHet:0.01556936024)32:0.002705407303)45:0.0005319610061)38:0.0004513282945,(CyrMoo:0.01297453418,PlaElectra:0.02417421954)79:0.005049202848)67:0.002109538307)53:0.00152133867,(OtoLit:0.02506613655,(StigWoo_2:0.005144337234,StigWoo_1:0.003948074638)100:0.02242639278)92:0.004296468746)82:0.006600275029)100:0.01855140543,(((((PetChin:0.01596790622,(PetNigra_2:0.006252439509,PetNigra_1:0.00381001435)97:0.009455286019)84:0.003656873892,PetYelChin:0.004130967201)95:0.005949679769,(((((MelVer:0.0242088159,MelAur:0.01804401407)95:0.004896338585,LabIan:0.02699414187)65:0.007121033962,TroMicro:0.01276344816)46:0.002034428344,((LabGig_2:0.00461956737,LabGig_1:0.008346262413)100:0.01518870512,(TroBoadz:0.01806463043,CyaObl:0.008826374158)73:0.005279062397)46:0.003456581048)38:0.001671556175,((IodSpr:0.02853559051,(GenMen_2:0.007904593727,GenMen_1:0.001344841279)100:0.04432422196)95:0.006307544377,PseudoFlav:0.01483806535)58:0.003162342424)62:0.003254170772)68:0.004970386098,(MetZebraBD:0.02210432786,(((MetMal:0.008010444729,((MetZebra:0.003182563702,CynAfr:0.004798184884)96:0.006611305142,MetGre:0.01163724261)73:0.007062789169)65:0.006442607108,(MetBen:0.01827906192,(MetCal:0.01799432169,MetXan:0.008384084941)74:0.006999187403)74:0.004503948931)84:0.006117482443,(MetChr:0.007533568938,MetAur:0.01656107659)61:0.01271062327)45:0.006510920372)68:0.005303253596)85:0.005105392082,((LabFul_2:0.004500524431,LabFul_1:0.001937208042)100:0.01802787736,LabTre:0.006826430939)100:0.02645574945)100:0.0209921006)100:0.4186620425,BatMin:0.06878178371)100;
(ChaBri:0.01490042338,(((CopTri_2:0.01252017985,CopTri_1:0.02126541653)100:0.01232493566,(((((CapEuc_2:0.005998269089,CapEuc_1:0.005016094088)93:0.01289251674,(OtoPicta:0.01786778206,(AulStu_2:0.003647349686,AulStu_1:0.008512765764)100:0.02612183173)83:0.006871251)50:0.00294083658,CopEuc:0.009883372552)62:0.00520255851,((CyrMoo:0.01745464782,((FosRos:0.0198618906,PlaElectra:0.02341489233)83:0.004863660365,((TaePre_2:0.006512208899,TaePre_1:0.002390669464)72:0.009758739587,TaeFurcata:0.005688530745)100:0.01592728923)79:0.005749351234)38:0.005305634813,(((((PlaOrn_4:0.006859287221,(PlaOrn_2:0.007983232599,PlaOrn_1:0.005480545813)32:0.0006854735573)46:0.003747183479,(PlaOrn_3:0.005065120843,PlaOrn_5:0.005075652898)37:0.003178682011)100:0.02030383803,(TyrNigri:0.01610306848,AriChr:0.01675158376)100:0.01671542364)60:0.002356353667,(((NimboPoly:0.001487537904,NimboLinni:0.008334988256)100:0.01693194073,OtoHet:0.0139854537)32:0.001461509498,((((PlaMil_1:0.007391495593,((PlaMil_5:0.008106486747,PlaMil_2:0.005461227945)57:0.001892856368,(PlaMil_4:0.002122874138,PlaMil_3:0.004231659514)100:0.008694999256)64:0.003648747664)100:0.02535053394,BucHet:0.01689566418)61:0.004514363888,(CteTae:0.01390927209,PlaMbeLip:0.02521582009)76:0.004077096981)49:0.003895165545,MarMol:0.007503631577)48:0.0006558289757)55:0.002471535632)45:0.001912043522,(HemOxy_2:1e-08,HemOxy_1:0.002977417079)99:0.01148260412)29:0.001829443271)67:0.0013299619)53:0.001954030393,(OtoLit:0.02398841459,(StigWoo_2:0.007468320603,StigWoo_1:0.001461368372)100:0.02032540956)92:0.004062695532)82:0.00707337368)100:0.02707105997,(((((((LabGig_2:0.008067102384,LabGig_1:0.00867326461)100:0.01231973438,LabIan:0.02693418087)65:0.00653366008,(MelVer:0.0224405358,MelAur:0.01232611425)95:0.006770415666)46:0.003212109924,((TroBoadz:0.01482104359,TroMicro:0.01179579351)73:0.007855410921,(CyaObl:0.01395061453,(IodSpr:0.03296675295,(GenMen_2:0.006555059588,GenMen_1:0.0006171961086)100:0.04287863891)95:0.006513385467)46:0.00241727783)38:0.003422600312)58:0.003368747943,(PseudoFlav:0.01672215871,((PetChin:0.0206668456,(PetNigra_2:0.009777045859,PetNigra_1:0.005886920977)97:0.0106948902)84:0.006819986989,PetYelChin:0.006310016763)95:0.01094334666)62:0.006312291013)68:0.004705988432,((LabFul_2:0.005560872244,LabFul_1:0.006037861072)100:0.009806758484,LabTre:0.01087104512)100:0.02205127678)85:0.005684541988,(MetXan:0.008074850734,((MetCal:0.02221016942,MetBen:0.01893937574)74:0.006087407155,((MetZebraBD:0.02012852876,(MetChr:0.01244728636,MetAur:0.01821513924)61:0.007563375282)45:0.006136536722,(MetMal:0.006934578802,((MetZebra:0.002359766759,CynAfr:0.012712167)96:0.009512901212,MetGre:0.01361694266)73:0.005812886434)65:0.002600357764)84:0.004244280387)74:0.001586034843)68:0.006294765613)100:0.02065482956)100:0.4172744376,BatMin:0.04647077502)100;
(ChaBri:0.0129590622,((((((CyrMoo:0.01937767534,PlaElectra:0.02027702162)79:0.004448064905,(((((PlaMil_5:0.01075283547,(PlaMil_4:0.003253761384,PlaMil_3:0.008171786381)100:0.008126188369)57:0.004446293494,(PlaMil_1:0.0103189222,PlaMil_2:0.002951850428)64:0.004500616581)100:0.02766755193,BucHet:0.02137508494)61:0.005353476065,(CteTae:0.01748055927,PlaMbeLip:0.02829095111)76:0.004927690174)49:0.001503804154,((TyrNigri:0.01431992174,AriChr:0.02308694027)100:0.01570015364,((PlaOrn_1:0.005122231156,(PlaOrn_4:0.005453935308,(PlaOrn_5:0.00689642332,(PlaOrn_3:0.004964790579,PlaOrn_2:0.007245592112)37:0.002668032806)46:0.00297765854)32:0.001581793539)100:0.0147145469,(((HemOxy_2:0.004158158009,HemOxy_1:0.005679992085)99:0.01083152847,(NimboPoly:0.004865590226,NimboLinni:0.01062965161)100:0.01879997677)48:0.004751877515,(MarMol:0.00757294045,OtoHet:0.01739131483)32:0.001631917997)45:0.002466863717)60:0.001568404693)55:0.001354454823)29:0.003746198042)38:0.003011357193,(((TaePre_2:0.004870944791,TaePre_1:0.004373214189)72:0.00877607287,TaeFurcata:0.01170961362)100:0.01276693197,(FosRos:0.01180144216,((CapEuc_2:0.01003860727,CapEuc_1:0.007730173054)93:0.007049026328,CopEuc:0.01435448961)50:0.004267869396)83:0.004007134947)67:0.005236519797)62:0.004231059623,(OtoLit:0.02493096609,(StigWoo_2:0.003918833107,StigWoo_1:0.006294766435)100:0.0187399566)92:0.006168324227)53:0.002425455895,(OtoPicta:0.01986778679,((CopTri_2:0.008043076705,CopTri_1:0.01475205616)100:0.01664509158,(AulStu_2:0.002648886937,AulStu_1:0.003164582956)100:0.02666351711)83:0.00267502563)82:0.002335228908)100:0.02117444553,(((((MetBen:0.01581837139,(((MetCal:0.02056067947,MetXan:0.009877487633)74:0.004406345855,((MetZebra:0.004529907429,CynAfr:0.006945591496)96:0.008471788289,MetGre:0.01000105555)73:0.0053040369)65:0.002034687011,MetMal:0.01059282011)74:0.004266923214)84:0.003293590047,(MetZebraBD:0.01623318201,(MetChr:0.007282549109,MetAur:0.01331098318)61:0.004813084722)45:0.003793336393)68:0.007297858277,(((MelVer:0.01692633563,MelAur:0.01169775827)95:0.007705533834,LabIan:0.0184776364)65:0.00563978411,(LabGig_2:0.007222919694,LabGig_1:0.004461465077)100:0.01784254263)46:0.002824763684)68:0.004220321429,((PseudoFlav:0.0165548079,((PetChin:0.0147544633,(PetNigra_2:0.007533295143,PetNigra_1:0.003231698134)97:0.005158734342)84:0.004277077167,PetYelChin:0.005517972885)95:0.002664216156)62:0.002414187077,((TroBoadz:0.01273366727,TroMicro:0.01429231623)73:0.002347711941,(CyaObl:0.01179150632,(IodSpr:0.02477820762,(GenMen_2:0.006832911011,GenMen_1:0.001762528315)100:0.03851134129)95:0.006580786051)46:0.002701456314)38:0.003825049182)58:0.003760433512)85:0.00524316348,((LabFul_2:0.00543639497,LabFul_1:0.005262217343)100:0.01128501665,LabTre:0.007941691067)100:0.02062806299)100:0.0252878334)100:0.4284129346,BatMin:0.04283181276)100;
(ChaBri:0.01326149802,(((CopTri_2:0.01237309316,CopTri_1:0.01729314517)100:0.004890712139,(((CteTae:0.01136706014,PlaMbeLip:0.02508404749)76:0.006891973514,(((((HemOxy_2:0.003109288467,HemOxy_1:0.005158538183)99:0.007230744983,(NimboPoly:0.00241474996,NimboLinni:0.0129244863)100:0.01322837753)48:0.001949951725,OtoHet:0.02278842303)32:0.001958811564,(((StigWoo_2:0.006554902756,StigWoo_1:0.002918297037)100:0.03068841941,((PlaOrn_5:0.003863536714,(PlaOrn_3:0.005606364956,(PlaOrn_2:0.01067671986,(PlaOrn_4:0.003707168289,PlaOrn_1:0.005044737381)32:0.001647410049)46:0.003331874765)37:0.001998385596)100:0.01128115532,(TyrNigri:0.01942131112,AriChr:0.01788999568)100:0.02014581141)60:0.003615214917)55:0.0006530826045,(FosRos:0.01908240604,((TaeFurcata:0.007382546236,TaePre_1:0.007654998332)72:0.004331873478,TaePre_2:0.006894743221)100:0.01842924754)83:0.009292900153)45:0.003349457945)29:0.002650076326,((OtoLit:0.03024064532,MarMol:0.007378548065)92:0.004189348451,(((PlaMil_5:0.005728103515,(PlaMil_1:0.00770411686,PlaMil_2:0.003794588913)64:0.005505812734)57:0.003386765846,(PlaMil_4:0.002597906093,PlaMil_3:0.00456396269)100:0.00909548877)100:0.02801418737,BucHet:0.02412771743)61:0.00712510091)38:0.004154852694)49:0.002955785272)53:0.003136046612,((((OtoPicta:0.02350353131,(AulStu_2:0.006010915663,AulStu_1:0.003303924482)100:0.02351062597)83:0.004872311194,PlaElectra:0.02121346877)79:0.004057266835,CyrMoo:0.01926970053)62:0.004534980032,((CapEuc_2:0.008028422651,CapEuc_1:0.01118644158)93:0.007407500963,CopEuc:0.01076146834)50:0.006173482431)67:0.005393763665)82:0.007115528426)100:0.02947383982,((((((PetChin:0.01446696872,(PetNigra_2:0.003881218834,PetNigra_1:0.006225419438)97:0.01197010901)84:0.008470558932,PetYelChin:0.00311627094)95:0.004471831735,(PseudoFlav:0.01007356938,MetZebraBD:0.02183139191)62:0.00371829355)68:0.004158245695,(MetAur:0.01835473447,(MetChr:0.01080566457,(MetBen:0.01821987666,(MetCal:0.01643185581,((MetMal:0.008947544604,((MetZebra:0.005641609425,CynAfr:0.01010587025)96:0.006552991689,MetGre:0.01441305078)73:0.006328263648)65:0.004080023439,MetXan:0.01251091511)74:0.004169814994)74:0.004710392739)84:0.004820747888)61:0.005171501824)45:0.00631305195)68:0.002323518209,((((IodSpr:0.02630295124,(GenMen_2:0.007335852374,GenMen_1:0.00238671842)100:0.03876063306)95:0.007767335416,(CyaObl:0.01257852666,(TroBoadz:0.01593255959,TroMicro:0.01118164799)73:0.005975408929)46:0.003095694092)38:0.004176018584,(LabGig_2:0.005555107076,LabGig_1:0.007510047594)100:0.02156581277)46:0.002563517871,((MelVer:0.0173294054,MelAur:0.01330007864)95:0.006986000053,LabIan:0.02151159545)65:0.01026255846)58:0.003783293512)85:0.006311717126,((LabFul_2:0.003673539276,LabFul_1:0.006986800785)100:0.009354055716,LabTre:0.01232754072)100:0.02382452335)100:0.02125695755)100:0.3980917424,BatMin:0.05938365383)100;
(ChaBri:0.004453783854,(((CopTri_2:0.01344041298,CopTri_1:0.02044603431)100:0.01429055481,((((OtoLit:0.02519257883,(StigWoo_2:0.006711281937,StigWoo_1:0.008852699223)100:0.01901912167)92:0.009540707774,((((BucHet:0.02178101783,PlaMbeLip:0.02807442285)76:0.005294980433,CteTae:0.01808085039)61:0.007467313141,(PlaMil_1:0.007965097221,((PlaMil_5:0.005955400025,(PlaMil_4:0.003175305311,PlaMil_3:0.00577094162)100:0.007684747949)57:0.004776821404,PlaMil_2:0.007958748615)64:0.003875540463)100:0.02616492718)49:0.0006471214526,(FosRos:0.0176863783,((TaeFurcata:0.01093557655,TaePre_1:0.004913099509)72:0.004038709529,TaePre_2:0.001847898856)100:0.01849359022)83:0.00801545748)29:0.002791769109)38:0.001749497855,((OtoHet:0.01599052254,(MarMol:0.01012530221,((HemOxy_2:0.004619152896,HemOxy_1:0.004533537184)99:0.01042486899,(NimboPoly:0.002450191446,NimboLinni:0.00829375639)100:0.0254666652)48:0.002476430695)32:0.0009661472494)45:0.001949261758,((PlaOrn_5:0.004687641932,(PlaOrn_2:0.01118168595,(PlaOrn_1:0.003584335507,(PlaOrn_4:0.003753360323,PlaOrn_3:0.006642974521)32:0.00301977669)46:0.00187203757)37:0.003362901642)100:0.01742826772,(TyrNigri:0.008765827826,AriChr:0.01967614932)100:0.01741809356)60:0.004852759463)55:0.001831041831)53:0.004327768719,((((CapEuc_2:0.00588065416,CapEuc_1:0.006121389759)93:0.008010030446,(OtoPicta:0.01611311872,(AulStu_2:0.002650845531,AulStu_1:0.007389257327)100:0.02931806512)83:0.006616506968)50:0.002978779687,CopEuc:0.01541201604)62:0.005204453071,(CyrMoo:0.01615294464,PlaElectra:0.01959209609)79:0.007351260425)67:1e-08)82:0.008623870531)100:0.02653830645,(((PseudoFlav:0.02094830697,(((((LabGig_2:0.008932486711,LabGig_1:0.001718669425)100:0.02161981565,LabIan:0.02044069126)65:0.008878188547,(MelVer:0.01724000599,MelAur:0.008966050255)95:0.006806393452)46:0.006287110535,((TroBoadz:0.01789005243,TroMicro:0.01306290462)73:0.003619111822,(CyaObl:0.01273477255,(IodSpr:0.02530888371,(GenMen_2:0.005313758903,GenMen_1:0.003802037874)100:0.04750181979)95:0.008052940002)46:0.001065329527)38:0.002732793494)58:0.004064534584,((PetChin:0.01238309879,(PetNigra_2:0.007706423736,PetNigra_1:0.004351093827)97:0.008152161483)84:0.006219199792,PetYelChin:0.004841712009)95:0.006665849758)62:0.002139592222)68:0.002920027594,(MetZebraBD:0.01787424687,((MetBen:0.02049790573,((MetMal:0.006291783152,((MetZebra:0.002276032468,CynAfr:0.008262344293)96:0.007618598768,MetGre:0.0125293987)73:0.007375510705)65:0.002853190301,(MetCal:0.01970091785,MetXan:0.01000149153)74:0.005629722649)74:0.006010547618)84:0.004223451015,(MetChr:0.009926650473,MetAur:0.01821793015)61:0.008454674849)45:0.004641995757)68:0.004321972632)85:0.003252098433,((LabFul_2:0.004548953684,LabFul_1:0.007480549761)100:0.01406222454,LabTre:0.01446979368)100:0.02260964019)100:0.02270868864)100:0.4119215312,BatMin:0.06260615932)100;
(ChaBri:0.007576055212,(((((OtoLit:0.02432220243,(StigWoo_2:0.004281550754,StigWoo_1:0.007350770977)100:0.01973663164)92:0.008329330017,((((CyrMoo:0.01790717679,PlaElectra:0.02076319565)79:0.007030554443,((TaePre_2:0.003740155235,TaePre_1:0.008029192952)72:0.01099539309,TaeFurcata:0.008453042541)100:0.01923909596)83:0.004909855905,(((TyrNigri:0.01345861352,AriChr:0.01562486979)100:0.02603038582,(OtoHet:0.01503117157,(((HemOxy_2:0.002959994298,HemOxy_1:0.004082581242)99:0.0106571637,(NimboPoly:0.003209360182,NimboLinni:0.007041135033)100:0.02168262212)48:0.00345220648,FosRos:0.01898778003)32:0.0004729238367)55:0.0004380421832)45:0.00185948821,(((PlaOrn_2:0.01242778026,(PlaOrn_4:0.005096492722,PlaOrn_1:0.001091296121)32:0.001660738477)46:0.004715133161,(PlaOrn_3:0.008241595007,PlaOrn_5:0.006146468248)37:0.001533458861)100:0.02353793156,MarMol:0.006816166612)60:0.003999467432)29:0.001986727871)38:0.00190199287,((((PlaMil_5:0.002295471623,(PlaMil_1:0.007832469168,PlaMil_2:0.0032834028)64:0.00300001183)57:0.005004741718,(PlaMil_4:0.001987990735,PlaMil_3:0.002487300169)100:0.01216184628)100:0.02249615577,BucHet:0.02615678916)61:0.004636582958,(CteTae:0.01602619774,PlaMbeLip:0.02954556712)76:0.005651139761)49:0.001627286577)67:0.004191826093)53:0.002341085555,(AulStu_2:0.0070744617,AulStu_1:0.00400057709)100:0.03158320853)83:0.004319411312,((CopTri_2:0.008766277567,CopTri_1:0.02109546338)100:0.009950380004,(OtoPicta:0.02331013126,((CapEuc_2:0.0119776854,CapEuc_1:0.005687508476)93:0.006295852382,CopEuc:0.01238173957)50:0.003078507739)62:0.00279118061)82:0.003152202498)100:0.02564005138,(MetZebraBD:0.0116960257,((((((TroMicro:0.01272985372,((IodSpr:0.03144941577,(GenMen_2:0.002608675872,GenMen_1:0.003266167411)100:0.04986842316)95:0.01012086444,(TroBoadz:0.01899329091,CyaObl:0.009027004098)73:0.005286667786)46:0.002742239558)38:0.003824088103,(MelVer:0.0189309673,MelAur:0.01486760939)95:0.005601202183)46:0.003794189892,((LabGig_2:0.003981960264,LabGig_1:0.01190773894)100:0.01863678742,LabIan:0.02076211791)65:0.004646137813)58:0.005417549467,(PseudoFlav:0.01180439636,((PetChin:0.01916295757,(PetNigra_2:0.007293448487,PetNigra_1:0.002517102462)97:0.009123023841)84:0.005250028049,PetYelChin:0.001783902453)95:0.007286396217)62:0.003268150423)68:0.001675126606,((LabFul_2:0.001193877285,LabFul_1:0.005486057103)100:0.017028484,LabTre:0.01293491257)100:0.02797913655)85:0.006284341456,(MetAur:0.02419918703,(MetChr:0.007964536381,(MetBen:0.01526416488,((MetMal:0.01191645161,((MetZebra:0.002667070663,CynAfr:0.004505653861)96:0.008904058748,MetGre:0.009577849048)73:0.008606543454)65:0.005388358603,(MetCal:0.02245864963,MetXan:0.006451009098)74:0.002898309134)74:0.00576443357)84:0.00514302561)61:0.002840827341)45:0.006214230084)68:0.003915799337)100:0.02644794314)100:0.3975443914,BatMin:0.0607964199)100;
(ChaBri:0.01049789542,(((CopTri_2:0.006246851004,CopTri_1:0.01801944962)100:0.01659275466,(((((CapEuc_2:0.008597486217,CapEuc_1:0.006399948233)93:0.009227128683,(OtoPicta:0.01461606375,(AulStu_2:0.001649585833,AulStu_1:0.005437906028)100:0.02476907993)83:0.005776314363)50:0.00246573739,CopEuc:0.009245722487)62:0.004585044664,((((MarMol:0.008708298808,(FosRos:0.02240705061,((TaePre_2:0.004890862687,TaePre_1:0.004211750161)72:0.007478203663,TaeFurcata:0.007021556016)100:0.01586272579)83:0.008233708734)29:0.000517100428,((((PlaMil_4:0.004001495925,PlaMil_3:0.006819788435)100:0.008674886022,((PlaMil_5:0.005854973022,PlaMil_2:0.005313508223)57:0.004843614558,PlaMil_1:0.005451549928)64:0.003795609977)100:0.02331144751,BucHet:0.02431010916)61:0.006843220247,(CteTae:0.01176437175,PlaMbeLip:0.02889587423)76:0.003804914757)49:0.003443994021)55:0.002363322594,((((PlaOrn_2:0.008395315695,(PlaOrn_4:0.004649678983,PlaOrn_1:0.004843015685)32:0.00185377659)46:0.004933090765,(PlaOrn_3:0.00908879458,PlaOrn_5:0.003526788285)37:0.003630825294)100:0.02199518246,(TyrNigri:0.01853179636,AriChr:0.015691171)100:0.02135331385)60:0.004501417917,(((HemOxy_2:0.004288246137,HemOxy_1:0.005844530697)99:0.00788490116,(NimboPoly:0.001295334517,NimboLinni:0.01321192686)100:0.017508169)48:0.004095904971,OtoHet:0.01624764585)32:0.002799227516)45:0.002285443263)38:0.00343678823,(CyrMoo:0.01706064914,PlaElectra:0.01764394418)79:0.005124019762)67:0.002455782793)53:0.003227012645,(OtoLit:0.02324018942,(StigWoo_2:0.007292738978,StigWoo_1:0.005142038603)100:0.02399935051)92:0.006509090624)82:0.005063937216)100:0.01936541473,(((((PetChin:0.01453278937,PetYelChin:0.003590195145)84:0.005165410588,(PetNigra_2:0.008552551526,PetNigra_1:0.003880996796)97:0.009252719073)95:0.01010111009,((((TroMicro:0.01552005938,(TroBoadz:0.01654217705,CyaObl:0.01400288293)73:0.007755413346)46:0.004982792071,(MelVer:0.02076188436,MelAur:0.01376326643)95:0.008135612368)46:0.001384497638,((LabGig_2:0.004892685166,LabGig_1:0.006558037066)100:0.01705639999,LabIan:0.02023558426)65:0.005591678191)38:0.004552182709,((IodSpr:0.02604230379,(GenMen_2:0.006888209487,GenMen_1:0.001420575319)100:0.03749698475)95:0.008066363158,PseudoFlav:0.01669382764)58:0.003458046271)62:0.003739871723)68:0.003064078573,(MetZebraBD:0.01467392442,(((MetMal:0.007889041697,((MetZebra:0.004646919339,CynAfr:0.008289018262)96:0.006354932138,MetGre:0.00844505877)73:0.006963666626)65:0.005117980534,(MetBen:0.02090576305,(MetCal:0.01941437872,MetXan:0.007364181001)74:0.006046747674)74:0.003344662043)84:0.005343616465,(MetChr:0.006977370422,MetAur:0.01681508051)61:0.004564129462)45:0.007567204157)68:0.004245207741)85:0.00373691321,((LabFul_2:0.003866695765,LabFul_1:0.006885942802)100:0.01166257536,LabTre:0.0072949872)100:0.0247379984)100:0.0289665663)100:0.4238700919,BatMin:0.05308473485)100;
(ChaBri:0.01025881808,(((AulStu_2:0.003078676321,AulStu_1:0.003927016928)100:0.023745895,(((OtoLit:0.02319304514,(StigWoo_2:0.007794128462,StigWoo_1:0.003302735118)100:0.01454551108)92:0.005507411612,((((((FosRos:0.01872398091,((TaeFurcata:0.009998233314,TaePre_1:0.004597075786)72:0.009205305566,TaePre_2:0.007091561276)100:0.02036524424)83:0.005360544032,(CyrMoo:0.01463494684,PlaElectra:0.02018753459)79:0.002759724326)38:0.002592262469,(TyrNigri:0.01159303933,AriChr:0.01622872845)100:0.01461686668)60:0.002434819612,((CteTae:0.01163277585,PlaMbeLip:0.03250331416)76:0.006565246965,((((PlaMil_5:0.005692458977,(PlaMil_1:0.005425456413,PlaMil_2:0.006789330888)64:0.005872764217)57:0.005858217461,(PlaMil_4:0.002870943144,PlaMil_3:0.002730016924)100:0.009348773413)100:0.02553615331,BucHet:0.01974826051)61:0.004716223632,MarMol:0.0083284062)49:0.0009348158895)45:0.0019536732)29:0.0005154169643,OtoHet:0.01435634384)55:0.001892490515,(((HemOxy_2:0.0026618436,HemOxy_1:0.003248514944)99:0.01018947788,(NimboPoly:0.002479468342,NimboLinni:0.01830040221)100:0.01435592108)48:0.002754848188,((PlaOrn_4:0.004759797641,((PlaOrn_3:0.009013783905,PlaOrn_5:0.003843657876)37:0.002541245156,PlaOrn_2:0.007489884701)32:0.003042022364)46:0.002981661069,PlaOrn_1:0.004189133993)100:0.02244002408)32:0.001533062237)67:0.004121179151)53:0.005120489478,((CopTri_2:0.008084784427,CopTri_1:0.01606022608)100:0.01670019275,(OtoPicta:0.01728999855,((CapEuc_2:0.01236386249,CapEuc_1:0.004221302876)93:0.008733785699,CopEuc:0.009623731284)50:0.002579106855)83:0.002533886003)62:0.003200648179)82:0.005399848703)100:0.0256433642,(((((TroMicro:0.01118025448,((IodSpr:0.02786410294,(GenMen_2:0.005457809085,GenMen_1:0.001358389874)100:0.03840176591)95:0.007847189697,(((LabGig_2:0.004711736551,LabGig_1:0.009773212677)100:0.01495912079,LabIan:0.02813741667)65:0.007877379118,(MelVer:0.01696838213,MelAur:0.01784126422)95:0.008376288451)46:0.003228152343)38:0.001611402875)58:0.00426597451,((((PetChin:0.01332012609,(PetNigra_2:0.004055766575,PetNigra_1:0.00548105886)97:0.006250861975)84:0.006189101671,PetYelChin:0.006075371973)95:0.008037175183,(TroBoadz:0.01786381223,PseudoFlav:0.01485936463)73:0.002433919108)46:0.00217366065,CyaObl:0.01353920845)62:0.005297596712)68:0.002373034831,(MetChr:0.008796981697,MetAur:0.01710381114)61:0.005193876814)45:0.003895390816,((MetBen:0.0192221455,((MetMal:0.01138520472,((MetZebra:0.004431894669,CynAfr:0.004747145267)96:0.006938065881,MetGre:0.0106678667)73:0.003023978243)65:0.002054462797,(MetCal:0.01671225525,MetXan:0.008323375425)74:0.005079215111)74:0.007231233277)84:0.006680351111,MetZebraBD:0.01631181353)68:0.004000530735)85:0.01004332661,((LabFul_2:0.004120667985,LabFul_1:0.007923507512)100:0.01493920578,LabTre:0.01021662752)100:0.02479631969)100:0.03029120362)100:0.3975565529,BatMin:0.06163857433)100;
(ChaBri:0.006190408302,(((CopTri_2:0.007240805258,CopTri_1:0.01368065363)100:0.017018119,(((((CapEuc_2:0.008370936712,CapEuc_1:0.007372430599)93:0.009217209322,CopEuc:0.01145915741)50:0.00651997258,(OtoPicta:0.01611013207,(AulStu_2:0.003570419723,AulStu_1:0.00421013176)100:0.03706464054)83:0.009263901138)62:0.007533957683,((((((HemOxy_2:0.001174438979,HemOxy_1:0.002944277018)99:0.009811420925,(NimboPoly:0.002270253749,NimboLinni:0.01251965218)100:0.01775794047)48:0.001583115766,(MarMol:0.009155641126,OtoHet:0.01816745161)32:0.002110110809)45:0.001792905577,(((PlaOrn_2:0.01078248796,(PlaOrn_4:0.004114070243,PlaOrn_1:0.003338320888)32:0.002121867102)46:0.001836305994,(PlaOrn_3:0.007454533071,PlaOrn_5:0.004329939973)37:0.003005887216)100:0.01996056277,(TyrNigri:0.01277296608,AriChr:0.02019088637)100:0.01893413762)60:0.001622414979)55:0.002239029644,(((((PlaMil_5:0.006951746226,(PlaMil_1:0.008415308631,PlaMil_2:0.00408088643)64:0.00399009288)57:0.004395777188,(PlaMil_4:0.001888696214,PlaMil_3:0.004359132381)100:0.01000012166)100:0.02687710286,BucHet:0.03221951004)61:0.00723681807,(CteTae:0.01485792641,PlaMbeLip:0.02944060675)76:0.006053310076)49:0.003399371943,(FosRos:0.01921089509,((TaePre_2:0.007521870777,TaePre_1:0.009264678426)72:0.007132439119,TaeFurcata:0.01164246711)100:0.01770086361)83:0.005851727767)29:0.002075664372)38:0.004055736952,(CyrMoo:0.01282416966,PlaElectra:0.02428504346)79:0.005366297938)67:0.002755559493)53:0.002890592504,(OtoLit:0.02616528979,(StigWoo_2:0.004935688588,StigWoo_1:0.002798746662)100:0.02978865837)92:0.005635007612)82:0.003892111007)100:0.01957959595,((MetZebraBD:0.0187872848,(((((LabGig_2:0.002418039756,LabGig_1:0.005527208593)100:0.01606654123,LabIan:0.02465470291)65:0.007291429681,((TroMicro:0.01379928838,(TroBoadz:0.01471504828,CyaObl:0.01071141385)73:0.006710909454)46:0.004832207758,((IodSpr:0.02830964538,(GenMen_2:0.008236849625,GenMen_1:0.002240366157)100:0.03638360609)95:0.009659897043,(MelVer:0.02075886743,MelAur:0.01602652393)95:0.003735658275)46:0.005741911694)38:0.00363929899)58:0.004675829549,((MetBen:0.01540332058,((MetMal:0.007750418814,((MetZebra:0.004600252691,CynAfr:0.005626435898)96:0.008744316083,MetGre:0.003772708287)73:0.005065655822)65:0.008974925407,(MetCal:0.02365607553,MetXan:0.005760202886)74:0.004140806781)74:0.004767732258)84:0.008230761408,(MetChr:0.009106396023,MetAur:0.01867771563)61:0.005818280998)45:0.004494607556)68:0.003018579185,(PseudoFlav:0.01632968393,((PetChin:0.01305147177,(PetNigra_2:0.01110870212,PetNigra_1:0.005643336347)97:0.006771854025)84:0.004255280647,PetYelChin:0.005117019779)95:0.004629968018)62:0.003031095046)68:0.004084514493)85:0.004799824576,((LabFul_2:0.004198046527,LabFul_1:0.004422103877)100:0.01633754691,LabTre:0.01167289907)100:0.02388365003)100:0.03025672553)100:0.4527289182,BatMin:0.0565565745)100;
(ChaBri:0.01204990302,(((CopTri_2:0.007571858897,CopTri_1:0.01347743528)100:0.01908516651,((AulStu_2:0.002035697283,AulStu_1:0.002399776916)100:0.03925871449,((FosRos:0.02032302928,((((MarMol:0.01002746367,(((HemOxy_2:0.002106021523,HemOxy_1:0.002971029896)99:0.00998707364,(NimboPoly:0.003588791921,NimboLinni:0.01210673286)100:0.01703338902)48:0.005715115351,OtoHet:0.01620885025)32:0.001711669863)45:0.002584958021,((PlaOrn_5:0.003753398109,(PlaOrn_3:0.008080929972,(PlaOrn_2:0.008336432123,(PlaOrn_4:0.003717246591,PlaOrn_1:0.006835533691)32:0.002465839253)46:0.001882528558)37:0.002127431964)100:0.02034087875,(TyrNigri:0.01467939612,AriChr:0.01424715501)100:0.01516363692)60:0.003517096293)55:0.001076214781,(CyrMoo:0.01425165164,PlaElectra:0.01730058381)79:0.01030580789)38:0.001990089993,((((PlaMil_1:0.01045779044,((PlaMil_5:0.007034462964,(PlaMil_4:0.002423490529,PlaMil_3:0.006257618858)100:0.01414356557)57:0.003068539254,PlaMil_2:0.004670865177)64:0.001971611918)100:0.03062185311,BucHet:0.02115007118)61:0.003134592303,(OtoLit:0.02075176757,(StigWoo_2:0.006646852868,StigWoo_1:0.004641920999)100:0.03149831467)92:0.004817766229)49:0.002794640452,(CteTae:0.01482217401,PlaMbeLip:0.02796146876)76:0.008752192386)67:0.002372644035)29:0.002547220177)83:0.005568569804,(CopEuc:0.009731334623,(((TaePre_2:0.008753092885,TaePre_1:0.004049528266)72:0.006618686254,TaeFurcata:0.006379491203)100:0.01986846223,(OtoPicta:0.01908467698,(CapEuc_2:0.01067397602,CapEuc_1:0.005227137539)93:0.009498161813)83:0.004113246355)50:0.00416979765)53:0.002896874964)62:0.005276573422)82:0.006665315776)100:0.02766890228,((((MetBen:0.01305575965,((MetMal:0.009189703228,((MetZebra:0.002688521332,CynAfr:0.006810144584)96:0.009443546835,MetGre:0.007876112746)73:0.005068890194)65:0.005277665657,(MetCal:0.01836432208,MetXan:0.008687138772)74:0.005337843908)74:0.004794944876)84:0.006594359988,MetZebraBD:0.01033653034)45:0.003303870765,(((((TroMicro:0.01226360483,(TroBoadz:0.01408296456,CyaObl:0.009713296805)73:0.004202543202)46:0.004750869677,((IodSpr:0.02504895391,(GenMen_2:0.005632730242,GenMen_1:0.002950399053)100:0.04274701085)95:0.006938740892,((MelVer:0.01832654128,MelAur:0.01098580507)95:0.003737889475,LabIan:0.02399963607)65:0.005811643707)38:0.002360196952)46:0.001735337744,(LabGig_2:0.004790966908,LabGig_1:0.006351822295)100:0.02485198923)58:0.00341256704,(MetAur:0.01393455933,(MetChr:0.01224016788,PseudoFlav:0.01025601116)61:0.005660179243)68:0.003929537842)62:0.004755709508,((PetYelChin:0.006110821503,(PetNigra_2:0.004855852107,PetNigra_1:0.002592638228)97:0.01404773723)84:0.003289134604,PetChin:0.01533752451)95:0.007487156071)68:0.003077980826)85:0.006747768773,((LabFul_2:0.004916450057,LabFul_1:0.005728764381)100:0.01139811179,LabTre:0.008152869554)100:0.02674014784)100:0.01799680357)100:0.4245499909,BatMin:0.03840873407)100;
(ChaBri:0.0154379901,(((CopTri_2:0.008368173311,CopTri_1:0.01876761409)100:0.006156934613,(((((CopEuc:0.01227067654,CapEuc_1:0.008183200747)93:0.003537953475,CapEuc_2:0.00979269077)50:0.005568737957,(OtoPicta:0.01754520238,(AulStu_2:0.002172952845,AulStu_1:0.00552500043)100:0.03199047432)83:0.006031309066)62:0.005169545629,((((((FosRos:0.01928209391,((TaePre_2:0.005219420388,TaePre_1:0.005619917136)72:0.007846620875,TaeFurcata:0.006153994979)100:0.01541030459)83:0.004167407155,(((PlaOrn_1:0.003982231029,(PlaOrn_4:0.004688953943,PlaOrn_2:0.01195010014)32:0.002365728788)46:0.004418186106,(PlaOrn_3:0.007776023549,PlaOrn_5:0.004530969679)37:0.003593621559)100:0.01825790675,(TyrNigri:0.00982082881,AriChr:0.01569943471)100:0.02099518709)60:0.002107194777)55:0.002943006177,(((HemOxy_2:0.004629062094,HemOxy_1:0.005406191927)99:0.006002373285,(NimboPoly:0.002998512917,NimboLinni:0.01290728718)100:0.01395203298)48:0.002496157722,(MarMol:0.01001399394,OtoHet:0.01524570636)32:0.001990162727)45:0.001842876429)29:0.004273091866,(CteTae:0.01030360942,PlaMbeLip:0.0266875876)76:0.004576933122)49:0.001706250282,(((PlaMil_5:0.006680278562,PlaMil_2:0.005395656049)57:0.003584472751,(PlaMil_1:0.00616186109,(PlaMil_4:0.003077082983,PlaMil_3:0.003116627055)100:0.01288047665)64:0.004567243384)100:0.02493774616,BucHet:0.02406957047)61:0.006264192337)38:0.001991885266,(CyrMoo:0.01359894053,PlaElectra:0.02138765539)79:0.007141895535)67:0.002878289934)53:0.002834886385,(OtoLit:0.0254231473,(StigWoo_2:0.003442033508,StigWoo_1:0.005643368495)100:0.0309099353)92:0.005196732728)82:0.005400578327)100:0.02304046367,(((((CyaObl:0.01384569759,(IodSpr:0.02999336396,(GenMen_2:0.007552203476,GenMen_1:0.00222851254)100:0.03624402398)95:0.005971222008)46:0.003456149521,((TroBoadz:0.01591367284,TroMicro:0.01129419119)73:0.006855961649,(((LabGig_2:0.00551033504,LabGig_1:0.007325475942)100:0.01653285669,LabIan:0.02082459869)65:0.008500789443,(MelVer:0.01912679465,MelAur:0.009582578331)95:0.008334461444)46:0.003179173346)38:0.003671666379)58:0.005469558703,(PseudoFlav:0.01468664059,((PetChin:0.01923009208,(PetNigra_2:0.007366918747,PetNigra_1:0.004684724696)97:0.009026030768)84:0.007569842201,PetYelChin:0.003556806544)95:0.003928033383)62:0.003505478957)68:0.002723041585,(MetZebraBD:0.01636508017,(((MetMal:0.007705073231,((MetZebra:0.0033841065,CynAfr:0.004837108011)96:0.005386781521,MetGre:0.006915109786)73:0.006290005106)65:0.003508380894,(MetBen:0.01320072695,(MetCal:0.01885487284,MetXan:0.008031600052)74:0.003959930786)74:0.005901230622)84:0.006271745836,(MetChr:0.007952684764,MetAur:0.01593905873)61:0.003172061)45:0.003225230808)68:0.004775567382)85:0.007022351645,((LabFul_2:0.007140291137,LabFul_1:0.003225810586)100:0.01304243243,LabTre:0.009822290136)100:0.02630938304)100:0.02850835644)100:0.4327526696,BatMin:0.04217922489)100;
(ChaBri:0.01155432876,(((CopTri_2:0.01084790814,CopTri_1:0.01800279629)100:0.01057540725,(((((CapEuc_2:0.008534859134,CapEuc_1:0.009468386409)93:0.01018892661,(OtoPicta:0.01578158152,(AulStu_2:0.002426201712,AulStu_1:0.007435193267)100:0.03073435844)83:0.005862561873)50:0.004982090621,CopEuc:0.01078280905)62:0.003054594238,(((((((NimboPoly:0.002687772688,NimboLinni:0.01532817219)100:0.01265488243,OtoHet:0.01436825558)32:0.004123410902,MarMol:0.01038114367)48:0.001975201308,(HemOxy_2:0.001507922888,HemOxy_1:0.002828492936)99:0.00760613)45:0.0008536608751,((PlaOrn_3:0.008554738179,((PlaOrn_2:0.01362840574,(PlaOrn_4:0.005834121112,PlaOrn_1:0.004873907102)32:0.0007520396193)46:0.00370967624,PlaOrn_5:0.004571763)37:0.003916357931)100:0.01671469231,(TyrNigri:0.01222669481,AriChr:0.01573005869)100:0.02129897164)60:0.002349014191)55:0.001126655211,(((((PlaMil_5:0.007151393336,(PlaMil_4:0.0009448414332,PlaMil_3:0.003747869173)100:0.0145109764)57:0.005632382562,(PlaMil_1:0.004944156181,PlaMil_2:0.005075331884)64:0.002515021981)100:0.02799893335,BucHet:0.01984935138)61:0.007023798186,(CteTae:0.01193334461,PlaMbeLip:0.0253947812)76:0.007075891745)49:0.002634319115,(FosRos:0.01757516323,((TaePre_2:0.005601125281,TaePre_1:0.004642236373)72:0.005186031673,TaeFurcata:0.007908319864)100:0.02046793975)83:0.006749267904)29:0.002639437298)38:0.004704012263,(CyrMoo:0.02007437436,PlaElectra:0.01783287197)79:0.005378723228)67:0.002089575161)53:0.004419851319,(OtoLit:0.0258185702,(StigWoo_2:0.003250906221,StigWoo_1:0.005005773344)100:0.02330377522)92:0.009150057777)82:0.006384727392)100:0.02383940029,(((((PetChin:0.01512654258,(PetNigra_2:0.007430511123,PetNigra_1:0.003880821683)97:0.009285144066)84:0.007329335451,PetYelChin:0.005392048165)95:0.004993080548,(PseudoFlav:0.01162484188,(((((TroBoadz:0.02038569431,TroMicro:0.01077108773)73:0.006138446324,CyaObl:0.01762055316)38:0.003474700653,(MelVer:0.01534534307,MelAur:0.01569186773)95:0.01036911406)46:0.001218411252,((LabGig_2:0.005970734657,LabGig_1:0.003545911304)100:0.01915266169,LabIan:0.01937433218)65:0.006805004173)46:0.004089200443,(IodSpr:0.02628222737,(GenMen_2:0.008063568904,GenMen_1:0.003713800395)100:0.03685462959)95:0.009695355921)58:0.004725263481)62:0.007638079714)68:0.005901759356,((MetBen:0.01458480144,((MetMal:0.008810932869,((MetZebra:0.003790126744,CynAfr:0.007278933181)96:0.007244142071,MetGre:0.01146379758)73:0.005363456275)65:0.005076738147,(MetCal:0.02111872499,MetXan:0.005922540664)74:0.002566970829)74:0.005139806794)84:0.008148091085,(MetChr:0.01065282603,(MetZebraBD:0.0159668745,MetAur:0.01825095329)61:0.005046335198)45:0.005418788569)68:0.005076235064)85:0.005719124448,((LabFul_2:0.005587145231,LabFul_1:0.004082263131)100:0.01793851473,LabTre:0.007146139742)100:0.02214631301)100:0.01977981372)100:0.4429602874,BatMin:0.04508922846)100;
(ChaBri:0.01067591605,(((CopTri_2:0.008039776708,CopTri_1:0.01969805295)100:0.007786659685,((((((OtoPicta:0.01426625765,(AulStu_2:0.004074001695,AulStu_1:0.002304574386)100:0.02538667727)83:0.004262197619,CapEuc_1:0.01200146801)93:0.004753315839,CapEuc_2:0.01116270563)50:0.004863516312,CopEuc:0.01413809712)62:0.007706120381,(((((((PlaOrn_5:0.00224983101,(PlaOrn_2:0.01172738775,(PlaOrn_1:0.005989181241,(PlaOrn_4:0.006420003081,PlaOrn_3:0.005466364895)32:0.003830962613)46:0.001539978366)37:0.004543253168)100:0.02348501431,(TyrNigri:0.01299872479,AriChr:0.02075189963)100:0.01491698553)60:0.004056635471,(((PlaMil_5:0.01020494784,(PlaMil_4:0.002438536278,PlaMil_3:0.006332749809)100:0.01167836743)57:0.005699779254,(PlaMil_1:0.009619883534,PlaMil_2:0.002362515258)64:0.004313437788)100:0.02905227696,BucHet:0.02176593213)61:0.006454022292)29:0.002937390747,(((HemOxy_2:0.002189885872,HemOxy_1:0.003631721624)99:0.00742276058,(NimboPoly:0.00290868129,NimboLinni:0.006972975699)100:0.01590064244)48:0.004670310045,((FosRos:0.01887868597,((TaePre_2:0.006705624428,TaePre_1:0.005932681896)72:0.005376225272,TaeFurcata:0.007741165969)100:0.01784807143)83:0.005673489125,(CteTae:0.0164140941,PlaMbeLip:0.02573693906)76:0.005141653306)49:0.001909878463)55:0.002511294493)45:0.0008709547412,OtoHet:0.01865388832)32:0.0008328491665,MarMol:0.007676485856)38:0.001629246445,(CyrMoo:0.01593286935,PlaElectra:0.01892755241)79:0.003966975818)67:0.001987060908)53:0.001694371497,(OtoLit:0.0290482031,(StigWoo_2:0.005462748937,StigWoo_1:0.003634562274)100:0.02132278483)92:0.004596310016)82:0.009045753842)100:0.02371333801,((((((CyaObl:0.01228052878,(LabGig_2:0.003622019199,LabGig_1:0.0114067379)100:0.01659663138)46:0.004667628466,(TroBoadz:0.01763546717,TroMicro:0.007652771538)73:0.006316072899)46:0.004247131629,((IodSpr:0.02982379295,(GenMen_2:0.006659176981,GenMen_1:0.003755246143)100:0.03832276894)95:0.008026257113,((MelVer:0.0183865479,MelAur:0.01048535646)95:0.009007716648,LabIan:0.0229558874)65:0.005024595187)38:0.003388700327)58:0.003260139488,(PseudoFlav:0.01714312706,((PetChin:0.01436378086,(PetNigra_2:0.006300943784,PetNigra_1:0.004039197172)97:0.01093138545)84:0.005843886337,PetYelChin:0.005383716937)95:0.004584317583)62:0.003218352782)68:0.002633712874,((MetBen:0.01725004827,(((MetZebra:0.00438310669,CynAfr:0.004728808562)96:0.009469061038,(MetMal:0.008228034613,MetGre:0.01133769473)73:0.004974759909)65:0.003790525198,(MetCal:0.01749774887,MetXan:0.008218761041)74:0.004892493766)74:0.00870048282)84:0.007436615274,(MetAur:0.02036846152,(MetChr:0.007865265923,MetZebraBD:0.01526890683)61:0.001787944622)45:0.003173794287)68:0.002644956281)85:0.007714214047,((LabFul_2:0.006651649068,LabFul_1:0.006317840355)100:0.008482520792,LabTre:0.006949859032)100:0.02360041122)100:0.02572625065)100:0.4374667621,BatMin:0.05093448568)100;
(ChaBri:0.0127606262,(((CopTri_2:0.01092468927,CopTri_1:0.01647208302)100:0.0126433592,(((((CapEuc_2:0.01155955778,CapEuc_1:0.008262174988)93:0.008894924745,CopEuc:0.01008618919)50:0.003509727555,(OtoPicta:0.01951730115,(AulStu_2:0.004459702459,AulStu_1:0.004322358853)100:0.03232790569)83:0.006494325513)62:0.004491861833,(((((PlaMil_5:0.004449474202,(PlaMil_1:0.009547809589,PlaMil_2:0.004339222993)64:0.003512687576)57:0.004774331422,(PlaMil_4:0.001511781967,PlaMil_3:0.004314832871)100:0.01416455628)100:0.01894551879,BucHet:0.02868440999)61:0.008274317312,(CteTae:0.01051658548,PlaMbeLip:0.0282916177)76:0.005854186076)49:0.002673655671,(((FosRos:0.02173406906,((TaePre_2:0.004593658053,TaePre_1:0.006979362157)72:0.008539633727,TaeFurcata:0.006111951614)100:0.02103485192)83:0.003702033785,(CyrMoo:0.01513755473,PlaElectra:0.0213679166)79:0.006593379445)38:0.003762692657,((((MarMol:0.007864062601,OtoHet:0.01771521561)32:0.0028112838,(NimboPoly:0.005804851344,NimboLinni:0.01327707565)100:0.01529114927)48:0.003517651154,(HemOxy_2:0.002673179276,HemOxy_1:0.006120194661)99:0.007283497714)45:0.003006224874,(((PlaOrn_1:0.008135316882,(PlaOrn_4:0.005010697918,(PlaOrn_3:0.007992303806,PlaOrn_5:0.00277409234)37:0.002733349875)32:0.002081739344)46:0.001869708068,PlaOrn_2:0.00769751077)100:0.01227334766,(TyrNigri:0.01472007191,AriChr:0.01994314036)100:0.02053613362)60:0.004076528295)55:0.004652035638)29:0.002729961661)67:0.002851626133)53:0.00431934352,(OtoLit:0.02745528514,(StigWoo_2:0.006903473169,StigWoo_1:0.002954600057)100:0.02583774147)92:0.006946010392)82:0.005538746831)100:0.02945605965,((((MetBen:0.01743500701,(((MetCal:0.02006523351,MetXan:0.00575484981)74:0.005211286193,((MetZebra:0.004932593925,CynAfr:0.008336666805)96:0.007491886304,MetGre:0.01009106595)73:0.007196812104)65:0.002285160151,MetMal:0.006582743568)74:0.008943589841)84:0.006398026687,MetZebraBD:0.01581149958)45:0.004786018087,((MetChr:0.009576559541,MetAur:0.01790434832)61:0.009500764809,(((((MelVer:0.01429176985,MelAur:0.01088368921)95:0.006482581968,LabIan:0.02032062414)65:0.01055704959,(LabGig_2:0.003052706237,LabGig_1:0.009844633753)100:0.01577651366)46:0.003021728851,((IodSpr:0.02539246694,(GenMen_2:0.005397266889,GenMen_1:0.002144954494)100:0.03782386925)95:0.006860399875,(CyaObl:0.01239147051,(TroBoadz:0.01696088286,TroMicro:0.007648574146)73:0.006125260722)46:0.003655926425)38:0.003955012968)58:0.005146225291,(PseudoFlav:0.01854180149,((PetChin:0.01332769414,(PetNigra_2:0.003835871067,PetNigra_1:0.00383549387)97:0.01641796175)84:0.007473293117,PetYelChin:0.002883997192)95:0.006031955889)62:0.00193228922)68:0.002531570129)68:0.001106219104)85:0.004018364699,((LabFul_2:0.003061438874,LabFul_1:0.006642764855)100:0.01602991871,LabTre:0.01024751959)100:0.02323646882)100:0.02264713209)100:0.4374227676,BatMin:0.05129058447)100;
(ChaBri:0.01145546452,(((CopTri_2:0.006503916163,CopTri_1:0.01865553093)100:0.01076869529,((CapEuc_2:0.007642882051,CapEuc_1:0.01006875541)93:0.0103600737,(((CyrMoo:0.0174496835,PlaElectra:0.01791844679)79:0.003158594275,(OtoPicta:0.01791971641,(AulStu_2:0.005347182606,AulStu_1:0.002993869102)100:0.0294413649)83:0.004192013309)50:0.003508658103,((((((PlaMil_5:0.005927974971,(PlaMil_1:0.007208674956,PlaMil_2:0.004026423477)64:0.005933760728)57:0.0064964798,(PlaMil_4:0.004541102339,PlaMil_3:0.009872271308)100:0.01194143025)100:0.03159137646,(CteTae:0.01526769902,PlaMbeLip:0.02012647598)76:0.005554207917)61:0.006556844319,((((PlaOrn_1:0.006203146328,(PlaOrn_4:0.006748631289,(PlaOrn_2:0.007913882572,(PlaOrn_3:0.008298064803,PlaOrn_5:0.002385692397)37:0.002457830302)46:0.003268315344)32:0.003104006422)100:0.01387992839,(MarMol:0.007396994144,(TyrNigri:0.01344096846,AriChr:0.01762812297)100:0.02195135375)60:0.001911219284)45:0.004215789194,(((HemOxy_2:0.002577280908,HemOxy_1:0.005645436786)99:0.005164868911,OtoHet:0.01970939049)48:0.004037207221,(NimboPoly:0.002118078937,NimboLinni:0.013080883)100:0.02081300221)32:0.002839192702)55:0.002400731969,(FosRos:0.02062064147,((TaeFurcata:0.005237735751,TaePre_1:0.007014640135)72:0.006574844007,TaePre_2:0.004494683476)100:0.01700134301)83:0.006185742943)29:0.002453519396)49:0.001087045133,((OtoLit:0.02388116862,(StigWoo_2:0.009531004001,StigWoo_1:0.003623992882)100:0.02969607388)92:0.004934280366,CopEuc:0.01188470732)67:0.004041214371)38:0.001929505944,BucHet:0.02446656563)53:0.005381292544)62:0.00270221643)82:0.004186082594)100:0.02294009974,(((MetAur:0.01481781203,(MetBen:0.02083436039,(MetChr:0.0154138207,(MetCal:0.01349011474,((MetMal:0.009717553876,MetXan:0.008502572189)65:0.003639541988,((MetZebra:0.00189154969,CynAfr:0.004610561872)96:0.01024144577,MetGre:0.01100469293)73:0.006670293695)74:0.006063334819)74:0.00404805295)84:0.006723229394)61:0.006399996357)45:0.00330624502,(((PseudoFlav:0.009327099787,(GenMen_2:0.005570155493,GenMen_1:0.001713518926)100:0.03774693179)62:0.002678648066,((PetChin:0.01450298051,(PetNigra_2:0.009232702129,PetNigra_1:0.003790048026)97:0.01219168025)84:0.003573857227,PetYelChin:0.005472197511)95:0.005378198892)95:0.00501656854,(((CyaObl:0.01263761809,(((LabGig_2:0.003540807321,LabGig_1:0.007814781471)100:0.01970331477,LabIan:0.02064913426)65:0.007847434233,(MelVer:0.01490104623,MelAur:0.01953687515)95:0.009418573601)46:0.005372482152)46:0.002087890239,((TroBoadz:0.01675639714,MetZebraBD:0.01315467196)73:0.005771951949,TroMicro:0.01427698463)38:0.004186683175)68:0.001457555951,IodSpr:0.03208119219)58:0.003028983021)68:0.003754022715)85:0.004633984075,((LabFul_2:0.004495169432,LabFul_1:0.004307957599)100:0.01020008698,LabTre:0.01081719101)100:0.03116124854)100:0.01649241935)100:0.4406219152,BatMin:0.05178844534)100;
(ChaBri:0.01042439871,(((CopTri_2:0.01055502262,CopTri_1:0.01390037641)100:0.008700122603,(((OtoLit:0.02242930042,(StigWoo_2:0.004105127498,StigWoo_1:0.006202431887)100:0.02444262518)92:0.005793672385,((((((FosRos:0.01733149622,((TaePre_2:0.005608339664,TaePre_1:0.006775418079)72:0.007744353795,TaeFurcata:0.01032564473)100:0.01768115901)83:0.006629379012,MarMol:0.006800690003)55:0.001899539594,(CyrMoo:0.01941752562,PlaElectra:0.02334821167)79:0.003503902221)29:0.001052742144,(TyrNigri:0.01836991815,AriChr:0.01580670624)100:0.02094256573)45:0.00146690201,((PlaOrn_4:0.002445669642,(((PlaOrn_2:0.007263072805,PlaOrn_1:0.001825364568)46:0.001735600583,PlaOrn_3:0.007517807819)32:0.00619621848,PlaOrn_5:0.005691969588)37:0.003714325811)100:0.01817269445,(((HemOxy_2:0.001362860331,HemOxy_1:0.006940293935)99:0.006768945054,OtoHet:0.01714502884)48:0.003995507595,(NimboPoly:0.002859564234,NimboLinni:0.01102874302)100:0.01825306204)32:0.002469374534)60:0.001677966566)38:0.003690668196,((((PlaMil_5:0.005625838942,PlaMil_2:0.005704740354)57:0.003870225376,(PlaMil_1:0.01164254282,(PlaMil_4:0.001345499365,PlaMil_3:0.003055199301)100:0.01255215544)64:0.004050002274)100:0.02339396296,BucHet:0.02013900868)61:0.003113942357,(CteTae:0.01102449163,PlaMbeLip:0.02913640618)76:0.00850068222)49:0.001996955334)67:0.005369991799)53:0.00341584188,(((CapEuc_2:0.008010932527,CapEuc_1:0.008640195017)93:0.006342897743,CopEuc:0.01306104596)50:0.005471130109,(OtoPicta:0.01033917944,(AulStu_2:0.0023449387,AulStu_1:0.007023662977)100:0.02227868045)83:0.006759848037)62:0.003132978462)82:0.007614709761)100:0.02866452743,((((((PetYelChin:0.006693291476,(PetNigra_2:0.007757925875,PetNigra_1:0.003901859541)97:0.007871963718)84:0.004839052061,PetChin:0.01809758524)95:0.01219166363,(PseudoFlav:0.01447818985,(IodSpr:0.03118859688,(GenMen_2:0.005092801552,GenMen_1:0.0004039770706)100:0.04447193715)95:0.008632960613)62:0.002699790288)58:0.003112551872,(((TroMicro:0.01065247211,(TroBoadz:0.02780616017,CyaObl:0.008524918321)73:0.003142740063)46:0.005780247077,(MelVer:0.01482347287,MelAur:0.01238577753)95:0.01163173075)46:0.00194679825,((LabGig_2:0.004169336169,LabGig_1:0.007095446884)100:0.01620822729,LabIan:0.02022194402)65:0.00634748151)38:0.0068847285)68:0.005453090382,((LabFul_2:0.003866756578,LabFul_1:0.003392403601)100:0.01282655358,LabTre:0.006760723418)100:0.03079412719)85:0.003842381941,((MetBen:0.0230246688,(MetCal:0.01880766683,((MetMal:0.006497418971,((MetZebra:0.003073213397,CynAfr:0.005398380083)96:0.007478247583,MetGre:0.01113236557)73:0.00480711743)65:0.002786226143,MetXan:0.009678279134)74:0.00330127067)74:0.006856530046)84:0.004880043054,(MetZebraBD:0.01320813794,(MetChr:0.01250150224,MetAur:0.02108793777)61:0.006720545791)45:0.003639605143)68:0.007907488855)100:0.01771765437)100:0.4442537964,BatMin:0.05308619619)100;
(ChaBri:0.01091048102,(((CopTri_2:0.008720660445,CopTri_1:0.01659388433)100:0.008280410979,((((CapEuc_2:0.007634527683,CapEuc_1:0.009947006684)93:0.005221051905,CopEuc:0.00636664714)50:0.002746213886,(OtoPicta:0.02233545184,(AulStu_2:0.008341041306,AulStu_1:0.004557270679)100:0.03343382105)83:0.00357165193)62:0.003593256031,(CyrMoo:0.01958994872,((((((MarMol:0.007119348651,(TyrNigri:0.01327010681,AriChr:0.01626781391)100:0.01772418982)60:0.0008126521223,((PlaOrn_1:0.003683519372,PlaOrn_5:0.005690670133)46:0.00336028743,((PlaOrn_4:0.003218281021,PlaOrn_2:0.007561934474)32:0.002868865618,PlaOrn_3:0.006304831901)37:0.001615581892)100:0.02028189232)45:0.003518745656,(((NimboPoly:0.001474874493,NimboLinni:0.006780079502)100:0.01791860278,OtoHet:0.02147029028)32:0.003544222678,(HemOxy_2:0.004266837516,HemOxy_1:0.001894732175)99:0.007650119927)48:0.003072288366)55:0.00162225541,(OtoLit:0.02457680599,(StigWoo_2:0.007301936376,StigWoo_1:0.002328913094)100:0.02276509977)92:0.005717928556)38:0.001567917696,PlaElectra:0.02267688432)53:0.002436125286,(((FosRos:0.01881783939,((TaePre_2:0.004214927924,TaePre_1:0.006728659531)72:0.005824789932,TaeFurcata:0.007629764)100:0.01606870225)83:0.008795999427,(CteTae:0.01600952834,PlaMbeLip:0.02136379317)76:0.0097274375)49:0.00195654743,((PlaMil_1:0.008440105077,((PlaMil_5:0.006812312236,(PlaMil_4:0.001699665228,PlaMil_3:0.003303279029)100:0.01542364811)57:0.006667211122,PlaMil_2:0.004790354631)64:0.003485678973)100:0.02387639443,BucHet:0.01867290675)61:0.006797583601)29:0.0008870904198)79:0.002204812472)67:0.001611073171)82:0.004610003402)100:0.0283675636,(((MetZebraBD:0.01535936245,(MetChr:0.00988968827,((MetMal:0.007248255556,((MetZebra:0.004207208838,CynAfr:0.00524871502)96:0.00605443394,MetGre:0.01086359848)73:0.008126180271)65:0.002035716162,(MetBen:0.02156786349,(MetCal:0.01898858007,MetXan:0.01041268923)74:0.003152554807)74:0.003785110055)84:0.007112395406)61:0.008589088989)45:0.007528789554,(MetAur:0.01682418881,(((IodSpr:0.02916237512,(GenMen_2:0.003575930467,GenMen_1:0.003144148383)100:0.03924539528)95:0.008113623283,((((LabGig_2:0.00441256778,LabGig_1:0.007218680047)100:0.01666824045,LabIan:0.02559896024)65:0.009134392281,(MelVer:0.02137177059,MelAur:0.01541509116)95:0.006542304639)46:0.007925282912,(CyaObl:0.01352578632,(TroBoadz:0.01958586907,TroMicro:0.007313480711)73:0.002232149268)46:0.003273909308)38:0.002563051245)58:0.004356276636,(PseudoFlav:0.01365816699,((PetChin:0.01239462912,(PetNigra_2:0.008299845945,PetNigra_1:0.004428457493)97:0.01225003794)84:0.004397203489,PetYelChin:0.005284852422)95:0.006750193344)62:0.001170324486)68:0.007095947037)68:0.004350031001)85:0.005747383666,((LabFul_2:0.003530498762,LabFul_1:0.003215834435)100:0.008961579104,LabTre:0.008059687773)100:0.02858819988)100:0.02007122973)100:0.4174600671,BatMin:0.05800038145)100;
(ChaBri:0.01555096713,(((CopTri_2:0.01070972837,CopTri_1:0.01650491301)100:0.01401801834,(CteTae:0.01233383745,(((PlaMil_1:0.01067409019,((PlaMil_5:0.009317165498,(PlaMil_4:0.002405914457,PlaMil_3:0.004777599586)100:0.007302226395)57:0.004529006209,PlaMil_2:0.004164350521)64:0.00198817971)100:0.02325027728,((((FosRos:0.01249094971,((TaePre_2:0.007205865803,TaePre_1:0.003373379092)72:0.005241565183,TaeFurcata:0.009532805002)100:0.01790239736)83:0.007483982768,(HemOxy_2:0.002746122124,HemOxy_1:0.002584920815)99:0.006499026366)55:0.001582132568,((((PlaOrn_2:0.005898004157,(PlaOrn_4:0.007183744552,PlaOrn_1:0.003190639567)32:0.002455465092)46:0.005956354261,(PlaOrn_3:0.006754604366,PlaOrn_5:0.005244113115)37:0.00261741601)100:0.01696946533,(((TyrNigri:0.01048132335,AriChr:0.02407003315)100:0.01667870599,CyrMoo:0.01758252436)45:0.003312654795,(MarMol:0.004166896538,PlaElectra:0.02458385449)79:0.002558712794)60:0.00372588749)48:0.001423237532,((NimboPoly:0.003729959225,NimboLinni:0.008862317358)100:0.01578489924,OtoHet:0.01433019925)32:0.003974681523)29:0.002387945049)38:0.002908638204,(((CapEuc_2:0.006050201125,CapEuc_1:0.00616152078)93:0.008977723048,CopEuc:0.01137224245)50:0.005109664768,(OtoPicta:0.0191728563,(AulStu_2:0.003899800734,AulStu_1:0.003991486412)100:0.02994409106)83:0.005784656358)62:0.004056337083)67:0.004002152576)49:0.00476933728,(OtoLit:0.02959886108,(BucHet:0.0155512403,(PlaMbeLip:0.02541332312,(StigWoo_2:0.004493239514,StigWoo_1:0.002335404956)100:0.02813179135)92:0.002925016523)53:0.002841702344)61:0.003558047753)76:0.005208586532)82:0.003375842948)100:0.02670518099,(((((((MelVer:0.02000445865,MelAur:0.01191570247)95:0.008677150137,LabIan:0.02888642522)65:0.00646382983,(LabGig_2:0.005452138586,LabGig_1:0.008605919962)100:0.01819015422)46:0.003251423631,((IodSpr:0.02439945792,(GenMen_2:0.007321546067,GenMen_1:0.003817559093)100:0.04432132557)95:0.007382574445,(CyaObl:0.01422566466,(TroBoadz:0.01390957269,TroMicro:0.008848436515)73:0.006459952223)46:0.003984629668)38:0.001834851641)58:0.003769362309,(PetYelChin:0.007749058701,((PetChin:0.01241604389,(PetNigra_2:0.006471662218,PetNigra_1:0.002259092425)97:0.01123297335)84:0.0041001539,PseudoFlav:0.01527856889)95:0.004600910184)62:0.005316083657)68:0.003696606568,(((MetZebraBD:0.01689206863,(MetChr:0.007324197689,MetAur:0.02031909898)61:0.006278157553)45:0.002914224126,((MetMal:0.008849463688,((MetZebra:0.003248767135,CynAfr:0.008161243182)96:0.008063201799,MetGre:0.008802475235)73:0.004440008481)65:0.003021336319,(MetCal:0.01638760298,MetXan:0.005783568891)74:0.004771028516)74:0.004008651176)84:0.004319745524,MetBen:0.01695894346)68:0.005957504461)85:0.004909828662,((LabFul_2:0.007092429764,LabFul_1:0.005427219163)100:0.02018493002,LabTre:0.007649590064)100:0.02144566664)100:0.01930897555)100:0.4361267973,BatMin:0.0467535051)100;
(ChaBri:0.008835225073,(((CopTri_2:0.01126536236,CopTri_1:0.017230236)100:0.009624076913,(((OtoPicta:0.02283759018,(((CapEuc_2:0.007587765224,CapEuc_1:0.01257692626)93:0.007749913328,CopEuc:0.01066583716)50:0.003889204595,(AulStu_2:0.005220017783,AulStu_1:0.005358545077)100:0.02981162264)83:0.004089663524)62:0.001587805107,(((FosRos:0.02482323177,((TaePre_2:0.007065095737,TaePre_1:0.005751389666)72:0.006120948491,TaeFurcata:0.009698830204)100:0.0136341699)83:0.007590999311,(CteTae:0.01188321017,PlaMbeLip:0.02791547518)76:0.006306270496)49:0.001969261221,(((((OtoHet:0.01788473126,(NimboPoly:0.001307358679,NimboLinni:0.01238456211)100:0.01687760485)48:0.00240014311,(MarMol:0.008314138179,(HemOxy_2:0.001268608799,HemOxy_1:0.003402099306)99:0.008900473531)32:0.001008627457)45:0.001557680062,((PlaOrn_5:0.005371465573,(PlaOrn_3:0.00816686165,(PlaOrn_1:0.007263158936,(PlaOrn_4:0.004452997527,PlaOrn_2:0.009478461753)32:0.003253296509)46:0.003162184131)37:0.002283612123)100:0.02117167428,(TyrNigri:0.0112424016,AriChr:0.01593211165)100:0.02460982106)60:0.002659271193)55:0.002140033191,(CyrMoo:0.01833049811,PlaElectra:0.02246907302)79:0.004855018941)38:0.001727427403,(((PlaMil_5:0.005499879384,(PlaMil_1:0.00629640782,PlaMil_2:0.002347121675)64:0.007652739166)57:0.004580975927,(PlaMil_4:0.002390347943,PlaMil_3:0.006053208525)100:0.009783795934)100:0.02280050187,BucHet:0.02286708129)61:0.006123653892)29:0.002151896359)67:0.001979293274)53:0.002473966253,(OtoLit:0.0216248608,(StigWoo_2:0.005194934937,StigWoo_1:0.002494101264)100:0.02444387891)92:0.008582348747)82:0.009547022292)100:0.02808468275,((((((MetXan:0.007163721048,(MetMal:0.00592035411,MetGre:0.01319080381)73:0.003550935475)65:0.003720682686,(MetZebra:0.001520516222,CynAfr:0.008477714509)96:0.008433347604)74:0.005441052675,(MetCal:0.01864934823,MetBen:0.01691742595)74:0.005565467347)84:0.004947486007,MetZebraBD:0.01269940811)45:0.006265059958,(((((TroMicro:0.01035516282,(LabGig_2:0.005146317719,LabGig_1:0.006133180074)100:0.01762090473)46:0.00231886138,(TroBoadz:0.01280504487,CyaObl:0.01196195827)73:0.008670191679)46:0.004282305618,((IodSpr:0.02720339657,(GenMen_2:0.00334245163,GenMen_1:0.0018112242)100:0.04321990649)95:0.008092744545,((MelVer:0.02735576412,LabIan:0.02183772339)95:0.00557544466,MelAur:0.01428430781)65:0.004413237062)38:0.003679039817)58:0.002681475457,(MetChr:0.01472770026,(PseudoFlav:0.01486480294,((PetChin:0.01803157057,(PetNigra_2:0.007281004837,PetNigra_1:0.002754968555)97:0.01124986665)84:0.003892924896,PetYelChin:0.006251151638)95:0.01014257507)62:0.004788621362)68:0.001310813433)61:0.002832035954,MetAur:0.01724003802)68:0.003125278434)85:0.004774358533,((LabFul_2:0.003693467554,LabFul_1:0.005661630224)100:0.01482199845,LabTre:0.01014970054)100:0.02141319828)100:0.0192853165)100:0.4212608462,BatMin:0.0462497815)100;
(ChaBri:0.0113683838,(((OtoLit:0.02780667694,(StigWoo_2:0.00612789203,StigWoo_1:0.003598280314)100:0.01928375721)92:0.007265363872,(((((CapEuc_2:0.007219477075,CapEuc_1:0.007439002269)93:0.009612489625,(OtoPicta:0.01578134923,(AulStu_2:0.002707614545,AulStu_1:0.003771546398)100:0.0275115198)83:0.005223899267)50:0.001781227301,CopEuc:0.01322081661)62:0.004149590471,(CopTri_2:0.00821468796,CopTri_1:0.01285486915)100:0.01641813518)53:0.003627620705,(((((((NimboPoly:0.006295145224,NimboLinni:0.010050146)100:0.01333219904,OtoHet:0.01824518364)32:0.002958628097,(((((PlaMil_1:0.01058518996,((PlaMil_5:0.008082059269,PlaMil_2:0.003868643818)57:0.00207859215,(PlaMil_4:0.002899094681,PlaMil_3:0.008280443642)100:0.01197375743)64:0.004711615789)100:0.01766926691,BucHet:0.02662921627)61:0.005724960845,(CteTae:0.009573977453,PlaMbeLip:0.02399458308)76:0.006870981668)49:0.001901479684,(FosRos:0.01842424002,((TaePre_2:0.003869538082,TaePre_1:0.004283434476)72:0.01173245262,TaeFurcata:0.01092741544)100:0.01452506297)83:0.004432640817)29:0.003181305573,(((PlaOrn_1:0.005474271941,(PlaOrn_4:0.00758886864,PlaOrn_2:0.007312250783)32:0.002871105755)46:0.002017786655,(PlaOrn_3:0.006893333108,PlaOrn_5:0.004328729795)37:0.00449597354)100:0.02146404521,(TyrNigri:0.01602502619,AriChr:0.01778935955)100:0.02361750613)60:0.002559417007)55:0.0006815746449)48:0.002122282027,MarMol:0.01228930353)45:0.001069322213,PlaElectra:0.02368247217)79:0.00205247288,CyrMoo:0.01491975624)38:0.0008719329328,(HemOxy_2:0.003873637913,HemOxy_1:0.004713718184)99:0.009661986039)67:0.002665943543)82:0.004126847959)100:0.01885443887,(((((CyaObl:0.01562215709,(TroBoadz:0.01826042769,TroMicro:0.01144954969)73:0.002498339908)46:0.00304103164,((LabGig_2:0.004787318549,LabGig_1:0.004407058395)100:0.0254216289,(((MelVer:0.01484744855,MelAur:0.01242324289)95:0.007095853806,LabIan:0.02339544655)65:0.005867415559,(IodSpr:0.02633222943,(GenMen_2:0.004026841089,GenMen_1:0.0008075337438)100:0.0370471622)95:0.009114161357)46:0.002575714876)38:0.003893345197)58:0.00418246219,(PseudoFlav:0.01222494381,((PetChin:0.01623051586,(PetNigra_2:0.006791777086,PetNigra_1:0.003524468602)97:0.01056433302)84:0.007397586528,PetYelChin:0.004013652506)95:0.003145529172)62:0.002341675969)68:0.005512452793,(MetZebraBD:0.01524624418,((MetBen:0.01833297173,((MetMal:0.007346488884,((MetZebra:0.005268848541,CynAfr:0.005315194704)96:0.006176448811,MetGre:0.006903974039)73:0.00426589283)65:0.003164806357,(MetCal:0.02564123177,MetXan:0.006948539336)74:0.00363957462)74:0.006530848985)84:0.008763637784,(MetChr:0.00649690642,MetAur:0.01663962938)61:0.006589072064)45:0.004857612735)68:0.005478009404)85:0.006174636198,((LabFul_2:0.002599811132,LabFul_1:0.003915331488)100:0.0150268208,LabTre:0.0113129267)100:0.02154738681)100:0.0257782576)100:0.444484419,BatMin:0.05117723563)100;
(ChaBri:0.007274089188,(((CopTri_2:0.01142681558,CopTri_1:0.01764082356)100:0.01230639026,(((((((OtoLit:0.02574926644,(StigWoo_2:0.0092421324,StigWoo_1:0.005241728355)100:0.02073196675)92:0.006289702356,((NimboPoly:0.00548632054,NimboLinni:0.0108173815)100:0.01656603232,OtoHet:0.01362341838)32:0.0020791666)55:0.002308394382,(((HemOxy_2:0.0005341999901,HemOxy_1:0.00176642371)99:0.01328308849,MarMol:0.008434558158)48:0.001105885977,((PlaOrn_1:0.006451613556,(PlaOrn_4:0.003048830254,(PlaOrn_2:0.01030655169,(PlaOrn_3:0.007813849632,PlaOrn_5:0.003777472572)37:0.002058031758)46:0.003992808658)32:0.004154179857)100:0.01390891119,(TyrNigri:0.0155530615,AriChr:0.01577992746)100:0.02091028162)60:0.003362996755)45:0.00363936492)38:0.001895355877,(FosRos:0.01956277633,((TaePre_2:0.008784497182,TaePre_1:0.003425710633)72:0.007377419122,TaeFurcata:0.008465093366)100:0.01370639842)83:0.01085051245)29:0.002918821381,(CteTae:0.01432643046,PlaMbeLip:0.023304165)76:0.006983191855)49:0.00254097209,((PlaMil_1:0.0115472691,((PlaMil_5:0.004570543377,(PlaMil_4:0.002764338901,PlaMil_3:0.003386166176)100:0.00993459153)57:0.003583683221,PlaMil_2:0.005838503658)64:0.003498786132)100:0.0227740985,BucHet:0.02124844969)61:0.005348317881)53:0.004079650607,((PlaElectra:0.02306344594,((CapEuc_2:0.006053402553,CapEuc_1:0.01056709977)93:0.00637528069,(CyrMoo:0.01828583524,CopEuc:0.01502356534)50:0.001212800742)79:0.003659069055)62:0.004366591267,(OtoPicta:0.0156611615,(AulStu_2:0.004315612716,AulStu_1:0.005158311093)100:0.02867731508)83:0.002150309947)67:0.005038775798)82:0.00731016384)100:0.02796810514,(((PseudoFlav:0.02370729306,((((CyaObl:0.01533481372,((IodSpr:0.02792313431,(GenMen_2:0.003752507782,GenMen_1:0.00228695291)100:0.04482198558)95:0.009325368882,((MelVer:0.02277582706,MelAur:0.01202046316)95:0.01111558551,LabIan:0.01952183237)65:0.008485164967)38:0.002310176941)46:0.002630114048,(TroBoadz:0.01974755865,TroMicro:0.01011765403)73:0.006545665255)46:0.002584404748,(LabGig_2:0.00665791267,LabGig_1:0.007085174874)100:0.02215985869)58:0.003335802314,((PetChin:0.01483023608,(PetNigra_2:0.007443986383,PetNigra_1:0.003061411516)97:0.01199780722)84:0.008939859382,PetYelChin:0.005073471785)95:0.005896671227)62:0.0024397416)68:0.002831946191,(MetZebraBD:0.02211445656,((MetBen:0.0191220592,(MetChr:0.009628674226,MetAur:0.01536956219)61:0.009733756365)84:0.00488496708,((MetMal:0.006955766693,((MetZebra:0.003636038009,CynAfr:0.006321272523)96:0.008693653165,MetGre:0.007970457137)73:0.006695787264)65:0.002233738957,(MetCal:0.02002217085,MetXan:0.00723630349)74:0.005886112031)74:0.006481625334)45:0.005849603362)68:0.004952007106)85:0.004480886538,((LabFul_2:0.003705465635,LabFul_1:0.00516325487)100:0.01888044823,LabTre:0.00999852193)100:0.0257309771)100:0.02146277407)100:0.4346812181,BatMin:0.05056705534)100;
(ChaBri:0.010580872,(((CopTri_2:0.01136546194,CopTri_1:0.01449972116)100:0.01443834294,(((((CapEuc_2:0.008047260661,CapEuc_1:0.009208542212)93:0.009080346334,(OtoPicta:0.01733141146,(AulStu_2:0.003381279223,AulStu_1:0.003082638778)100:0.02774208723)83:0.004018991795)50:0.00203921674,CopEuc:0.01370981469)62:0.005489002401,(((CyrMoo:0.01671858398,PlaElectra:0.0168858509)79:0.004548764237,MarMol:0.009956729533)38:0.001487194385,((((HemOxy_2:0.003180487076,HemOxy_1:0.002246982655)99:0.009889967114,(NimboPoly:0.002640458855,NimboLinni:0.01353163198)100:0.01220344887)48:0.002552368994,((TyrNigri:0.01572052846,AriChr:0.0158215491)100:0.01883391492,(((PlaOrn_2:0.01107646748,(PlaOrn_4:0.004121749273,PlaOrn_1:0.005727130941)32:0.00134598152)46:0.002670640301,(PlaOrn_3:0.006024864038,PlaOrn_5:0.008455846119)37:0.001723552452)100:0.02181799413,(((((PlaMil_5:0.003853451698,(PlaMil_4:0.002879104176,PlaMil_3:0.002204862233)100:0.01045938101)57:0.006160892258,(PlaMil_1:0.01013872507,PlaMil_2:0.003002985075)64:0.002169043637)100:0.02002469933,BucHet:0.02061245579)61:0.006600969654,(CteTae:0.01429934557,PlaMbeLip:0.02745689584)76:0.004344649033)49:0.003786972486,(FosRos:0.01947429895,((TaePre_2:0.00518812698,TaePre_1:0.007111050349)72:0.008685224953,TaeFurcata:0.005176856788)100:0.02004564619)83:0.007495448036)29:0.001646056982)60:0.0005878202606)55:0.002243884589)45:0.0005984990455,OtoHet:0.01702456226)32:0.0006789583075)67:0.002468842821)53:0.003871858453,(OtoLit:0.02700819432,(StigWoo_2:0.007440571162,StigWoo_1:0.004046695928)100:0.02609577584)92:0.004939866168)82:0.00752406364)100:0.0203230225,(((((((IodSpr:0.02652983626,(GenMen_2:0.009242586546,GenMen_1:0.0007544777606)100:0.04229558989)95:0.01009467334,(CyaObl:0.01644023981,(TroBoadz:0.0166031898,TroMicro:0.01034398292)73:0.006653801276)46:0.003728573266)38:0.002853779282,(MelVer:0.02602625302,MelAur:0.01314656969)95:0.008831700529)46:0.003358387214,((LabGig_2:0.004597563213,LabGig_1:0.008730367107)100:0.01430469131,LabIan:0.02703648102)65:0.009089524796)58:0.00497933941,((MetBen:0.01701036228,((MetGre:0.01619331179,((MetZebra:0.004082131958,CynAfr:0.006575848097)96:0.01024175704,MetMal:0.008470400759)73:0.006203466781)65:0.005185555649,(MetCal:0.01776393548,MetXan:0.009806580722)74:0.005557019592)74:0.009387954013)84:0.005691615902,(MetChr:0.01208215161,(MetZebraBD:0.01693200344,MetAur:0.0181984859)61:0.00344550678)45:0.006112679417)68:0.008355543957)68:0.003207537253,(PseudoFlav:0.01618095133,((PetYelChin:0.003634289916,(PetNigra_2:0.006393812227,PetNigra_1:0.00575472095)97:0.01185729426)84:0.007439816381,PetChin:0.01407786696)95:0.00839662673)62:0.003717453785)85:0.006799240913,((LabFul_2:0.004793234712,LabFul_1:0.006690637077)100:0.01292617092,LabTre:0.008601935116)100:0.02502443502)100:0.02491372213)100:0.429353832,BatMin:0.04926807594)100;
(ChaBri:0.009871282899,(((OtoLit:0.02133161554,(StigWoo_2:0.004375580155,StigWoo_1:0.003720598128)100:0.02253628774)92:0.002848728478,(((((CapEuc_2:0.005954074708,CapEuc_1:0.007723588609)93:0.007159954691,CopEuc:0.0115331036)50:0.005128407437,(OtoPicta:0.0207058526,(AulStu_2:0.003102173057,AulStu_1:0.005583268605)100:0.02480613012)83:0.006213233047)62:0.0049788174,((((((HemOxy_2:0.002381275074,HemOxy_1:0.002809306449)99:0.006193144731,(NimboPoly:0.003954468777,NimboLinni:0.0103080156)100:0.01531894238)48:0.001864435476,(MarMol:0.009528539031,OtoHet:0.01317524738)32:0.001846951593)45:0.0008118536375,((PlaOrn_5:0.004082009091,(PlaOrn_3:0.004988534513,(PlaOrn_2:0.007349554611,(PlaOrn_4:0.004072827622,PlaOrn_1:0.006409885971)32:0.001370921126)46:0.003936565014)37:0.004308137497)100:0.01718667473,(TyrNigri:0.01178915492,AriChr:0.01650892596)100:0.01787912008)60:0.001899467427)55:0.002682642758,(((FosRos:0.01931828627,((TaeFurcata:0.006952828963,TaePre_1:0.007188018768)72:0.005241355385,TaePre_2:0.008776290527)100:0.01804600525)83:0.006736303854,(CteTae:0.0130166965,PlaMbeLip:0.02066177818)76:0.00425952826)49:0.0005232452269,(((PlaMil_5:0.008068573452,(PlaMil_1:0.009352185192,PlaMil_2:0.003606490497)64:0.00312017372)57:0.002945972911,(PlaMil_4:0.0005227346284,PlaMil_3:0.00492907388)100:0.01474114776)100:0.02429656322,BucHet:0.0160463767)61:0.007125401288)29:0.002169759454)38:0.002105670044,(CyrMoo:0.01117405377,PlaElectra:0.02195553397)79:0.003910486242)67:0.003374108031)53:0.001304596999,(CopTri_2:0.008118212184,CopTri_1:0.01778661878)100:0.007135992655)82:0.004046426589)100:0.03229378109,((((((MelVer:0.02619008911,MelAur:0.01346389493)95:0.003883782633,LabIan:0.01952366372)65:0.008860347748,(LabGig_2:0.006401454939,LabGig_1:0.01074088415)100:0.01610720405)46:0.002511963844,(CyaObl:0.01648755426,((MetZebraBD:0.01560369368,(((MetMal:0.009428029604,MetGre:0.007646150529)73:0.009015384974,(((MetZebra:0.004876072813,CynAfr:0.01112368801)96:0.004411338504,(MetCal:0.01920115859,MetXan:0.007104064054)74:0.001621915651)65:0.002974834286,MetBen:0.01928929413)74:0.00107941039)84:0.00336862255,(MetChr:0.01007955007,MetAur:0.01840036376)61:0.008010100582)45:0.006777289039)68:0.003570662403,(TroBoadz:0.01787253613,TroMicro:0.01335488432)73:0.007759388135)46:0.002852691756)38:0.002050107986)68:0.004208501184,((IodSpr:0.02685229426,(GenMen_2:0.005347365817,GenMen_1:0.002460049598)100:0.03522585386)95:0.005656901314,(PseudoFlav:0.01441096527,((PetChin:0.008686828478,(PetNigra_2:0.00802021249,PetNigra_1:0.004334383036)97:0.01108475163)84:0.003893495393,PetYelChin:0.005509608611)95:0.005563713484)62:0.004719311484)58:0.001415284202)85:0.007694724062,((LabFul_2:0.003488607426,LabFul_1:0.003134997253)100:0.01464866866,LabTre:0.006990656774)100:0.02700092806)100:0.02347832864)100:0.4285913392,BatMin:0.05700856031)100;
(ChaBri:0.01304916356,(((CopTri_2:0.01176547411,CopTri_1:0.02345319405)100:0.01041319517,((((PlaMbeLip:0.02640715071,BucHet:0.02212048242)61:0.00328018658,((((OtoPicta:0.0234188618,((((CapEuc_2:0.006852657454,CapEuc_1:0.004510669444)93:0.005910210503,CopEuc:0.009257143455)50:0.004497026195,(FosRos:0.01778173557,((TaePre_2:0.005411963757,TaePre_1:0.003588589095)72:0.00731081437,TaeFurcata:0.01041771189)100:0.01413035802)83:0.003214993369)62:0.002218930529,(AulStu_2:0.002912841929,AulStu_1:0.007269063699)100:0.03083189758)83:0.004461476278)29:0.002104039909,(CyrMoo:0.01700392912,PlaElectra:0.02041217965)79:0.004047494152)55:0.004009753565,((((NimboPoly:0.002723354086,NimboLinni:0.007358146359)100:0.0204603492,OtoHet:0.01529643656)32:0.001473635111,MarMol:0.005231140024)48:0.003234593595,(((PlaOrn_1:0.004815032729,(PlaOrn_4:0.003077133264,PlaOrn_2:0.0105608868)32:0.001889373821)46:0.002941665093,(PlaOrn_3:0.00643653751,PlaOrn_5:0.002293874675)37:1e-08)100:0.01768326587,(TyrNigri:0.01560649048,AriChr:0.02170169873)100:0.01944244138)60:0.00404467521)45:0.001806018183)38:0.003101314979,(HemOxy_2:0.002925047232,HemOxy_1:0.005380091443)99:0.006573182835)67:0.006517082404)49:0.003490839662,(CteTae:0.009714852857,((PlaMil_1:0.004500838524,(PlaMil_4:0.005084920171,PlaMil_3:0.004064461811)100:0.01105710997)57:0.001988939691,(PlaMil_5:0.006895709142,PlaMil_2:0.006641373148)64:0.001605520915)100:0.02706024278)76:0.005293431219)53:0.003404753427,(OtoLit:0.02040914886,(StigWoo_2:0.006008649968,StigWoo_1:0.003240372643)100:0.02325835687)92:0.004718204975)82:0.004336943396)100:0.02405156911,(((((((MelVer:0.01710165055,LabIan:0.03432539574)95:0.005615247307,MelAur:0.01596870153)65:0.008911906528,((IodSpr:0.02896063589,(GenMen_2:0.005720529389,GenMen_1:0.002765448996)100:0.04068868347)95:0.008667838735,(TroMicro:0.01156831523,(TroBoadz:0.01573181965,CyaObl:0.01596006076)73:0.007504278094)46:0.001662733979)38:0.001914504148)46:0.002578726365,(LabGig_2:0.003583277088,LabGig_1:0.007315906264)100:0.02627286246)58:0.003060925947,(PseudoFlav:0.01573397591,((PetChin:0.0154174554,(PetNigra_2:0.01008799837,PetNigra_1:0.006246136948)97:0.008369040106)84:0.006972087049,PetYelChin:0.00614011673)95:0.008691170594)62:0.003609549577)68:0.002202931795,(MetZebraBD:0.02569977709,(MetAur:0.01759947086,(MetChr:0.01241797005,(MetBen:0.01992022035,(((MetZebra:0.005171773268,CynAfr:0.01055466073)96:0.008721160335,(MetCal:0.02320780148,MetXan:0.01011485503)74:0.002671499873)65:0.006817439823,(MetMal:0.00560746155,MetGre:0.01196102672)73:0.008834160974)74:0.008875775149)84:0.00680526292)61:0.004791774975)45:0.005223736644)68:0.004627207673)85:0.005613321365,((LabFul_2:0.005280563817,LabFul_1:0.005784752458)100:0.01591884845,LabTre:0.008806997544)100:0.02204488784)100:0.02975906572)100:0.4112471462,BatMin:0.05912456724)100;
(ChaBri:0.0113453952,(((CopTri_2:0.008228991817,CopTri_1:0.01653069212)100:0.02062365695,(((((CapEuc_2:0.01341428249,CapEuc_1:0.006533595928)93:0.01114268308,CopEuc:0.01227559944)50:0.006145679409,(((CyrMoo:0.01717053877,PlaElectra:0.02419529585)79:0.007106234488,((BucHet:0.02210893438,PlaMbeLip:0.02629818281)76:0.004449678279,CteTae:0.01046195471)61:0.003186344898)38:0.003197940017,(((((PlaOrn_2:0.009431626609,(PlaOrn_4:0.004236748464,PlaOrn_1:0.001577117974)32:0.001494430254)46:0.003043285505,(PlaOrn_3:0.009707394814,PlaOrn_5:0.001082862974)37:0.002494477058)100:0.01771917255,((((HemOxy_2:0.002564035984,HemOxy_1:0.00618528928)99:0.007348047313,(NimboPoly:0.003786366416,NimboLinni:0.0177432045)100:0.01993797837)48:0.00390110032,(MarMol:0.0113056306,OtoHet:0.0138642116)32:0.0006205989224)45:0.001762669401,(TyrNigri:0.01250012479,AriChr:0.01819679093)100:0.02687114191)60:0.001225710543)55:0.002453391663,(FosRos:0.01917952318,((TaeFurcata:0.01287207921,TaePre_1:0.007882933788)72:0.004979197274,TaePre_2:0.005038825326)100:0.02155063082)83:0.009748977799)29:0.003385012657,((PlaMil_5:0.005565238625,(PlaMil_1:0.01224321494,PlaMil_2:0.005788038704)64:0.003311805092)57:0.003795875582,(PlaMil_4:0.002820252449,PlaMil_3:0.003648654859)100:0.01391545821)100:0.02548585197)49:0.003271067924)67:0.004415283645)62:0.004553830378,(OtoPicta:0.01496262367,(AulStu_2:0.007241454623,AulStu_1:0.003082384732)100:0.03335256416)83:0.006433980379)53:0.004190925537,(OtoLit:0.02734636034,(StigWoo_2:0.004181244704,StigWoo_1:0.007111237647)100:0.02534366901)92:0.009298731246)82:0.006905195114)100:0.02661740935,(((((((MelVer:0.01706126998,MelAur:0.0135526875)95:0.008415761971,LabIan:0.02641462602)65:0.00763617248,(LabGig_2:0.003847497844,LabGig_1:0.007418625693)100:0.01747948652)46:0.003259112408,((TroBoadz:0.0187572457,TroMicro:0.009328026272)73:0.004106220331,(CyaObl:0.01279830596,(IodSpr:0.02563995693,(GenMen_2:0.004431151226,GenMen_1:0.001298384685)100:0.04423972425)95:0.009805987341)46:0.004279111525)38:0.005502319879)58:0.003017836313,(PseudoFlav:0.01937681988,((PetChin:0.01545406631,(PetNigra_2:0.00755073362,PetNigra_1:0.002424797984)97:0.009877111382)84:0.008172572667,PetYelChin:0.006013342977)95:0.003800234663)62:0.004702726761)68:0.003200962582,(MetZebraBD:0.01533088739,(MetAur:0.02164466266,(MetChr:0.009425206149,(MetBen:0.02060137778,(MetCal:0.01883081377,((MetMal:0.005907089064,MetXan:0.01022167145)65:0.005119442514,((MetZebra:0.003160089229,CynAfr:0.009962030659)96:0.005407455914,MetGre:0.01205733982)73:0.004510347111)74:0.007080969198)74:0.007289945668)84:0.005465762979)61:0.003976897862)45:0.004329823057)68:0.003908692256)85:0.007788828886,((LabFul_2:0.005028488127,LabFul_1:0.002717518048)100:0.0082290911,LabTre:0.01017927164)100:0.02401542375)100:0.01994257043)100:0.4027612755,BatMin:0.05536441171)100;
(ChaBri:0.008458297976,(((CopTri_2:0.01081650401,CopTri_1:0.01365867673)100:0.01338077634,(((((CapEuc_2:0.006336956321,CapEuc_1:0.009873979281)93:0.009549274283,(OtoPicta:0.02053962158,(AulStu_2:0.001741004889,AulStu_1:0.005917523963)100:0.02778018182)83:0.004099595486)50:0.003776959139,CopEuc:0.01444858025)62:0.004445568774,(((FosRos:0.01748388377,((TaeFurcata:0.008457823731,TaePre_1:0.002715600099)72:0.006781698313,TaePre_2:0.006143529498)100:0.0146543981)83:0.008750773388,(CyrMoo:0.01424595563,PlaElectra:0.01873112856)79:0.005445251891)38:0.003733803783,(((((PlaMil_5:0.00855383117,(PlaMil_4:0.004419902529,PlaMil_3:0.004163638228)100:0.01101906348)57:0.007300885487,(PlaMil_1:0.008261227544,PlaMil_2:0.004729857543)64:0.005234706756)100:0.02729634271,BucHet:0.02329393757)61:0.00699463665,(CteTae:0.01757068282,PlaMbeLip:0.01990176316)76:0.006958400054)49:0.002602561374,(((((((PlaOrn_3:0.00626304195,PlaOrn_5:0.004039080626)37:0.00224886164,(PlaOrn_4:0.005697032974,PlaOrn_2:0.009992308931)32:0.003712363598)46:0.003673872104,PlaOrn_1:0.007048033024)100:0.01213984943,(TyrNigri:0.01488225341,AriChr:0.01697817822)100:0.02056279447)60:0.004661958488,MarMol:0.007988391933)48:0.00119870588,((NimboPoly:0.002196000656,NimboLinni:0.01120624735)100:0.0185883686,OtoHet:0.01643322429)32:0.002569732379)45:0.002048961256,(HemOxy_2:0.003103243237,HemOxy_1:0.003697117913)99:0.01198180861)55:0.003897600293)29:0.003486616788)67:0.001432881038)53:0.002557652313,(OtoLit:0.02362023653,(StigWoo_2:0.007328960765,StigWoo_1:0.006271949413)100:0.02587080674)92:0.005609427174)82:0.004309872899)100:0.02448218826,(((((((MelVer:0.02346455827,MelAur:0.01263150949)95:0.004484902818,LabIan:0.02340642404)65:0.007781628441,(LabGig_2:0.005430781203,LabGig_1:0.007900668119)100:0.01593474505)46:0.004192053909,((IodSpr:0.03228145097,(GenMen_2:0.004325228088,GenMen_1:0.004551035812)100:0.03658775599)95:0.007364260117,(CyaObl:0.0121784887,(TroBoadz:0.01652569591,TroMicro:0.008995536093)73:0.005091904787)46:0.004068979751)38:0.003083858592)58:0.00280534668,(PseudoFlav:0.01861288831,((PetChin:0.01214939583,(PetNigra_2:0.004982227637,PetNigra_1:0.003797341237)97:0.01155604558)84:0.006013928225,PetYelChin:0.005840027136)95:0.00436154869)62:0.003814123695)68:0.003740901192,((LabFul_2:0.003197012597,LabFul_1:0.007712828572)100:0.01381301064,LabTre:0.00711369545)100:0.02726729861)85:0.004774471719,(((MetMal:0.005149939594,((MetZebra:0.001466858408,CynAfr:0.005343009393)96:0.01025229336,MetGre:0.01100214204)73:0.00837865961)65:0.006882632543,(MetBen:0.02064123469,(MetCal:0.01705272098,MetXan:0.008628477507)74:0.004640199526)74:0.003361628613)84:0.005070339692,(MetZebraBD:0.01638658139,(MetChr:0.007578262785,MetAur:0.01678943621)61:0.007047112133)45:0.003355767783)68:0.004658024581)100:0.02141021896)100:0.4120535351,BatMin:0.05217222681)100;
(ChaBri:0.003661291747,(((CopTri_2:0.008870966958,CopTri_1:0.01941533113)100:0.01037061948,(((((CapEuc_2:0.008427176504,CapEuc_1:0.007130374765)93:0.008713132069,(OtoPicta:0.01814805555,(AulStu_2:0.004345477025,AulStu_1:0.006631217129)100:0.03228727766)83:0.005634834322)50:0.006840448591,CopEuc:0.01134239199)62:0.005389264409,(((((HemOxy_2:0.001547900817,HemOxy_1:0.003190461565)99:0.009397333441,(NimboPoly:0.005326075579,NimboLinni:0.01484324256)100:0.01455674043)48:0.004140406276,OtoHet:0.01604233691)32:0.002751619737,(((((PlaOrn_3:0.005146529721,PlaOrn_5:0.002854449313)37:0.003786390197,(PlaOrn_2:0.007235261093,PlaOrn_1:0.005235747283)32:0.002974371468)46:0.006129677827,PlaOrn_4:0.003995226041)100:0.01932220684,(TyrNigri:0.01761051729,AriChr:0.01813129827)100:0.01975511762)60:0.003288124518,((MarMol:0.01009951871,(FosRos:0.01545745341,((TaePre_2:0.004863106364,TaePre_1:0.006579451105)72:0.003748295923,TaeFurcata:0.008594935828)100:0.01767451136)83:0.00290072586)29:0.001615481672,(((CteTae:0.01376551311,PlaMbeLip:0.02056839591)76:0.004687938364,BucHet:0.02597467592)61:0.005811078992,((PlaMil_5:0.009503122796,(PlaMil_4:0.002543255973,PlaMil_3:0.005770478408)100:0.01230299899)57:0.004687404206,(PlaMil_1:0.01050783794,PlaMil_2:0.003382185439)64:0.00306072114)100:0.02911189605)49:0.003091345594)55:0.002192664624)45:0.0006996524451)38:0.003061132787,(CyrMoo:0.0184414558,PlaElectra:0.0247213953)79:0.003303720444)67:0.002476579423)53:0.005339597665,(OtoLit:0.02613542189,(StigWoo_2:0.005945120426,StigWoo_1:0.002879252227)100:0.02631957303)92:0.003527171853)82:0.005610327229)100:0.03340155481,(((((((MelVer:0.02092257371,MelAur:0.01089909684)95:0.009320000841,LabIan:0.02099137543)65:0.006069657161,(LabGig_2:0.004280829738,LabGig_1:0.005904471849)100:0.01916511589)46:0.002771565157,(CyaObl:0.01199618937,((IodSpr:0.02670951858,(GenMen_2:0.005127758798,GenMen_1:0.0008653837623)100:0.03933165369)95:0.009201754602,(TroBoadz:0.01974282718,TroMicro:0.0120161872)73:0.004006123675)46:0.002037331589)38:0.003846469618)58:0.004534630592,(PseudoFlav:0.01767244775,((PetChin:0.01892171657,(PetNigra_2:0.008962416171,PetNigra_1:0.003954370619)97:0.009308980707)84:0.005526198844,PetYelChin:0.004126364981)95:0.007140086538)62:0.004441044068)68:0.003729084473,(MetZebraBD:0.01868593305,((MetBen:0.01709607198,(MetChr:0.00845609635,MetAur:0.01579771665)61:0.005682009339)84:0.004283244608,((MetMal:0.009924747832,((MetZebra:0.004022606207,CynAfr:0.005550628456)96:0.002177656944,MetGre:0.01176095754)73:0.006968472434)65:0.004594259783,(MetCal:0.01539650744,MetXan:0.0083806814)74:0.004959429127)74:0.00638084101)45:0.005586815565)68:0.003105746286)85:0.006238988638,((LabFul_2:0.001896632354,LabFul_1:0.003614056251)100:0.01300071683,LabTre:0.00679333314)100:0.0276190699)100:0.01950601755)100:0.4305701276,BatMin:0.061394074)100;
(ChaBri:0.01110718618,(((CopTri_2:0.006377044519,CopTri_1:0.0143507843)100:0.01371865092,(((((CapEuc_2:0.007642784899,CapEuc_1:0.007174185122)93:0.01014086632,(OtoPicta:0.01789416928,(AulStu_2:0.004219956484,AulStu_1:0.00604532103)100:0.02290997622)83:0.003655556099)50:0.003065014752,CopEuc:0.007685094619)62:0.006876691067,((((PlaMbeLip:0.02234966547,BucHet:0.01909986414)61:0.007404527837,(CteTae:0.01161591746,((PlaMil_5:0.01107100492,(PlaMil_1:0.007538263463,PlaMil_2:0.003483546206)64:0.007706923695)57:0.004853791074,(PlaMil_4:0.001845533842,PlaMil_3:0.004639360553)100:0.01408983462)100:0.02459816773)76:0.006443507785)49:0.002522911979,(((OtoHet:0.01628759345,(MarMol:0.01092345734,((HemOxy_2:0.002917050665,HemOxy_1:0.004550602964)99:0.0129512406,(NimboPoly:0.002187040335,NimboLinni:0.01387416482)100:0.01670941383)48:0.002196399485)32:0.0007640687076)45:0.002776568203,(((PlaOrn_2:0.01021510635,(PlaOrn_4:0.00461466125,PlaOrn_1:0.004032558948)32:0.0009110566145)46:0.003149833622,(PlaOrn_3:0.005655492249,PlaOrn_5:0.00589889636)37:0.001705377681)100:0.01983583572,(TyrNigri:0.01431335426,AriChr:0.01672577902)100:0.01863529313)60:0.002168147957)55:0.001571860659,(FosRos:0.01778221632,((TaePre_2:0.003245169569,TaePre_1:0.002606126454)72:0.008356743799,TaeFurcata:0.008353708269)100:0.0159256504)83:0.006794796911)29:0.001863653881)38:0.003062278815,(CyrMoo:0.02062262209,PlaElectra:0.01746313502)79:0.004451419469)67:0.001202580178)53:0.005197836818,(OtoLit:0.02338268555,(StigWoo_2:0.004752443248,StigWoo_1:0.003856120977)100:0.02675021264)92:0.004928710511)82:0.004722794651)100:0.03046089639,(((((CyaObl:0.01510743971,(IodSpr:0.02700617387,(GenMen_2:0.01034880119,GenMen_1:0.00334729212)100:0.04073015582)95:0.01123477689)46:0.002287109745,((TroBoadz:0.01486571923,TroMicro:0.01310187648)73:0.004795699449,(((MelVer:0.02138591742,MelAur:0.01394329583)95:0.005581934968,LabIan:0.02642566562)65:0.005661714143,(LabGig_2:0.007605798352,LabGig_1:0.007755047066)100:0.0218962882)46:0.005634439441)38:0.001309322719)58:0.003528028437,(PseudoFlav:0.01636050363,((PetYelChin:0.003985279915,(PetNigra_2:0.00785561018,PetNigra_1:0.002939796722)97:0.01399084885)84:0.004708798226,PetChin:0.01335134791)95:0.00422935566)62:0.001606041377)68:0.001357840273,((MetChr:0.008727739856,((MetBen:0.0200888614,((MetMal:0.007179027514,((MetZebra:0.002923797044,CynAfr:0.006103136657)96:0.005425135182,MetGre:0.01422220038)73:0.006494781325)65:0.006729515873,(MetCal:0.01894083613,MetXan:0.007344497089)74:0.005905722672)74:0.008573560306)84:0.007918605422,MetZebraBD:0.01843992148)45:0.003719923975)61:0.004745446449,MetAur:0.01783992973)68:0.002938173215)85:0.009792196971,((LabFul_2:0.003500928536,LabFul_1:0.006308872515)100:0.01267529833,LabTre:0.008897707911)100:0.0200928715)100:0.02176150441)100:0.4003563304,BatMin:0.04729923236)100;
(ChaBri:0.01318983267,(((CopTri_2:0.01105947855,CopTri_1:0.02073884605)100:0.01050639199,(((((CapEuc_2:0.01271093239,CapEuc_1:0.007011465405)93:0.007164510168,(OtoPicta:0.01112898043,(AulStu_2:0.004503422394,AulStu_1:0.006275519315)100:0.02917751215)83:0.005126102159)50:0.006952366897,CopEuc:0.01027696221)62:0.004123742538,(((((((CteTae:0.01041677795,PlaMbeLip:0.02360118335)76:0.005170164828,BucHet:0.02550842438)61:0.005544650248,(PlaMil_2:0.004499027399,(PlaMil_1:0.007938704489,(PlaMil_5:0.007957836435,(PlaMil_4:0.003166439551,PlaMil_3:0.005803173418)100:0.0134544707)57:0.006181708884)64:0.001762056038)100:0.03064297055)49:0.002778729277,(FosRos:0.01975467752,((TaePre_2:0.00245775351,TaePre_1:0.007766480461)72:0.01166606575,TaeFurcata:0.01222292631)100:0.02268021049)83:0.008715147116)29:0.001476859107,(((PlaOrn_5:0.002243979421,(PlaOrn_2:0.01049013319,PlaOrn_1:0.005279581996)32:0.004550178631)46:0.002040865229,(PlaOrn_3:0.008211701457,PlaOrn_4:0.003729664592)37:0.004957389435)100:0.0165973579,(TyrNigri:0.01331293644,AriChr:0.01984737138)100:0.01763317627)60:0.001967590655)55:0.002037055586,(((MarMol:0.008795009761,OtoHet:0.01734838196)32:0.001186616248,(NimboPoly:0.001412194145,NimboLinni:0.009864652569)100:0.02022352167)48:0.002936988949,(HemOxy_2:0.002505924972,HemOxy_1:0.001769377556)99:0.01064673876)45:0.005702818118)38:0.00178519687,(CyrMoo:0.01639194046,PlaElectra:0.01971428486)79:0.004505320253)67:0.004989789853)53:0.005139307486,(OtoLit:0.02501782578,(StigWoo_2:0.007220819197,StigWoo_1:0.003435673587)100:0.02549556609)92:0.007422002505)82:0.00717430207)100:0.02533144294,(((((PetChin:0.01214436365,(PetNigra_2:0.005125099601,PetNigra_1:0.00265478432)97:0.008294971144)84:0.004662947721,PetYelChin:0.004890224916)95:0.007185038786,(PseudoFlav:0.01509288962,((IodSpr:0.02650978867,(GenMen_2:0.003366035735,GenMen_1:0.00284012146)100:0.03991774043)95:0.007712091844,(((TroMicro:0.01460243155,(TroBoadz:0.01772996878,CyaObl:0.006234004068)73:0.009322856315)46:0.003115830032,(MelVer:0.02609755503,MelAur:0.01787136947)95:0.008125996644)46:0.001289489274,((LabGig_2:0.006790366753,LabGig_1:0.005705571563)100:0.01502886445,LabIan:0.0247507768)65:0.006262387767)38:0.003051963585)58:0.002755192019)62:0.005237059731)68:0.00300639893,(MetZebraBD:0.01627194708,((MetBen:0.01855206688,(MetChr:0.007260447438,MetAur:0.01863372151)61:0.007630089006)84:0.004723539021,(MetCal:0.01732372421,((MetMal:0.005547615393,((MetZebra:0.005547579752,CynAfr:0.008617362772)96:0.006169286047,MetGre:0.01033053881)73:0.006814164253)65:0.004148797377,MetXan:0.01218537017)74:0.008667132954)74:0.004666469915)45:0.004015287369)68:0.004797124494)85:0.003693929196,((LabFul_2:0.005056717946,LabFul_1:0.004510954828)100:0.01370803266,LabTre:0.009651757497)100:0.02582769721)100:0.02867487674)100:0.4476724981,BatMin:0.05056678503)100;
(ChaBri:0.008303201671,(((CopTri_2:0.01051444713,CopTri_1:0.01510955171)100:0.01285287615,((BucHet:0.0233824799,(OtoLit:0.02492120223,(StigWoo_2:0.005906657399,StigWoo_1:0.003552937191)100:0.02084238284)92:0.007479414468)53:0.001687587153,((((CapEuc_2:0.01196984545,CapEuc_1:0.007201260078)93:0.006962058192,(OtoPicta:0.02091190036,(AulStu_2:0.007954784994,AulStu_1:0.005374358708)100:0.02580547844)83:0.005918042604)50:0.005751284818,CopEuc:0.01065364801)62:0.0051264581,((CteTae:0.01120753458,((((PlaMil_1:0.00709092176,PlaMil_2:0.003448854741)64:0.009568334265,(PlaMil_4:0.002789567774,PlaMil_3:0.004992716451)100:0.01131759491)57:0.004137430853,PlaMil_5:0.003392123457)100:0.02974544659,PlaMbeLip:0.02336520294)76:0.004964983461)61:0.007457588223,(((((MarMol:0.009594015386,OtoHet:0.01480030708)32:0.003619814482,(NimboPoly:0.003886258332,NimboLinni:0.0124416742)100:0.02092884452)48:0.002684775571,(HemOxy_2:1e-08,HemOxy_1:0.006254798377)99:0.00978638127)45:0.001367661978,(((PlaOrn_2:0.009295257657,(PlaOrn_4:0.004952843025,PlaOrn_1:0.008436049714)32:0.002282491786)46:0.004025167459,(PlaOrn_3:0.009009988396,PlaOrn_5:0.005329194036)37:0.002266628185)100:0.01205918855,(TyrNigri:0.01481218056,AriChr:0.02216595689)100:0.01917894212)60:0.001594446004)55:0.004160101532,((CyrMoo:0.0149193168,PlaElectra:0.01971095406)79:0.004423752084,(FosRos:0.01791686976,((TaePre_2:0.006041342458,TaePre_1:0.00739996282)72:0.01006198403,TaeFurcata:0.01034217045)100:0.01844816981)83:0.005765164874)29:0.004179301041)38:0.001301674686)49:0.003199835708)67:0.003170668424)82:0.009501024072)100:0.02846795445,(((((IodSpr:0.02972869585,(GenMen_2:0.004327872052,GenMen_1:0.002355735709)100:0.0400912442)95:0.00897758093,((((LabIan:0.0194140662,MelAur:0.01743965882)95:0.003991650574,MelVer:0.01874736445)65:0.006850162713,(LabGig_2:0.006472683885,LabGig_1:0.01063535704)100:0.01914828569)46:0.003245277286,(CyaObl:0.01034107463,(TroBoadz:0.02188597482,TroMicro:0.01149877708)73:0.005449572341)46:0.004852920258)38:0.002337616779)58:0.002720025065,(PseudoFlav:0.02056001716,((PetChin:0.0111142539,(PetNigra_2:0.00742201846,PetNigra_1:0.007160817341)97:0.008279361283)84:0.006914890443,PetYelChin:0.005068267653)95:0.005476645386)62:0.004214795852)68:0.003288799933,((MetChr:0.006610684197,MetAur:0.0200620286)61:0.00390576778,(((MetMal:0.009904053022,((MetZebra:0.002585931387,CynAfr:0.005775488692)96:0.01186520215,MetGre:0.009503156069)73:0.006310565895)65:0.003827510989,(MetBen:0.01599114266,(MetCal:0.01526670303,MetXan:0.006178481521)74:0.004495302593)74:0.0035448949)84:0.007413594238,MetZebraBD:0.01837163756)45:0.005301164253)68:0.004734449156)85:0.005608684933,((LabFul_2:0.002174006531,LabFul_1:0.006715313784)100:0.01647773235,LabTre:0.01128138589)100:0.0199605985)100:0.02379372459)100:0.43125164,BatMin:0.04934984416)100;
(ChaBri:0.0143041803,(((CopTri_2:0.008457422282,CopTri_1:0.01511372393)100:0.01224509932,(((OtoLit:0.02210325887,(StigWoo_2:0.007041355376,StigWoo_1:0.002805337001)100:0.02706500513)92:0.005161494121,((((PlaMil_5:0.008794610378,(PlaMil_1:0.01177731309,PlaMil_2:0.003737867697)64:0.0060549916)57:0.005164953931,(PlaMil_4:0.002357920102,PlaMil_3:0.001257500905)100:0.01228287716)100:0.02642602874,BucHet:0.0178434443)61:0.006142830587,(((((PlaOrn_5:0.005344966456,(PlaOrn_2:0.006645761596,(PlaOrn_4:0.003645112117,(PlaOrn_3:0.005071336795,PlaOrn_1:0.002134931826)32:0.0003756679159)46:0.002115253484)37:0.003649347861)100:0.01769511006,(MarMol:0.009994254156,(TyrNigri:0.01537074869,AriChr:0.0193749282)100:0.02054221282)60:0.0004895528413)45:0.005365791325,(((HemOxy_2:0.003824518362,HemOxy_1:0.002846149083)99:0.008154178765,(NimboPoly:0.001193556413,NimboLinni:0.01815181704)100:0.01579434645)48:0.003603350868,OtoHet:0.01459699979)32:0.002804208423)55:0.003712264248,(CteTae:0.01196171404,PlaMbeLip:0.02949514392)76:0.006736818539)49:0.002654347113,(CyrMoo:0.01937862632,((FosRos:0.01816594897,((TaeFurcata:0.006099664544,TaePre_1:0.004365306205)72:0.005372868269,TaePre_2:0.006395104996)100:0.02082843825)83:0.00252542401,PlaElectra:0.02260191676)79:0.004111674637)38:0.001841427282)29:0.002229756678)67:0.003846668229)53:0.003440517499,(((CapEuc_2:0.008199761859,CapEuc_1:0.005906640436)93:0.007336898527,CopEuc:0.01100505159)50:0.00566855962,(OtoPicta:0.01422980393,(AulStu_2:0.003770602781,AulStu_1:0.002480710323)100:0.02772615277)83:0.003193080626)62:0.005695165785)82:0.005056087522)100:0.03116843237,(((((IodSpr:0.02770329335,(GenMen_2:0.005932032594,GenMen_1:0.001757469395)100:0.03974467344)95:0.006849960698,((((LabGig_2:0.006398513678,LabGig_1:0.003241076557)100:0.01422369029,LabIan:0.02561336763)65:0.01003303348,(MelVer:0.02731212354,MelAur:0.01222777782)95:0.008862589382)46:0.004088477243,(CyaObl:0.009121876609,(TroBoadz:0.0178362874,TroMicro:0.01332537803)73:0.004305302356)46:0.002702898405)38:0.003138759706)58:0.002750324826,(PetYelChin:0.008319790653,((PetChin:0.0161181605,(PetNigra_2:0.00518593712,PetNigra_1:0.00502051355)97:0.009598783494)84:0.00780483383,PseudoFlav:0.01621702336)95:0.002325666612)62:0.004905673655)68:0.005057927235,((LabFul_2:0.004787253032,LabFul_1:0.007822690009)100:0.007865737518,LabTre:0.010850091)100:0.01900401494)85:0.004863499603,((MetBen:0.01768937367,((MetMal:0.009329794846,((MetZebra:0.004963047382,CynAfr:0.00435439613)96:0.008874457052,MetGre:0.01119743081)73:0.00527947418)65:0.004370864145,(MetCal:0.0200983303,MetXan:0.008741619367)74:0.005868122442)74:0.007530082941)84:0.004069213745,(MetZebraBD:0.02441065313,(MetChr:0.01069760683,MetAur:0.01771120274)61:0.00750141982)45:0.005377096694)68:0.003199832197)100:0.01917601054)100:0.418994189,BatMin:0.05430361182)100;
(ChaBri:0.007882388858,((((OtoPicta:0.02392706589,((((FosRos:0.01982514393,((TaeFurcata:0.006298174752,TaePre_1:0.008529043859)72:0.004511232333,TaePre_2:0.005995696219)100:0.01483252814)83:0.006713710294,((((HemOxy_2:0.001863734342,OtoHet:0.01236776469)99:0.00445046155,HemOxy_1:0.01184439668)48:0.004662070787,(NimboPoly:0.002898648439,NimboLinni:0.01362834325)100:0.01784543913)32:0.003621871702,(((PlaOrn_1:0.004976999587,(PlaOrn_4:0.005826138528,(PlaOrn_2:0.007512509251,(PlaOrn_3:0.007069711771,PlaOrn_5:0.002235004804)37:0.00386607358)46:0.004806518098)32:0.003166452691)100:0.01730495631,(MarMol:0.01105352822,(TyrNigri:0.01263207525,AriChr:0.01729446692)100:0.01906894381)60:0.001785667725)45:0.004944793603,(((BucHet:0.02217499691,PlaMbeLip:0.02293438378)76:0.007463487394,CteTae:0.007974074433)61:0.004162752107,((PlaMil_5:0.008319652296,(PlaMil_1:0.008784593569,PlaMil_2:0.005925847905)64:0.004840463271)57:0.004059110675,(PlaMil_4:0.001490820362,PlaMil_3:0.00284706436)100:0.008979366315)100:0.03215114255)49:0.00365540235)55:0.003038097017)29:0.004619311127)38:0.001987560463,(CyrMoo:0.01542248803,PlaElectra:0.01594925605)79:0.00435905861)67:0.00183153822,(AulStu_2:0.003484711201,AulStu_1:0.004090419084)100:0.0310304114)83:0.002801894875)62:0.00375375961,((CapEuc_2:0.01068488426,CapEuc_1:0.00923020992)93:0.01039060034,CopEuc:0.009513720835)50:0.008554755441)53:0.001582226778,((CopTri_2:0.008309618771,CopTri_1:0.01553083184)100:0.01419205232,(OtoLit:0.02577739744,(StigWoo_2:0.003362088992,StigWoo_1:0.003505068683)100:0.026704085)92:0.005347149654)82:0.004080645067)100:0.0284173668,(((((IodSpr:0.0225630047,(GenMen_2:0.006710037678,GenMen_1:0.0009073673669)100:0.03495042763)95:0.007583716757,(PseudoFlav:0.01649242591,((PetChin:0.01572118051,(PetNigra_2:0.008999274723,PetNigra_1:0.005526995648)97:0.01022511828)84:0.006327117912,PetYelChin:0.005828641813)95:0.005164625224)62:0.002774990806)58:0.0006150459801,((TroBoadz:0.01259312832,TroMicro:0.00911833896)73:0.005707240317,((MelVer:0.02004295468,(((LabGig_2:0.006946643924,LabGig_1:0.01109001847)100:0.01739103151,LabIan:0.01943034738)65:0.004895395361,CyaObl:0.01670861154)46:0.003642205915)95:0.00448510314,MelAur:0.01917843459)46:0.002929150315)38:0.004575550868)68:0.00304595268,((LabFul_2:0.003903673662,LabFul_1:0.004511698831)100:0.01428582625,LabTre:0.00487415007)100:0.02184004744)85:0.002661322169,((MetBen:0.01589938023,((MetMal:0.00941613262,((MetZebra:0.005050130365,CynAfr:0.008211690973)96:0.00364174447,MetGre:0.01352076817)73:0.005433538419)65:0.003621729761,(MetCal:0.01511159913,MetXan:0.007142581909)74:0.002844356804)74:0.005319718138)84:0.005446146742,(MetZebraBD:0.01209018873,(MetChr:0.006595549875,MetAur:0.01662185884)61:0.006454378912)45:0.004324311665)68:0.006625780378)100:0.02290475845)100:0.4583773533,BatMin:0.04917541841)100;
(ChaBri:0.01249117231,((((OtoLit:0.01961522984,(StigWoo_2:0.00889209129,StigWoo_1:0.004818469659)100:0.02661063706)92:0.007026891564,((CopTri_2:0.009545018472,CopTri_1:0.02284064035)100:0.01132471774,(((CapEuc_2:0.007161091593,CapEuc_1:0.007363413314)93:0.009968810919,CopEuc:0.01023306825)50:0.004689139494,(((CyrMoo:0.01747730693,PlaElectra:0.02316368515)79:0.002062794529,(FosRos:0.02203008593,((TaeFurcata:0.009226452089,TaePre_1:0.007222215573)72:0.005698764028,TaePre_2:0.0047800122)100:0.01548758051)83:0.005309074821)38:0.001671035564,(CteTae:0.01504893413,((PlaMbeLip:0.02492923758,((PlaOrn_2:0.0092854236,(PlaOrn_4:0.005349053728,PlaOrn_1:0.006010143201)32:0.00156865164)46:0.00362440314,(PlaOrn_3:0.006296038532,PlaOrn_5:0.005836004349)37:0.0004137643288)100:0.0159701642)29:0.00573312643,((((PlaMil_5:0.008230673952,(PlaMil_4:0.002460561014,PlaMil_3:0.007304581959)100:0.005755355788)57:0.007032765535,(PlaMil_1:0.008796850117,PlaMil_2:0.003629856938)64:0.002025361024)100:0.02389075921,BucHet:0.02357507404)61:0.005869666749,((((HemOxy_2:0.003413013561,HemOxy_1:0.00284404232)99:0.003876693837,(NimboPoly:0.003606046384,NimboLinni:0.01084371691)100:0.01611814412)48:0.003678479434,((TyrNigri:0.01293543104,AriChr:0.01618777646)100:0.01899820764,OtoHet:0.01307627214)32:0.003572671165)45:0.001169794192,MarMol:0.01231191926)60:0.003588818223)55:0.001903027052)76:0.003639145338)49:0.001616210191)67:0.00127747448)62:0.002252086508)82:0.001923959009)53:0.002718481165,(OtoPicta:0.01311861148,(AulStu_2:0.005797797275,AulStu_1:0.003632661362)100:0.02521174577)83:0.00533070604)100:0.02734089371,((((((IodSpr:0.0308094668,(GenMen_2:0.007420656842,GenMen_1:0.001232061878)100:0.04090587081)95:0.006537717483,(CyaObl:0.0105572893,TroBoadz:0.01421227561)46:0.002382832666)73:0.00451756615,((((LabGig_2:0.004614195468,LabGig_1:0.005386470411)100:0.01782777889,LabIan:0.02195977838)65:0.006087588352,TroMicro:0.01419863884)46:0.002755150816,(MelVer:0.01678536524,MelAur:0.01365695191)95:0.009753549326)38:0.002198127714)58:0.003854346937,(PseudoFlav:0.0120204891,((PetChin:0.0113850955,(PetNigra_2:0.007589176326,PetNigra_1:0.001135453065)97:0.009918316449)84:0.00391755507,PetYelChin:0.004112165443)95:0.005474593834)62:0.001750402065)68:0.00389302947,(MetZebraBD:0.01272941693,(MetAur:0.01732037502,(MetChr:0.01215278474,((MetMal:0.00685195795,((MetZebra:0.004267986198,CynAfr:0.00846580582)96:0.009023940466,MetGre:0.01221946956)73:0.004052003623)65:0.004679509697,(MetXan:0.01158932289,(MetCal:0.01896697605,MetBen:0.01895679759)74:0.002633988295)74:0.003825216781)84:0.006628412007)61:0.003865621568)45:0.004839073244)68:0.005203405357)85:0.005917568287,((LabFul_2:0.004101371476,LabFul_1:0.003744603876)100:0.007511259513,LabTre:0.01087510648)100:0.02568903423)100:0.02141590264)100:0.4221396384,BatMin:0.04635620087)100;
(ChaBri:0.01209587622,(((CopTri_2:0.01108265965,CopTri_1:0.01714184876)100:0.01631742958,(((((AulStu_2:0.004116310369,AulStu_1:0.004518337815)100:0.03801121092,(OtoPicta:0.01916243728,(CapEuc_2:0.0112105442,CapEuc_1:0.01014160841)93:0.008449883699)83:0.004334972019)50:0.003789621703,CopEuc:0.01309492259)62:0.003472824443,((((((TyrNigri:0.01245566933,AriChr:0.01438182565)100:0.02192576932,((FosRos:0.02119996918,PlaMbeLip:0.03181364774)83:0.006073228385,BucHet:0.02346027774)61:0.005255131472)29:0.004990392286,(((HemOxy_2:0.00338622975,HemOxy_1:0.005016345126)99:0.008730083236,(NimboPoly:0.00495106551,NimboLinni:0.01380778212)100:0.01542970229)48:0.002014622475,(((PlaOrn_4:0.003556350683,(PlaOrn_3:0.004416023368,PlaOrn_2:0.009877914521)32:0.003992701375)46:0.004248721126,(PlaOrn_1:0.002189490913,PlaOrn_5:0.009084900476)37:0.003326371104)100:0.01633634198,(((PlaMil_5:0.006471466204,(PlaMil_4:0.003268761363,PlaMil_3:0.005198331223)100:0.01344021018)57:0.004129657709,(PlaMil_1:0.006538686453,PlaMil_2:0.003027224406)64:0.00469398168)100:0.03303807773,(CteTae:0.01397566953,((TaePre_2:0.005048206895,TaePre_1:0.009043957713)72:0.008560717114,TaeFurcata:0.008777413045)100:0.02074867206)76:0.00299532906)49:0.004100563922)60:0.001576753484)55:0.002355449103)45:0.0003908762765,OtoHet:0.01752820584)32:0.0007504299234,MarMol:0.007982064193)38:0.003458070487,(CyrMoo:0.0166448087,PlaElectra:0.02634850329)79:0.005740948623)67:0.004132279198)53:0.002692909791,(OtoLit:0.02001070092,(StigWoo_2:0.0036785721,StigWoo_1:0.001351949411)100:0.0280647843)92:0.008021568219)82:0.00905499379)100:0.03121430042,(((((((LabGig_2:0.004299479752,LabGig_1:0.008653298084)100:0.0144211889,LabIan:0.02647848758)65:0.007161302876,(MelVer:0.02231047221,MelAur:0.01119405158)95:0.009867789242)46:0.004840518298,((TroBoadz:0.01752528183,TroMicro:0.01605686492)73:0.005981661274,(CyaObl:0.01545744568,(IodSpr:0.02972213196,(GenMen_2:0.005679147705,GenMen_1:0.004256321189)100:0.03651667175)95:0.01043612123)46:0.002156484764)38:0.001243029982)58:0.003302872534,(PseudoFlav:0.01581623491,((PetYelChin:0.003296621033,(PetNigra_2:0.01014814149,PetNigra_1:0.003124267234)97:0.007822872598)84:0.005118310232,PetChin:0.01234406501)95:0.007456374423)62:0.004882080997)68:0.005997392707,((LabFul_2:0.004581128623,LabFul_1:0.004848693217)100:0.01082443147,LabTre:0.007953903172)100:0.02659944955)85:0.00422418728,(MetZebraBD:0.01655201589,(((MetMal:0.008969086871,(MetBen:0.0256733939,(MetCal:0.0196735416,MetXan:0.009063165737)74:0.005082877825)74:0.005649778982)65:0.003316140619,((MetZebra:0.00409673397,CynAfr:0.007402513273)96:0.004264824109,MetGre:0.01056147582)73:0.003680224015)84:0.006341724395,(MetChr:0.009873964614,MetAur:0.01440052789)61:0.005096483565)45:0.003514540863)68:0.004771934043)100:0.01867057902)100:0.4247742947,BatMin:0.05204438167)100;
(ChaBri:0.01316560381,(((CopTri_2:0.009934857301,CopTri_1:0.01267218588)100:0.01261692093,((((MarMol:0.007935738949,((((PlaOrn_2:0.008223740634,(PlaOrn_4:0.003163399205,(PlaOrn_3:0.008444505281,PlaOrn_5:0.003921919795)37:0.003358707686)32:0.001933765216)46:0.005712264522,PlaOrn_1:0.005240072368)100:0.017175715,(TyrNigri:0.01478031424,AriChr:0.01867499492)100:0.01833251981)60:0.005733267951,CyrMoo:0.02194420325)29:0.001663676082)55:0.005424932961,((((HemOxy_2:0.003925609788,HemOxy_1:0.00560511039)99:0.01060869447,(NimboPoly:0.001365779272,NimboLinni:0.01311285655)100:0.01776400101)48:0.004073624027,((((PlaMil_5:0.00382986466,(PlaMil_1:0.00915665516,PlaMil_2:0.00233800658)64:0.006179501359)57:0.005440865931,(PlaMil_4:0.002646578791,PlaMil_3:0.007633184258)100:0.0143613932)100:0.03105167122,BucHet:0.02472050717)61:0.00579347633,(CteTae:0.01421425055,PlaMbeLip:0.02097621989)76:0.004016030975)49:0.002855284176)45:0.002792980177,OtoHet:0.01511648088)32:0.00133230947)79:0.001402112993,(OtoLit:0.02074410592,(StigWoo_2:0.007729812431,StigWoo_1:0.005281392715)100:0.0179429483)92:0.01001785445)53:0.002615685184,(((((CapEuc_2:0.007535206435,CapEuc_1:0.007389754516)93:0.01087259669,((TaePre_2:0.004125439403,TaePre_1:0.005709274081)72:0.007156148733,TaeFurcata:0.009478569232)100:0.01222010074)50:0.00460842334,(OtoPicta:0.01563800242,(AulStu_2:0.002835632,AulStu_1:0.00538073643)100:0.02477772644)83:0.003751276395)62:0.004591026896,CopEuc:0.01300184936)38:0.004873814829,(FosRos:0.0226269288,PlaElectra:0.01660177104)83:0.006117805876)67:0.001792866048)82:0.009296070967)100:0.02345776475,((MetZebraBD:0.01631075978,(((MetMal:0.008301011806,((MetZebra:0.003940393104,CynAfr:0.005149622395)96:0.007345320941,MetGre:0.01624892039)73:0.007986425377)65:0.004187253695,(MetBen:0.01750310809,(MetCal:0.01529111489,MetXan:0.008123573432)74:0.005348340368)74:0.005070521049)84:0.007662270408,((((((IodSpr:0.02676858682,(GenMen_2:0.004626469174,GenMen_1:0.002367092917)100:0.04051911165)95:0.006596338287,(MelVer:0.02492714169,MelAur:0.01550249984)95:0.01071459448)46:0.003801138878,(((LabGig_2:0.009081314754,LabGig_1:0.005924854398)100:0.01931562775,LabIan:0.02499326301)65:0.00868665979,CyaObl:0.01575129212)38:0.003176973994)46:0.001771405584,(TroBoadz:0.01668977038,TroMicro:0.009664509995)73:0.00449828576)58:0.003507223559,(PseudoFlav:0.01378553925,((PetYelChin:0.005703312922,(PetNigra_2:0.005959433678,PetNigra_1:0.005816283951)97:0.01037861269)84:0.002382516503,PetChin:0.01145448899)95:0.006633889721)62:0.003592268025)68:0.002722826746,(MetChr:0.01383856313,MetAur:0.01606751134)61:0.009743095074)45:0.004932065888)68:0.002727834177)85:0.006558407032,((LabFul_2:0.005336003741,LabFul_1:0.006270331261)100:0.009329036179,LabTre:0.007753104144)100:0.02524263823)100:0.0212704276)100:0.43089258,BatMin:0.04941748803)100;
(ChaBri:0.00874757266,(((CopTri_2:0.009418285005,CopTri_1:0.01164799412)100:0.01288923872,(((((CapEuc_2:0.006009578953,CapEuc_1:0.006795214584)93:0.01357505625,CopEuc:0.009022655609)50:0.004035580641,(OtoPicta:0.01643546782,(AulStu_2:0.002315851921,AulStu_1:0.004673231487)100:0.03058648762)83:0.003672516492)62:0.006114142131,((PlaElectra:0.02720497409,(CyrMoo:0.02171277429,(((((NimboPoly:0.003973720576,NimboLinni:0.00775854572)100:0.0181406566,OtoHet:0.01788296152)32:0.002541324374,MarMol:0.01020291878)48:0.001892386329,(HemOxy_2:0.001261137601,HemOxy_1:0.005288884808)99:0.006785668851)45:0.001437380852,((PlaOrn_3:0.008505276571,((PlaOrn_2:0.005403802299,(PlaOrn_4:0.002035630728,PlaOrn_1:0.003057010038)32:0.001094732222)46:0.002653279893,PlaOrn_5:0.005136590536)37:0.001611920269)100:0.01788507201,(TyrNigri:0.01201693592,AriChr:0.02100403903)100:0.02251772849)60:0.004029095976)55:0.001537921866)79:0.006835457908)38:0.0005220988308,(((((PlaMil_5:0.004130791426,(PlaMil_4:0.003346540508,PlaMil_3:0.005730300385)100:0.01498362243)57:0.00729726384,(PlaMil_1:0.005588562165,PlaMil_2:0.004954891355)64:0.004277459188)100:0.03174711707,BucHet:0.02333191828)61:0.005668201409,(CteTae:0.01409371374,PlaMbeLip:0.02355750201)76:0.006460645841)49:0.003593447199,(FosRos:0.01974650186,((TaePre_2:0.005412700413,TaePre_1:0.007308653529)72:0.004728781823,TaeFurcata:0.007671192455)100:0.02370679928)83:0.00553691175)29:0.004144317894)67:0.002424518721)53:0.0030600607,(OtoLit:0.01770598708,(StigWoo_2:0.006507982654,StigWoo_1:0.002264715836)100:0.01675318941)92:0.00679564422)82:0.008405834652)100:0.0258293709,(((((IodSpr:0.03204656027,(GenMen_2:0.00435945911,GenMen_1:0.002487637289)100:0.03125769508)95:0.01234263359,(PseudoFlav:0.01544287021,((PetChin:0.01478106446,(PetNigra_2:0.007029266296,PetNigra_1:0.005526760862)97:0.01399341801)84:0.005118638546,PetYelChin:0.00334037148)95:0.004551611763)62:0.002586368859)58:0.002246555116,(((TroBoadz:0.01693166863,CyaObl:0.009066240442)73:0.008974507577,(TroMicro:0.01218849982,((LabGig_2:0.007890692127,LabGig_1:0.00370852119)100:0.01757515389,LabIan:0.02174093114)65:0.007871351663)46:0.005198972127)46:0.006186955627,(MelVer:0.01912697165,MelAur:0.01151625914)95:0.009811428806)38:0.003846275285)68:0.004273406725,(MetZebraBD:0.0157271319,(((MetCal:0.02307114052,MetBen:0.01390503608)74:0.006225248117,(MetZebra:0.004775273998,(((MetMal:0.008576191493,MetGre:0.009081331532)73:0.006385541168,CynAfr:0.009260882883)96:0.003315007991,MetXan:0.01111428226)65:0.001788099866)74:0.004559965046)84:0.005618707796,(MetChr:0.0122716381,MetAur:0.02441330291)61:0.005930767734)45:0.004652228701)68:0.007589579535)85:0.007310099495,((LabFul_2:0.00435819047,LabFul_1:0.002409412246)100:0.01360588015,LabTre:0.007008951382)100:0.02417778595)100:0.02111085436)100:0.4376619981,BatMin:0.05386033614)100;
(ChaBri:0.009084896458,(((CopTri_2:0.01096029984,CopTri_1:0.01510212569)100:0.01459202274,((((((MarMol:0.007336368703,(((PlaMil_5:0.008996717547,(PlaMil_4:0.002486561013,PlaMil_3:0.004945261839)100:0.01104786859)57:0.002872934423,(PlaMil_1:0.01208610806,PlaMil_2:0.004969716962)64:0.00475336251)100:0.0256080971,BucHet:0.02417085547)61:0.004207436087)38:0.001598929911,((CyrMoo:0.01021565029,PlaElectra:0.02338366086)79:0.005274369707,(TyrNigri:0.01101538032,AriChr:0.01995460791)100:0.01815399584)60:0.003252821939)55:0.003005858918,(((OtoHet:0.02054684031,(NimboPoly:0.003609599872,NimboLinni:0.009275827701)100:0.01482734666)48:0.003092895736,(HemOxy_2:0.003066242846,HemOxy_1:0.003370029252)99:0.007066720481)32:0.006071712445,(((PlaOrn_3:0.006996716319,(PlaOrn_4:0.003072401795,PlaOrn_1:0.005978131609)32:0.001255701993)37:0.001979915886,PlaOrn_5:0.006666944395)46:0.001673831323,PlaOrn_2:0.009241791182)100:0.01944643485)45:0.001648729766)29:0.004121261689,((CopEuc:0.01148448517,(FosRos:0.0188623091,((CapEuc_2:0.008630014572,CapEuc_1:0.006106639022)93:0.006438029513,((TaeFurcata:0.00727611837,TaePre_1:0.008380491073)72:0.004407198221,TaePre_2:0.006864544576)100:0.01644014976)83:0.001569883687)50:0.004842730313)49:0.001430033333,(CteTae:0.01032128925,PlaMbeLip:0.03017238311)76:0.0053432809)67:0.003364784683)62:0.005086434749,(OtoPicta:0.01894194918,(AulStu_2:0.004384185079,AulStu_1:0.003467018591)100:0.0268440239)83:0.006720248065)53:0.001849536473,(OtoLit:0.02566250912,(StigWoo_2:0.008962395001,StigWoo_1:0.003631523053)100:0.02324754034)92:0.004773309626)82:0.004034901927)100:0.02295940233,((((MetZebraBD:0.01626621375,(MetAur:0.01964643504,(MetChr:0.01168748941,(MetBen:0.01415109895,((MetMal:0.009112456128,((MetZebra:0.006009185685,CynAfr:0.007560964065)96:0.003612212347,MetGre:0.01556277755)73:0.008912755327)65:0.002504982847,(MetCal:0.02063381472,MetXan:0.007602646579)74:0.003311152843)74:0.007074914514)84:0.007840043334)61:0.003729394625)45:0.004426249738)68:0.008407182287,((((MelVer:0.02198073618,MelAur:0.01240983926)95:0.006335244305,LabIan:0.01701144175)65:0.00566392155,(LabGig_2:0.009734511209,LabGig_1:0.008227303783)100:0.0233500516)46:0.005060740377,(CyaObl:0.01341973727,(TroBoadz:0.01588759527,TroMicro:0.01399056273)73:0.003995226158)46:0.004476157493)38:0.005515080547)68:0.002937035453,((IodSpr:0.03372230737,(GenMen_2:0.006062902452,GenMen_1:0.0003751831314)100:0.04654915801)95:0.00750248477,(PseudoFlav:0.01635310065,((PetChin:0.01399454065,(PetNigra_2:0.007988462746,PetNigra_1:0.004613016228)97:0.009727424335)84:0.006454020275,PetYelChin:0.006827984915)95:0.005645039758)62:0.00301288615)58:0.002299921827)85:0.006700308451,((LabFul_2:0.005454524207,LabFul_1:0.008066015037)100:0.01055223428,LabTre:0.008844839191)100:0.02094047729)100:0.02278570291)100:0.4361369884,BatMin:0.03602717348)100;
(ChaBri:0.01091982855,(((CopTri_2:0.009513931919,CopTri_1:0.01409603887)100:0.01104451579,(((CyrMoo:0.01710403148,PlaElectra:0.02107020811)79:0.005346335352,((((MarMol:0.006095283984,(((HemOxy_2:0.006105903614,HemOxy_1:0.002306385024)99:0.008017195197,(NimboPoly:0.001555311512,NimboLinni:0.01339819889)100:0.01711934987)48:0.00137049018,OtoHet:0.01780552278)32:0.001078861343)45:0.001284435669,((PlaOrn_1:0.006789785941,((PlaOrn_5:0.003414794993,(PlaOrn_2:0.007846592375,PlaOrn_3:0.005524260566)46:0.005880836166)32:0.003778663719,PlaOrn_4:0.005800960686)37:0.004893328931)100:0.01550816035,(TyrNigri:0.01082489068,AriChr:0.01943626281)100:0.02527921631)60:0.004376406017)55:0.002270241734,(OtoLit:0.02143579733,(StigWoo_2:0.009530418628,StigWoo_1:0.0031161273)100:0.02184269267)92:0.008948654507)38:0.0009603889648,(((((PlaMil_5:0.004336397072,(PlaMil_4:0.001552931307,PlaMil_3:0.004368900974)100:0.01190256762)57:0.002365474031,(PlaMil_1:0.009874138534,PlaMil_2:0.003398053745)64:0.003700810628)100:0.01822394358,BucHet:0.02551135977)61:0.006388091018,(CteTae:0.01113461712,PlaMbeLip:0.02620587659)76:0.005027206)49:0.003272363516,(FosRos:0.0155800822,((TaePre_2:0.007654939839,TaePre_1:0.00679605615)72:0.004574287769,TaeFurcata:0.006253934866)100:0.02046754723)83:0.008797988859)29:0.002220087513)67:0.005094032919)53:0.001701799134,((OtoPicta:0.01685813035,((CapEuc_2:0.00475664527,CapEuc_1:0.007428202788)93:0.01100602184,(AulStu_2:0.003792481216,AulStu_1:0.005122047396)100:0.03148366828)83:0.003720724264)50:0.003489681782,CopEuc:0.01443399381)62:0.004133858779)82:0.00560105763)100:0.02449253583,(((((((MelVer:0.01537268917,MelAur:0.0134319813)95:0.007425227007,LabIan:0.02141222447)65:0.006922898624,(LabGig_2:0.004717263227,LabGig_1:0.006542240252)100:0.018012284)46:0.004125073077,((IodSpr:0.02233226038,(GenMen_2:0.007166183232,GenMen_1:0.001786727421)100:0.03820756878)95:0.008882022111,(CyaObl:0.01315046701,(TroBoadz:0.01466729291,TroMicro:0.0129707384)73:0.004663754657)46:0.003714389378)38:0.002259085255)58:0.002156982597,(PseudoFlav:0.01573640035,((PetChin:0.01352538483,(PetNigra_2:0.006012237201,PetNigra_1:0.003466551884)97:0.01002061794)84:0.004967235986,PetYelChin:0.004145141513)95:0.004724979844)62:0.001742980078)68:0.003397806988,((MetBen:0.01553427914,((MetMal:0.006943074624,((MetZebra:0.005045557049,CynAfr:0.005406838738)96:0.005582626524,MetGre:0.01136888612)73:0.003662720338)65:0.002819520427,(MetCal:0.0226498334,MetXan:0.006788806651)74:0.003856406039)74:0.007080934246)84:0.006937662129,(MetZebraBD:0.01780530905,(MetChr:0.006202054797,MetAur:0.01903582516)61:0.008684305963)45:0.003579115179)68:0.007896454499)85:0.004569273816,((LabFul_2:0.006989568774,LabFul_1:0.004935203717)100:0.01535892229,LabTre:0.006956739853)100:0.02291682406)100:0.02916078808)100:0.4105473685,BatMin:0.05002129946)100;
(ChaBri:0.005924491154,(((CopTri_2:0.01240319182,CopTri_1:0.01437275323)100:0.007744657939,((((CyrMoo:0.02039237883,(PlaMbeLip:0.02795217241,BucHet:0.01770745015)61:0.004800961984)79:0.006378837803,(((((CapEuc_2:0.01062815063,CapEuc_1:0.01141715513)93:0.006694718774,((TaePre_2:0.006569875944,TaePre_1:0.004631013139)72:0.00587023019,TaeFurcata:0.007974523967)100:0.01735782064)50:0.003049432684,CopEuc:0.01477737949)83:0.002963784811,(FosRos:0.01831104244,PlaElectra:0.01905979197)29:0.004678783527)49:0.006806439531,(((NimboPoly:0.002668315055,NimboLinni:0.01189888517)100:0.01870841182,((MarMol:0.00865816292,OtoHet:0.0158521823)32:0.003398349912,((TyrNigri:0.01360896913,AriChr:0.01967356004)100:0.01513398472,((((PlaOrn_3:0.006221785466,PlaOrn_4:0.004295333894)37:0.002128424668,PlaOrn_2:0.008766470131)46:0.001039829915,(PlaOrn_5:0.006716089158,PlaOrn_1:0.003315931971)32:0.004034985071)100:0.01239244071,(HemOxy_2:0.002224787371,HemOxy_1:0.00638215037)99:0.007308150233)60:0.003257267132)45:0.004604603759)48:0.002200321268)55:0.004224783975,(CteTae:0.01043176543,((PlaMil_5:0.004704103217,(PlaMil_1:0.009305263476,PlaMil_2:0.003212811893)64:0.009612887518)57:0.005107821089,(PlaMil_4:0.00432860614,PlaMil_3:0.003580583168)100:0.01196553316)100:0.0302174582)76:0.004304531128)38:0.002311203707)67:0.002728577326)62:0.002948366268,(OtoPicta:0.01895016563,(AulStu_2:0.003167647341,AulStu_1:0.004186712022)100:0.02978834656)83:0.00433813511)53:0.002945425378,(OtoLit:0.02296821856,(StigWoo_2:0.006770079637,StigWoo_1:0.00457438657)100:0.02506601758)92:0.01040182707)82:0.006814635236)100:0.0284610762,(((((PetChin:0.01294822123,(PetNigra_2:0.006325331522,PetNigra_1:0.004493381189)97:0.009716488636)84:0.007689998378,PetYelChin:0.006859608756)95:0.005291853433,(((TroBoadz:0.01553460506,TroMicro:0.01073271568)73:0.006505518804,(CyaObl:0.01327467919,(IodSpr:0.03167538571,(GenMen_2:0.006963900534,GenMen_1:0.00371897457)100:0.03768992517)95:0.008289568505)46:0.003351407112)38:0.004537176086,((((MelVer:0.01757516474,MelAur:0.01626020185)95:0.006186135465,LabIan:0.02177361436)65:0.007775633957,PseudoFlav:0.01230190602)46:0.001935505092,(LabGig_2:0.003951694493,LabGig_1:0.004758850065)100:0.02461458568)58:0.004782771257)62:0.005219863826)68:0.002829520436,(MetZebraBD:0.01820817179,((MetBen:0.01922367464,((MetMal:0.01127827753,((MetZebra:0.004001251051,CynAfr:0.007109488108)96:0.006553349819,MetGre:0.009894806465)73:0.005026925202)65:0.006857339908,(MetCal:0.02074186602,MetXan:0.00906555007)74:0.007025745135)74:0.005830548969)84:0.005934464398,(MetChr:0.007780088031,MetAur:0.01669372832)61:0.007965153084)45:0.007943773322)68:0.002499640066)85:0.004105185094,((LabFul_2:0.003424168287,LabFul_1:0.004867149908)100:0.01524090937,LabTre:0.00564843353)100:0.0242131988)100:0.02671906254)100:0.4514327541,BatMin:0.05392251673)100;
(ChaBri:0.01003087826,(((CopTri_2:0.006188899435,CopTri_1:0.01869449427)100:0.009338190091,(((((CapEuc_2:0.004486190941,CapEuc_1:0.0108398118)93:0.00816968445,(OtoPicta:0.01379817559,(AulStu_2:0.004172676488,AulStu_1:0.006203394802)100:0.02769740011)83:0.01082382853)50:0.002468583014,CopEuc:0.0124994802)62:0.002714397096,((BucHet:0.02180159855,((((((MarMol:0.007289930713,OtoHet:0.01500734515)32:0.001287159958,(NimboPoly:0.002288345905,NimboLinni:0.006614872601)100:0.02139334742)48:0.002402064007,(HemOxy_2:0.0006672145363,HemOxy_1:0.003687456868)99:0.009514663907)45:0.002335129169,((PlaOrn_5:0.007675968728,(((PlaOrn_1:0.007888639234,PlaOrn_2:0.006227933797)46:0.004482816711,PlaOrn_3:0.005501538262)32:0.005609368108,PlaOrn_4:0.004378696888)37:0.004009038873)100:0.01539187377,(TyrNigri:0.01373513492,AriChr:0.01928132424)100:0.02204115687)60:0.00108340198)55:0.002613048775,(FosRos:0.01586903891,((TaePre_2:0.007730713184,TaePre_1:0.004786286828)72:0.006771310184,TaeFurcata:0.01004393619)100:0.01064656862)83:0.007852361275)29:0.002826620361,(((PlaMil_5:0.008066593213,(PlaMil_1:0.0101184057,PlaMil_2:0.002300969432)64:0.003816661846)57:0.00386762715,(PlaMil_4:0.002953397275,PlaMil_3:0.003755192133)100:0.01155307433)100:0.02539088304,(CteTae:0.01606561047,PlaMbeLip:0.02643786655)76:0.003473795993)49:0.003631107391)61:0.002494107139)38:0.004256990639,(CyrMoo:0.01761483309,PlaElectra:0.0250568704)79:0.006448511325)67:0.001790732453)53:0.001259936581,(OtoLit:0.02349810018,(StigWoo_2:0.009682720331,StigWoo_1:0.00360967457)100:0.02668070972)92:0.003691363977)82:0.005515734921)100:0.02748784116,(((((TroMicro:0.01304513726,(TroBoadz:0.01283292087,CyaObl:0.008514869133)73:0.005096437128)46:0.003021911753,(((LabGig_2:0.003033155576,LabGig_1:0.006653723444)100:0.01308451118,LabIan:0.01702242725)65:0.007792878607,((IodSpr:0.0218124514,(GenMen_2:0.004788854364,GenMen_1:0.0009260423688)100:0.04869673012)95:0.006472642128,(MelVer:0.01675420696,MelAur:0.01219676382)95:0.006554692235)46:0.00501687333)38:0.002140754141)58:0.003928646615,((MetBen:0.01458525193,(MetCal:0.01689726141,(CynAfr:0.01058458258,((MetMal:0.008984424127,MetGre:0.01116153104)73:0.00783346724,(MetXan:0.006986191068,MetZebra:0.006223581604)65:0.003466437334)96:0.003007818617)74:0.005792350736)74:0.005515712791)84:0.00672072733,(MetZebraBD:0.01051063757,(MetChr:0.00910246702,MetAur:0.01683267256)61:0.005338399505)45:0.003612295095)68:0.003731216417)68:0.002680713385,(PseudoFlav:0.01741290217,((PetChin:0.01193964139,(PetNigra_2:0.01012280737,PetNigra_1:1e-08)97:0.0118533654)84:0.00668183141,PetYelChin:0.001862050647)95:0.004338956267)62:0.00554507445)85:0.004911043809,((LabFul_2:0.003009748371,LabFul_1:0.006958045347)100:0.01692696777,LabTre:0.01003188759)100:0.02472660155)100:0.01538152015)100:0.4300359822,BatMin:0.05517810778)100;
(ChaBri:0.007565176052,(((CopTri_2:0.005974886444,CopTri_1:0.01383333261)100:0.01392637122,(OtoLit:0.0241738793,(((((CapEuc_2:0.00677503394,CapEuc_1:0.005469693568)93:0.008140803591,CopEuc:0.01058894076)50:0.002498204518,(OtoPicta:0.01732973946,(AulStu_2:0.003898503999,AulStu_1:0.002271792258)100:0.03085272473)83:0.007809838127)62:0.003199207034,((((PlaMil_1:0.01010729872,(PlaMil_4:0.004063157392,PlaMil_3:0.003461261452)100:0.007575916814)57:0.00450849413,(PlaMil_5:0.003029967754,PlaMil_2:0.005438461731)64:0.005512915152)100:0.02635230151,BucHet:0.01785758736)61:0.004111213835,((CteTae:0.01048522465,PlaMbeLip:0.02652692564)76:0.005920453181,(((MarMol:0.008763736723,OtoHet:0.01258537015)32:0.002938897478,(NimboPoly:0.005262368261,NimboLinni:0.01170770639)100:0.01548619127)48:0.001066251401,((((FosRos:0.01592137222,((TaePre_2:0.004202662179,TaePre_1:0.00530855486)72:0.007796432228,TaeFurcata:0.004330021168)100:0.01611646066)83:0.004983569662,(TyrNigri:0.01659825824,AriChr:0.01310930357)100:0.01990234974)45:0.002630971949,((PlaOrn_3:0.007249176592,((PlaOrn_1:0.006176367196,(PlaOrn_4:0.005358376844,PlaOrn_2:0.00648802174)32:0.0002547162479)46:0.001768810845,PlaOrn_5:0.004998057444)37:0.0005474321779)100:0.01755696757,(HemOxy_2:0.00272283573,HemOxy_1:0.004870551888)99:0.006779139106)60:0.003520429241)55:0.001737280978,(CyrMoo:0.01195250435,PlaElectra:0.02315684224)79:0.004652022146)29:0.001697038991)38:0.00251968614)49:0.0006098949577)67:0.002165939912)53:0.002128909662,(StigWoo_2:0.00685724966,StigWoo_1:0.00195651575)100:0.01920005921)92:0.002770784679)82:0.004133848374)100:0.02386843294,(((((PseudoFlav:0.01424923229,((PetChin:0.01499168793,(PetNigra_2:0.005182977646,PetNigra_1:0.001685037122)97:0.007026707442)84:0.007725384838,PetYelChin:0.005478135852)95:0.005712522972)62:0.002808608552,(TroMicro:0.01364136904,((IodSpr:0.03064383694,(GenMen_2:0.005672292005,GenMen_1:0.002801108107)100:0.0425482454)95:0.008282075456,(TroBoadz:0.01006251735,CyaObl:0.01612379179)73:0.009911120922)46:0.003736910075)38:0.004301166058)58:0.00590988429,(((LabGig_2:0.004497326356,LabGig_1:0.005157941579)100:0.01573866129,LabIan:0.02014002397)65:0.009232991429,(MelVer:0.02353954325,MelAur:0.01369682918)95:0.005500582224)46:0.002537521232)68:0.001202517762,(((MetBen:0.01832044025,(((MetCal:0.01998622778,MetXan:0.007605490391)74:0.007842764911,((MetZebra:0.006363956378,CynAfr:0.005831636989)96:0.007927019984,MetGre:0.01278466033)73:0.006663870515)65:0.00319844434,MetMal:0.006170373649)74:0.006195337156)84:0.003546184743,(MetChr:0.01007429279,MetZebraBD:0.01695482187)45:0.003496060826)61:0.006565265985,MetAur:0.01903731875)68:0.005911324084)85:0.006036505825,((LabFul_2:0.003526417328,LabFul_1:0.005879208907)100:0.01210232959,LabTre:0.01190958685)100:0.02393151243)100:0.02211132832)100:0.4285636951,BatMin:0.05736916298)100;
(ChaBri:0.009395778153,(((CopTri_2:0.01148349119,CopTri_1:0.01854676555)100:0.007584053528,(((OtoLit:0.02828217333,(StigWoo_2:0.006290741623,StigWoo_1:0.004209661071)100:0.02037989092)92:0.00673212759,((((CteTae:0.01331465441,PlaMbeLip:0.0217804271)76:0.006179985411,(FosRos:0.02103395673,((TaePre_2:0.006556520325,TaePre_1:0.007164121106)72:0.0057552034,TaeFurcata:0.008726729337)100:0.0115500333)83:0.007502543153)29:0.001503398348,((((PlaOrn_3:0.00714576572,((PlaOrn_2:0.004213688013,PlaOrn_5:0.001973429131)46:0.00471936722,(PlaOrn_4:0.007019848801,PlaOrn_1:0.002500748605)32:0.003106553563)37:0.002118645826)100:0.02073917563,((HemOxy_2:0.003601669683,HemOxy_1:0.003344135447)99:0.01061298037,(NimboPoly:0.002940129716,NimboLinni:0.0127978141)100:0.01546131084)48:0.001860409249)60:0.001289459033,(((TyrNigri:0.01042080434,AriChr:0.01669401475)100:0.02206467725,OtoHet:0.01165154041)45:0.003221737775,MarMol:0.009931905231)32:0.001803390535)55:0.001794856743,(CyrMoo:0.02057792806,PlaElectra:0.02015597315)79:0.00458028055)38:0.003315714286)49:0.001395060977,((PlaMil_1:0.009145293737,((PlaMil_5:0.006261249838,(PlaMil_4:0.002155881104,PlaMil_3:0.005640374724)100:0.01484491477)57:0.006537298064,PlaMil_2:0.004278378903)64:0.00331538363)100:0.02839868257,BucHet:0.01817971925)61:0.004573806298)67:0.001956616231)53:0.002639279899,(((CapEuc_2:0.008440973103,CapEuc_1:0.006118060795)93:0.00828620637,CopEuc:0.01064650092)50:0.003836017315,(OtoPicta:0.01618966804,(AulStu_2:0.003644106412,AulStu_1:0.005301212658)100:0.03547958748)83:0.003560130467)62:0.003534819609)82:0.00780998114)100:0.022705428,((MetZebraBD:0.01849283642,((((((TroBoadz:0.02141486496,TroMicro:0.009164025416)73:0.008642888962,(CyaObl:0.01152077121,(IodSpr:0.02706697113,(GenMen_2:0.006584118441,GenMen_1:0.004468935666)100:0.04259753603)95:0.009704250887)46:0.001736073136)38:0.002874370726,(LabGig_2:0.003738361253,LabGig_1:0.00473767697)100:0.02294546864)46:0.002569306135,((MelVer:0.01496476559,MelAur:0.01599596344)95:0.009924026197,LabIan:0.02220334131)65:0.006430444679)58:0.00215409443,(PseudoFlav:0.01754021956,((PetYelChin:0.005405900516,(PetNigra_2:0.009641558942,PetNigra_1:0.001289359529)97:0.00907162)84:0.004698854001,PetChin:0.01483594471)95:0.00748656775)62:0.004337200322)68:0.00544825176,(((MetMal:0.00894285101,((MetZebra:0.00433812315,CynAfr:0.004003307955)96:0.007797988321,MetGre:0.01079306308)73:0.005806353932)65:0.006545547673,(MetBen:0.01586353244,(MetCal:0.02192749755,MetXan:0.005714459895)74:0.005972874351)74:0.004030319067)84:0.003329733697,(MetChr:0.01347719133,MetAur:0.01566451216)61:0.006204065944)45:0.004844851323)68:0.00383635369)85:0.005933723722,((LabFul_2:0.005007604463,LabFul_1:0.006273061832)100:0.01388885881,LabTre:0.01029123401)100:0.02941162272)100:0.02521612071)100:0.3901076565,BatMin:0.05664012368)100;
(ChaBri:0.007881090204,(((CopTri_2:0.006358592942,CopTri_1:0.01968477789)100:0.01385046536,((((CyrMoo:0.01748402244,PlaElectra:0.02261804031)79:0.001860593274,((((CteTae:0.01265730946,PlaMbeLip:0.02213028426)76:0.003775660905,(((PlaMil_1:0.006175081594,((PlaMil_5:0.005481165512,PlaMil_2:0.003741800203)57:0.003733395975,(PlaMil_4:0.002484864034,PlaMil_3:0.004447574977)100:0.01298376417)64:0.004905909515)100:0.02472382229,BucHet:0.01735874798)61:0.003531802172,FosRos:0.02280398037)49:0.002485893002)83:0.004534535398,((MarMol:0.009155622905,(((HemOxy_2:0.002407189488,HemOxy_1:0.003032153955)99:0.009312797815,(NimboPoly:0.003741208105,NimboLinni:0.01622008489)100:0.01022308687)48:0.001130503969,OtoHet:0.01651035817)32:1e-08)45:0.001858248457,(PlaOrn_3:0.006762484682,((PlaOrn_2:0.0114451671,(PlaOrn_4:0.00697891816,PlaOrn_1:0.002883332068)32:0.0009591611912)46:0.003468042842,PlaOrn_5:0.005030603629)37:0.001349913393)100:0.01142383671)60:0.001249275816)55:0.001639859374,(TyrNigri:0.01805456431,AriChr:0.01276468333)100:0.02125873775)29:0.003069130537)38:0.003170549617,((((CapEuc_2:0.00889935893,CapEuc_1:0.00774115359)93:0.005971715361,((TaePre_2:0.005851156557,TaeFurcata:0.007847189241)72:0.002615591154,TaePre_1:0.006818053557)100:0.01173259318)50:0.004488745341,CopEuc:0.007723906175)62:0.005536827771,(OtoPicta:0.01902979965,(AulStu_2:0.005010633197,AulStu_1:0.00411742018)100:0.02986457858)83:0.003702886336)67:0.004543443674)53:0.002680730857,(OtoLit:0.02997104837,(StigWoo_2:0.004473878391,StigWoo_1:0.004435627223)100:0.02225127719)92:0.005806862517)82:0.005554794336)100:0.02538775792,((((((TroMicro:0.01350518247,((IodSpr:0.02834539137,(GenMen_2:0.007820402715,GenMen_1:0.0004127104587)100:0.03130906122)95:0.005132074625,(TroBoadz:0.01809176851,CyaObl:0.009139182916)73:0.0041031454)46:0.003776903116)38:0.002950073625,(LabGig_2:0.007768641982,LabGig_1:0.01114823612)100:0.01846873078)46:0.002627400387,(PseudoFlav:0.01580584661,((PetChin:0.0108829592,(PetNigra_2:0.008347883097,PetNigra_1:0.003852946227)97:0.00773850218)84:0.00433930151,PetYelChin:0.004016423242)95:0.005673678076)62:0.003591813013)58:0.003957098463,((MelVer:0.01464331706,MelAur:0.01575331292)95:0.006483228352,LabIan:0.02167184986)65:0.007548818744)68:0.001090669352,(MetZebraBD:0.01387798281,(((MetMal:0.009653504976,(MetBen:0.01989554846,(MetCal:0.01456963373,MetXan:0.008282326899)74:0.003052504825)74:0.004525762118)65:0.003048619059,((MetZebra:0.002708899744,CynAfr:0.006876674093)96:0.008144493634,MetGre:0.009177272773)73:0.004493772464)84:0.006917021485,(MetChr:0.007357352371,MetAur:0.01650332136)61:0.005441213492)45:0.008250739026)68:0.006348922783)85:0.006540249648,((LabFul_2:0.005238794652,LabFul_1:0.002280778193)100:0.0128686166,LabTre:0.009069014147)100:0.02267881926)100:0.01861521979)100:0.4422142722,BatMin:0.04248451036)100;
(ChaBri:0.008943179125,(((CopTri_2:0.008793414255,CopTri_1:0.01992388404)100:0.01170157555,(((((CapEuc_2:0.008925407954,CapEuc_1:0.008114914972)93:0.009404996697,CopEuc:0.01294059456)50:0.00533334038,(OtoPicta:0.01545169564,(AulStu_2:0.003971351916,AulStu_1:0.004719546908)100:0.0267311908)83:0.007480475003)62:0.003102996719,(((CteTae:0.01810370783,(((PlaMil_2:0.004446576367,(PlaMil_5:0.008163237178,(PlaMil_1:0.005786114588,(PlaMil_4:0.003420267097,PlaMil_3:0.00337916282)100:0.01117235475)57:0.005995991569)64:0.00512405703)100:0.02435496978,BucHet:0.01774905454)61:0.005422590448,PlaMbeLip:0.02576853178)76:0.005340061338)49:0.001955954978,(((PlaOrn_3:0.005749444865,((PlaOrn_2:0.009508711914,(PlaOrn_4:0.004944749467,PlaOrn_1:0.003799308846)32:0.001426692026)46:0.003494183038,PlaOrn_5:0.00422136033)37:0.001421024201)100:0.01276940838,(FosRos:0.01859494437,((TaeFurcata:0.006699588951,TaePre_1:0.005632576617)72:0.007364835717,TaePre_2:0.005821123475)100:0.01967890975)83:0.007114953705)55:0.003003480022,((((MarMol:0.00820045851,OtoHet:0.01703443154)32:0.001144412548,(NimboPoly:0.002866575752,NimboLinni:0.01131840443)100:0.01637014509)48:0.002370957196,(HemOxy_2:0.004625287585,HemOxy_1:0.00144485789)99:0.008807043539)45:0.001677580345,(TyrNigri:0.01215093075,AriChr:0.0180568237)100:0.0175494917)60:0.001946290317)29:0.005283023293)38:0.003764585456,(CyrMoo:0.01614870388,PlaElectra:0.02067115543)79:0.003656243046)67:0.001161809982)53:0.003262741848,(OtoLit:0.02739775142,(StigWoo_2:0.006792209885,StigWoo_1:0.003129880618)100:0.02290553947)92:0.01016329576)82:0.006298743464)100:0.02455804448,((MetZebraBD:0.01909019379,(((((IodSpr:0.03460786023,(GenMen_2:0.006841581232,GenMen_1:0.001757077332)100:0.0442090442)95:0.005955080996,(TroBoadz:0.01539153121,CyaObl:0.01359514684)73:0.005571962609)46:0.004994578503,(TroMicro:0.01163088852,(((LabGig_2:0.004520920206,LabGig_1:0.006719840166)100:0.01877909546,LabIan:0.0204775756)65:0.007228055374,(MelVer:0.026380802,MelAur:0.01180727504)95:0.007732869789)46:0.003451262774)38:0.006530620232)58:0.00201184579,(PetYelChin:0.007555461389,((PetChin:0.01863195071,(PetNigra_2:0.006955762754,PetNigra_1:0.004098588315)97:0.003816548354)84:0.01077433524,PseudoFlav:0.01476828205)95:0.003320065362)62:0.005500634159)68:0.003480786635,((MetBen:0.01702711013,(((MetZebra:0.0032470172,CynAfr:0.001871027786)96:0.007196468314,(MetMal:0.008570396339,MetGre:0.009055114013)73:0.004565758259)65:0.004942900096,(MetCal:0.01987818526,MetXan:0.006429838918)74:0.005215736628)74:0.006452140477)84:0.00664265953,(MetChr:0.009161360745,MetAur:0.01686868013)61:0.008250568909)45:0.006153205299)68:0.005298482728)85:0.004480569488,((LabFul_2:0.007062243466,LabFul_1:0.00735980143)100:0.01290381119,LabTre:0.0105219542)100:0.02606340206)100:0.02564161649)100:0.4234460575,BatMin:0.05521661717)100;
(ChaBri:0.009196612718,(((OtoLit:0.02220675498,(StigWoo_2:0.00768590199,StigWoo_1:0.004152641195)100:0.02491115543)92:0.005594992026,((((CopTri_2:0.01172652597,CopTri_1:0.01476793534)100:0.01410779932,(OtoPicta:0.01739894431,(AulStu_2:0.00254999063,AulStu_1:0.003271847814)100:0.03232065986)83:0.004783192828)62:0.002783605164,((CapEuc_2:0.00851573364,CapEuc_1:0.006342787136)93:0.006057571315,CopEuc:0.01250414215)50:0.002963979496)53:0.00450730572,((((((PlaMil_5:0.005517796772,(PlaMil_1:0.01078426153,PlaMil_2:0.003773279645)64:0.006065902097)57:0.004488437221,(PlaMil_4:0.001819673649,PlaMil_3:0.006842875009)100:0.01449810536)100:0.02087692833,BucHet:0.02440601485)61:0.005934849979,(CteTae:0.01255075701,PlaMbeLip:0.03089124955)76:0.00521577329)49:0.0004934622186,(((((((HemOxy_2:0.001497207265,HemOxy_1:0.002837721199)99:0.01140055413,(NimboPoly:0.001719649927,NimboLinni:0.01135523176)100:0.02012035856)48:0.003798867859,OtoHet:0.01841046107)32:0.001385218441,(TyrNigri:0.01259093663,AriChr:0.01584359505)100:0.02279065269)60:0.003586731314,(PlaOrn_1:0.006112260184,(PlaOrn_4:0.005896149132,(PlaOrn_2:0.01069502684,(PlaOrn_3:0.005271433815,PlaOrn_5:0.004053757393)37:0.002441070599)46:0.005678930299)32:0.002984245147)100:0.01127200588)45:0.0008327304487,MarMol:0.007512696591)55:0.002015326306,(FosRos:0.02089326361,((TaePre_2:0.005716999192,TaePre_1:0.009048811118)72:0.006484123689,TaeFurcata:0.005605555621)100:0.01480117371)83:0.007279358067)29:0.001700067313)38:0.002087215893,(CyrMoo:0.01394518358,PlaElectra:0.02396934229)79:0.003861285921)67:0.002164871488)82:0.004117195025)100:0.02378006132,(((((PetChin:0.01148674985,(PetNigra_2:0.008721567625,PetNigra_1:0.007040703665)97:0.01043850424)84:0.008153503701,PetYelChin:0.004540811251)95:0.005345852209,(PseudoFlav:0.01951600685,((TroMicro:0.01401183866,(TroBoadz:0.02040999133,CyaObl:0.01178742198)73:0.004041779893)46:0.00367710389,((((MelVer:0.0171076706,LabIan:0.02214634596)95:0.005973875264,MelAur:0.0172520057)65:0.007417084176,(IodSpr:0.03243287723,(GenMen_2:0.006211134572,GenMen_1:0.001807637768)100:0.04736584162)95:0.009007490664)46:0.002940696238,(LabGig_2:0.004804635801,LabGig_1:0.007945390017)100:0.02058024667)38:0.002580400753)58:0.001710967311)62:0.002087347168)68:0.004151532866,(MetZebraBD:0.01723441796,((MetBen:0.01384589184,(MetGre:0.008582767922,((MetZebra:0.004058878507,CynAfr:0.006071954863)96:0.006566690318,(MetCal:0.02181232963,(MetMal:0.008649842315,MetXan:0.007558259037)74:0.004424465438)65:0.002599702523)73:0.00476669763)74:0.00778078099)84:0.007774083412,(MetChr:0.007413251436,MetAur:0.01553028353)61:0.004810370885)45:0.00620865487)68:0.004489448008)85:0.005574989953,((LabFul_2:0.003291803077,LabFul_1:0.004967745953)100:0.0183951622,LabTre:0.009488953005)100:0.02267068329)100:0.02160899078)100:0.3904519747,BatMin:0.05378906141)100;
(ChaBri:0.009954712417,(((CopTri_2:0.009662265345,CopTri_1:0.01287816204)100:0.01367861049,(((((CopEuc:0.009452377934,CapEuc_1:0.009944751337)93:0.004586798162,CapEuc_2:0.008985157992)50:0.00463424002,(((((((TyrNigri:0.01093623026,AriChr:0.01900421549)100:0.0215005187,BucHet:0.02161757615)61:0.005379613386,((PlaMil_5:0.004037028428,(PlaMil_4:0.002097353856,PlaMil_3:0.004415524186)100:0.01379017731)57:0.005408589173,(PlaMil_1:0.009458205161,PlaMil_2:0.001962915243)64:0.003068411327)100:0.02908645392)49:0.002992007575,(CteTae:0.01533506542,(((PlaOrn_2:0.00944030981,(PlaOrn_3:0.006945924592,(PlaOrn_4:0.002080441156,PlaOrn_5:0.001567886978)37:0.006686019267)32:0.003744654389)46:0.003706445934,PlaOrn_1:0.00429042371)100:0.007116796101,PlaMbeLip:0.02854139851)76:0.006042640122)60:0.002597304885)29:0.002439130568,(FosRos:0.01777381954,((TaePre_2:0.01045798092,TaePre_1:0.00614676444)72:0.00636936401,TaeFurcata:0.008534550399)100:0.01652116251)83:0.006884534884)55:0.002448759058,((((NimboPoly:0.003975204487,NimboLinni:0.0115175212)100:0.0149689254,OtoHet:0.015313257)32:0.003864298613,MarMol:0.009304328745)48:1e-08,(HemOxy_2:0.002220097729,HemOxy_1:0.00392808028)99:0.008069276603)45:0.002382593324)38:0.003151402755,(CyrMoo:0.01260803932,PlaElectra:0.02507392894)79:0.009038380351)67:0.001836667615)62:0.002736149996,(OtoPicta:0.01870753747,(AulStu_2:0.003104244615,AulStu_1:0.003422456244)100:0.03454647816)83:0.002766532042)53:0.003565907009,(OtoLit:0.02529564243,(StigWoo_2:0.006654101884,StigWoo_1:0.005772193471)100:0.02264352619)92:0.01045497552)82:0.0088331316)100:0.02501027535,(MetZebraBD:0.01711079153,(((((TroBoadz:0.02084385112,TroMicro:0.01153146224)73:0.004874613511,((((MelVer:0.02139983909,MelAur:0.01560319171)95:0.004785199262,LabIan:0.02144184889)65:0.009840103394,(LabGig_2:0.006307191908,LabGig_1:0.007989015361)100:0.0193412687)46:0.004404728105,(CyaObl:0.01839442768,(IodSpr:0.02595831123,(GenMen_2:0.004512147027,GenMen_1:0.001684829455)100:0.03305159356)95:0.009926924473)46:0.003261130389)38:0.001480876134)58:0.002184557892,(MetAur:0.01754321869,(MetChr:0.01060166076,(MetBen:0.01586637343,((MetMal:0.01221993662,((MetZebra:0.002723343173,CynAfr:0.006190184193)96:0.007661235112,MetGre:0.00895605815)73:0.009008212435)65:0.005007716422,(MetCal:0.02174204539,MetXan:0.006888074053)74:0.006495092162)74:0.007633429817)84:0.006121374882)61:0.006157902833)45:0.009274771004)68:0.002141599764,(PseudoFlav:0.0203962472,((PetChin:0.009509531253,(PetNigra_2:0.007191720234,PetNigra_1:0.001835370408)97:0.008929909733)84:0.003745011831,PetYelChin:0.004249934708)95:0.007776345034)62:0.002772825622)85:0.005458225341,((LabFul_2:0.004581903812,LabFul_1:0.004785623569)100:0.0110013951,LabTre:0.01410546463)100:0.02442452062)68:0.005254266477)100:0.0250503365)100:0.4253268472,BatMin:0.04580578663)100;
(ChaBri:0.01276958465,(((CopTri_2:0.006160713656,CopTri_1:0.01206807034)100:0.01443443952,(((((CapEuc_2:0.004937389246,CapEuc_1:0.007778033701)93:0.010233638,CopEuc:0.009330647392)50:0.005621557227,(OtoPicta:0.01440602015,(AulStu_2:0.004411967259,AulStu_1:0.003711355471)100:0.04536633017)83:0.005358223004)62:0.005616191749,(((((PlaMil_1:0.008732616499,((PlaMil_5:0.005194536542,(PlaMil_4:0.002030360424,PlaMil_3:0.008087481423)100:0.00889349139)57:0.003432545979,PlaMil_2:0.005188205177)64:0.001972610586)100:0.02653710605,BucHet:0.02241424239)61:0.005097381151,(CteTae:0.009098925153,PlaMbeLip:0.02844271795)76:0.009721472457)49:0.00255181817,((((MarMol:0.01220967443,((HemOxy_2:0.002251499646,HemOxy_1:0.006637982798)99:0.01115866284,OtoHet:0.01207856522)32:0.002952851757)48:0.003109232297,(NimboPoly:0.003151764594,NimboLinni:0.01215976662)100:0.01692569012)45:0.003095364813,((PlaOrn_5:0.0071121379,(PlaOrn_3:0.006853821056,(PlaOrn_4:0.005121953327,(PlaOrn_2:0.009825569983,PlaOrn_1:0.004562310158)32:0.003091109953)46:0.001866561044)37:0.00183358597)100:0.02372292922,(TyrNigri:0.01088634429,AriChr:0.0164958586)100:0.02335578716)60:0.00264688535)55:0.003011699468,(FosRos:0.01852196555,((TaePre_2:0.006272679913,TaePre_1:0.005549634313)72:0.01051792403,TaeFurcata:0.006022735891)100:0.01931771051)83:0.005762651093)29:0.002676185118)38:0.00267311899,(CyrMoo:0.01851221591,PlaElectra:0.02041646707)79:0.004721168096)67:0.002617041414)53:0.002596099955,(OtoLit:0.02259012998,(StigWoo_2:0.005692083227,StigWoo_1:0.004556832448)100:0.0242746514)92:0.002444748734)82:0.005380505278)100:0.03847470219,(((IodSpr:0.03317173887,(GenMen_2:0.003550789,GenMen_1:0.002408344621)100:0.03968965818)95:0.007807631955,((CyaObl:0.01453262951,((TroBoadz:0.0175935979,TroMicro:0.01235815295)73:0.008087491227,(((LabGig_2:0.007652319687,LabGig_1:0.008100369558)100:0.0186156004,LabIan:0.02169591103)65:0.008464031951,(MelVer:0.02551411712,MelAur:0.01181341939)95:0.00797738928)46:0.002892459221)38:0.003133024024)46:0.002405469527,(((MetBen:0.01947720773,(((MetZebra:0.004337781681,CynAfr:0.009494613639)96:0.00924691656,(MetMal:0.008085367794,MetGre:0.008627199911)73:0.004724210514)65:0.003257279671,(MetCal:0.01896405433,MetXan:0.009745328566)74:0.004590059016)74:0.0029484611)84:0.008149123611,(MetChr:0.009006928033,(MetZebraBD:0.01908409725,MetAur:0.01433636868)61:0.00274982192)45:0.004620173953)68:0.005050174177,(PseudoFlav:0.01844578644,((PetChin:0.01428939052,(PetNigra_2:0.005389872959,PetNigra_1:0.00620669898)97:0.01042166761)84:0.006390412628,PetYelChin:0.005220967866)95:0.004171143463)62:0.004968081194)68:0.004079176377)58:0.002719145041)85:0.00518068231,((LabFul_2:0.003598249191,LabFul_1:0.002516815633)100:0.01872353703,LabTre:0.008834762091)100:0.02604381753)100:0.01853537807)100:0.4279486529,BatMin:0.056669432)100;
(ChaBri:0.009072175812,(((CopTri_2:0.010013934,CopTri_1:0.01218897494)100:0.01075149647,(((((CapEuc_2:0.01026188724,CapEuc_1:0.007888784604)93:0.008026902042,(OtoPicta:0.01563329882,(AulStu_2:0.004254955644,AulStu_1:0.005690542301)100:0.02690592456)83:0.003659223045)50:0.00345987176,CopEuc:0.01156617863)62:0.003390151467,(((((PlaMil_5:0.004249111807,(PlaMil_1:0.01084638398,PlaMil_2:0.001457893593)64:0.00480048306)57:0.004751615036,(PlaMil_4:0.002444407219,PlaMil_3:0.005170987686)100:0.01239447307)100:0.02257759279,CteTae:0.01309292016)61:0.00523279712,((((CyrMoo:0.01451168198,((FosRos:0.01882034673,((TaeFurcata:0.005542370056,TaePre_1:0.007691890093)72:0.003927276497,TaePre_2:0.007656274078)100:0.019753058)83:0.003552481667,PlaElectra:0.01965832488)79:0.006890863004)38:0.002121058097,(((PlaOrn_1:0.005808200363,(PlaOrn_4:0.005305333536,(PlaOrn_3:0.0098506628,PlaOrn_5:0.001419509736)37:0.002408238311)32:0.0024916923)46:0.001016985948,PlaOrn_2:0.006529157598)100:0.01827272509,(TyrNigri:0.01724115603,AriChr:0.01543439267)100:0.01946256158)60:0.003482288678)55:0.002555686398,(((HemOxy_2:0.004089132163,HemOxy_1:0.001530972483)99:0.008443874143,OtoHet:0.01317593715)48:0.003822982123,(NimboPoly:0.005615633456,NimboLinni:0.01171281712)100:0.02325957193)32:0.001814655848)45:0.00265904285,MarMol:0.009014839204)29:0.001598843001)49:0.003264644346,(BucHet:0.01771044134,PlaMbeLip:0.02854935479)76:0.006355603368)67:0.004963134968)53:0.001216939504,(OtoLit:0.02452091669,(StigWoo_2:0.004644587645,StigWoo_1:0.002572787549)100:0.02452515448)92:0.005079152937)82:0.003647150025)100:0.02599621993,(((((((LabGig_2:0.004165901172,LabGig_1:0.007081151564)100:0.02019161526,LabIan:0.01985902563)65:0.005127621891,(MelVer:0.0199478215,MelAur:0.02045455831)95:0.005605305463)46:0.003694588495,((IodSpr:0.02482735936,(GenMen_2:0.003637751102,GenMen_1:0.003518231988)100:0.04435077389)95:0.009376919671,PseudoFlav:0.01676580829)38:0.004070934191)58:0.007209823817,((TroMicro:0.01213738181,(TroBoadz:0.02317713403,CyaObl:0.01195210014)73:0.002678485693)46:0.005379441076,((PetChin:0.01321560725,PetYelChin:0.005134702346)84:0.004181009229,(PetNigra_2:0.006968652482,PetNigra_1:0.002913557791)97:0.006196817701)95:0.006942450037)62:0.006704615091)68:0.00561209247,(MetZebraBD:0.01280534708,(((MetCal:0.01930746668,MetBen:0.02237358428)74:0.006493976995,(((MetZebra:0.005948838911,CynAfr:0.01022164364)96:0.00835947418,MetGre:0.01172807615)73:0.006673954056,(MetMal:0.006888064592,MetXan:0.01360519512)65:0.001994984188)74:0.005092826757)84:0.003621200101,(MetChr:0.008095818386,MetAur:0.01720067649)61:0.009260410299)45:0.004095259228)68:0.0059207616)85:0.003688836293,((LabFul_2:0.005627827195,LabFul_1:0.006334160308)100:0.01018573616,LabTre:0.009000215702)100:0.03228743894)100:0.02088353778)100:0.4400612321,BatMin:0.0595282607)100;
(ChaBri:0.006528168707,(((CopTri_2:0.006825509337,CopTri_1:0.01130233607)100:0.0127614012,((((OtoPicta:0.01863783288,((CapEuc_2:0.005321546501,CapEuc_1:0.00640255471)93:0.004864674959,(AulStu_2:0.004723363938,AulStu_1:0.007769803427)100:0.03041132522)83:0.003177956736)50:0.002805827117,CopEuc:0.00951328672)62:0.003878129244,(((FosRos:0.01933717133,((TaeFurcata:0.009563894139,TaePre_1:0.007200959694)72:0.005342881865,TaePre_2:0.007308121301)100:0.02474597113)83:0.003601838868,(CyrMoo:0.01433168536,PlaElectra:0.01852466195)79:0.004695636659)38:0.001546321583,(((((PlaMil_5:0.007917985575,(PlaMil_1:0.00708310076,PlaMil_2:0.004170923004)64:0.005390914563)57:0.004357034581,(PlaMil_4:0.003411772593,PlaMil_3:0.004186059213)100:0.008371898896)100:0.02833803838,BucHet:0.02243842721)61:0.005996796054,(CteTae:0.0139616023,PlaMbeLip:0.03065784577)76:0.004554429078)49:0.0007320537579,((((HemOxy_2:0.003702715859,HemOxy_1:0.006237431643)99:0.004598149646,(NimboPoly:0.004567997621,NimboLinni:0.01466123716)100:0.01635293246)48:0.003365762715,(MarMol:0.006177160528,OtoHet:0.01549851875)32:0.0009061154596)45:0.002711994727,((PlaOrn_3:0.006007839818,((PlaOrn_2:0.00552224623,(PlaOrn_4:0.004171488051,PlaOrn_1:0.005421566268)32:0.001156945081)46:0.002607456777,PlaOrn_5:0.004318451274)37:0.0008283105552)100:0.01542985769,(TyrNigri:0.01398981621,AriChr:0.01899963048)100:0.01875202738)60:0.003878170216)55:0.001856436361)29:0.002402138521)67:0.002295000727)53:0.004154280979,(OtoLit:0.02439517907,(StigWoo_2:0.007002564855,StigWoo_1:0.005351443645)100:0.02313854365)92:0.005230196089)82:0.00683976317)100:0.02741852135,(((((PetChin:0.01417136759,(PetNigra_2:0.007295844028,PetNigra_1:0.004917087357)97:0.009090591307)84:0.007686885665,PetYelChin:0.005113210209)95:0.009730052565,(PseudoFlav:0.01709221273,((((MelVer:0.0156763871,MelAur:0.009859746606)95:0.01002657565,LabIan:0.02694964127)65:0.008952963661,(LabGig_2:0.00616788737,LabGig_1:0.007517787809)100:0.02028437444)46:0.002647491544,((TroBoadz:0.01960461981,TroMicro:0.01433804416)73:0.006559580649,(CyaObl:0.01147724551,(IodSpr:0.02856713862,(GenMen_2:0.008581253636,GenMen_1:0.001222987118)100:0.04012732188)95:0.009891795255)46:0.005516512688)38:0.004142321609)58:0.003023048808)62:0.003637600518)68:0.004251389255,((MetBen:0.02547804592,(((MetCal:0.02390225495,MetXan:0.008000065393)74:0.003441741171,((MetZebra:0.004732547475,CynAfr:0.008507154011)96:0.005988699136,MetGre:0.01097609004)73:0.00736334756)65:0.001734078962,MetMal:0.01045969355)74:0.0100152507)84:0.008148968398,(MetZebraBD:0.01584011783,(MetChr:0.01229816678,MetAur:0.01730412374)61:0.00637643587)45:0.003924102293)68:0.003520157631)85:0.007807456803,((LabFul_2:0.005275146986,LabFul_1:0.004979896251)100:0.01180915996,LabTre:0.01259706435)100:0.02857148856)100:0.02021593882)100:0.4296655004,BatMin:0.04896994742)100;
(ChaBri:0.01289913834,((((OtoLit:0.0259688453,(StigWoo_2:0.006992439293,StigWoo_1:0.005074688449)100:0.02512370327)92:0.003907309992,((((TyrNigri:0.01397966781,AriChr:0.02039930131)100:0.01790851591,((PlaOrn_5:0.005821131098,(PlaOrn_3:0.007552122809,(PlaOrn_1:0.004070509944,(PlaOrn_4:0.00356791994,PlaOrn_2:0.007769552476)32:0.003548468973)46:0.001968014864)37:0.00252007811)100:0.01355541883,((((NimboPoly:0.001504573851,NimboLinni:0.01206512351)100:0.01488920358,OtoHet:0.02132765041)32:0.001598626463,MarMol:0.008981846888)48:0.002087961772,(HemOxy_2:0.002948287205,HemOxy_1:0.006443813072)99:0.007265978282)45:0.003503259793)60:0.002317979345)55:0.002241822405,((((((PlaMil_1:0.009074501769,PlaMil_2:0.004476310443)64:0.00600425879,(PlaMil_4:0.003362038462,PlaMil_3:0.005112533886)100:0.009203749151)57:0.003400131412,PlaMil_5:0.005351531023)100:0.02481621273,BucHet:0.0267043856)61:0.007223112469,(CteTae:0.01711766326,PlaMbeLip:0.0312544873)76:0.005029759283)49:0.001274504548,(FosRos:0.01402440382,((TaePre_2:0.004697649381,TaePre_1:0.004529481116)72:0.01192082843,TaeFurcata:0.002714851663)100:0.01806087503)83:0.00650821766)29:0.003672034149)38:0.001438477598,(CyrMoo:0.01456442058,PlaElectra:0.01812158785)79:0.004043352611)67:0.003180689676)53:0.004912234258,((CopTri_2:0.009943488483,CopTri_1:0.01851113445)100:0.01024206951,(((CapEuc_2:0.004901091247,CapEuc_1:0.007007248843)93:0.004665172278,CopEuc:0.009601941703)50:0.006359085071,(OtoPicta:0.01644516142,(AulStu_2:0.003826053383,AulStu_1:0.005643888798)100:0.023554081)83:0.005171305819)62:0.003990339498)82:0.003516666887)100:0.02819944958,(((((MelVer:0.0140462017,MelAur:0.01406780379)95:0.009655113029,LabIan:0.02076104693)65:0.007470372924,((((CyaObl:0.01318783093,(GenMen_2:0.005590262671,GenMen_1:0.001784547295)100:0.04097726235)38:0.002490221294,(((TroBoadz:0.01640672843,((PetYelChin:0.007080023876,(PetNigra_2:0.004531174593,PetNigra_1:0.005340510547)97:0.007439029562)84:0.004064660701,PetChin:0.0119307528)95:0.007721045248)73:0.003069096377,TroMicro:0.01106363309)62:0.003308111241,PseudoFlav:0.01763148587)46:0.003135107904)95:0.00534109327,IodSpr:0.0317320096)58:0.00331573286,(LabGig_2:0.00342604599,LabGig_1:0.006951428166)100:0.01866988541)46:0.002046149865)68:0.005137659125,((MetBen:0.02073010665,(((MetZebra:0.00344763832,CynAfr:0.004802165216)96:0.01309831786,(MetCal:0.02008862137,MetXan:0.007053438713)74:0.005023941261)65:0.004645478341,(MetMal:0.01068864552,MetGre:0.008512581776)73:0.003380426904)74:0.004480357594)84:0.005621250008,(MetZebraBD:0.01495921445,(MetChr:0.009768529962,MetAur:0.01565523468)61:0.006166738438)45:0.003133022551)68:0.002661447935)85:0.008444766141,((LabFul_2:0.002936203214,LabFul_1:0.006961227408)100:0.01454523385,LabTre:0.009897919827)100:0.02469767381)100:0.01740259512)100:0.4590173731,BatMin:0.03766304097)100;
(ChaBri:0.009292633283,(((CopTri_2:0.00903640549,CopTri_1:0.02160742033)100:0.01297657637,((((CapEuc_2:0.009183075964,CapEuc_1:0.0110636956)93:0.007409315506,(OtoPicta:0.01868187197,(AulStu_2:0.003432520305,AulStu_1:0.004802009705)100:0.03397586473)83:0.005133261025)50:0.003084877848,CopEuc:0.009745539474)62:0.004872440749,(((((FosRos:0.01887501382,((TaePre_2:0.001579662076,TaePre_1:0.008124108029)72:0.01254519094,TaeFurcata:0.007116912739)100:0.01740984246)83:0.005911375628,(CteTae:0.01297324393,PlaMbeLip:0.0289993173)76:0.008256215513)49:0.002114878056,((OtoLit:0.02227820756,(StigWoo_2:0.004219648349,StigWoo_1:0.004065726088)100:0.02813939566)92:0.00709445863,((MarMol:0.009917119232,((PlaOrn_3:0.009423058682,((PlaOrn_2:0.009567064261,(PlaOrn_4:0.005708419339,PlaOrn_1:0.00354929703)32:0.001057876443)46:0.003310851695,PlaOrn_5:0.003321721692)37:0.002836263255)100:0.01633923923,(TyrNigri:0.01702982035,AriChr:0.02093671074)100:0.01826354856)60:0.002803656157)45:1e-08,(((HemOxy_2:0.002648827798,HemOxy_1:0.001861265993)99:0.01296671122,(NimboPoly:0.004077386616,NimboLinni:0.01280311312)100:0.01453946007)48:0.003603735127,OtoHet:0.01585309459)32:0.0009733760676)55:0.001611459953)29:0.00286361228)38:0.001703671529,(((PlaMil_4:0.004903037351,PlaMil_3:0.004602907802)100:0.009503361077,((PlaMil_5:0.006998107013,PlaMil_1:0.009344994515)57:0.002343539572,PlaMil_2:0.006218282811)64:0.00440463816)100:0.02190751097,BucHet:0.02153663732)61:0.006923767108)53:0.004329746998,(CyrMoo:0.01801417465,PlaElectra:0.02522567349)79:0.003901978413)67:0.002342648035)82:0.007471721953)100:0.03411634143,(((((CyaObl:0.01425148934,(IodSpr:0.02833330595,(GenMen_2:0.008904300415,GenMen_1:0.001683283702)100:0.04243615751)95:0.007199462019)46:0.00304191621,((TroBoadz:0.02276903023,TroMicro:0.006312206279)73:0.004991847945,(((LabGig_2:0.004945101739,LabGig_1:0.008162374315)100:0.01479904073,LabIan:0.02525525027)65:0.007497812356,(MelVer:0.02135694772,MelAur:0.01471913736)95:0.00842045457)46:0.004774988582)38:0.002810216029)58:0.003798320711,(PseudoFlav:0.0176598296,((PetChin:0.01403395226,(PetNigra_2:0.008665003969,PetNigra_1:0.006649416364)97:0.008329564466)84:0.005015597382,PetYelChin:0.005151579427)95:0.007967826795)62:0.003117371726)68:0.003185923583,(((MetChr:0.007851712963,MetAur:0.02136265389)61:0.008118734252,(((MetZebra:0.004372241517,CynAfr:0.007678588611)96:0.008255417949,(MetCal:0.02373064909,MetXan:0.008759796427)74:0.003691495811)65:0.006452481164,(MetMal:0.01153263203,MetGre:0.007863767809)73:0.004442470662)74:0.0056213444)84:0.004717463418,(MetZebraBD:0.02045032577,MetBen:0.01845010478)45:0.004494197684)68:0.006007387777)85:0.004797417451,((LabFul_2:0.003387867544,LabFul_1:0.005404154872)100:0.01633705575,LabTre:0.0146645576)100:0.01799115637)100:0.02397251979)100:0.4009479027,BatMin:0.05241881941)100;
(ChaBri:0.01184733371,(((CopTri_2:0.01099227728,CopTri_1:0.02106474884)100:0.008321107398,(((((CapEuc_2:0.01051015585,CapEuc_1:0.005395274124)93:0.0109510888,(OtoPicta:0.01934643603,(AulStu_2:0.002179705773,AulStu_1:0.009497076199)100:0.02395127522)83:0.004732333068)50:0.003960119955,CopEuc:0.01267772254)62:0.004835810363,(((MarMol:0.007614843634,(((TyrNigri:0.01173431935,AriChr:0.01539456207)100:0.02241417048,OtoHet:0.01565166018)45:0.003326665338,((NimboPoly:0.002619261178,NimboLinni:0.012466785)100:0.0187029483,((HemOxy_2:0.001598329843,HemOxy_1:0.002998291263)99:0.006933535518,(PlaOrn_5:0.003916663487,(PlaOrn_3:0.006489546611,(PlaOrn_2:0.00734354245,(PlaOrn_4:0.005156350193,PlaOrn_1:0.003829571363)32:0.00208323946)46:0.004033435929)37:0.002067432016)100:0.01873494019)48:0.003896015815)60:0.003528572281)32:0.0005630780155)55:0.0007737198681,((CyrMoo:0.01669888415,PlaElectra:0.01941681433)79:0.003259125171,(FosRos:0.01365758555,((TaePre_2:0.007247724377,TaePre_1:0.007010993882)72:0.009942893827,TaeFurcata:0.009361589696)100:0.01792910007)83:0.00641640861)29:0.001917888528)38:0.002502535967,((PlaMbeLip:0.0276774133,BucHet:0.01503576704)61:0.009105759773,(CteTae:0.01455867881,((PlaMil_5:0.01020799694,(PlaMil_1:0.007775584863,PlaMil_2:0.001768787083)64:0.005196530294)57:0.004051553885,(PlaMil_4:0.00212147828,PlaMil_3:0.005197651091)100:0.008179181144)100:0.02549071927)76:0.006876286303)49:0.002427326689)67:0.00264291211)53:0.001723441541,(OtoLit:0.02088692635,(StigWoo_2:0.006594956623,StigWoo_1:0.004028225126)100:0.02296796931)92:0.003855919979)82:0.007209175038)100:0.02618184461,(((((((MelVer:0.02296684522,MelAur:0.01471295701)95:0.01159985699,LabIan:0.02005173595)65:0.009519531988,(LabGig_2:0.007893886034,LabGig_1:0.005124782049)100:0.01680375008)46:0.003026721405,((IodSpr:0.03604411299,(GenMen_2:0.008647006762,GenMen_1:0.000344951425)100:0.0411629012)95:0.009780187008,(CyaObl:0.0120164887,(TroBoadz:0.0182239957,TroMicro:0.01063048778)73:0.005394570018)46:0.004163056815)38:0.001567251614)58:0.003836454378,(PseudoFlav:0.01974400157,((PetChin:0.01542857646,(PetNigra_2:0.006964722528,PetNigra_1:0.006503602764)97:0.008467264695)84:0.007666795078,PetYelChin:0.004546212685)95:0.009439548192)62:0.004579165646)68:0.004110468248,(MetZebraBD:0.01436725254,((MetBen:0.02105742105,(((MetZebra:0.007338412511,CynAfr:0.006395635367)96:0.007714776862,((MetCal:0.02098036056,MetXan:0.007241974413)74:0.002662981358,MetGre:0.01126828266)73:0.003466898092)65:0.00207397307,MetMal:0.007689804159)74:0.005130337657)84:0.007411598546,(MetChr:0.01005955463,MetAur:0.0143435912)61:0.005513998518)45:0.006591004409)68:0.00518057295)85:0.005965172133,((LabFul_2:0.005216928091,LabFul_1:0.01167681628)100:0.009381741307,LabTre:0.008873910181)100:0.02544785177)100:0.01457499528)100:0.4185473354,BatMin:0.05121276774)100;
(ChaBri:0.01576624069,(((CopTri_2:0.007214358355,CopTri_1:0.01331682672)100:0.01672370781,(((CyrMoo:0.01499509944,PlaElectra:0.02116917691)79:0.005577605142,((((((HemOxy_2:0.002995474976,HemOxy_1:0.002280028265)99:0.01024616996,(NimboPoly:0.001276515118,NimboLinni:0.01317938767)100:0.01448650066)48:0.003651657819,(MarMol:0.008652878595,OtoHet:0.01290040225)32:0.001505418185)45:0.001974909332,(((PlaOrn_4:0.002425118735,(PlaOrn_3:0.00747298085,PlaOrn_5:0.00490985307)37:0.00405707985)46:0.003654427031,(PlaOrn_2:0.008561255801,PlaOrn_1:0.001849644252)32:0.002257497308)100:0.01346594031,(TyrNigri:0.01762937237,AriChr:0.01170642976)100:0.02026149546)60:0.005431541652)55:0.001780679849,((((PlaMil_1:0.008397320469,((PlaMil_5:0.003505777706,(PlaMil_4:0.00460441593,PlaMil_3:0.006516751574)100:0.01009960745)57:0.002701673213,PlaMil_2:0.004991423952)64:0.003208792694)100:0.02437618805,BucHet:0.01660137549)61:0.005545073586,(CteTae:0.009243508804,PlaMbeLip:0.0221195473)76:0.005020918753)49:0.004142981841,(FosRos:0.01879925281,((TaePre_2:0.004796874069,TaePre_1:0.005241049621)72:0.008427862853,TaeFurcata:0.005421871614)100:0.01651853509)83:0.006824928799)29:0.002440297486)38:0.003235903778,(((CapEuc_2:0.007146278749,CapEuc_1:0.005542900914)93:0.01237311957,(OtoPicta:0.01469720369,(AulStu_2:0.003278861132,AulStu_1:0.003662534701)100:0.03080130655)83:0.00435931198)50:0.004055096529,CopEuc:0.01164154399)62:0.004291462258)67:0.0009564018518)53:0.001978667689,(OtoLit:0.02348949171,(StigWoo_2:0.006993168495,StigWoo_1:0.004473184731)100:0.02247304205)92:0.007952514533)82:0.005364535167)100:0.02009052213,((((MetBen:0.01709625766,((MetMal:0.006729241611,((MetZebra:0.003651073878,CynAfr:0.01106931924)96:0.009886664673,MetGre:0.00704266639)73:0.007564154888)65:0.002283110524,(MetCal:0.01731438859,MetXan:0.009756267074)74:0.008125014112)74:0.006316425208)84:0.00610868101,MetZebraBD:0.01249637818)45:0.004805230159,(((PetChin:0.01111910115,(PetNigra_2:0.002692980581,PetNigra_1:0.001319527441)97:0.01113429749)84:0.006095634967,PetYelChin:0.002379042722)95:0.005834083149,((MetChr:0.012312507,MetAur:0.01667209878)61:0.003998414402,(((TroBoadz:0.01296754776,TroMicro:0.01195741035)73:0.003488948707,(CyaObl:0.01092737305,(IodSpr:0.02878202386,(GenMen_2:0.006873827208,GenMen_1:0.001266888429)100:0.03503988943)95:0.007772799542)46:0.00492669476)38:0.001220928338,((((MelVer:0.01812990959,MelAur:0.01107189217)95:0.005050161724,(LabGig_2:0.005501483633,LabGig_1:0.003846496464)100:0.02099353469)65:0.002192969666,LabIan:0.02558943643)46:0.003717664359,PseudoFlav:0.01362986282)58:0.002397315222)62:0.003233424395)68:0.002547878132)68:0.003439129089)85:0.004696522901,((LabFul_2:0.002813566687,LabFul_1:0.006023593631)100:0.01267678057,LabTre:0.01101591494)100:0.02776703803)100:0.01804167032)100:0.4420689513,BatMin:0.05094627932)100;
(ChaBri:0.01112734661,(((CopTri_2:0.009336034732,CopTri_1:0.0163750162)100:0.01392671536,(((OtoLit:0.02575110646,(StigWoo_2:0.008642825181,StigWoo_1:0.004019382091)100:0.02960919938)92:0.003027863349,((((MarMol:0.01280455732,((OtoHet:0.01275357118,(NimboPoly:0.004022118693,NimboLinni:0.01270678995)100:0.01505688082)48:0.003185015647,(HemOxy_2:0.003823961649,HemOxy_1:0.001757497165)99:0.008877601202)32:0.001027534768)45:0.003471006846,((PlaOrn_5:0.003524334653,(PlaOrn_3:0.008105779293,(PlaOrn_1:0.008105143832,(PlaOrn_4:0.003953046474,PlaOrn_2:0.007832196038)32:0.004016035789)46:0.002317472526)37:0.003031146398)100:0.01785151276,(TyrNigri:0.01123374889,AriChr:0.0175698451)100:0.01826122054)60:0.00303086726)55:0.002389426919,(CyrMoo:0.0209125084,PlaElectra:0.02110339916)79:0.003659917707)38:0.002564636263,(((FosRos:0.01726100651,((TaePre_2:0.005959599819,TaeFurcata:0.007884699779)72:0.004393255337,TaePre_1:0.004879623872)100:0.01936255288)83:0.006419496281,BucHet:0.02525901954)49:0.001555524964,(PlaMbeLip:0.03689816201,(CteTae:0.0111381994,((PlaMil_5:0.006790405916,(PlaMil_1:0.009259058032,PlaMil_2:0.001750904188)64:0.0100900119)57:0.002992340116,(PlaMil_4:0.003261946564,PlaMil_3:0.002972886622)100:0.01056871509)100:0.0183934475)76:0.007384930222)61:0.005980834538)29:0.001163650832)67:0.00219715649)53:0.004854605719,(((CapEuc_2:0.009972551388,CapEuc_1:0.008460359754)93:0.009326137053,CopEuc:0.01561318902)50:0.004711212127,(OtoPicta:0.0179644462,(AulStu_2:0.004165158143,AulStu_1:0.003227708755)100:0.0267977705)83:0.002577369175)62:0.003564264195)82:0.005354986853)100:0.02786653001,(((((PseudoFlav:0.01443038041,((IodSpr:0.02808094808,(GenMen_2:0.009005771729,GenMen_1:0.002622378401)100:0.03260985226)95:0.007844601425,(CyaObl:0.01375068473,(TroBoadz:0.01613891316,TroMicro:0.007363811343)73:0.005658950989)46:0.003503315632)38:0.003714776777)62:0.003966627817,((PetChin:0.01456159992,(PetNigra_2:0.007801987098,PetNigra_1:0.003208977735)97:0.007891979333)84:0.005445897618,PetYelChin:0.007423716078)95:0.006315670585)58:0.001950165088,(((MelVer:0.02192891253,MelAur:0.01673711822)95:0.008188933659,LabIan:0.0307206962)65:0.00648027154,(LabGig_2:0.003146930743,LabGig_1:0.008398211498)100:0.02026815399)46:0.003441869363)68:0.003099423353,(MetZebraBD:0.01117346238,(((MetMal:0.008027587347,((MetZebra:0.003379270229,CynAfr:0.002983971498)96:0.008290020913,MetGre:0.01548875959)73:0.006090207772)65:0.003999468126,(MetBen:0.01617206443,(MetCal:0.01941578943,MetXan:0.0070156348)74:0.005034907957)74:0.00480445617)84:0.003519801848,(MetChr:0.01231879776,MetAur:0.0183750067)61:0.005548889226)45:0.006623733299)68:0.003994254943)85:0.004597676479,((LabFul_2:0.003349040446,LabFul_1:0.004921825728)100:0.01346922239,LabTre:0.01087952701)100:0.02108814573)100:0.02384491659)100:0.4424062862,BatMin:0.04088892869)100;
(ChaBri:0.007288797223,(((CopTri_2:0.00784865412,CopTri_1:0.01545926177)100:0.0119475084,(((((CapEuc_2:0.006909681568,CapEuc_1:0.007345114523)93:0.005606144741,(OtoPicta:0.01803209403,(AulStu_2:0.002587201941,AulStu_1:0.003251470712)100:0.02991209497)83:0.005212827359)50:0.002857904225,CopEuc:0.01162395054)62:0.004410550282,(((((BucHet:0.01961040079,(TyrNigri:0.01412694181,AriChr:0.01425902662)100:0.01426223589)60:0.005237694542,(PlaOrn_5:0.003568205933,(PlaOrn_3:0.007941886413,(PlaOrn_2:0.007733493385,(PlaOrn_4:0.004470901123,PlaOrn_1:0.006795875479)32:0.001383748589)46:0.002866467803)37:0.002919903917)100:0.01904860997)29:0.001611923493,((PlaMbeLip:0.02952055656,(CteTae:0.008855531902,((PlaMil_5:0.007172286301,(PlaMil_4:0.002225409616,PlaMil_3:0.005086552703)100:0.01296071234)57:0.002944049408,(PlaMil_1:0.006743673438,PlaMil_2:0.001702042824)64:0.004961249625)100:0.02097728567)76:0.003496373167)61:0.004573043929,(FosRos:0.01515022165,((TaePre_2:0.002465723446,TaePre_1:0.007072392916)72:0.009176029954,TaeFurcata:0.004947786228)100:0.01678902737)83:0.00335205715)49:0.00349883746)55:0.002101469588,((((NimboPoly:0.004477895075,NimboLinni:0.009672901299)100:0.01217685137,OtoHet:0.01201911193)32:0.002905741647,MarMol:0.006527254252)48:0.002124075265,(HemOxy_2:0.001434477978,HemOxy_1:0.005836513944)99:0.008182969007)45:0.002197987248)38:0.001592728719,(CyrMoo:0.01157901341,PlaElectra:0.02013962056)79:0.003237226777)67:0.00134389184)53:0.004355571655,(OtoLit:0.02089824175,(StigWoo_2:0.005144485617,StigWoo_1:0.003917399386)100:0.01525775745)92:0.005639964268)82:0.004695777602)100:0.0197156134,(((((((LabGig_2:0.006998076386,LabGig_1:0.00759035491)100:0.01304489046,LabIan:0.01724283883)65:0.008454996536,(MelVer:0.01794510775,MelAur:0.01222715282)95:0.00753233787)46:0.003513343508,(TroMicro:0.01412941718,((IodSpr:0.02079804597,(GenMen_2:0.004781859107,GenMen_1:0.002543107609)100:0.04119229784)95:0.005961697566,(TroBoadz:0.01490394634,CyaObl:0.01057043006)73:0.004789154237)46:0.003225071644)38:0.002591420293)58:0.002046417136,(MetAur:0.01551083194,(MetZebraBD:0.01498560974,((MetCal:0.0159367486,((MetMal:0.00926088256,((MetZebra:0.001574301807,CynAfr:0.002074966537)96:0.007783230749,MetGre:0.01194246552)73:0.005628412385)65:0.003494814673,MetXan:0.009454370157)74:0.00547395475)74:0.003896409019,(MetBen:0.01512664969,MetChr:0.004849448396)84:0.004488099413)61:0.005802564265)45:0.00373995922)68:0.006267161149)68:0.002917145381,(PseudoFlav:0.0153774887,((PetChin:0.01180252019,(PetNigra_2:0.005557407419,PetNigra_1:0.003806444086)97:0.01004200967)84:0.008052858622,PetYelChin:0.003095229654)95:0.005156456587)62:0.004401220314)85:0.004366821643,((LabFul_2:0.002584260019,LabFul_1:0.002808381436)100:0.01204581576,LabTre:0.00707422872)100:0.02542833053)100:0.01742427848)100:0.459508536,BatMin:0.05906447768)100;
(ChaBri:0.008090245629,(((CopTri_2:0.009952080163,CopTri_1:0.01818775543)100:0.01035960582,(((((CapEuc_2:0.008605179932,CapEuc_1:0.008795493953)93:0.008770179798,CopEuc:0.01092852487)50:0.008406795052,(OtoPicta:0.01945080805,(AulStu_2:0.005006061656,AulStu_1:0.003284783719)100:0.02921952054)83:0.007422585836)62:0.005584818889,(((((TyrNigri:0.01633384235,AriChr:0.02125327917)100:0.01598244316,((((PlaOrn_3:0.006356235522,PlaOrn_5:0.005645277947)37:0.00348307003,(PlaOrn_4:0.00485051803,PlaOrn_2:0.01010724927)32:0.0007856367467)46:0.009225337227,PlaOrn_1:0.008577499922)100:0.01303988533,MarMol:0.01020153795)60:0.002256560804)45:0.001949366142,(((HemOxy_2:0.002728594221,HemOxy_1:0.003501145794)99:0.01020807785,OtoHet:0.01856575248)48:0.002751305577,(NimboPoly:0.002833541668,NimboLinni:0.006494237284)100:0.01861322745)32:0.001896572342)55:0.0009882914934,(((((PlaMil_5:0.007383161194,(PlaMil_4:0.004018464251,PlaMil_3:0.004624979792)100:0.01135241149)57:0.001949822533,(PlaMil_1:0.01009108402,PlaMil_2:0.002997249318)64:0.004655144168)100:0.02678299859,BucHet:0.0215007078)61:0.008504569653,(CteTae:0.01471616012,PlaMbeLip:0.02049068873)76:0.003036042257)49:0.003456031061,(FosRos:0.01486468372,((TaePre_2:0.004893053236,TaePre_1:0.004835744541)72:0.01215025563,TaeFurcata:0.004810940723)100:0.02101702214)83:0.00774362754)29:0.003926323693)38:0.001547472941,(CyrMoo:0.01484504534,PlaElectra:0.01951048145)79:0.005112620519)67:0.001829787109)53:0.004029169104,(OtoLit:0.03003327582,(StigWoo_2:0.01114536782,StigWoo_1:0.003388448669)100:0.02850702098)92:0.006767598283)82:0.006827415998)100:0.02291519318,((((((TroBoadz:0.01835691953,TroMicro:0.00989882107)73:0.005863259466,(CyaObl:0.0108804716,(LabGig_2:0.004775654653,LabGig_1:0.008987412308)100:0.02227763751)46:0.006073362994)46:0.002270668477,(((MelVer:0.01726384929,MelAur:0.01522137754)95:0.008665746595,LabIan:0.01999101414)65:0.006098868928,(IodSpr:0.03003434192,(GenMen_2:0.003903417081,GenMen_1:0.001885282591)100:0.03605518286)95:0.007129644615)38:0.001876445218)58:0.00318271727,(PseudoFlav:0.01383160626,((PetChin:0.01426434535,(PetNigra_2:0.009662322151,PetNigra_1:0.00611613294)97:0.00559230525)84:0.01211308498,PetYelChin:0.004581657645)95:0.005386714208)62:0.001780965995)68:0.002213627598,(MetZebraBD:0.01329535547,(MetAur:0.01442712209,(MetChr:0.009154462425,((MetMal:0.007272641145,((MetZebra:0.005734036809,CynAfr:0.006694685754)96:0.004047845421,MetGre:0.01072109165)73:0.003793943067)65:0.003273363382,(MetBen:0.01615836455,(MetCal:0.01492096548,MetXan:0.00824349023)74:0.003537542061)74:0.004208004796)84:0.006283105141)61:0.006601887153)45:0.004172150177)68:0.007882090721)85:0.004489672745,((LabFul_2:0.003214897396,LabFul_1:0.003535318669)100:0.01093871842,LabTre:0.01099871635)100:0.02842978963)100:0.01961444623)100:0.4194383613,BatMin:0.05186108805)100;
(ChaBri:0.008727391414,(((CopTri_2:0.009301979996,CopTri_1:0.01379149884)100:0.008611811832,(((OtoLit:0.02157242324,(StigWoo_2:0.004986321892,StigWoo_1:0.005343089178)100:0.02404397332)92:0.004582620253,(BucHet:0.02269459272,((((PlaMil_5:0.00600195042,(PlaMil_1:0.0130012294,PlaMil_2:0.002826938118)64:0.005574738206)57:0.004669541503,(PlaMil_4:0.003934450623,PlaMil_3:0.004960632053)100:0.01208490557)100:0.0281040434,(CteTae:0.006861261411,PlaMbeLip:0.03248760051)76:0.006425083436)61:0.007421822506,(((((MarMol:0.006816453058,OtoHet:0.01363777339)32:0.0006280370311,(NimboPoly:0.0009820454726,NimboLinni:0.01096953342)100:0.01740194904)48:0.004224030448,(HemOxy_2:0.001104515588,HemOxy_1:0.004219700134)99:0.01288153493)45:0.002018726199,(((PlaOrn_1:0.006819890626,(PlaOrn_4:0.004779298136,PlaOrn_2:0.01350105477)32:0.00137574634)46:0.002627206782,(PlaOrn_3:0.008631204854,PlaOrn_5:0.005145396769)37:0.001748292708)100:0.01850664699,(TyrNigri:0.01236595826,AriChr:0.01776164657)100:0.02083263247)60:0.004487661736)55:0.003299808466,(((FosRos:0.01604384474,((TaePre_2:0.005494752077,TaePre_1:0.005712424405)72:0.006525281701,TaeFurcata:0.007200198317)100:0.02024495457)83:0.003448548798,PlaElectra:0.01826066946)79:0.003746060782,CyrMoo:0.01458425054)29:0.002907219033)38:0.002941559046)49:0.00438303047)67:0.001999241669)53:0.003877683081,(((CapEuc_2:0.00440797484,CapEuc_1:0.006413909759)93:0.005668524292,CopEuc:0.01085012796)50:0.008230436082,(OtoPicta:0.01588890487,(AulStu_2:0.003337801069,AulStu_1:0.004068175162)100:0.02908223778)83:0.004518162774)62:0.005361833057)82:0.005291511788)100:0.02909750134,(((((IodSpr:0.03158805088,(GenMen_2:0.004539326933,GenMen_1:0.0023078158)100:0.0417154651)95:0.00953372033,((((MelVer:0.01991610121,MelAur:0.01485003956)95:0.007673132484,LabIan:0.02234829957)65:0.00794682059,(TroBoadz:0.0177211395,TroMicro:0.01014534307)73:0.003718475815)46:0.003713461796,(CyaObl:0.01349350268,(LabGig_2:0.00306459954,LabGig_1:0.006720253133)100:0.02121458783)46:0.003288348119)38:0.00235166978)58:0.0007210812694,(PseudoFlav:0.01901014735,((PetChin:0.01079023297,PetYelChin:0.005562412006)84:0.003695328655,(PetNigra_2:0.005691126447,PetNigra_1:0.003725863682)97:0.01184944505)95:0.00957096974)62:0.00341899507)68:0.002862745546,(MetZebraBD:0.01701611555,(MetAur:0.01783842439,(MetChr:0.007304118466,(MetBen:0.01570910026,(((MetZebra:0.005325070214,CynAfr:0.006952896677)96:0.007783046724,((MetMal:0.00506463535,MetXan:0.00919336211)65:0.007830558332,MetCal:0.01799858637)74:0.00303630757)73:0.003335409473,MetGre:0.007364413629)74:0.005981130864)84:0.004174491376)61:0.005144352499)45:0.002942514869)68:0.004113231516)85:0.003866775912,((LabFul_2:0.00331727985,LabFul_1:0.004840428429)100:0.01447532901,LabTre:0.01049901481)100:0.02246893924)100:0.01817492193)100:0.435756678,BatMin:0.0514361604)100;
(ChaBri:0.009908158684,(((CopTri_2:0.0124165675,CopTri_1:0.01556629894)100:0.008268322191,(((((CapEuc_2:0.005602108183,CapEuc_1:0.0085116131)93:0.003662471243,(OtoPicta:0.01562054484,(AulStu_2:0.003510303738,AulStu_1:0.004576052242)100:0.03245763091)83:0.004861088777)50:0.002452188779,CopEuc:0.01549996569)62:0.003226650876,(((((((NimboPoly:0.003183295312,NimboLinni:0.01008897359)100:0.01820737126,OtoHet:0.01316625575)32:0.005016312038,(HemOxy_2:0.001204021708,HemOxy_1:0.001511901513)99:0.009827948722)48:0.00214156848,((PlaOrn_5:0.00602461309,(PlaOrn_3:0.009389577474,(PlaOrn_4:0.008848193852,(PlaOrn_2:0.004414888272,PlaOrn_1:0.006844963039)32:0.0004805464404)46:0.003897342235)37:0.001296119378)100:0.01783216088,(TyrNigri:0.01425947419,AriChr:0.01794234261)100:0.02249054129)60:0.002358386526)45:0.0005554765751,MarMol:0.009045984049)55:0.003251674345,(CyrMoo:0.01418948023,PlaElectra:0.02717817398)79:0.003253655278)38:0.001776845923,((((((PlaMil_1:0.008757992628,PlaMil_2:0.002360295921)64:0.008483129753,(PlaMil_4:0.003174644678,PlaMil_3:0.00676596659)100:0.01110593651)57:0.004254804881,PlaMil_5:0.004652435807)100:0.02308521008,(CteTae:0.0119645925,PlaMbeLip:0.03085957603)76:0.004957815523)61:0.003704443481,(FosRos:0.01932708399,((TaePre_2:0.006458116373,TaePre_1:0.005013426957)72:0.005239331467,TaeFurcata:0.008826205622)100:0.01799370355)83:0.006431620679)49:0.003948340391,BucHet:0.02109729332)29:0.003568422716)67:0.003410466462)53:0.003693589557,(OtoLit:0.02252260008,(StigWoo_2:0.00676049599,StigWoo_1:0.003953301975)100:0.02264263224)92:0.007355742247)82:0.004849193474)100:0.02873247715,((((MetBen:0.0155454508,(MetChr:0.00537420547,MetAur:0.01896579508)61:0.007412738348)84:0.004296050662,(((MetCal:0.01996181387,MetXan:0.008613478095)74:0.002619030496,((MetZebra:0.002889819428,CynAfr:0.006078265801)96:0.01387700656,MetGre:0.007565090502)73:0.0071429456)65:0.003126692678,MetMal:0.008873941996)74:0.00635343441)45:0.005667596359,(MetZebraBD:0.01760974452,(((MelAur:0.01553496107,(MelVer:0.01765934215,((LabGig_2:0.006203091648,LabGig_1:0.009335534233)100:0.01435717003,LabIan:0.02298765135)65:0.005342217285)95:0.00386186722)46:0.004685411661,((IodSpr:0.02785751963,(GenMen_2:0.004778266733,GenMen_1:0.002872348179)100:0.03645262918)95:0.009511321377,(CyaObl:0.01458366216,(TroBoadz:0.01849461535,TroMicro:0.009143564175)73:0.003622715522)46:0.003936872236)38:0.00358500969)58:0.002722588712,(PseudoFlav:0.0158763138,((PetChin:0.01447516634,(PetNigra_2:0.00520434126,PetNigra_1:0.003160693026)97:0.007748352584)84:0.007798028331,PetYelChin:0.004811802136)95:0.005725407369)62:0.002644887441)68:0.003750249103)68:0.003439703831)85:0.005209994992,((LabFul_2:0.001615755608,LabFul_1:0.003762790293)100:0.0178958902,LabTre:0.01067168979)100:0.028036208)100:0.02338874263)100:0.409216547,BatMin:0.05450384324)100;
(ChaBri:0.005833067335,(((CopTri_2:0.006890030092,CopTri_1:0.01831486197)100:0.01375352871,(CyrMoo:0.01502676713,(((((AulStu_2:0.003004251904,AulStu_1:0.002601637951)100:0.04094390939,(OtoPicta:0.01443350873,(CapEuc_2:0.008846243722,CapEuc_1:0.007311963819)93:0.007368038648)83:0.004003822738)50:0.003867967527,(((TaePre_2:0.00445467264,TaePre_1:0.004991286751)72:0.003853694235,TaeFurcata:0.005137052971)100:0.01669201457,PlaElectra:0.01998605)79:0.002905310293)62:0.001440211877,CopEuc:0.01211011245)38:0.005533336822,(((((PlaOrn_3:0.005118887533,((PlaOrn_2:0.01092009229,(PlaOrn_4:0.001782712322,PlaOrn_1:0.004841398093)32:0.001183566713)46:0.001353770052,PlaOrn_5:0.004506789499)37:0.00271085465)100:0.0153784079,(TyrNigri:0.009776424499,AriChr:0.01573689246)100:0.01713342277)60:0.00257408025,(((FosRos:0.0157124056,(((PlaMil_1:0.004864535943,((PlaMil_5:0.002244112269,(PlaMil_4:0.001186391925,PlaMil_3:0.005281825438)100:0.01053876459)57:0.005287417147,PlaMil_2:0.004200013842)64:0.003095616903)100:0.02306241655,BucHet:0.02182416559)61:0.00846735006,(CteTae:0.01256145438,PlaMbeLip:0.02689435974)76:0.002924519733)49:0.001291655111)83:0.001728268115,(MarMol:0.006009751571,OtoHet:0.01851668603)32:0.0005628336926)45:0.002557064803,(NimboPoly:0.00331613516,NimboLinni:0.01342848016)100:0.01892588306)48:0.001934565242)55:0.001896016556,(OtoLit:0.03122309403,(StigWoo_2:0.007549463162,StigWoo_1:0.001751766018)100:0.02301812905)92:0.00676074081)29:0.0009268648668,(HemOxy_2:0.004081108657,HemOxy_1:0.00500436732)99:0.008888636497)53:0.002137561059)67:0.002647600951)82:0.006326269361)100:0.01723829194,(MetZebraBD:0.01624501282,((((((TroMicro:0.01104971429,((IodSpr:0.02930183629,(GenMen_2:0.006523631516,GenMen_1:0.002719546327)100:0.04708660915)95:0.008459144712,(TroBoadz:0.01287713445,CyaObl:0.01107333648)73:0.008514309691)46:0.001825730659)38:0.005397367329,(LabGig_2:0.005567887501,LabGig_1:0.009547312248)100:0.0150752627)46:0.002306405023,((MelVer:0.01537580132,MelAur:0.01768713794)95:0.0118285325,LabIan:0.02478437466)65:0.006950273872)58:0.005003625757,(PseudoFlav:0.01193411749,((PetYelChin:0.003523937141,(PetNigra_2:0.006531841409,PetNigra_1:0.003196992273)97:0.01135022579)84:0.003764984191,PetChin:0.01307109951)95:0.008625430931)62:0.00339261321)68:0.001965744515,((LabFul_2:0.00226837732,LabFul_1:0.005907538339)100:0.02168463176,LabTre:0.009881040822)100:0.02343380043)85:0.006441362466,((((MetZebra:0.004246486081,CynAfr:0.006696603714)96:0.01114600288,(MetXan:0.005968370568,(MetCal:0.01800123614,MetBen:0.0188393985)74:0.004333888557)74:0.004120051772)65:0.002317429875,(MetMal:0.007347663389,MetGre:0.009516902974)73:0.005575777038)84:0.006628615397,(MetChr:0.009948153289,MetAur:0.0155882793)61:0.00706339619)45:0.008284804208)68:0.004226879646)100:0.02669935179)100:0.4490881258,BatMin:0.05087244842)100;
(ChaBri:0.01125360563,(((CopTri_2:0.009199182863,CopTri_1:0.01593800809)100:0.008850702469,((((OtoPicta:0.02012216882,PlaElectra:0.0180458738)83:0.00283037647,(AulStu_2:0.002897746465,AulStu_1:0.007146113166)100:0.02973895432)62:0.004176848708,(CyrMoo:0.02141190496,((((((MarMol:0.005917482843,OtoHet:0.01349104638)32:0.003805884382,(((FosRos:0.01957790164,((TaePre_2:0.007218111449,TaePre_1:0.00728521811)72:0.008780178822,TaeFurcata:0.008534981623)100:0.01738011378)83:0.00590461926,((PlaOrn_3:0.00950563912,((PlaOrn_2:0.005575313872,(PlaOrn_4:0.004040498228,PlaOrn_1:0.005473914701)32:0.001259051582)46:0.002871318532,PlaOrn_5:0.007270065397)37:0.002120562566)100:0.01665859516,(TyrNigri:0.01075393309,AriChr:0.01902143126)100:0.02132803673)60:0.002390841354)55:0.001788727569,(HemOxy_2:0.003332381745,HemOxy_1:0.006185097872)99:0.009626690062)45:0.002687190947)48:0.001314654036,(NimboPoly:0.004270609277,NimboLinni:0.01503941153)100:0.01749938798)29:0.004770838085,(CteTae:0.01005032832,PlaMbeLip:0.02366815328)76:0.006834950028)49:0.002597792009,(((PlaMil_5:0.004840398391,(PlaMil_4:0.002370732235,PlaMil_3:0.004569639673)100:0.01278587863)57:0.00698370894,(PlaMil_1:0.007100813845,PlaMil_2:0.004622645517)64:0.004106807655)100:0.02799222066,BucHet:0.02399100382)61:0.006414243558)38:0.003599268615,((CapEuc_2:0.009985918747,CapEuc_1:0.008546022459)93:0.003677224073,CopEuc:0.0120582041)50:0.007697912344)67:0.001138154269)79:0.003882890243)53:0.003301564892,(OtoLit:0.02195099612,(StigWoo_2:0.00268075634,StigWoo_1:0.005346035564)100:0.02560418142)92:0.005152622396)82:0.007354333979)100:0.03178588215,(((((((MelVer:0.01907279948,MelAur:0.01429746809)95:0.009514822437,LabIan:0.02049179495)65:0.009261871066,(LabGig_2:0.002941257454,LabGig_1:0.01181672393)100:0.01803250176)46:0.002013705395,PseudoFlav:0.01972396692)58:0.002226102007,(PetYelChin:0.009605514753,((TroBoadz:0.01905849471,((PetChin:0.009914420065,(PetNigra_2:0.004829482541,PetNigra_1:0.007517983737)97:0.006774706264)84:0.009595985648,(CyaObl:0.01121165601,(IodSpr:0.0340398549,(GenMen_2:0.008835021287,GenMen_1:0.003545765721)100:0.04523188189)95:0.01086385823)46:0.002029748163)38:0.004208915485)73:0.002730441983,TroMicro:0.01450936965)95:0.003640343446)62:0.002772649461)68:0.002524039953,((MetBen:0.01621954054,((MetGre:0.008795484639,(MetCal:0.01925281953,MetXan:0.006519274249)74:0.002661922068)65:0.004918236425,((MetZebra:0.002271801972,CynAfr:0.01185770702)96:0.008623348301,MetMal:0.01091371201)73:0.0082234206)74:0.007024035202)84:0.007547950128,(MetZebraBD:0.01631089477,(MetChr:0.008628324431,MetAur:0.01768874631)61:0.002701184288)45:0.003333500623)68:0.002182110241)85:0.008619092973,((LabFul_2:0.00248189066,LabFul_1:0.00553513538)100:0.01357439984,LabTre:0.01101134719)100:0.03127152732)100:0.01813406971)100:0.4328569143,BatMin:0.04939191693)100;
(ChaBri:0.01149848291,(((CopTri_2:0.01387390788,CopTri_1:0.01421047536)100:0.01265225852,(((((OtoLit:0.02678771019,(StigWoo_2:0.006944698409,StigWoo_1:0.006198208995)100:0.02642866806)92:0.003388423889,(((((PlaMbeLip:0.03411319558,BucHet:0.01796493201)61:0.00624628563,(TyrNigri:0.01563323715,AriChr:0.02110932123)100:0.01944810773)49:0.004274986603,(((PlaOrn_2:0.00929094065,(PlaOrn_4:0.005613517447,PlaOrn_1:0.004119871342)32:0.0008584731266)46:0.001781557381,(PlaOrn_3:0.01057466949,PlaOrn_5:0.002127043077)37:0.004122796484)100:0.0169850559,(CteTae:0.008027216449,(PlaMil_1:0.009072974878,((PlaMil_5:0.01004755157,(PlaMil_4:0.002682054967,PlaMil_3:0.006564611246)100:0.009574320907)57:0.005926452995,PlaMil_2:0.005242398969)64:0.005973276413)100:0.02414840284)76:0.006913612319)60:0.002525254787)45:0.001650844679,MarMol:0.01002938128)48:1e-08,((NimboPoly:0.003723831918,NimboLinni:0.008043710415)100:0.01946864485,OtoHet:0.01359394043)32:0.001287162312)29:0.002566829569)55:0.00296288839,(HemOxy_2:0.002784254549,HemOxy_1:0.004413308538)99:0.005043817638)38:0.002784749271,(FosRos:0.01772034813,((TaePre_2:0.006320012152,TaePre_1:0.002711067138)72:0.007626078956,TaeFurcata:0.008255039615)100:0.01379094158)83:0.007713686683)53:0.00355701124,(((CyrMoo:0.01870738536,PlaElectra:0.01243848536)79:0.003846393329,(OtoPicta:0.01783173326,(AulStu_2:0.003988793783,AulStu_1:0.00400602218)100:0.03392526887)83:0.00643048828)62:0.001968042087,((CapEuc_2:0.0050200042,CapEuc_1:0.007125844945)93:0.008936282559,CopEuc:0.01434690434)50:0.00525843674)67:0.001857729655)82:0.006026901173)100:0.02644911626,((((PseudoFlav:0.01524190154,((IodSpr:0.03029872789,(GenMen_2:0.0042075447,GenMen_1:0.001683432858)100:0.04346180919)95:0.009143933879,((LabIan:0.02284209475,(LabGig_2:0.005351956246,LabGig_1:0.006578634195)100:0.01812301092)65:0.003981386206,(MelVer:0.02252134946,MelAur:0.01500135509)95:0.007086514683)46:0.003622169808)38:0.003530649608)58:0.004463563529,(PetYelChin:0.002886752081,((TroBoadz:0.01636401207,CyaObl:0.01236922829)73:0.00559579138,(TroMicro:0.01524865536,(PetChin:0.01266415237,(PetNigra_2:0.01084775027,PetNigra_1:0.003162343633)97:0.01095382861)84:0.006192168123)46:0.003280843036)95:0.003426730694)62:0.002486338961)68:0.003328016242,((MetChr:0.01103987417,MetAur:0.01300280799)61:0.006502059549,(((MetMal:0.006542344623,(MetBen:0.01617666753,(MetCal:0.02198066512,MetXan:0.006557989476)74:0.003676250781)74:0.007067377423)65:0.003011008265,MetZebraBD:0.01416347587)84:0.002589129365,((MetZebra:0.003049626973,CynAfr:0.007823088953)96:0.006664983675,MetGre:0.009055313111)73:0.003048683326)45:0.0112919543)68:0.006465370857)85:0.005708488859,((LabFul_2:0.003225321328,LabFul_1:0.006344792967)100:0.01542596967,LabTre:0.005252631643)100:0.03156197709)100:0.02087789538)100:0.4233614636,BatMin:0.05378537617)100;
(ChaBri:0.006322486242,(((OtoLit:0.01981259551,(StigWoo_2:0.00767717823,StigWoo_1:0.005128539003)100:0.02564141158)92:0.004323208763,((((OtoPicta:0.01675050201,((CapEuc_2:0.006061102698,CapEuc_1:0.00544805594)93:0.00866542673,(AulStu_2:0.004893857191,AulStu_1:0.004355147575)100:0.02932812677)83:0.003614424173)50:0.004130054125,CopEuc:0.01069599286)62:0.003691274067,(((((((PlaOrn_1:0.005550269039,(PlaOrn_4:0.004762081948,PlaOrn_3:0.006662985795)32:0.002716426937)37:0.002632257733,PlaOrn_5:0.005245934093)46:0.002176858098,PlaOrn_2:0.007232979971)100:0.01913870482,(MarMol:0.01151226476,(TyrNigri:0.01460682903,AriChr:0.01744512949)100:0.01686847237)60:0.001196780402)45:0.001184142647,(((HemOxy_2:0.004804651696,HemOxy_1:0.002531195581)99:0.006925510019,(NimboPoly:0.004933950421,NimboLinni:0.01454495666)100:0.01984943046)48:0.00198292865,OtoHet:0.01367386557)32:0.003492761828)55:0.003347648755,(((((PlaMil_5:0.006280575179,(PlaMil_1:0.008841254138,PlaMil_2:0.004666956581)64:0.007414458161)57:0.002043781429,(PlaMil_4:0.001024804985,PlaMil_3:0.006355556155)100:0.009500731686)100:0.02306505628,CteTae:0.01751214275)61:0.001784179963,(FosRos:0.02126893118,((TaePre_2:0.00451727033,TaePre_1:0.006943886138)72:0.01048284284,TaeFurcata:0.008132393313)100:0.0137494364)83:0.006702237259)49:0.003009488458,(BucHet:0.02108471381,PlaMbeLip:0.02509302051)76:0.008061325467)29:0.002170552678)38:0.003434359043,(CyrMoo:0.01157571758,PlaElectra:0.02266416287)79:0.008301798756)67:0.003954014905)53:0.002101432475,(CopTri_2:0.006552337498,CopTri_1:0.02056941003)100:0.008683214384)82:0.004349692611)100:0.02038062783,(((((((CyaObl:0.01030591004,(TroBoadz:0.01642488916,TroMicro:0.0121262653)73:0.004799820564)46:0.0009629993673,(MetChr:0.01273517027,MetAur:0.0142670017)61:0.007647246476)46:0.002794964496,((IodSpr:0.02763639094,(GenMen_2:0.007716135962,GenMen_1:0.001319656125)100:0.03862383937)95:0.005941210312,((MelVer:0.02062761105,LabIan:0.02876982201)95:0.004243814961,MelAur:0.01007875306)65:0.007845221845)38:0.0009849160768)58:0.001355197042,(LabGig_2:0.006694827758,LabGig_1:0.008559311055)100:0.01329572837)68:0.002657493167,(PetYelChin:0.00370593264,((PetChin:0.0125966646,(PetNigra_2:0.008301624018,PetNigra_1:0.002201030605)97:0.01194997534)84:0.007925598044,PseudoFlav:0.01172627088)95:0.001950273054)62:0.004792535868)45:0.006949811644,(((MetMal:0.01024543533,((MetZebra:0.006017465317,CynAfr:0.00482189227)96:0.01178623461,MetGre:0.008701031996)73:0.004898586522)65:0.003919944273,(MetBen:0.01474565074,(MetCal:0.02209480939,MetXan:0.00860972302)74:0.004981937569)74:0.001751266441)84:0.01096070112,MetZebraBD:0.01234326013)68:0.001714038418)85:0.004444400554,((LabFul_2:0.003855329901,LabFul_1:0.004397080575)100:0.012598008,LabTre:0.008320212709)100:0.02475326923)100:0.02772981939)100:0.4366565539,BatMin:0.05585350447)100;
(ChaBri:0.01127081641,((((((CapEuc_2:0.006823544228,CapEuc_1:0.009924085326)93:0.009313218817,(OtoPicta:0.01618660179,(AulStu_2:0.00993405593,AulStu_1:0.002598703043)100:0.02328829202)83:0.008543806099)50:0.004679126765,CopEuc:0.01251363591)62:0.001197804632,((((((FosRos:0.02285852953,((TaePre_2:0.004565520812,TaePre_1:0.008628808948)72:0.01035428786,TaeFurcata:0.005770608849)100:0.01864510021)83:0.003663237137,((PlaOrn_1:0.004477546507,(PlaOrn_4:0.00325691499,(PlaOrn_2:0.007918346854,(PlaOrn_3:0.01080471987,PlaOrn_5:0.003040204904)37:0.002337047631)46:0.006711218913)32:0.003951127316)100:0.0138058139,(TyrNigri:0.01499210948,AriChr:0.02217209541)100:0.02178480088)60:0.003415847608)55:0.0021050292,(OtoHet:0.01600610319,((NimboPoly:0.002027697627,NimboLinni:0.009963068457)100:0.01965084108,((HemOxy_2:0.002209466303,HemOxy_1:0.002590999516)99:0.0082377353,MarMol:0.01020053068)48:0.0007385815033)32:0.002607046898)45:0.002856610662)29:0.004346731337,BucHet:0.0283830876)49:0.0007587854792,(((PlaMil_5:0.008084586126,(PlaMil_1:0.01142383925,PlaMil_2:0.00268716513)64:0.005273007918)57:0.003119061136,(PlaMil_4:0.001917488668,PlaMil_3:0.006635078579)100:0.00997555363)100:0.02462303094,(CteTae:0.009736034805,PlaMbeLip:0.02845921724)76:0.004024134864)61:0.005041123795)38:0.00227574592,(CyrMoo:0.014322723,PlaElectra:0.02335237293)79:0.005338883974)67:0.002913166517)53:0.003981309715,((CopTri_2:0.008197080407,CopTri_1:0.01545398513)100:0.01073899012,(OtoLit:0.02130721527,(StigWoo_2:0.007780478424,StigWoo_1:0.002620161833)100:0.02869396912)92:0.003864618219)82:0.003190541421)100:0.01657064456,(((((MetBen:0.01504892799,(((MetZebra:0.002567764135,CynAfr:0.006377871972)96:0.007977223698,(MetCal:0.01320119981,MetXan:0.00869333055)74:0.003175911513)65:0.002383405552,(MetMal:0.005332358915,MetGre:0.007842273366)73:0.006338224534)74:0.008781267281)84:0.00394453979,(MetChr:0.007409107943,(MetZebraBD:0.01388073913,MetAur:0.02233301385)61:0.00226886611)45:0.00355866369)68:0.00459804024,(PseudoFlav:0.01719474853,((PetYelChin:0.004755766855,(PetNigra_2:0.005329919667,PetNigra_1:0.002538992214)97:0.008101121201)84:0.004550126612,PetChin:0.01270098551)95:0.005039685629)62:0.005996247995)68:0.001497450119,((((TroBoadz:0.01412379459,TroMicro:0.0101336272)73:0.002102865308,((IodSpr:0.02436321972,(GenMen_2:0.006018032486,GenMen_1:0.001821131594)100:0.04028747415)95:0.005920471965,CyaObl:0.01611094015)46:0.0009730984121)38:0.003487879581,(LabGig_2:0.00239499529,LabGig_1:0.008164710216)100:0.02036734508)46:0.002018348654,((MelVer:0.01455288844,MelAur:0.01465141824)95:0.005460319643,LabIan:0.02303995526)65:0.005934118083)58:0.003194025749)85:0.004265409312,((LabFul_2:0.00489717533,LabFul_1:0.006463993578)100:0.01484737353,LabTre:0.007445624446)100:0.01832883745)100:0.03342847504)100:0.4314418155,BatMin:0.04965896125)100;
(ChaBri:0.007680844817,(((CopTri_2:0.008010801572,CopTri_1:0.008774571973)100:0.01358945573,((((((FosRos:0.0172250357,((TaeFurcata:0.006700247354,TaePre_1:0.004364364037)72:0.004250693738,TaePre_2:0.008458021886)100:0.01877964236)83:0.002934608332,(CyrMoo:0.01722766545,PlaElectra:0.0177177077)79:0.006017800554)38:0.002149152729,(((PlaMbeLip:0.02466491014,(CteTae:0.01056875655,((PlaMil_5:0.009502414909,(PlaMil_1:0.01057455522,PlaMil_2:0.007663594283)64:0.003394493425)57:0.003442459635,(PlaMil_4:0.002226496611,PlaMil_3:0.003549271596)100:0.01299049355)100:0.0222923035)76:0.004988860547)61:0.005661199033,BucHet:0.02146129099)49:0.003784708044,(OtoHet:0.01903653379,(MarMol:0.01121594991,((TyrNigri:0.01287667179,AriChr:0.01843046391)100:0.0151636516,(((PlaOrn_4:0.004624656001,((PlaOrn_3:0.004867919117,PlaOrn_2:0.008951494846)37:0.001443479895,PlaOrn_5:0.006846940215)32:0.004979501445)46:0.005087747107,PlaOrn_1:0.003298537518)100:0.01816468287,((HemOxy_2:0.002756313479,HemOxy_1:0.002675545943)99:0.006190327179,(NimboPoly:0.003218333408,NimboLinni:0.0123041746)100:0.01260768352)48:0.001678499758)60:0.001396373518)45:0.0007705309233)32:1e-08)55:0.0007003982511)29:0.001813092571)67:0.0011806445,(StigWoo_2:0.006421637855,StigWoo_1:0.004624249226)100:0.02271220929)92:0.004206779843,OtoLit:0.02619325283)53:0.003705089443,(((CapEuc_2:0.009177287129,CapEuc_1:0.008089963094)93:0.003966481197,CopEuc:0.01259276723)50:0.0068478718,(OtoPicta:0.01658309441,(AulStu_2:0.002302353116,AulStu_1:0.003637091312)100:0.03050578743)83:0.002536746178)62:0.001040313622)82:0.004410296159)100:0.02775976399,((((((CyaObl:0.009126923681,(LabGig_2:0.004670439463,LabGig_1:0.005937921294)100:0.02289036245)46:0.003372638514,(TroBoadz:0.01316455941,TroMicro:0.01548433138)73:0.003454849158)46:0.006396930775,((IodSpr:0.03531773171,(GenMen_2:0.008480810944,GenMen_1:0.002681810102)100:0.0466296478)95:0.01068417102,((MelVer:0.02014128761,MelAur:0.01666749741)95:0.005995975317,LabIan:0.02803760023)65:0.008197150521)38:0.001990466783)58:0.005053206051,(PseudoFlav:0.01826562327,((PetChin:0.01921589116,(PetNigra_2:0.008468471306,PetNigra_1:0.003133117158)97:0.01207498255)84:0.005160382196,PetYelChin:0.005263849441)95:0.003809873733)62:0.00365292832)68:0.006252897232,((MetBen:0.0201645768,((MetMal:0.01099004801,((MetZebra:0.01078498235,CynAfr:0.00502304695)96:0.006947842096,MetGre:0.01194567376)73:0.007296367288)65:0.004573723568,(MetCal:0.0215350119,MetXan:0.01035855302)74:0.004841348528)74:0.005161781415)84:0.006985422217,(MetZebraBD:0.01695937105,(MetChr:0.01088697321,MetAur:0.01881627479)61:0.003855719449)45:0.002833906823)68:0.006004777)85:0.006308510493,((LabFul_2:0.007694961298,LabFul_1:0.007192355295)100:0.01080354375,LabTre:0.009036891381)100:0.02123626019)100:0.02016869125)100:0.4099387098,BatMin:0.05466023318)100;
(ChaBri:0.01002449918,((((((FosRos:0.0207870263,((TaePre_2:0.00532291447,TaePre_1:0.007496829618)72:0.007625780422,TaeFurcata:0.004750374827)100:0.01755875675)83:0.006165715799,CyrMoo:0.01726480596)67:0.002241826304,(((MarMol:0.008759073649,(((HemOxy_2:0.0005016450872,HemOxy_1:0.005986872956)99:0.009283719764,(NimboPoly:0.003198914863,NimboLinni:0.007423977473)100:0.01602821353)48:0.00375826915,OtoHet:0.01684560817)32:0.001442703199)45:0.0005482008308,((PlaOrn_1:0.004700161795,(PlaOrn_4:0.004715718435,(PlaOrn_2:0.008549742752,(PlaOrn_3:0.006532714382,PlaOrn_5:0.002216826784)37:0.002499783345)46:0.006044187188)32:0.002581191364)100:0.01684215585,(TyrNigri:0.01293990725,AriChr:0.0182624814)100:0.01500658634)60:0.004258533491)55:0.002466735602,((PlaElectra:0.02468397886,CopEuc:0.01051674675)62:0.001648875341,((CapEuc_2:0.006026797916,CapEuc_1:0.004162870628)93:0.01003120274,(OtoPicta:0.01699016598,(AulStu_2:0.003492808139,AulStu_1:0.002750931221)100:0.02492515501)83:0.004792436994)50:0.005083360529)79:0.005884042514)38:0.001290732998)29:0.003855125027,(OtoLit:0.02899685605,(StigWoo_2:0.01084177307,StigWoo_1:0.002758905907)100:0.01774807502)92:0.00683267183)53:0.002503975961,((CopTri_2:0.009002402254,CopTri_1:0.02203543564)100:0.01563198072,(CteTae:0.01070447315,(((((PlaMil_1:0.008758638164,PlaMil_2:0.004586561712)64:0.005998448761,(PlaMil_4:0.002350972384,PlaMil_3:0.006431963267)100:0.01105040294)57:0.003752270782,PlaMil_5:0.005348425274)100:0.02869150186,BucHet:0.0190921657)61:0.007078605138,PlaMbeLip:0.02885859992)76:0.004546590895)49:0.002342832375)82:0.006126892764)100:0.02875183522,(((((((MelVer:0.01840605821,MelAur:0.01680444952)95:0.01139984657,LabIan:0.02259027814)65:0.005678204592,(LabGig_2:0.004694443612,LabGig_1:0.008530796658)100:0.02077745702)46:0.00366617462,((IodSpr:0.02976007497,(GenMen_2:0.009308665472,GenMen_1:0.002305573759)100:0.04016281475)95:0.007040983474,(CyaObl:0.01343896368,(TroBoadz:0.01384471831,TroMicro:0.01392231728)73:0.005996985579)46:0.001715339257)38:0.002344772394)58:0.003847560859,(PseudoFlav:0.01417468731,((PetYelChin:0.005605474048,(PetNigra_2:0.008082436616,PetNigra_1:0.004680939507)97:0.01275876656)84:0.004147179552,PetChin:0.01459139188)95:0.005508803499)62:0.004626355096)68:0.005376744668,(MetZebraBD:0.01924729301,(((MetChr:0.008805149838,MetAur:0.01408683343)61:0.004157793311,(((MetZebra:0.001519381332,CynAfr:0.008996229856)96:0.009749189699,(MetMal:0.008905003509,MetGre:0.0119703168)73:0.005583105427)65:0.003805542158,(MetCal:0.01704419179,MetXan:0.009215625489)74:0.003807708954)74:0.007868309553)84:0.00453893933,MetBen:0.01222726351)45:0.004022842074)68:0.004222348681)85:0.004651530948,((LabFul_2:0.004182223167,LabFul_1:0.005487629618)100:0.01367171279,LabTre:0.007447388292)100:0.02896570501)100:0.02166570982)100:0.4469476241,BatMin:0.04344937823)100;
(ChaBri:0.01241457272,(((CopTri_2:0.007887368141,CopTri_1:0.01880317094)100:0.01404570045,(((((CapEuc_2:0.005623820679,CapEuc_1:0.006358318921)93:0.008794769775,(OtoPicta:0.01907854517,(AulStu_2:0.003509032873,AulStu_1:0.009408030454)100:0.02529444574)83:0.005695975307)50:0.003992990705,CopEuc:0.01528691309)62:0.001799463847,((((((PlaOrn_1:0.00438927625,(PlaOrn_4:0.005402895623,(PlaOrn_2:0.006237522263,(PlaOrn_3:0.008862767848,PlaOrn_5:0.003855928642)37:0.002292154857)46:0.004705034563)32:0.003524791594)100:0.01979761237,(TyrNigri:0.009668554371,AriChr:0.01481011375)100:0.01601681204)60:0.004746993062,(((HemOxy_2:0.003072555065,HemOxy_1:0.003658213206)99:0.008464545536,OtoHet:0.01775419844)48:0.003334384203,(NimboPoly:0.003014456629,NimboLinni:0.008869188308)100:0.01644301003)32:0.003062083648)45:0.0007358427598,MarMol:0.01177487869)55:0.003607151517,(CyrMoo:0.0175446427,PlaElectra:0.02130006316)79:0.002758049723)38:0.001769795589,(((FosRos:0.02579886288,((TaePre_2:0.009473777049,TaeFurcata:0.01055135809)72:0.003757514664,TaePre_1:0.00510960408)100:0.0138912255)83:0.006509438269,(CteTae:0.01384295873,PlaMbeLip:0.02591520536)76:0.006440089994)49:0.001292022137,(((PlaMil_1:0.01015596101,(PlaMil_5:0.002001388372,PlaMil_2:0.00250184017)64:0.002594864307)57:0.003909591037,(PlaMil_4:0.002570581901,PlaMil_3:0.001722654256)100:0.01765670524)100:0.02665017343,BucHet:0.02349906839)61:0.004606344728)29:0.003902118659)67:0.001049831947)53:0.003036110836,(OtoLit:0.02030559387,(StigWoo_2:0.008994880408,StigWoo_1:0.005499959812)100:0.02738946575)92:0.008570963196)82:0.003733000815)100:0.02383850614,((((MetBen:0.02221747815,((MetMal:0.01268690747,((MetZebra:0.003140835126,CynAfr:0.00575709704)96:0.007923087197,MetGre:0.01212622523)73:0.005146694858)65:0.00250169694,(MetCal:0.02054528036,MetXan:0.008622112897)74:0.006794916367)74:0.006797555144)84:0.005297987895,(MetChr:0.01141980224,MetZebraBD:0.01332200782)61:0.003378205259)45:0.0087383614,(((((LabGig_2:0.005678190733,LabGig_1:0.004170646659)100:0.01349143292,LabIan:0.0211966093)65:0.007079652133,(MelVer:0.01693982551,MelAur:0.012047301)95:0.007441447505)46:0.003696499376,((TroBoadz:0.02348183214,TroMicro:0.01092136963)73:0.006668876773,(CyaObl:0.01364012844,(IodSpr:0.0313971096,(GenMen_2:0.005320435073,GenMen_1:0.0009916854621)100:0.03732943453)95:0.01121677031)46:0.002128379891)38:0.003344522374)58:0.003657663964,(((PetYelChin:0.004154426258,(PetNigra_2:0.006477575546,PetNigra_1:0.003794553383)97:0.01305991575)84:0.003009501394,PetChin:0.01225224652)95:0.009925470242,(PseudoFlav:0.0133016841,MetAur:0.01651461902)62:0.004258579757)68:0.005561083913)68:0.004077705251)85:0.004642213622,((LabFul_2:0.005138021314,LabFul_1:0.003850928106)100:0.01625928002,LabTre:0.01079589735)100:0.02201767904)100:0.02362686952)100:0.4547658534,BatMin:0.04802108388)100;
(ChaBri:0.01188855556,(((CopTri_2:0.005987662778,CopTri_1:0.01488569972)100:0.01549033417,(((((CapEuc_2:0.01318031886,CapEuc_1:0.007726885627)93:0.00748155969,CopEuc:0.00970846944)50:0.007399737711,(((((PlaMil_5:0.006191889649,(PlaMil_4:0.0009663083657,PlaMil_3:0.006589867899)100:0.008665986746)57:0.005837239899,(PlaMil_1:0.009742559396,PlaMil_2:0.001714205952)64:0.003886533044)100:0.02755445263,BucHet:0.02101938498)61:0.004016349599,(((FosRos:0.01937165651,((TaePre_2:0.005123153857,TaePre_1:0.007765396911)72:0.007991170165,TaeFurcata:0.006594744057)100:0.01485674297)83:0.006100662897,(CteTae:0.01042366273,PlaMbeLip:0.02682872346)76:0.005226546564)49:0.002982614542,((((HemOxy_2:0.002564774262,HemOxy_1:0.004725381199)99:0.009797363151,(NimboPoly:0.001336161957,NimboLinni:0.008929663932)100:0.01644458268)48:0.003905960357,(MarMol:0.008319930097,OtoHet:0.0176357819)32:0.001365414311)45:0.0008620374196,((PlaOrn_1:0.008893456782,(PlaOrn_4:0.004646856027,(PlaOrn_5:0.004901155277,(PlaOrn_3:0.00613339972,PlaOrn_2:0.009152248527)37:0.004133566287)46:0.006298418718)32:0.002853661267)100:0.01369670091,(TyrNigri:0.01499517505,AriChr:0.01778909019)100:0.01572088439)60:0.002233163365)55:0.00303422242)29:0.002005346792)38:0.004140215778,(CyrMoo:0.01355904253,PlaElectra:0.02045158844)79:0.003780782863)67:0.005584013842)62:0.002861530809,(OtoPicta:0.02367930237,(AulStu_2:0.005488273455,AulStu_1:0.002311669094)100:0.03345708568)83:0.00511423938)53:0.001086114114,(OtoLit:0.02594839093,(StigWoo_2:0.006350157751,StigWoo_1:0.004343161206)100:0.02456134432)92:0.006406591666)82:0.005709564065)100:0.01782008917,((((MetBen:0.02110813854,((MetMal:0.008865199531,((MetZebra:0.005754692676,CynAfr:0.004572676364)96:0.006273912272,MetGre:0.007524887148)73:0.005456737126)65:0.004380381516,(MetCal:0.01658879113,MetXan:0.006514467664)74:0.005724545416)74:0.003912494764)84:0.005269713043,(MetChr:0.006263886813,MetAur:0.02082952398)61:0.002775240905)45:0.004711981399,((PseudoFlav:0.01704964511,((PetYelChin:0.006193654731,(PetNigra_2:0.004530480104,PetNigra_1:0.004930802424)97:0.009920381908)84:0.002582357898,PetChin:0.01242930093)95:0.008798869157)62:0.004384207352,(((MetZebraBD:0.01828678708,(LabGig_2:0.002824438865,LabGig_1:0.003446965593)100:0.02288580546)46:0.002699790479,((MelVer:0.01780341165,MelAur:0.01202118584)95:0.01218561012,LabIan:0.01672348765)65:0.005933455015)58:0.004743702329,((TroBoadz:0.01678036133,TroMicro:0.01129981733)73:0.001136157759,(CyaObl:0.01408718309,(IodSpr:0.02454676482,(GenMen_2:0.004232724427,GenMen_1:0.003477179238)100:0.04778303021)95:0.01018620865)46:0.002987695841)38:0.005212905718)68:0.002661185913)68:0.003084769269)85:0.007496703971,((LabFul_2:0.007065823931,LabFul_1:0.007712057425)100:0.009921415363,LabTre:0.00458831685)100:0.02872433347)100:0.0278692275)100:0.4089142616,BatMin:0.05092536772)100;
(ChaBri:0.009368282291,(((OtoLit:0.0205968634,(((((OtoHet:0.0144641071,((NimboPoly:0.006123187648,NimboLinni:0.01324179819)100:0.02185691768,((HemOxy_2:9.083751602e-05,HemOxy_1:0.00504540347)99:0.009619462109,(PlaOrn_5:0.005586081589,(PlaOrn_3:0.004435132303,(PlaOrn_2:0.008660979017,(PlaOrn_4:0.004965023703,PlaOrn_1:0.004882408247)32:0.001159814238)46:0.001979515407)37:0.003326162256)100:0.0169525433)48:0.003604022225)32:0.001682891281)45:0.001718050023,(MarMol:0.01413422133,(TyrNigri:0.0172152348,AriChr:0.01978126351)100:0.01606889737)60:0.001102813902)55:0.002980701338,(CyrMoo:0.01303866594,PlaElectra:0.01557711975)79:0.003982640205)38:0.003703877622,((((CapEuc_2:0.008806996412,CapEuc_1:0.009358741791)93:0.009427408528,(OtoPicta:0.01636815548,(AulStu_2:0.00203738838,AulStu_1:0.001985802469)100:0.03403089753)83:0.006751485648)50:0.002706916225,CopEuc:0.0116767988)62:0.003247646777,(((FosRos:0.01807151161,((TaePre_2:0.006485177502,TaeFurcata:0.009622016044)72:0.005522185557,TaePre_1:0.008587257405)100:0.01546116758)83:0.004952723248,(CteTae:0.01519526459,PlaMbeLip:0.02284593138)76:0.004073810797)49:0.001168543216,(((PlaMil_1:0.009296808417,(PlaMil_5:0.003697415443,PlaMil_2:0.004492660757)64:0.004737245895)57:0.004258161786,(PlaMil_4:0.003157057129,PlaMil_3:0.004016261885)100:0.01264692378)100:0.02592854322,BucHet:0.02464811017)61:0.004180812212)29:0.002705161544)67:0.001976701768)53:0.004457371646,(CopTri_2:0.005864624424,CopTri_1:0.009906505363)100:0.01601230863)82:0.003206285458)92:0.003715119125,(StigWoo_2:0.004741023252,StigWoo_1:0.004879399432)100:0.0242171436)100:0.02368069573,((MetZebraBD:0.01816032578,((((MetBen:0.01621662998,((MetMal:0.00694039912,((MetZebra:0.0037080836,CynAfr:0.004957619549)96:0.006621935243,MetGre:0.01192653831)73:0.005962458282)65:0.006275017044,(MetCal:0.01646181898,MetXan:0.01079292395)74:0.005805580131)74:0.006279066173)84:0.003690219512,(MelVer:0.02118424994,MelAur:0.01324138676)95:0.01044855482)45:0.003490976927,(MetChr:0.008328610818,MetAur:0.01887348018)61:0.006812869207)68:0.003063062542,(((IodSpr:0.02892368608,(GenMen_2:0.00844302568,GenMen_1:0.0008117708138)100:0.04635323815)95:0.00639757258,PseudoFlav:0.01276983256)58:0.004991193223,(((PetChin:0.01586663067,(PetNigra_2:0.003820165322,PetNigra_1:0.003018385152)97:0.01042223376)84:0.003873769025,PetYelChin:0.007186707396)95:0.004598261905,((TroBoadz:0.01982409954,CyaObl:0.01159449905)73:0.004609263456,(TroMicro:0.007330709717,((LabGig_2:0.004433186096,LabGig_1:0.006794461755)100:0.01850094061,LabIan:0.02517578844)65:0.007129243402)46:0.002701072242)46:0.003439048285)62:0.0006842378995)38:0.002784083571)68:0.004257691942)85:0.007103231297,((LabFul_2:0.004122396886,LabFul_1:0.004283854628)100:0.009805056302,LabTre:0.01007487038)100:0.02419924129)100:0.02180977021)100:0.4053655543,BatMin:0.05074915443)100;
(ChaBri:0.01107374218,(((CopTri_2:0.006868697775,CopTri_1:0.01427057972)100:0.009431987651,(((OtoLit:0.02446116739,(StigWoo_2:0.007529863512,StigWoo_1:0.002572204835)100:0.02905458957)92:0.003553112138,(((NimboPoly:0.00254732753,NimboLinni:0.01191905559)100:0.01540183864,((MarMol:0.008506027004,OtoHet:0.01667373698)32:0.00185670625,((((HemOxy_2:0.002880938766,HemOxy_1:0.004783006838)99:0.007472028934,(TyrNigri:0.009443110489,AriChr:0.02052297434)100:0.02084204553)60:0.003216275503,(((PlaOrn_1:0.007062133404,(PlaOrn_4:0.006399399917,PlaOrn_3:0.007305749461)32:0.001846478864)37:0.002319545391,PlaOrn_5:0.005245046928)46:0.002521446096,PlaOrn_2:0.006256820591)100:0.0155807202)45:0.0005978512416,((FosRos:0.01939447478,((TaeFurcata:0.008442632109,TaePre_1:0.005028483985)72:0.002899134105,TaePre_2:0.008854272558)100:0.0182352195)83:0.003486740237,(CyrMoo:0.0159052924,PlaElectra:0.01833928786)79:0.005254117368)38:0.005034107826)29:0.002711831453)48:0.001676000552)55:0.001372514742,((((PlaMil_5:0.01064495962,(PlaMil_4:0.003468285665,PlaMil_3:0.005463535582)100:0.01098730262)57:0.00390857448,(PlaMil_1:0.009942754661,PlaMil_2:0.004361352973)64:0.006133618603)100:0.02189266276,BucHet:0.02694574166)61:0.004648094932,(CteTae:0.01065053392,PlaMbeLip:0.0271096119)76:0.006345771859)49:0.00300859471)67:0.002215426414)53:0.003643173528,(((CapEuc_2:0.008891038484,CapEuc_1:0.005511129893)93:0.009887686115,(OtoPicta:0.01864299679,(AulStu_2:0.0004798634635,AulStu_1:0.00642556579)100:0.02737638073)83:0.005077266234)50:0.003501998706,CopEuc:0.0093966201)62:0.003195258554)82:0.007408456214)100:0.02116765565,((MetZebraBD:0.01951555516,((((((MelVer:0.01511418231,MelAur:0.01438447853)95:0.007641081778,LabIan:0.02117498781)65:0.01144206962,(LabGig_2:0.002207461166,LabGig_1:0.006557385372)100:0.02221525435)46:0.003145885239,((TroBoadz:0.02125440071,TroMicro:0.007224424355)73:0.003370972297,(CyaObl:0.01548414008,(IodSpr:0.0333289898,(GenMen_2:0.007905640067,GenMen_1:0.002295808622)100:0.03332383021)95:0.007341952795)46:0.003897063759)38:0.003981996076)58:0.003196423716,(PseudoFlav:0.01759636722,((PetNigra_1:0.01005438972,(PetNigra_2:0.01204162713,PetChin:0.0162438368)97:0.005394185145)84:0.007166897438,PetYelChin:0.008018211377)95:0.007073314977)62:0.005475049716)68:0.003588676126,((MetBen:0.02017763044,(((MetZebra:0.005091322715,CynAfr:0.007740812059)96:0.008614355414,MetCal:0.01960997205)65:0.002635503932,((MetMal:0.004450419478,MetGre:0.004966208652)73:0.005605209214,MetXan:0.008893466799)74:0.002300665874)74:0.007349280682)84:0.007614819942,(MetChr:0.009975791181,MetAur:0.01692626843)61:0.005591391474)45:0.005641480263)68:0.004427554407)85:0.006544918064,((LabFul_2:0.00230546472,LabFul_1:0.005219141059)100:0.009034380267,LabTre:0.01285456472)100:0.0205174816)100:0.02275398486)100:0.442790366,BatMin:0.0455660177)100;
(ChaBri:0.01025421341,(((CopTri_2:0.01213299904,CopTri_1:0.02160296542)100:0.01063373423,(((((CapEuc_2:0.007817548702,CapEuc_1:0.00934166906)93:0.008439339707,CopEuc:0.01245844633)50:0.003321507326,(OtoPicta:0.01778169989,(AulStu_2:0.005577601293,AulStu_1:0.007268154276)100:0.0276568573)83:0.007029250245)62:0.003404756432,(((((PlaMil_5:0.007866846115,(PlaMil_1:0.005162420147,PlaMil_2:0.004457127339)64:0.00648424231)57:0.002549989998,(PlaMil_4:0.001145351334,PlaMil_3:0.003694313939)100:0.008541336183)100:0.02590427906,BucHet:0.0215668075)61:0.00486624762,(((FosRos:0.01970345968,((TaePre_2:0.008844780254,TaePre_1:0.002757461637)72:0.01024543984,TaeFurcata:0.009148122469)100:0.01535112748)83:0.00466439213,(CteTae:0.01149917896,PlaMbeLip:0.0250030346)76:0.006935857449)49:0.004075988809,((((MarMol:0.00836199753,OtoHet:0.01497854293)32:0.001178412556,(NimboPoly:0.00318475728,NimboLinni:0.009261127462)100:0.0194071273)48:0.002952517245,(((PlaOrn_1:0.004561282005,(PlaOrn_4:0.00494076065,PlaOrn_2:0.008754641114)32:0.002089630807)46:0.002081863885,(PlaOrn_3:0.0068654961,PlaOrn_5:0.003785944247)37:0.00104866473)100:0.02323657419,(TyrNigri:0.01787519431,AriChr:0.01718242376)100:0.01645844749)60:0.003873441517)45:0.001640883761,(HemOxy_2:0.003101394702,HemOxy_1:0.005694658465)99:0.01155140207)55:0.003351662178)29:0.001883062736)38:0.001969252557,(CyrMoo:0.01815260431,PlaElectra:0.01706774918)79:0.005171723066)67:0.000826810537)53:0.001336195807,(OtoLit:0.02566738382,(StigWoo_2:0.006014302087,StigWoo_1:0.002080663447)100:0.02253373292)92:0.007772849066)82:0.006063410068)100:0.02110759468,((((((CyaObl:0.01346990385,(TroBoadz:0.01728296494,TroMicro:0.0136527425)73:0.00474459904)46:0.006616894346,((IodSpr:0.03210672025,(GenMen_2:0.009152693147,GenMen_1:0.00227791429)100:0.03923930132)95:0.01076311229,((MelVer:0.01721770995,MelAur:0.0197853831)95:0.008368128557,LabIan:0.02226161343)65:0.007366043733)38:0.004012929694)46:0.003278170357,(PseudoFlav:0.01675212661,((PetChin:0.01160332295,(PetNigra_2:0.007879663722,PetNigra_1:0.004749095942)97:0.01067762384)84:0.01152845679,PetYelChin:0.006424931527)95:0.006844546239)62:0.003698941995)58:0.00243974737,(LabGig_2:0.003976371592,LabGig_1:0.005872966732)100:0.02533971919)68:0.002056710944,(MetAur:0.02058405315,(MetZebraBD:0.01774161942,(MetBen:0.01724252737,(MetChr:0.01198837641,((MetMal:0.008021916385,((MetZebra:0.004854727425,CynAfr:0.007210743268)96:0.01087274711,MetGre:0.009283468532)73:0.004889058244)65:0.003576004995,(MetCal:0.02004389389,MetXan:0.008234429745)74:0.005151499025)74:0.008098226729)84:0.002276078551)61:0.007462211366)45:0.002383065301)68:0.00589825584)85:0.00881057397,((LabFul_2:0.004980915701,LabFul_1:0.004591015533)100:0.01362962427,LabTre:0.01137840893)100:0.02526467839)100:0.02172723401)100:0.4111351128,BatMin:0.05078740793)100;
(ChaBri:0.01845793969,(((CopTri_2:0.007526896454,CopTri_1:0.01736613657)100:0.01371253809,(((((CapEuc_2:0.007607483375,CapEuc_1:0.009109408374)93:0.01249681413,CopEuc:0.008456101367)50:0.009527946005,(OtoPicta:0.01633814014,(AulStu_2:0.008201940429,AulStu_1:0.004352026367)100:0.03030429431)83:0.003650082121)62:0.003660598071,((((((HemOxy_2:0.002197771535,HemOxy_1:0.005310365278)99:0.008181087888,(NimboPoly:0.003137782952,NimboLinni:0.01067351381)100:0.02039756154)48:0.00350268457,((((PlaOrn_5:0.003943797689,(PlaOrn_1:0.006247828792,(PlaOrn_4:0.003839365479,(PlaOrn_3:0.006597318429,PlaOrn_2:0.007276290833)32:0.001527844846)46:0.002985765584)37:0.003912429267)100:0.01998743897,(TyrNigri:0.01715506783,AriChr:0.01781714516)100:0.01688754627)60:0.002661226007,(((PlaMil_5:0.005235771318,(PlaMil_4:0.0005159845615,PlaMil_3:0.004870195513)100:0.009512529007)57:0.003389937432,(PlaMil_1:0.007335401857,PlaMil_2:0.001758684769)64:0.004919141385)100:0.02560651528,BucHet:0.02388278229)61:0.00618997942)29:0.001535583997,((FosRos:0.01372230083,((TaePre_2:0.007430091674,TaePre_1:0.008860592044)72:0.005842875992,TaeFurcata:0.007361490237)100:0.01512016888)83:0.005089710763,(CteTae:0.01289783006,PlaMbeLip:0.02322436638)76:0.005546735662)49:0.001202522363)55:0.0008861786599)45:0.0009180922041,OtoHet:0.01247748196)32:0.0008717314844,MarMol:0.01215782247)38:0.002376422773,(CyrMoo:0.01232158064,PlaElectra:0.01994314661)79:0.002162747148)67:0.003613113543)53:0.001695393619,(OtoLit:0.01895620009,(StigWoo_2:0.006109341966,StigWoo_1:0.004850564861)100:0.02310631064)92:0.004808086117)82:0.00534172199)100:0.01840421619,((((MetBen:0.01758412749,(((MetCal:0.0233331263,MetXan:0.006036837627)74:0.004062966163,((MetZebra:0.005860521077,CynAfr:0.008345160912)96:0.006286724711,MetGre:0.009902491267)73:0.01032285364)65:0.002507597648,MetMal:0.007676845308)74:0.005870148577)84:0.004648719362,MetZebraBD:0.01809508152)45:0.005822142292,((MetChr:0.009078337635,MetAur:0.01827372741)61:0.006535820639,(((((IodSpr:0.03006736336,(GenMen_2:0.006866998873,GenMen_1:0.003205931707)100:0.0425477409)95:0.00759514151,(MelVer:0.01711418485,MelAur:0.01240347633)95:0.008843368524)38:0.00419086972,(CyaObl:0.01388813368,(TroBoadz:0.01520313625,TroMicro:0.0113141408)73:0.004653414461)46:0.003420101349)46:0.004304339841,((LabGig_2:0.005250442347,LabGig_1:0.004314745308)100:0.01381421209,LabIan:0.01956273469)65:0.008174098718)58:0.002019692283,(PseudoFlav:0.01777569039,((PetChin:0.0135965469,(PetNigra_2:0.007840493241,PetNigra_1:0.002823308728)97:0.01022063806)84:0.005145737779,PetYelChin:0.003099965826)95:0.005612309885)62:0.005518537629)68:0.001154082895)68:0.003393914953)85:0.00637160881,((LabFul_2:0.004232421626,LabFul_1:0.006072460243)100:0.01391825985,LabTre:0.009885833163)100:0.02201195247)100:0.02572562024)100:0.4164802893,BatMin:0.04228844945)100;
(ChaBri:0.009626898924,(((CopTri_2:0.007450465612,CopTri_1:0.01334492306)100:0.009829285544,(((((CopEuc:0.008450787772,CapEuc_1:0.007519975383)93:0.004396869886,CapEuc_2:0.007524633921)50:0.007059849709,(OtoPicta:0.01733788074,(AulStu_2:0.00416443416,AulStu_1:0.005099042762)100:0.02822062113)83:0.006598642225)62:0.00571496868,(((MarMol:0.009547890689,((((HemOxy_2:0.003547359746,HemOxy_1:0.004880321586)99:0.007217449879,(NimboPoly:0.002321546735,NimboLinni:0.007924886989)100:0.01673837803)48:0.003150004025,((((PlaOrn_1:0.006855072444,(PlaOrn_4:0.002384683602,PlaOrn_3:0.01008194821)32:0.001560856746)37:0.00307198826,PlaOrn_5:0.005765963572)46:0.002408724569,PlaOrn_2:0.007551056505)100:0.01588050288,(TyrNigri:0.01504634445,AriChr:0.02158151548)100:0.01893128974)60:0.005788872414)45:0.002289726254,OtoHet:0.01923673774)32:0.0002033320101)55:0.001702638526,(CyrMoo:0.01564035782,PlaElectra:0.01854794849)79:0.006775167812)38:0.002303025547,(((FosRos:0.0181486507,((TaePre_2:0.002450515124,TaePre_1:0.007373498515)72:0.00791867666,TaeFurcata:0.00820004911)100:0.0169158708)83:0.005979440617,(CteTae:0.01223763091,PlaMbeLip:0.03122476333)76:0.005309473742)49:0.001464614243,(((PlaMil_5:0.005989655676,(PlaMil_4:0.001033267371,PlaMil_3:0.004615577308)100:0.01365069143)57:0.003512816584,(PlaMil_1:0.006944851284,PlaMil_2:0.004200028464)64:0.002187451249)100:0.02427454181,BucHet:0.02140864378)61:0.00605313058)29:0.002802289066)67:0.002394356434)53:0.001525428713,(OtoLit:0.02098036769,(StigWoo_2:0.007472558563,StigWoo_1:0.002208931519)100:0.02027927436)92:0.007370162762)82:0.006096773766)100:0.02242963162,((((MetZebraBD:0.01554477424,(MetAur:0.01821968417,(MetChr:0.009413951796,(MetBen:0.01457946958,(MetCal:0.02430533886,((MetMal:0.004210631408,MetXan:0.006805110653)65:0.006925700811,((MetZebra:0.006182647855,CynAfr:0.00948159177)96:0.002630050031,MetGre:0.01076888737)73:0.006640105052)74:0.005230340961)74:0.005024622006)84:0.007253295311)61:0.002830107064)45:0.006312395551)68:0.00406236021,(PseudoFlav:0.01702866479,((PetChin:0.01328623378,(PetNigra_2:0.008468661945,PetNigra_1:0.002888229937)97:0.009542483908)84:0.009089439281,PetYelChin:0.004435667558)95:0.004486295243)62:0.004962710476)68:0.002001916887,(((MelVer:0.01888127687,MelAur:0.01218053665)95:0.005873507758,((CyaObl:0.01235376419,(IodSpr:0.02525612079,(GenMen_2:0.004644150959,GenMen_1:0.004023589022)100:0.04274014669)95:0.007576764009)46:0.003537368823,((TroBoadz:0.01729219668,TroMicro:0.01096752673)73:0.00414510408,LabIan:0.02209569569)65:0.004620302197)38:0.003592739542)46:0.002157017837,(LabGig_2:0.003137005055,LabGig_1:0.007129792273)100:0.01622160407)58:0.003284417357)85:0.007361228403,((LabFul_2:0.00295480383,LabFul_1:0.004935821732)100:0.01487125485,LabTre:0.0078202706)100:0.02953696931)100:0.02528799426)100:0.4579311111,BatMin:0.04678094718)100;
(ChaBri:0.008505384106,(((CopTri_2:0.009533254612,CopTri_1:0.01549462624)100:0.01299768945,(((((AulStu_2:0.004476949199,AulStu_1:0.007099984529)100:0.03225440428,(OtoPicta:0.01816853684,(CapEuc_2:0.009407835065,CapEuc_1:0.005398981827)93:0.007580475869)83:0.002825207435)50:0.00383713803,CopEuc:0.01620802254)62:0.005529695234,(((((((((NimboPoly:0.002084656495,NimboLinni:0.009637490772)100:0.01844891085,OtoHet:0.01653108137)32:0.001348543106,MarMol:0.01418537345)48:0.001888280137,(HemOxy_2:0.002177042798,HemOxy_1:0.004179618815)99:0.009597308882)45:0.002153904991,((PlaOrn_5:0.004389890491,(PlaOrn_1:0.005585400489,(PlaOrn_2:0.005899949365,(PlaOrn_4:0.006320695364,PlaOrn_3:0.006556951004)32:0.00184035421)46:0.003228699055)37:0.003377293623)100:0.01972977229,(TyrNigri:0.01541993321,AriChr:0.0188534521)100:0.01601396842)60:0.003081725434)55:0.002243513204,(CyrMoo:0.02113117555,PlaElectra:0.02109571835)79:0.005507319736)38:0.004093008822,(FosRos:0.01912209981,((TaePre_2:0.006051189773,TaeFurcata:0.01058889262)72:0.005651447537,TaePre_1:0.005794536567)100:0.01828479523)83:0.005098843794)29:0.002317536434,BucHet:0.02410026164)49:0.001244400109,(PlaMbeLip:0.02377677488,(CteTae:0.009503197285,((PlaMil_5:0.004710330017,(PlaMil_4:0.0007965446318,PlaMil_3:0.0036566236)100:0.01550986075)57:0.002943884673,(PlaMil_1:0.006255453415,PlaMil_2:0.002666037296)64:0.007777062627)100:0.02784465017)76:0.003990432302)61:0.007564187521)67:0.00464775244)53:0.003427096959,(OtoLit:0.01875120442,(StigWoo_2:0.006772385058,StigWoo_1:0.004865006692)100:0.03001088861)92:0.006555693816)82:0.004290050523)100:0.02191566283,(((((((LabGig_2:0.004472079627,LabGig_1:0.006350282083)100:0.01771766759,LabIan:0.0200027915)65:0.006242646149,(MelVer:0.02031406064,MelAur:0.01437510114)95:0.008645143697)46:0.007501774863,((IodSpr:0.03514101203,(GenMen_2:0.006355400511,GenMen_1:0.004141536238)100:0.03948311299)95:0.009143517293,PseudoFlav:0.009725141843)58:0.002352605371)38:0.004973984922,(((PetChin:0.01308505727,(PetNigra_2:0.01006136075,PetNigra_1:0.004339933311)97:0.01025669975)84:0.005801887932,(CyaObl:0.01562925658,(TroBoadz:0.01428954228,TroMicro:0.01260700059)73:0.00314358002)46:0.007746968374)95:0.005372351131,PetYelChin:0.005907820902)62:0.003636424585)68:0.005379909451,((LabFul_2:0.002269488058,LabFul_1:0.004504779223)100:0.01523338937,LabTre:0.007878115301)100:0.02638928883)85:0.001854193714,(MetZebraBD:0.01591977679,(MetAur:0.01242384408,(MetChr:0.009197971894,(MetBen:0.01664483231,(MetCal:0.02421687369,((MetMal:0.008323592214,((MetZebra:0.003396208476,CynAfr:0.006440487001)96:0.008602094457,MetGre:0.006630955015)73:0.006310213257)65:0.003419208307,MetXan:0.007541708877)74:0.006088839228)74:0.007427062202)84:0.007162508777)61:0.002965483878)45:0.004637755281)68:0.003375810021)100:0.03104104371)100:0.4367497549,BatMin:0.0603435164)100;
(ChaBri:0.01401761632,(((CopTri_2:0.01222736148,CopTri_1:0.01955484389)100:0.009187489023,(((BucHet:0.02151130347,(StigWoo_2:0.006385540766,StigWoo_1:0.006161927274)100:0.02146861849)92:0.005692422758,OtoLit:0.02765651242)53:0.002779004891,((((((TyrNigri:0.01305944911,AriChr:0.01952396198)100:0.02016518102,(((PlaOrn_2:0.008428608022,(PlaOrn_4:0.005520376155,PlaOrn_1:0.002919881591)32:0.001595190981)46:0.003077256804,(PlaOrn_3:0.007207460316,PlaOrn_5:0.003990663391)37:0.001550459909)100:0.01923168839,MarMol:0.01075880571)60:0.001559900972)45:0.002093864053,(((HemOxy_2:0.004251480265,HemOxy_1:0.006962669258)99:0.005864215752,(NimboPoly:0.003252701533,NimboLinni:0.00808039334)100:0.01508262798)48:0.003938450201,OtoHet:0.01618532558)32:0.00305036838)55:0.002368410329,(CyrMoo:0.01538191157,PlaElectra:0.01966255781)79:0.007420288004)38:0.001949515838,((FosRos:0.01541353588,((TaePre_2:0.001492759674,TaePre_1:0.006127420951)72:0.01330395741,TaeFurcata:0.008817091367)100:0.01566870193)83:0.00774419023,(((PlaMil_5:0.004518533994,(PlaMil_4:0.001399985407,PlaMil_3:0.009693973243)100:0.007179849356)57:0.002097703919,(PlaMil_1:0.01123239977,PlaMil_2:0.003364273789)64:0.00296635659)100:0.02104447913,(CteTae:0.01290916275,PlaMbeLip:0.02643890651)76:0.004028697843)49:0.001521042098)61:0.005479169981)67:0.001928245551,(((CapEuc_2:0.006461414272,CapEuc_1:0.008489298021)93:0.01192815316,CopEuc:0.009696132106)50:0.005620906572,(OtoPicta:0.01617196927,(AulStu_2:0.001706998668,AulStu_1:0.004604544422)100:0.03617247048)83:0.004377647915)62:0.005047478728)29:0.004186130312)82:0.005662751282)100:0.02282959207,(((((PetChin:0.01281256023,(PetNigra_2:0.005474946878,PetNigra_1:0.004529452073)97:0.0107276146)84:0.006024379012,PetYelChin:0.004536464744)95:0.006589752732,(PseudoFlav:0.01550014888,((((TroBoadz:0.01640279355,TroMicro:0.01114840028)73:0.005017978912,(((LabGig_2:0.004966327346,LabGig_1:0.006808977071)100:0.01425723371,LabIan:0.02072840676)65:0.008098689693,CyaObl:0.009651371759)38:0.003083287114)46:0.001668081522,(MelVer:0.01839101258,MelAur:0.01452322431)95:0.0113032445)46:0.002560516575,(IodSpr:0.02241286684,(GenMen_2:0.00409565558,GenMen_1:0.002332711347)100:0.03833316873)95:0.008096904602)58:0.001733032951)62:0.002045700122)68:0.003190914701,(MetZebraBD:0.01963489722,(MetAur:0.01487827961,(MetChr:0.006440292469,(MetBen:0.01728053622,(MetCal:0.01552760458,(((MetZebra:0.003786422877,CynAfr:0.006524214233)96:0.008962750974,(MetMal:0.004235085282,MetGre:0.01006883053)73:0.004462398832)65:0.006506639053,MetXan:0.008625473704)74:0.004199353728)74:0.005675006186)84:0.006576332375)61:0.007474655041)45:0.004138125781)68:0.006211990149)85:0.005108552823,((LabFul_2:0.005989259137,LabFul_1:0.007019628949)100:0.01118572473,LabTre:0.01080145526)100:0.02073771939)100:0.02217972854)100:0.4551424664,BatMin:0.04601338629)100;
(ChaBri:0.01262997379,(((CopTri_2:0.01337347016,CopTri_1:0.0141961436)100:0.007520606763,((CyrMoo:0.01606289439,(((BucHet:0.01964704134,(OtoLit:0.02315746777,(StigWoo_2:0.002581959969,StigWoo_1:0.004482876105)100:0.02256651251)92:0.00590748368)38:0.002726604793,(((((NimboPoly:0.002393760001,NimboLinni:0.01190573121)100:0.0135229856,OtoHet:0.01769667054)32:0.001781923597,MarMol:0.00717625646)48:0.003106565395,(HemOxy_2:0.001244995381,HemOxy_1:0.002714972972)99:0.009129320434)45:0.0005783513467,((PlaOrn_3:0.00832624836,((PlaOrn_2:0.007992846927,(PlaOrn_4:0.005274689078,PlaOrn_1:0.007513324213)32:0.000980266118)46:0.004715515334,PlaOrn_5:0.006160648911)37:1e-08)100:0.01776306865,(TyrNigri:0.01348294243,AriChr:0.02185567847)100:0.01783514699)60:0.004087181167)55:0.001630154938)49:0.003780049909,(PlaMbeLip:0.02615513133,(CteTae:0.01582469886,((PlaMil_5:0.00667270967,(PlaMil_4:0.002369716149,PlaMil_3:0.004239959182)100:0.009373869824)57:0.004155654582,(PlaMil_1:0.006586999333,PlaMil_2:0.003522861296)64:0.009165044427)100:0.02653503563)76:0.005264325558)61:0.007914122719)29:0.002442246309)53:0.002028595316,(((OtoPicta:0.01653159319,(AulStu_2:0.007625000099,AulStu_1:0.002710369787)100:0.02674788878)83:0.005918399769,(PlaElectra:0.02171048541,(CopEuc:0.01185632525,(FosRos:0.02084153114,((TaePre_2:0.007013097965,TaePre_1:0.008608483889)72:0.005255568728,TaeFurcata:0.007401258222)100:0.01136645077)83:0.002042027741)79:0.0006951984042)62:0.00363450332)50:0.003223440405,(CapEuc_2:0.003025789159,CapEuc_1:0.007653416778)93:0.01183540857)67:0.002542612695)82:0.006318836469)100:0.02809345602,(((((IodSpr:0.02653666815,(GenMen_2:0.008646691937,GenMen_1:0.004269722741)100:0.04626803076)95:0.009120761944,(((CyaObl:0.0129870722,(TroBoadz:0.01605923,TroMicro:0.01022463077)73:0.005753409811)46:0.003856007808,(MelVer:0.02043510985,MelAur:0.0151827571)95:0.01204454998)46:0.001841704276,((LabGig_2:0.007258426287,LabGig_1:0.003245974463)100:0.02115205193,LabIan:0.02282079057)65:0.006569946394)38:0.003364655446)58:0.005245094508,(PseudoFlav:0.01746377753,((PetChin:0.01405698656,(PetNigra_2:0.008991345386,PetNigra_1:0.002729690256)97:0.006970791708)84:0.01032794562,PetYelChin:0.007734838611)95:0.005512987941)62:0.002587581259)68:0.003773709506,((MetBen:0.01507397685,(MetChr:0.01066594444,((MetMal:0.01007435968,((MetZebra:0.004302857166,CynAfr:0.00816898398)96:0.0115636188,MetGre:0.0136512499)73:0.00594346153)65:0.004970524171,(MetCal:0.01863959032,MetXan:0.00840335756)74:0.004128314383)74:0.005870809725)84:0.007187919361)61:0.00939040873,(MetAur:0.01944666567,MetZebraBD:0.0176482515)45:0.004400286351)68:0.002938384663)85:0.003530618365,((LabFul_2:0.001331161474,LabFul_1:0.004106400759)100:0.0137846487,LabTre:0.006651390493)100:0.02781263137)100:0.02287078924)100:0.4241961623,BatMin:0.05084038517)100;
(ChaBri:0.004996156683,(((CopTri_2:0.009629117757,CopTri_1:0.01505916177)100:0.009640454582,(((((CapEuc_2:0.00432721084,CapEuc_1:0.007642089579)93:0.01108700351,CopEuc:0.008976864786)50:0.006167786114,((((PlaMbeLip:0.03018333815,(FosRos:0.01363722823,((TaePre_2:0.002482762745,TaePre_1:0.00678799798)72:0.008166503071,TaeFurcata:0.0083436006)100:0.01554152576)83:0.006215398443)49:0.002496135792,(((PlaMil_5:0.003608493738,(PlaMil_4:0.003310105518,PlaMil_3:0.006633568941)100:0.01314959041)57:0.003736366296,(PlaMil_1:0.007416089627,PlaMil_2:0.005746044369)64:0.004068758454)100:0.02305650111,BucHet:0.02461437968)61:0.00755617996)76:0.002573206558,(CteTae:0.01530133734,((((NimboPoly:0.003006909403,NimboLinni:0.01797410083)100:0.01370740993,((HemOxy_2:0.001720344293,HemOxy_1:0.004740508866)99:0.004779267918,OtoHet:0.01410531515)48:0.004323441591)32:0.003654173277,((PlaOrn_1:0.004889534788,(PlaOrn_4:0.00201942052,(PlaOrn_2:0.009232324264,(PlaOrn_3:0.006088070291,PlaOrn_5:0.005170121237)37:0.001564678986)46:0.004873957362)32:0.006470303208)100:0.01546700964,MarMol:0.009922924751)60:0.001817522094)45:0.0020606047,(TyrNigri:0.01216654745,AriChr:0.02020894738)100:0.02127555659)55:0.002075603701)29:0.001967530397)38:0.003339955126,(CyrMoo:0.01454071236,PlaElectra:0.02380974869)79:0.004566941726)67:0.001836899199)62:0.006502288965,(OtoLit:0.03177974776,(StigWoo_2:0.007533059979,StigWoo_1:0.006305132145)100:0.02057307601)92:0.01019855883)53:0.0008783379187,(OtoPicta:0.01315582886,(AulStu_2:0.003114484347,AulStu_1:0.002382433444)100:0.03114100169)83:0.006670666916)82:0.003122956546)100:0.0215273193,(((((CyaObl:0.01228274281,(TroBoadz:0.01964042601,TroMicro:0.008756652836)73:0.008356621595)46:0.002654313086,((IodSpr:0.02726472523,(GenMen_2:0.005697439122,GenMen_1:0.001957433814)100:0.03484163604)95:0.008281068142,(PseudoFlav:0.01374471111,((PetYelChin:0.004060978687,(PetNigra_2:0.01039392405,PetNigra_1:0.00342606948)97:0.01296154462)84:0.005661538467,PetChin:0.01428230487)95:0.006671509929)62:0.003662097052)38:0.002259016298)58:0.00314325722,(((MelVer:0.01667239102,MelAur:0.01353899615)95:0.0110187946,LabIan:0.02485335503)65:0.005914637704,(LabGig_2:0.0050708371,LabGig_1:0.008316983038)100:0.0196306848)46:0.00471885205)68:0.00239262068,(MetAur:0.01358612035,(MetChr:0.01048386594,(((MetMal:0.008693772116,(MetBen:0.02210199802,(MetCal:0.01472441522,MetXan:0.007216860926)74:0.004780958847)74:0.005585396148)65:0.003506684068,((MetZebra:0.004808855917,CynAfr:0.003905974688)96:0.009485907991,MetGre:0.009564243332)73:0.007505032777)84:0.006339012138,MetZebraBD:0.01065882311)61:0.005569897881)45:0.00318649988)68:0.008235570589)85:0.0054434566,((LabFul_2:0.004529835959,LabFul_1:0.006429355016)100:0.009197420147,LabTre:0.007032040573)100:0.02397888201)100:0.02023238569)100:0.4239263679,BatMin:0.05239919644)100;
(ChaBri:0.01124564943,(((CopTri_2:0.01108115782,CopTri_1:0.01534811537)100:0.008880532848,(((((CapEuc_2:0.007395845086,CapEuc_1:0.009912217254)93:0.01200181969,(OtoPicta:0.01712749887,(AulStu_2:0.004390548347,AulStu_1:0.006437605175)100:0.03002261124)83:0.005036858679)50:0.004286276679,CopEuc:0.01206041164)62:0.005770106947,((((FosRos:0.01850692283,((TaePre_2:0.008394751728,TaePre_1:0.008203424594)72:0.009206082278,TaeFurcata:0.005547683193)100:0.01640235406)83:0.004656741935,(CteTae:0.01527398481,PlaMbeLip:0.02801429063)76:0.007903891227)49:0.003496582277,((((HemOxy_2:0.003470225103,HemOxy_1:0.004149023185)99:0.009778333378,((PlaOrn_2:0.01040653671,(PlaOrn_4:0.005339996423,(PlaOrn_3:0.00350185675,PlaOrn_5:0.003350440906)37:0.003071437728)32:0.003517808725)46:0.003079855925,PlaOrn_1:0.005572942112)100:0.0162730509)48:0.003216588378,((NimboPoly:0.001694204122,NimboLinni:0.01184956555)100:0.01724386871,(TyrNigri:0.01793964433,AriChr:0.01803762047)100:0.01709748963)60:0.006371060783)45:0.002019139781,((MarMol:0.004787099668,(((PlaMil_5:0.008847796406,(PlaMil_4:0.001698557065,PlaMil_3:0.004728171795)100:0.01133779632)57:0.006391182595,(PlaMil_1:0.005902866961,PlaMil_2:0.001355416846)64:0.006465692429)100:0.02595476952,BucHet:0.02270451605)61:0.005065582249)55:0.001396683975,OtoHet:0.01815961588)32:0.001707907894)29:0.002576378881)38:0.001711133238,(CyrMoo:0.01671915903,PlaElectra:0.01782236465)79:0.006961705471)67:0.00272819858)53:0.002886053708,(OtoLit:0.02585863644,(StigWoo_2:0.0079766508,StigWoo_1:0.004605290418)100:0.02595748942)92:0.007015250108)82:0.007657023429)100:0.02710125907,((((MetBen:0.02247758292,(((MetCal:0.01950429796,MetXan:0.00724371037)74:0.004797296454,MetMal:0.01047068537)65:0.001268381295,((MetZebra:0.002017738824,CynAfr:0.006119990029)96:0.008002606003,MetGre:0.01101157706)73:0.008359080823)74:0.003983381426)84:0.005322072418,MetZebraBD:0.01495919646)45:0.004169912845,((MetChr:0.01028617512,MetAur:0.01433086832)61:0.008760787302,(((PseudoFlav:0.01344294958,((IodSpr:0.02913795911,(GenMen_2:0.003301497755,GenMen_1:0.003335305671)100:0.04196085816)95:0.008343757191,(CyaObl:0.01096643324,(TroBoadz:0.01833067146,TroMicro:0.01261728865)73:0.005320941419)46:0.003163796369)38:0.004123307991)62:0.004655263225,((PetChin:0.01286166433,(PetNigra_2:0.01252178973,PetNigra_1:0.005092044035)97:0.00412777113)84:0.003860047548,PetYelChin:0.002528369375)95:0.01165125543)58:0.002578424827,(((MelVer:0.02073745307,MelAur:0.0120799102)95:0.007146027103,LabIan:0.021513459)65:0.007792272606,(LabGig_2:0.005390528922,LabGig_1:0.004029864473)100:0.01333648276)46:0.006720549315)68:0.001853294857)68:0.002900667889)85:0.007500423106,((LabFul_2:0.006292909583,LabFul_1:0.006252121576)100:0.01520826836,LabTre:0.01101149881)100:0.02940866782)100:0.0201369162)100:0.4200551196,BatMin:0.04695987432)100;
(ChaBri:0.01010878005,(((CopTri_2:0.01029253255,CopTri_1:0.01303228121)100:0.01042831901,(((((CapEuc_2:0.007320952857,CapEuc_1:0.01031469844)93:0.0101356885,CopEuc:0.01180307971)50:0.004936536691,((((TyrNigri:0.01822033809,AriChr:0.02164010172)100:0.01760105949,(CyrMoo:0.01484124268,PlaElectra:0.02247727123)79:0.003791281541)55:0.003665062881,(MarMol:0.007977621533,((((((PlaOrn_3:0.004848149179,(PlaOrn_2:0.005048572777,PlaOrn_1:0.003740159494)32:0.007142046118)37:0.003004702408,PlaOrn_5:0.005305645544)46:0.002292236631,PlaOrn_4:0.004325671099)100:0.014578295,(HemOxy_2:0.002124837073,HemOxy_1:0.005463231725)99:0.009315963278)45:0.001919151023,(NimboPoly:0.001827319909,NimboLinni:0.01661056981)100:0.01447564736)48:0.002474404652,OtoHet:0.01854633092)32:0.0004864018886)60:0.002417524144)38:0.002142718768,((CteTae:0.01342802564,(((PlaMil_1:0.00771610541,((PlaMil_5:0.006154722275,(PlaMil_4:0.002265976644,PlaMil_3:0.003698192326)100:0.01578217085)57:0.005562408191,PlaMil_2:0.004947262526)64:0.001963129613)100:0.02741369125,BucHet:0.02165697638)61:0.005827592934,PlaMbeLip:0.02650781297)76:0.003614525001)49:0.002127821714,(FosRos:0.01316974042,((TaePre_2:0.003975001684,TaePre_1:0.007668671575)72:0.008567656829,TaeFurcata:0.006579132862)100:0.01823992635)83:0.006641469463)29:0.002553642499)67:0.001738978347)62:0.003818464419,(OtoPicta:0.01861337784,(AulStu_2:0.00208784714,AulStu_1:0.005309687986)100:0.03051795513)83:0.007656293102)53:0.001695222347,(OtoLit:0.0197395743,(StigWoo_2:0.004540176258,StigWoo_1:0.00693811853)100:0.02686471545)92:0.007295969945)82:0.006352929565)100:0.02791647987,((((MetZebraBD:0.0117086282,(MetAur:0.01414023753,(MetChr:0.01064511236,(MetBen:0.01750127577,(MetCal:0.01534414851,((MetMal:0.01052812751,((MetZebra:0.006892634194,CynAfr:0.006512913579)96:0.005599784275,MetGre:0.01076602644)73:0.008957824598)65:0.001555099173,MetXan:0.01112680321)74:0.004596339789)74:0.00432417609)84:0.005863411291)61:0.005580356846)45:0.002419266082)68:0.00598442926,(PseudoFlav:0.0172831944,((PetChin:0.01344395645,(PetNigra_2:0.005021202024,PetNigra_1:0.006947525919)97:0.009914272456)84:0.006607336742,PetYelChin:0.005519859942)95:0.007316046511)62:0.002922255339)68:0.004043836595,(((CyaObl:0.01431648975,(TroBoadz:0.02252259774,TroMicro:0.01404866683)73:0.004513458176)46:0.007273076142,((IodSpr:0.0283079588,(GenMen_2:0.005543842372,GenMen_1:0.001777160478)100:0.03988758479)95:0.007857611989,((MelVer:0.02006008539,MelAur:0.01362094507)95:0.004707129523,LabIan:0.02351596117)65:0.007475482205)38:0.00276813183)46:0.004218400266,(LabGig_2:0.009202116361,LabGig_1:0.008934686185)100:0.0211001206)58:0.002226941796)85:0.009222556502,((LabFul_2:0.00426357425,LabFul_1:0.005350949632)100:0.01262313326,LabTre:0.01349796379)100:0.02688794182)100:0.01210159524)100:0.4372545691,BatMin:0.04469094754)100;
(ChaBri:0.01188388732,(((CopTri_2:0.01035702696,CopTri_1:0.02253757334)100:0.01380665372,(((((CapEuc_2:0.006209061329,CapEuc_1:0.009942425196)93:0.004327345996,(OtoPicta:0.01744577328,(AulStu_2:0.003045207718,AulStu_1:0.003771317247)100:0.03005783973)83:0.00511206311)50:0.004488865358,CopEuc:0.01319796216)62:0.006161676711,((((((HemOxy_2:0.004910341024,HemOxy_1:0.005656824599)99:0.00785000332,(NimboPoly:0.002630308219,NimboLinni:0.0134885443)100:0.0168082679)48:0.001810048112,(MarMol:0.01285312341,OtoHet:0.01823963964)32:0.0001822901751)45:0.0034607033,((PlaOrn_5:0.005545333357,(PlaOrn_3:0.008989131502,(PlaOrn_1:0.004169166777,(PlaOrn_4:0.003308331481,PlaOrn_2:0.00728468411)32:0.002162258586)46:0.003294149641)37:0.001947973052)100:0.02450208878,(TyrNigri:0.01259155375,AriChr:0.01260227462)100:0.0197689179)60:0.00253971283)55:0.002386609769,(((((PlaMil_5:0.006592188768,(PlaMil_4:0.002633670032,PlaMil_3:0.005874919176)100:0.01091117194)57:0.007435601926,(PlaMil_1:0.007835581639,PlaMil_2:0.005172565695)64:0.003783378122)100:0.02959080631,BucHet:0.02357747986)61:0.005912634688,(CteTae:0.01569159419,PlaMbeLip:0.02741650291)76:0.003641111565)49:0.0052800848,(FosRos:0.01837243558,((TaePre_2:0.006897442549,TaePre_1:0.00308255411)72:0.006935535841,TaeFurcata:0.01045159056)100:0.01296132972)83:0.00849210888)29:0.001808321999)38:0.002109192317,(CyrMoo:0.01899011049,PlaElectra:0.02299941177)79:0.006814467568)67:0.001502492138)53:0.001182030371,(OtoLit:0.0279552993,(StigWoo_2:0.007396484816,StigWoo_1:0.004042341755)100:0.03068100934)92:0.006004314345)82:0.004642070901)100:0.02323830083,((((((TroBoadz:0.02112957732,TroMicro:0.01136451447)73:0.004598507257,(CyaObl:0.01374839383,(IodSpr:0.02819284864,(GenMen_2:0.009650743934,GenMen_1:0.002305951755)100:0.04273917072)95:0.01018950968)46:0.002674219694)38:0.002741186395,(LabGig_2:0.004117401649,LabGig_1:0.004753419646)100:0.02734957649)58:0.001260947071,(((PetChin:0.01868101537,(PetNigra_2:0.007665263686,PetNigra_1:0.003704249964)97:0.006584744259)84:0.005224906618,PetYelChin:0.005440252582)95:0.009325701692,((MetAur:0.01431773997,(MetChr:0.008737482108,(MetBen:0.01520490949,(MetCal:0.01672519344,(((MetZebra:0.00596935481,CynAfr:0.003740539256)96:0.005210063555,(MetMal:0.008374306113,MetGre:0.01198447203)73:0.00521858436)65:0.004468300296,MetXan:0.01063772548)74:0.005244900511)74:0.00716304956)84:0.009047354081)61:0.009212039803)45:0.005714199852,(MetZebraBD:0.00997646834,PseudoFlav:0.01596044479)68:0.00519389929)62:0.005381459777)68:0.003041531236)46:0.004067688958,((MelVer:0.01873720233,MelAur:0.01534196403)95:0.007009484682,LabIan:0.02790449737)65:0.008076324928)85:0.009009478139,((LabFul_2:0.003556648246,LabFul_1:0.005326742181)100:0.009157014756,LabTre:0.01140605605)100:0.02766463682)100:0.02312423773)100:0.4169280271,BatMin:0.04745989453)100;
(ChaBri:0.01091048102,(((CopTri_2:0.008720660445,CopTri_1:0.01659388433)100:0.008280410979,((((CapEuc_2:0.007634527683,CapEuc_1:0.009947006684)93:0.005221051905,CopEuc:0.00636664714)50:0.002746213886,(OtoPicta:0.02233545184,(AulStu_2:0.008341041306,AulStu_1:0.004557270679)100:0.03343382105)83:0.00357165193)62:0.003593256031,(CyrMoo:0.01958994872,((((((MarMol:0.007119348651,(TyrNigri:0.01327010681,AriChr:0.01626781391)100:0.01772418982)60:0.0008126521223,((PlaOrn_1:0.003683519372,PlaOrn_5:0.005690670133)46:0.00336028743,((PlaOrn_4:0.003218281021,PlaOrn_2:0.007561934474)32:0.002868865618,PlaOrn_3:0.006304831901)37:0.001615581892)100:0.02028189232)45:0.003518745656,(((NimboPoly:0.001474874493,NimboLinni:0.006780079502)100:0.01791860278,OtoHet:0.02147029028)32:0.003544222678,(HemOxy_2:0.004266837516,HemOxy_1:0.001894732175)99:0.007650119927)48:0.003072288366)55:0.00162225541,(OtoLit:0.02457680599,(StigWoo_2:0.007301936376,StigWoo_1:0.002328913094)100:0.02276509977)92:0.005717928556)38:0.001567917696,PlaElectra:0.02267688432)53:0.002436125286,(((FosRos:0.01881783939,((TaePre_2:0.004214927924,TaePre_1:0.006728659531)72:0.005824789932,TaeFurcata:0.007629764)100:0.01606870225)83:0.008795999427,(CteTae:0.01600952834,PlaMbeLip:0.02136379317)76:0.0097274375)49:0.00195654743,((PlaMil_1:0.008440105077,((PlaMil_5:0.006812312236,(PlaMil_4:0.001699665228,PlaMil_3:0.003303279029)100:0.01542364811)57:0.006667211122,PlaMil_2:0.004790354631)64:0.003485678973)100:0.02387639443,BucHet:0.01867290675)61:0.006797583601)29:0.0008870904198)79:0.002204812472)67:0.001611073171)82:0.004610003402)100:0.0283675636,(((MetZebraBD:0.01535936245,(MetChr:0.00988968827,((MetMal:0.007248255556,((MetZebra:0.004207208838,CynAfr:0.00524871502)96:0.00605443394,MetGre:0.01086359848)73:0.008126180271)65:0.002035716162,(MetBen:0.02156786349,(MetCal:0.01898858007,MetXan:0.01041268923)74:0.003152554807)74:0.003785110055)84:0.007112395406)61:0.008589088989)45:0.007528789554,(MetAur:0.01682418881,(((IodSpr:0.02916237512,(GenMen_2:0.003575930467,GenMen_1:0.003144148383)100:0.03924539528)95:0.008113623283,((((LabGig_2:0.00441256778,LabGig_1:0.007218680047)100:0.01666824045,LabIan:0.02559896024)65:0.009134392281,(MelVer:0.02137177059,MelAur:0.01541509116)95:0.006542304639)46:0.007925282912,(CyaObl:0.01352578632,(TroBoadz:0.01958586907,TroMicro:0.007313480711)73:0.002232149268)46:0.003273909308)38:0.002563051245)58:0.004356276636,(PseudoFlav:0.01365816699,((PetChin:0.01239462912,(PetNigra_2:0.008299845945,PetNigra_1:0.004428457493)97:0.01225003794)84:0.004397203489,PetYelChin:0.005284852422)95:0.006750193344)62:0.001170324486)68:0.007095947037)68:0.004350031001)85:0.005747383666,((LabFul_2:0.003530498762,LabFul_1:0.003215834435)100:0.008961579104,LabTre:0.008059687773)100:0.02858819988)100:0.02007122973)100:0.4174600671,BatMin:0.05800038145)100;
(ChaBri:0.01181858025,(((((OtoLit:0.01843861737,(StigWoo_2:0.003180919025,StigWoo_1:0.007207188479)100:0.02422279443)92:0.005584923715,((((((PlaOrn_1:0.005896498664,PlaOrn_5:0.003385991521)46:0.005419510239,(PlaOrn_4:0.003371420351,(PlaOrn_3:0.004586579126,PlaOrn_2:0.00798817889)32:0.002115660481)37:0.003043498705)100:0.02013104371,((FosRos:0.01448386217,((TaePre_2:0.002999617011,TaePre_1:0.008839214717)72:0.004960148193,TaeFurcata:0.008890294164)100:0.01873949215)83:0.008395847784,(((PlaMil_2:0.006648100549,(PlaMil_4:0.001360703159,PlaMil_3:0.003610372418)100:0.01413520809)57:0.001881756217,(PlaMil_1:0.007453100273,PlaMil_5:0.004882644126)64:0.005060650646)100:0.02498216488,(CteTae:0.0109263133,PlaMbeLip:0.02692617725)76:0.00508607895)49:0.002623536462)61:0.004183303059)29:0.002370249121,(BucHet:0.02462811251,(TyrNigri:0.01350784347,AriChr:0.01619021662)100:0.01986602959)60:0.004964148982)55:0.002094494399,(OtoHet:0.01416249544,(MarMol:0.01165752464,((HemOxy_2:0.001484716243,HemOxy_1:0.006372201165)99:0.005529597226,(NimboPoly:0.003615458614,NimboLinni:0.01637033579)100:0.02127847416)48:0.002706621257)32:0.002006145396)45:0.001650391614)38:0.002187273414,(CyrMoo:0.01765057236,PlaElectra:0.01861757139)79:0.005761617854)67:0.00404737258)53:0.002658388552,(OtoPicta:0.02208030671,(AulStu_2:0.00360496982,AulStu_1:0.004780121255)100:0.02433036776)83:0.002682480153)62:0.003070933258,(((CopEuc:0.006823578151,CapEuc_1:0.01039846131)93:0.00614788441,CapEuc_2:0.006243318844)50:0.00993961574,(CopTri_2:0.01028409869,CopTri_1:0.01453828939)100:0.01459923167)82:0.004179113563)100:0.02330933985,(((((PetChin:0.01577935602,(PetNigra_2:0.00741095011,PetNigra_1:0.002769078878)97:0.01158892802)84:0.005902552104,PetYelChin:0.00708542093)95:0.008321782219,(((TroBoadz:0.01978208931,TroMicro:0.008422293242)73:0.003091039939,(CyaObl:0.01244413939,(IodSpr:0.03086333369,(GenMen_2:0.004197230047,GenMen_1:1e-08)100:0.04057190654)95:0.007881160668)46:0.003090760924)38:0.00627595057,((((MelVer:0.0163480528,MelAur:0.01040865833)95:0.008220713202,LabIan:0.01849153377)65:0.00850461514,PseudoFlav:0.0166018364)46:0.001041993738,(LabGig_2:0.005006749823,LabGig_1:0.00440811467)100:0.01812428036)58:0.005204896395)62:0.002984413661)68:0.004750026842,(MetZebraBD:0.0158720965,((((MetMal:0.005993854496,((MetZebra:0.001905536179,CynAfr:0.004777923639)96:0.008011139115,MetGre:0.009458029623)73:0.007326246817)65:0.001433424754,MetXan:0.008260663728)74:0.004920392589,(MetCal:0.01783748324,MetBen:0.01852393029)74:0.00430862236)84:0.005356256002,(MetChr:0.009561544873,MetAur:0.01423273464)61:0.005606608963)45:0.006317407644)68:0.002725131277)85:0.003470733857,((LabFul_2:0.007110910647,LabFul_1:0.005377582893)100:0.008455623895,LabTre:0.009154921293)100:0.03167823)100:0.02954867385)100:0.460194956,BatMin:0.04793918186)100;
(ChaBri:0.01046909778,(((CopTri_2:0.007413671031,CopTri_1:0.01899565495)100:0.01241547741,((((OtoPicta:0.01924625125,((CapEuc_2:0.009958957889,CapEuc_1:0.006779032331)93:0.006036993657,(AulStu_2:0.003687842229,AulStu_1:0.003777737935)100:0.03346838917)83:0.004476137042)50:0.002500793647,CopEuc:0.01340423215)62:0.005195299351,((MarMol:0.0102599015,((((NimboPoly:0.002619200761,NimboLinni:0.01036486442)100:0.01725124574,OtoHet:0.01159453014)32:0.003470429333,(HemOxy_2:0.00208542781,HemOxy_1:0.001662888833)99:0.009932356706)48:0.002127624637,(((((PlaOrn_3:0.01031638185,PlaOrn_5:0.003673724489)37:0.005034877254,(PlaOrn_4:0.004858388015,PlaOrn_2:0.006572042968)32:0.003539638195)46:0.006403682909,PlaOrn_1:0.007206561723)100:0.01214707844,(((((PlaMil_5:0.004313328226,(PlaMil_4:0.002368568567,PlaMil_3:0.006529283362)100:0.01073120833)57:0.003135465909,(PlaMil_1:0.008378071555,PlaMil_2:0.004393327401)64:0.00490524578)100:0.02131793793,BucHet:0.02068224375)61:0.007230586087,(CteTae:0.01091387835,PlaMbeLip:0.03167110716)76:0.005264013648)49:0.003618871643,(TyrNigri:0.01590612815,AriChr:0.02052147789)100:0.02261576769)60:0.001305088136)29:0.002083401603,(FosRos:0.01778811215,((TaePre_2:0.003935521919,TaePre_1:0.004585403619)72:0.01134711721,TaeFurcata:0.007333762604)100:0.01316152467)83:0.0109186107)55:0.00165661021)45:0.0009534077227)38:0.0008804699147,(CyrMoo:0.01567895493,PlaElectra:0.02040972815)79:0.00718321532)67:0.003501515046)53:0.002189493072,(OtoLit:0.02699430338,(StigWoo_2:0.005705960119,StigWoo_1:0.00188365258)100:0.02379422113)92:0.005369119102)82:0.008710372914)100:0.0245065876,((((MetZebraBD:0.01905111701,(((MetMal:0.009074362158,((MetZebra:0.001684425902,CynAfr:0.007067997214)96:0.008003905756,MetGre:0.007736999422)73:0.003516464986)65:0.0066383898,(MetBen:0.0189252069,(MetCal:0.01926636611,MetXan:0.009248290013)74:0.005117277613)74:0.004095179622)84:0.004240549347,(MetChr:0.01195331322,MetAur:0.02111361866)61:0.002194036779)45:0.006409676656)68:0.006308841541,(PseudoFlav:0.01914561111,((PetChin:0.01382968614,(PetNigra_2:0.008505816762,PetNigra_1:0.0006072727487)97:0.01181151076)84:0.00541207214,PetYelChin:0.005818262634)95:0.003928841162)62:0.003665284685)68:0.00212095502,((((TroBoadz:0.01677532003,TroMicro:0.01179124031)73:0.008839400154,(CyaObl:0.01620075603,(IodSpr:0.02772588526,(GenMen_2:0.004151210668,GenMen_1:0.002620034292)100:0.04248229017)95:0.008496602883)46:0.002639954909)38:0.002553167496,(LabGig_2:0.007669176259,LabGig_1:0.007784193401)100:0.02188366724)46:0.004032119016,((MelVer:0.0216486282,MelAur:0.01155037717)95:0.008248702254,LabIan:0.02625081643)65:0.008447850017)58:0.002425326528)85:0.005014975381,((LabFul_2:0.00438827167,LabFul_1:0.003803698815)100:0.01039907949,LabTre:0.01090045027)100:0.02667053138)100:0.02497661295)100:0.4163260583,BatMin:0.04448164925)100;
(ChaBri:0.01847923023,((((((((CapEuc_2:0.008689922165,CapEuc_1:0.006565514761)93:0.006969236645,CopEuc:0.01310629877)50:0.002595479413,(OtoPicta:0.02258329206,(AulStu_2:0.005289286205,AulStu_1:0.009799284351)100:0.03110227741)83:0.006221427695)62:0.004774420541,(StigWoo_2:0.01099916562,StigWoo_1:0.004459373532)100:0.02939615069)53:0.002349882447,((((MarMol:0.007127091823,(CyrMoo:0.01523270703,(TyrNigri:0.01174503601,AriChr:0.02151960408)100:0.01560956957)79:0.004153221406)32:0.002812269742,(((HemOxy_2:0.002762953961,HemOxy_1:0.004306259436)99:0.004528565096,(PlaOrn_4:0.003314692225,((PlaOrn_5:0.0043164956,(PlaOrn_2:0.005579992865,PlaOrn_1:0.005164184667)37:0.002310287367)46:0.002090837014,PlaOrn_3:0.006048939411)32:0.006198340632)100:0.0118884331)48:0.002713714154,(NimboPoly:0.004083752175,NimboLinni:0.01203648261)100:0.02115821309)45:0.004319283212)60:0.001276495693,OtoHet:0.02295038385)55:0.003550880692,((CteTae:0.01455351137,PlaElectra:0.02457581304)38:0.00205375434,((FosRos:0.02034341255,((TaePre_2:0.006660067372,TaePre_1:0.007158214229)72:0.008472416768,TaeFurcata:0.008689173536)100:0.02074248374)83:0.004078400975,(((PlaMil_1:0.009165130037,((PlaMil_5:0.003895240585,(PlaMil_4:0.001976923583,PlaMil_3:0.005905068925)100:0.01524659539)57:0.003816407336,PlaMil_2:0.002049967857)64:0.003794397077)100:0.0263551403,BucHet:0.02315868892)61:0.005303199253,PlaMbeLip:0.03552498859)76:0.003144856978)49:0.001229593357)29:0.001789016007)67:0.003537883209)82:0.005910857887,(CopTri_2:0.01006957669,CopTri_1:0.01778380549)100:0.01438400554)92:0.005713662934,OtoLit:0.0299886275)100:0.02107587291,((((MetZebraBD:0.01203413199,(MetAur:0.01343980074,(MetChr:0.006961816146,(((MetXan:0.008118781613,(MetCal:0.01940208988,MetBen:0.01846011423)74:0.004538588355)74:0.006686932833,((MetZebra:0.00214251095,CynAfr:0.00622876379)96:0.004538094982,MetGre:0.0118403007)73:0.004714365111)65:0.002355094854,MetMal:0.005992308751)84:0.008229529176)61:0.005494059982)45:0.002602109089)68:0.004256191172,(PseudoFlav:0.01353000268,((((LabGig_2:0.004488468124,LabGig_1:0.00556867611)100:0.02129201106,LabIan:0.02087988403)65:0.005636987752,(MelVer:0.01567572171,MelAur:0.01397954051)95:0.01533388606)46:0.00164692766,(CyaObl:0.01142834203,((IodSpr:0.03477061734,(GenMen_2:0.006804455061,GenMen_1:0.001683768567)100:0.04619421818)95:0.01095161179,(TroBoadz:0.01952871317,TroMicro:0.007594591101)73:0.00209602809)46:0.003034995727)38:0.002222500653)58:0.00314735753)62:0.003154926168)68:0.003510713882,((PetNigra_2:0.00811468629,(PetChin:0.01492708953,PetNigra_1:0.005434975322)97:0.0005779755171)84:0.007615715424,PetYelChin:0.005392804751)95:0.004350353238)85:0.003927937026,((LabFul_2:0.004739027061,LabFul_1:0.005722769486)100:0.01003733787,LabTre:0.008514030996)100:0.02712992324)100:0.02888259026)100:0.415834685,BatMin:0.04437782138)100;
(ChaBri:0.01434476353,(((CopTri_2:0.008501491468,CopTri_1:0.01628457295)100:0.01316322395,(((((CapEuc_2:0.006495530935,CapEuc_1:0.00909613082)93:0.01224568736,(OtoPicta:0.01767020211,(AulStu_2:0.005650270893,AulStu_1:0.002938881353)100:0.02338862156)83:0.006284834628)50:0.004742671858,CopEuc:0.01057168953)62:0.00685384291,((MarMol:0.01065469471,((((TyrNigri:0.01217038023,AriChr:0.01774058964)100:0.02363942935,(((CteTae:0.01076956283,PlaMbeLip:0.02353542156)76:0.004040536046,BucHet:0.01903280346)61:0.004958694508,(((PlaOrn_2:0.00541657818,(PlaOrn_4:0.002686369519,(PlaOrn_3:0.005764245561,PlaOrn_5:0.003346229771)37:0.002344781152)32:0.003493600341)46:0.00442708645,PlaOrn_1:0.003740978769)100:0.01224789757,((PlaMil_5:0.009840794139,(PlaMil_4:0.002216041318,PlaMil_3:0.00525145152)100:0.01011449422)57:0.002904722465,(PlaMil_1:0.00774718533,PlaMil_2:0.002213093238)64:0.004870340292)100:0.02363163911)49:0.003706488482)60:0.002143677311)29:0.002413236325,(FosRos:0.01773424455,((TaePre_2:0.008572828715,TaePre_1:0.003631924295)72:0.00636526132,TaeFurcata:0.009508009689)100:0.02115359456)83:0.006525595706)55:0.002188594178,(((HemOxy_2:0.003920682617,HemOxy_1:0.004628627776)99:0.009185530227,(NimboPoly:0.001983069709,NimboLinni:0.0129559342)100:0.0161900265)48:0.004552135387,OtoHet:0.0197975146)32:0.002087244689)45:0.002298391241)38:0.002170777944,(CyrMoo:0.01536921483,PlaElectra:0.01959544302)79:0.00587273482)67:0.002660757617)53:0.002322460118,(OtoLit:0.01639645696,(StigWoo_2:0.00752611929,StigWoo_1:0.004791811311)100:0.0266466445)92:0.003259549144)82:0.003502212209)100:0.02056063499,(((((((LabGig_2:0.003511433819,LabGig_1:0.005100285806)100:0.01579847712,LabIan:0.02335438028)65:0.005560668759,(MelVer:0.02008724739,MelAur:0.01336689536)95:0.00450403542)46:0.004772972697,((IodSpr:0.02860910394,(GenMen_2:0.006427432475,GenMen_1:0.001296417905)100:0.04691285208)95:0.01034348991,(TroMicro:0.01399261093,(TroBoadz:0.01425222863,CyaObl:0.01606526187)73:0.00367843698)46:0.004536113508)38:0.003498132569)58:0.002420312745,(PseudoFlav:0.01586563422,((PetChin:0.01947253705,(PetNigra_2:0.008879000734,PetNigra_1:0.003609811339)97:0.007584334744)84:0.007602791154,PetYelChin:0.003312908715)95:0.006593227538)62:0.002680594367)68:0.003664344478,((MetBen:0.02200865388,((MetMal:0.007237507071,((MetZebra:0.004722100743,CynAfr:0.009877658374)96:0.005536370733,MetGre:0.007053341832)73:0.005671180408)65:0.002825055286,(MetCal:0.02350761603,MetXan:0.006926272638)74:0.002425582434)74:0.007787083042)84:0.004726242751,(MetZebraBD:0.01629403796,(MetChr:0.005669259038,MetAur:0.0203296755)61:0.003587023969)45:0.003889305884)68:0.005122990641)85:0.005904266904,((LabFul_2:0.004194546678,LabFul_1:0.004265673838)100:0.0151999499,LabTre:0.01197195951)100:0.03015908475)100:0.01829258297)100:0.4503477627,BatMin:0.04232551164)100;
(ChaBri:0.009301460652,(((CyrMoo:0.01684794963,(FosRos:0.01881051016,((TaePre_2:0.00590591789,TaePre_1:0.006733770947)72:0.005467577848,TaeFurcata:0.004906911714)100:0.01700315778)83:0.00764695067)38:0.002655626915,((PlaElectra:0.02296098338,(((OtoLit:0.02851709752,(StigWoo_2:0.006621049273,StigWoo_1:0.003870602855)100:0.02594212847)92:0.007410355812,(((PlaOrn_2:0.009554341151,(PlaOrn_4:0.004786990563,PlaOrn_1:0.003345476828)32:0.001724763)46:0.002919996105,(PlaOrn_3:0.009560918218,PlaOrn_5:0.005042775674)37:1e-08)100:0.02231103265,(TyrNigri:0.01494831282,AriChr:0.01924496127)100:0.02198735756)60:0.003985277226)55:0.002388102846,(MarMol:0.007490575143,(((HemOxy_2:0.001537851704,HemOxy_1:0.002601309885)99:0.01081818088,(NimboPoly:0.00335649987,NimboLinni:0.01292390528)100:0.01303774818)48:0.003259191345,OtoHet:0.01877085196)32:0.00193034933)45:0.00177069126)79:0.002004722819)53:0.004830445912,(((CteTae:0.01169528114,(((PlaMil_5:0.009108828406,(PlaMil_1:0.01289976718,PlaMil_2:0.002656376008)64:0.005508404877)57:0.004579219145,(PlaMil_4:0.002142839304,PlaMil_3:0.005093757943)100:0.0054200211)100:0.02206783887,PlaMbeLip:0.02640031471)76:0.005556928847)61:0.00322279666,BucHet:0.0206643391)49:0.0005420229566,((CopTri_2:0.007052431771,CopTri_1:0.01454047613)100:0.01194432115,(((CapEuc_2:0.01096125097,CapEuc_1:0.00652479086)93:0.006219224463,(OtoPicta:0.01789087164,(AulStu_2:0.005720955067,AulStu_1:0.005022258767)100:0.03146936439)83:0.005160157855)50:0.002795889706,CopEuc:0.01677863645)62:0.002149794509)82:0.004029808619)67:0.00336561725)29:0.002538703696)100:0.02871386779,((((MetAur:0.01989091675,(MetChr:0.01412667818,(MetBen:0.01800469637,((((MetMal:0.006609167411,MetGre:0.009507269003)73:0.005861014783,CynAfr:0.00994826908)96:0.002149499893,MetZebra:0.006582436015)65:0.004539638709,(MetCal:0.01680585977,MetXan:0.006155275421)74:0.006013379627)74:0.005156371105)84:0.004862423811)61:0.006498068158)45:0.004603029296,(MetZebraBD:0.02163907877,((PseudoFlav:0.01574811822,((PetChin:0.01512264559,(PetNigra_2:0.008543092749,PetNigra_1:0.006557508046)97:0.006949762419)84:0.006301779786,PetYelChin:0.004693955895)95:0.005907485498)62:0.003572011576,(((((MelVer:0.0155091,MelAur:0.0164547744)95:0.006474558642,LabIan:0.02371415457)65:0.006621238861,(IodSpr:0.02547914372,(GenMen_2:0.006665130966,GenMen_1:0.003621605752)100:0.04660972566)95:0.007793851856)46:0.001614509139,((LabGig_2:0.006231230871,LabGig_1:0.008223518514)100:0.01291338426,TroMicro:0.01436553018)38:0.002330510205)46:0.006247346163,CyaObl:0.01313393248)73:0.004321767091)58:0.002795446705)68:0.003546602603)68:0.002906719572,TroBoadz:0.02093026042)85:0.005863017445,((LabFul_2:0.004870738795,LabFul_1:0.005942655837)100:0.009523763326,LabTre:0.009077302216)100:0.02906300796)100:0.0238218403)100:0.3881236949,BatMin:0.04922190617)100;
(ChaBri:0.008514880752,(((OtoLit:0.02062143125,(StigWoo_2:0.009809500962,StigWoo_1:0.005036440446)100:0.02395456745)92:0.006258075482,(BucHet:0.02331729828,((((((NimboPoly:0.002930990195,NimboLinni:0.01127637914)100:0.02210234135,OtoHet:0.01836653174)32:0.0004982082196,MarMol:0.009660541216)48:0.004821789259,(((PlaOrn_4:0.004465648681,((PlaOrn_3:0.005514427159,PlaOrn_5:0.003906007818)37:0.00252257396,PlaOrn_2:0.01271420046)32:0.002182424049)46:0.004332970988,PlaOrn_1:0.005699651672)100:0.01343689083,(TyrNigri:0.01376894467,AriChr:0.01595454157)100:0.02039184953)60:0.00782603092)45:0.001151121184,(HemOxy_2:0.002267425095,HemOxy_1:0.002774127151)99:0.01036143827)55:0.003269622315,(((FosRos:0.01970482109,((TaePre_2:0.004567030708,TaeFurcata:0.01049430385)72:0.003889604839,TaePre_1:0.005833139745)100:0.02214005968)83:0.005108295332,(CyrMoo:0.02018164098,PlaElectra:0.02276784842)79:0.003995181835)38:0.004098370141,((PlaMbeLip:0.02141101115,(CteTae:0.01657690874,((PlaMil_5:0.009697309953,(PlaMil_4:0.002438207412,PlaMil_3:0.004053939788)100:0.009390478227)57:0.004088916064,(PlaMil_1:0.009804578854,PlaMil_2:0.005536159419)64:0.003341860963)100:0.02434787369)76:0.006077443355)61:0.00880612002,((((CapEuc_2:0.006629789741,CapEuc_1:0.00757619972)93:0.008676116675,(OtoPicta:0.0174951268,(AulStu_2:0.00492548671,AulStu_1:0.002066234732)100:0.03928457767)83:0.004370918419)50:0.00256418302,CopEuc:0.008257552568)62:0.002162915593,(CopTri_2:0.007869721565,CopTri_1:0.01655787925)100:0.009556120058)53:0.003770262103)49:0.004036710606)29:0.001345083725)67:0.004352011)82:0.002602658559)100:0.02551542353,(((PseudoFlav:0.01523977694,(((PetChin:0.01494439743,(PetNigra_2:0.006244791916,PetNigra_1:0.004339159494)97:0.007107499678)84:0.006581126599,PetYelChin:0.002863661722)95:0.008573096534,((((LabGig_2:0.008567440894,LabGig_1:0.009332903204)100:0.01716054138,(TroBoadz:0.01532630826,CyaObl:0.007558184252)73:0.007442161885)46:0.00239471769,TroMicro:0.01431823397)46:0.004291969223,((IodSpr:0.02449554989,(GenMen_2:0.008151138434,GenMen_1:0.002583816931)100:0.04219422555)95:0.008469531202,((MelVer:0.02220463559,LabIan:0.02410795295)95:0.005279750412,MelAur:0.01255897988)65:0.007858081513)38:0.001958955616)58:0.002376086898)62:0.001531649032)68:0.00420340787,((LabFul_2:0.002701732109,LabFul_1:0.006519630047)100:0.01110883902,LabTre:0.009392235534)100:0.02730456707)85:0.005077447282,((MetBen:0.01470475541,((MetMal:0.006394017788,((MetZebra:0.004015884687,CynAfr:0.005024723634)96:0.008246844439,MetGre:0.009396560861)73:0.0062787037)65:0.005259739654,(MetCal:0.01905680767,MetXan:0.01031676274)74:0.006885559995)74:0.009233619398)84:0.007073915067,(MetChr:0.0111295773,(MetZebraBD:0.01700784137,MetAur:0.01911990731)61:0.003930572777)45:0.00455860802)68:0.004264127464)100:0.02589532514)100:0.4071081871,BatMin:0.06729248845)100;
(ChaBri:0.01157561174,(((CopTri_2:0.006069124306,CopTri_1:0.01664299461)100:0.01915245526,(((FosRos:0.02010403681,((OtoLit:0.02697480408,(StigWoo_2:0.007296867716,StigWoo_1:0.00238623368)100:0.01803059981)92:0.009132906042,((HemOxy_2:0.003015318778,HemOxy_1:0.002430995927)99:0.01056708008,(((((((PlaMil_5:0.008097435279,(PlaMil_4:0.002619004466,PlaMil_3:0.005557469634)100:0.01161463943)57:0.004702956471,(PlaMil_1:0.006964306056,PlaMil_2:0.005125239926)64:0.00354796523)100:0.02440190837,BucHet:0.02179155351)61:0.008137639532,MarMol:0.007426272766)49:0.002274720447,(CteTae:0.01149767189,PlaMbeLip:0.02493420729)76:0.005715647606)48:0.001763020682,((NimboPoly:0.002005128816,NimboLinni:0.01654518358)100:0.01718403909,OtoHet:0.01446680579)32:0.0009791256804)45:0.003014363486,((PlaOrn_3:0.00824758189,((PlaOrn_2:0.01001807442,(PlaOrn_4:0.001596343048,PlaOrn_1:0.007541450836)32:0.002283289399)46:0.002508889032,PlaOrn_5:0.006449155053)37:0.001329520921)100:0.02125744444,(TyrNigri:0.01442355402,AriChr:0.01818007565)100:0.02206947457)60:0.004170777374)55:0.002138854153)29:0.001754388893)38:0.003796747039)83:0.008447052546,((((OtoPicta:0.01621163081,(AulStu_2:0.002149371653,AulStu_1:0.003463462249)100:0.02303517974)83:0.005908018326,PlaElectra:0.01998195297)79:0.004633479029,(((TaePre_2:0.003107218098,TaePre_1:0.005145060983)72:0.004981912493,TaeFurcata:0.008231947425)100:0.01840973472,CapEuc_2:0.008409372586)62:0.002739784399)53:0.00233349051,CyrMoo:0.01688610644)67:0.0038682095)50:0.002295041247,(CopEuc:0.01004833421,CapEuc_1:0.008242578168)93:0.005502495312)82:0.007416907115)100:0.02300946359,(((((((MelVer:0.01719325974,MelAur:0.01360265478)95:0.01004486,LabIan:0.02101010527)65:0.007014325195,(LabGig_2:0.005403834051,LabGig_1:0.009388790448)100:0.0144032821)46:0.004741976784,((IodSpr:0.02779690945,(GenMen_2:0.001447621084,GenMen_1:0.003267056004)100:0.04175344001)95:0.01131160669,(CyaObl:0.01781364106,(TroBoadz:0.01577446815,TroMicro:0.01057689934)73:0.00419546708)46:0.002020728509)38:0.002544186161)58:0.00317497332,(PetYelChin:0.005675284099,((PetChin:0.01164216126,(PetNigra_2:0.007725701179,PetNigra_1:0.003748235474)97:0.006223352418)84:0.009587785327,PseudoFlav:0.01535924865)95:0.004275398103)62:0.004101366447)68:0.003205562017,(MetAur:0.01929952951,((MetBen:0.01819145398,((MetMal:0.009184352522,((MetZebra:0.004256519465,CynAfr:0.006863481784)96:0.009600531183,MetGre:0.009075862515)73:0.009838316188)65:0.004304274574,(MetCal:0.02021023835,MetXan:0.005836538609)74:0.005691684688)74:0.00519381492)84:0.004488842417,(MetChr:0.006208726049,MetZebraBD:0.01486711986)61:0.003368658868)45:0.005465418391)68:0.004080837129)85:0.004022243881,((LabFul_2:0.00578699896,LabFul_1:0.006689366576)100:0.01150021187,LabTre:0.005917047845)100:0.02430764769)100:0.02773352588)100:0.4342648219,BatMin:0.04419944793)100;
