# Supplementary material for: Phylogenomics of a putatively convergent novelty: did hypertrophied lips evolve once or repeatedly in Lake Malawi cichlid fishes?
Source: BMC Evol Biol. 2018 Nov 29;18:179. doi: 10.1186/s12862-018-1296-9 (PMC6263179; doi:10.1186/s12862-018-1296-9)
Supplement: Supplementary file 8 — HyDe output for all comparisons. (XLSX 3454 kb) [file 12862_2018_1296_MOESM8_ESM.xlsx]

## Sheet: hyde-out
P1	Hybrid	P2	Zscore	Pvalue	Gamma	AAAA	AAAB	AABA	AABB	AABC	ABAA	ABAB	ABAC	ABBA	BAAA	ABBC	CABC	BACA	BCAA	ABCD
Pseudotropheus flavus	Otopharynx heterodon	Pladichromis "Mbenji Lip"	2.972	0.00147941	0.178571	514.375	84.3125	66.25	60.6875	32.625	66.6875	1.75	7.125	14.5625	140.875	4.125	3.125	6.5	20.875	0.125
Pseudotropheus flavus	Nyassochromis prostoma	Auloncara stuartgranti	2.93168	0.00168575	0.218837	506.75	58.375	106.562	56.9375	29.625	59.9375	4.0625	9.125	18.875	134.25	5.75	10.125	14.125	8.375	1.125
Labeotropheus trewavasae	Hemitilapia oxyrhyncha	Eclectochromis ornatus	2.85275	0.00216717	0.132638	1827.39	508.297	241.234	302.484	143.344	278.172	6.17188	33.7188	51.4844	566.609	33.9688	25.7188	27.3438	45.3438	3.71875
Labeotropheus trewavasae	Hemitilapia oxyrhyncha	Pladichromis "Mbenji Lip"	2.83012	0.00232657	0.166396	502.625	81.3125	72	67.1875	32.625	67.9375	3	8.625	15.8125	138.625	8.625	6.625	7	10.375	1.625
Auloncara stuartgranti	Fossorochromis rostratus	Aristochromis christyi	2.73085	0.00315858	0.391425	549.125	57.875	50.1875	35.8125	9.25	55.0625	8.3125	9.875	26	174.375	6.625	14.375	10.75	15.375	1
Pseudotropheus flavus	Otopharynx lithobates	Auloncara stuartgranti	2.67944	0.00368733	0.175124	535.875	65.8125	77.4375	53.875	25.25	70.125	2.0625	7.875	13.0625	135.25	5.25	5.75	15.125	10.375	0.875
Labeotropheus trewavasae	Mylochromis mola	Eclectochromis ornatus	2.65257	0.00399408	0.118033	1812.08	488.609	256.547	299.547	165.969	280.797	5.79688	35.4688	45.1094	562.734	40.2188	29.4688	31.5938	38.5938	2.46875
Hemitilapia oxyrhyncha	Nyassochromis prostoma	Pseudotropheus flavus	2.63548	0.00420098	0.872102	485.562	58.75	100.688	11.625	6.875	79.5625	1.625	12.75	69.8125	140.75	11.125	22.625	13.625	6.5	2.125
Ctenopharynx nitidus	Lichnochromis acuticeps	Otopharynx lithobates	2.59522	0.00472652	0.515599	529.438	54.4375	55.3125	26.1875	13.875	56.625	7.75	14.5	27.375	176.25	14	13	14.25	18.75	2.25
Auloncara stuartgranti	Fossorochromis rostratus	Tyrannochromis nigriventer	2.57045	0.00507832	0.434049	554.5	52.5	45.6875	32.8125	16.75	54.25	9.75	9.25	27.4375	170.062	9.5	11.125	9	20.625	0.75
Aristochromis christyi	Hemitilapia oxyrhyncha	Mchenga conophoros	2.48459	0.0064851	0.477586	517.812	79.5625	51.5	27.25	18.625	49.5625	8.3125	8.25	25.625	174	21.75	9.75	14.625	17.125	0.25
Auloncara stuartgranti	Mchenga conophoros	Melanochromis auratus	2.45811	0.00698359	0.85034	527.203	61.8594	93.6719	11.9219	7.59375	55.7969	2.29688	7.09375	56.9844	143.484	10.2188	27.8438	8.59375	8.34375	1.09375
Pseudotropheus flavus	Otopharynx heterodon	Auloncara stuartgranti	2.42036	0.00775266	0.194607	529.5	69.1875	83.8125	46.25	29.5	66.25	3.3125	6	13.6875	137.5	8.375	9	11.625	9	1
Aristochromis christyi	Otopharynx heterodon	Mchenga conophoros	2.37889	0.00868238	0.468582	515.25	85.625	54.0625	27.5625	12.25	45.3125	9.0625	19	25.375	179.75	18.5	14.25	8.125	8.875	1
Taeniolethrinops praeorbitalis	Hemitilapia oxyrhyncha	Tyrannochromis nigriventer	2.36141	0.00910279	0.449778	1062.06	83	118.125	57.5625	30	137.562	18.875	25.5	50.5	337.438	35	17.75	27	46.875	0.75
Docimodus evelynae	Nimbochromis livingstonii	Nimbochromis polystigma	2.35357	0.00929714	0.255844	550.812	38.5	38.9375	42.75	19.25	51	6.9375	11.25	19.25	198.938	13.5	7.75	6.375	18	0.75
Labeotropheus trewavasae	Melanochromis auratus	Docimodus evelynae	2.33432	0.00978953	0.825911	585.688	135.438	18.9375	9.3125	6.375	28.625	1.25	10.5	39.5	151.125	8	17.5	5.5	5.75	0.5
Auloncara stuartgranti	Placidochromis electra	Melanochromis auratus	2.30231	0.0106588	0.827314	540.078	62.6094	80.7969	12.9219	5.84375	59.4844	3.35938	9.46875	49.1719	144.797	9.34375	31.9688	6.21875	6.96875	0.96875
Auloncara stuartgranti	Otopharynx lithobates	Aristochromis christyi	2.28547	0.0111427	0.397671	542.062	63.9375	57.25	34.125	4.875	51.75	11.5	12.5	26.4375	167.312	5.75	17.25	14.625	13.5	1.125
Pseudotropheus flavus	Fossorochromis rostratus	Auloncara stuartgranti	2.28111	0.011271	0.165803	540.188	64	73.125	54.5625	26.375	66.8125	4.25	5	14.25	139.688	6.625	7.875	8.5	12.75	0
Pseudotropheus crabro	Lichnochromis acuticeps	Pladichromis "Mbenji Lip"	2.27695	0.0113945	0.147117	511.75	80.9375	77.4375	56.875	37.25	58.5625	3.25	8.25	12.5	142.938	8.125	4.75	8.125	12.375	0.875
Taeniolethrinops praeorbitalis	Nyassochromis prostoma	Aristochromis christyi	2.26147	0.0118651	0.639648	1007.75	115.938	167.562	41.375	18.125	108.625	15.8125	28.375	61.1875	353.5	28.625	44.375	22.875	32.25	1.625
Docimodus evelynae	Lichnochromis acuticeps	Ctenopharynx nitidus	2.25206	0.0121592	0.519856	540.812	54.6875	53.1875	28.6875	12.875	43.0625	12.0625	12.125	30.0625	178.312	17.125	12.125	16.125	10.625	2.125
Auloncara stuartgranti	Mchenga conophoros	Pladichromis "Mbenji Lip"	2.25012	0.0122207	0.566728	509.625	79.4375	68.0625	25.25	19.875	43.375	10.4375	11.375	29.8125	169.5	11.375	14.125	13.375	17.5	0.875
Taeniolethrinops praeorbitalis	Mchenga conophoros	Pladichromis "Mbenji Lip"	2.2431	0.0124451	0.624458	1005.88	150.312	126.312	46.375	21.875	100.125	19.3125	32.875	64.3125	342.875	35.625	33.375	32.125	35.25	1.375
Pladichromis "Mbenji Lip"	Eclectochromis ornatus	Lichnochromis acuticeps	2.24172	0.0124898	0.503289	1952.81	193.75	328.438	109.5	75.5	183.625	43.4375	50.625	110.375	751.938	94.125	75.75	53.375	67.625	5.125
Taeniolethrinops praeorbitalis	Hemitilapia oxyrhyncha	Stigmatochromis woodi	2.22879	0.0129139	0.442986	2074.38	215.75	237.688	123.812	49.875	258.75	46.875	58.25	108.062	683.688	54.125	46.625	57.125	77.375	3.625
Ctenopharynx nitidus	Nimbochromis livingstonii	Otopharynx lithobates	2.22824	0.0129323	0.377133	525.125	49.1875	59.625	33.4375	11.875	57.1875	10.625	16.375	24.4375	175.875	12.375	15.375	11.75	19.875	0.875
Pseudotropheus flavus	Nyassochromis prostoma	Aristochromis christyi	2.20748	0.0136402	0.153698	496.25	68.875	113.25	60.125	19.75	61.9375	5.0625	6.125	15.0625	138.938	4.875	8.25	10	14.5	1
Nimbochromis livingstonii	Mchenga conophoros	Auloncara stuartgranti	2.20318	0.013791	0.496139	508.875	41.4375	71.375	27.0625	9.75	80.1875	10.75	13	26.8125	163.25	19.625	15	15.5	20.375	1
Taeniolethrinops praeorbitalis	Nyassochromis prostoma	Tyrannochromis nigriventer	2.19973	0.013913	0.683262	1014.62	109.062	165.562	37.125	24.375	104.375	14.0625	34.375	63.8125	347.875	31.625	37.625	21.375	40.5	1.625
Auloncara stuartgranti	Mchenga conophoros	Nimbochromis polystigma	2.19909	0.0139356	0.498195	523.375	65.625	62.375	31	19.625	39.375	13.625	12	30.875	167.25	12.375	11.5	14.375	18.5	1.125
Labeotropheus trewavasae	Placidochromis electra	Pladichromis "Mbenji Lip"	2.18696	0.0143727	0.14433	500.562	92.8125	74.0625	55.1875	33.125	71.6875	3.3125	6.625	12.0625	139.688	10.125	6.625	5.625	11.875	0.625
Labeotropheus trewavasae	Hemitilapia oxyrhyncha	Auloncara stuartgranti	2.18615	0.0144022	0.159919	519.812	64.125	92.5	56.9375	22.375	67.5	5.0625	7	14.9375	138.25	9.875	7.5	10.625	7	0.5
Pundamilia pundamilia	Labeotropheus trewavasae	Auloncara stuartgranti	2.18001	0.0146283	0.0857864	575.25	140.438	81.5625	68.75	17.5	37	0.8125	2	7.1875	81.5	3.875	1	2.125	3.5	0.5
Ctenopharynx nitidus	Nyassochromis prostoma	Mylochromis anaphyrmus	2.17538	0.0148007	0.588571	500.125	64.75	77.4375	23.3125	13.625	48.9375	9.8125	14.625	29.125	182.5	13.5	13.375	17.625	14.625	0.625
Ctenopharynx pictus	Ctenopharynx nitidus	Pladichromis "Mbenji Lip"	2.17412	0.0148479	0.596226	532.312	76.1875	41.6875	23.1875	17.875	45.5625	9.8125	15.375	29.5625	188.062	8.375	15.875	11.375	7.625	1.125
Pseudotropheus crabro	Fossorochromis rostratus	Auloncara stuartgranti	2.16172	0.0153197	0.175705	552.125	60.3125	72.0625	53.25	26.25	54.8125	5.75	7	15.875	144.062	8.875	7.125	5.75	9.5	0.25
Placidochromis electra	Hemitilapia oxyrhyncha	Chilotilapia rhoadesii	2.1465	0.0159165	0.447191	530.438	53.625	49.3125	21.875	19.5	55.6875	6.5	17	18.9375	177	17.25	15.625	12	27.25	1
Auloncara stuartgranti	Placidochromis electra	Tyrannochromis nigriventer	2.14587	0.0159418	0.56338	546.625	56.0625	53.5625	23.125	22.875	51.625	9.5625	11.125	27.0625	166.375	9.875	14.125	12.875	18.25	0.875
Pseudotropheus flavus	Mylochromis mola	Aristochromis christyi	2.14457	0.0159935	0.125977	520.375	57.25	89.0625	58.6875	32.625	67.625	2.75	7.5	10.8125	142.438	3.625	6.625	8.625	14.375	0.625
Ctenopharynx pictus	Lichnochromis acuticeps	Aristochromis christyi	2.13131	0.0165318	0.517544	532.328	58.6719	66.4219	21.7344	12.0938	57.5469	7.98438	6.21875	22.7344	184.797	7.46875	15.7188	15.4688	14.0938	0.71875
Nimbochromis polystigma	Mylochromis mola	Taeniolethrinops furcicauda	2.13126	0.0165338	0.503145	507.562	67.5	61.5	24.3125	6.875	61.3125	9.5	9.875	24.5	184.688	19.5	18.875	12.5	15.125	0.375
Mchenga conophoros	Nyassochromis prostoma	Mylochromis epichorialis	2.11872	0.017057	0.755952	504.25	71	55.5	16.5	7	45.75	6.25	11	38	186.25	23	21.25	16.75	20.25	1.25
Otopharynx heterodon	Mylochromis epichorialis	Nyassochromis prostoma	2.1175	0.0171086	0.533881	501.812	92.5	43.5	24.4375	12	48.1875	10.25	12	26.5	183.438	18	18.25	16.75	15.125	1.25
Labeotropheus trewavasae	Hemitilapia oxyrhyncha	Mylochromis anaphyrmus	2.1134	0.0172834	0.0801233	512	71.9375	71.9375	75.875	24	72.1875	1.25	6.125	7.75	145.812	9.5	5.125	8.5	10.875	1.125
Eclectochromis ornatus	Mylochromis anaphyrmus	Rhamphochromis longiceps	2.11082	0.0173939	0.902399	1892.12	179.375	301.312	38.9375	12.25	574.312	9.1875	20.75	284.25	576.75	19.75	139.75	11.625	31.625	3
Auloncara stuartgranti	Labeotropheus trewavasae	Astatotilapia burtoni	2.10749	0.0175376	0.92332	590.312	21.9375	81.3125	6.9375	1.5	140.25	0.875	2.125	73.875	73.125	6.75	16.5	2.125	4.875	0.5
Taeniolethrinops praeorbitalis	Fossorochromis rostratus	Tyrannochromis nigriventer	2.10496	0.0176475	0.568565	1097.06	101.75	83.0625	43.125	25.5	120.375	17.5625	23.5	51.25	341.938	21.5	34	23.625	61.75	1
Astatotilapia burtoni	Labeotropheus trewavasae	Fossorochromis rostratus	2.103	0.0177329	0.0645848	574.516	155.984	74.6719	82.9844	13.8438	22.4219	0.609375	1.71875	6.29688	74.3594	4.09375	1.84375	1.84375	6.46875	0.34375
Ctenopharynx nitidus	Mylochromis epichorialis	Otopharynx lithobates	2.1025	0.0177546	0.350746	535.562	49.6875	49.1875	30.4375	14.375	56.1875	8.6875	14.625	20.4375	169.188	24.125	20.375	20.375	10.125	0.625
Docimodus evelynae	Otopharynx heterodon	Ctenopharynx pictus	2.10119	0.0178123	0.51693	549.312	50.0625	50.75	21.125	19	54.75	7.75	12.375	22.0625	185.312	11.75	14.375	13.125	11.25	1
Ctenopharynx pictus	Otopharynx heterodon	Aristochromis christyi	2.10113	0.0178148	0.464668	546.578	57.4844	52.1719	24.7969	10.2188	54.2969	9.17188	6.71875	22.7344	186.484	8.46875	18.9688	12.5938	12.3438	0.96875
Taeniolethrinops praeorbitalis	Hemitilapia oxyrhyncha	Aristochromis christyi	2.10018	0.0178564	0.442606	1053.31	91.75	122	53.4375	30.25	141.438	19.75	20.75	46.5	348.438	28	26.25	24	40.875	1.25
Taeniolethrinops praeorbitalis	Nyassochromis prostoma	Placidochromis milomo	2.09519	0.0180771	0.649016	4857.69	760.75	797.875	212.688	124.75	540.938	93.375	129.75	314	1706.56	196	164	152	179.625	10
Labeotropheus trewavasae	Otopharynx heterodon	Pladichromis "Mbenji Lip"	2.09103	0.0182628	0.120599	507.188	85.25	67.4375	66.375	29.5	73.875	3.9375	4	12.5	139.812	9	4	4.875	16.25	0
Pladichromis "Mbenji Lip"	Otopharynx heterodon	Labeotropheus fuelleborni	2.0891	0.0183493	0.871119	506	75.0625	68.4375	12.5	3	84.25	3.9375	5	61.8125	143.5	17.125	29.75	5.125	8.25	0.25
Pundamilia pundamilia	Pseudotropheus crabro	Auloncara stuartgranti	2.08783	0.0184063	0.0756579	588.062	137.062	68.6875	70.9375	18.5	36.0625	0.6875	1.875	6.4375	81.4375	4	2.5	2.125	3	0.625
Otopharynx lithobates	Mylochromis epichorialis	Taeniolethrinops furcicauda	2.0855	0.018512	0.530474	523.875	67.875	57.4375	20.9375	11.625	52.4375	7.9375	12.625	22.625	173.375	13.75	17.375	21.125	20.125	0.875
Ctenopharynx nitidus	Hemitilapia oxyrhyncha	Aristochromis christyi	2.08404	0.0185781	0.481876	532.875	48.4375	56.8125	25.125	16	64.5	9.9375	7.75	24.0625	184	6.625	16.5	18.125	12.25	1
Pladichromis "Mbenji Lip"	Mylochromis epichorialis	Labeotropheus fuelleborni	2.078	0.0188548	0.859512	500.938	70.3125	73.5	13.75	6.5	84.25	4.75	4.5	59.8125	140.062	16.625	31.75	7.75	8.75	0.75
Pladichromis "Mbenji Lip"	Otopharynx heterodon	Melanochromis auratus	2.06521	0.0194515	0.872778	518.25	62.8125	66.25	12.5625	5.125	82.875	4.0625	6.25	62.375	148.812	11.25	31.75	6.125	5.25	0.25
Pseudotropheus crabro	Nyassochromis prostoma	Pladichromis "Mbenji Lip"	2.06235	0.0195871	0.139774	480.125	89.75	109	56.375	28.75	55.1875	4.0625	8.875	12.5625	142.438	5.625	7.875	7.625	13.375	1.375
Taeniolethrinops praeorbitalis	Nyassochromis prostoma	Stigmatochromis woodi	2.06091	0.0196559	0.655125	2006.31	241.062	305.75	84.625	63.75	218.062	37.9375	49.625	126.625	693.25	66.75	68.75	56.5	73.75	3.25
Taeniolethrinops praeorbitalis	Nyassochromis prostoma	Pseudotropheus flavus	2.05981	0.0197081	0.87568	1002.44	121.25	184	29.5625	13.5	127.812	11	14	141.75	271.562	30	60.5	22	16.625	2
Chilotilapia rhoadesii	Nimbochromis polystigma	Nimbochromis linni	2.05683	0.0198514	0.284112	547.562	36.25	31.25	29.1875	26	76.6875	5.25	2	14.75	204.688	8	6.5	9.5	25.375	1
Pseudotropheus crabro	Otopharynx lithobates	Mchenga conophoros	2.05537	0.0199214	0.134831	512.5	100.375	76.375	50.75	24	50	2.625	16	10.125	148.25	5.75	5	8.75	11	1.5
Rhamphochromis longiceps	Docimodus evelynae	Cyrtocara moorii	2.05151	0.0201084	0.106833	552.688	86.125	70.0625	60	29.125	43.9375	2	5.5	8.9375	141.875	6.875	3.125	5.625	7	1.125
Auloncara stuartgranti	Otopharynx lithobates	Tyrannochromis nigriventer	2.04669	0.0203444	0.392045	548.188	57.8125	52	32.125	12.125	53.8125	12.0625	9.875	25	163.125	11.375	14	13.625	17.5	1.375
Labeotropheus trewavasae	Melanochromis auratus	Ctenopharynx pictus	2.04543	0.0204063	0.814465	588.781	132.219	15.5938	9.71875	8.9375	32.2188	2.34375	5.4375	34.7188	151.094	12.4375	19.4375	4.6875	3.9375	0.4375
Otopharynx lithobates	Mchenga conophoros	Taeniolethrinops furcicauda	2.03979	0.0206855	0.352227	516.188	46.375	65.125	27.6875	26.375	63.375	7.6875	20.625	18.5625	178.625	13	10.5	16.125	12.375	1.375
Labeotropheus fuelleborni	Mylochromis mola	Mylochromis anaphyrmus	2.03873	0.0207382	0.0835341	508.312	65.625	72.375	72.9375	30.75	74.1875	1.625	5.75	8.125	149.438	7.25	5.75	6.25	13.875	0.75
Pseudotropheus crabro	Nimbochromis livingstonii	Auloncara stuartgranti	2.03872	0.020739	0.23824	523.062	66.125	101.188	37.875	36	57.1875	6.5	5.625	16.3125	141.375	9.625	4.5	7.875	10.25	0.5
Pladichromis "Mbenji Lip"	Hemitilapia oxyrhyncha	Labeotropheus fuelleborni	2.0386	0.0207449	0.881844	500.125	70.375	74.25	10.75	9.25	80.8125	3.0625	8.875	60.4375	142.188	13.375	34.375	7.125	6.125	1.875
Labeotropheus trewavasae	Labeotropheus fuelleborni	Docimodus evelynae	2.03031	0.0211625	0.895	590.438	138.125	14.1875	8.25	4.75	16.25	1.6875	3.75	57.625	151.312	13.75	11.75	4.875	7	0.25
Nyassochromis prostoma	Lichnochromis acuticeps	Otopharynx lithobates	2.01946	0.0217194	0.435789	494.625	46.4375	56.125	27.6875	13.125	91.375	10.9375	19.125	23.875	174.438	13.875	15.5	15.375	18.875	1.625
Docimodus evelynae	Mylochromis epichorialis	Ctenopharynx pictus	2.015	0.0219524	0.665377	552.75	51.3125	47.3125	19.125	19.75	38.25	8.3125	14.125	29.8125	177.625	12.25	23.125	20.25	9.25	0.75
Taeniolethrinops praeorbitalis	Mylochromis mola	Stigmatochromis woodi	2.01135	0.0221441	0.48687	2054.5	203.125	257.562	110.688	75.625	266	49.625	49.75	107.562	698.688	55.125	39.875	39.375	85.625	2.875
Docimodus evelynae	Mylochromis epichorialis	Mylochromis mola	2.00638	0.0224076	0.353191	540.812	63.25	41	26.0625	19.125	39	7.0625	14.625	17.4375	188.75	13.5	17.5	17.625	18.125	0.125
Pseudotropheus crabro	Docimodus evelynae	Pladichromis "Mbenji Lip"	2.00635	0.0224096	0.126384	525.875	93.25	63.3125	63.9375	17.875	59.375	4.75	7	13.3125	144.688	7.875	3.125	4.875	14.375	0.375
Placidochromis milomo	Lichnochromis acuticeps	Otopharynx lithobates	2.00527	0.0224673	0.450549	2579.61	271.078	291.078	139.578	55.4062	350.578	58.3281	53.6562	124.953	896.953	87.1562	62.0312	70.2812	69.0312	8.28125
Docimodus evelynae	Chilotilapia rhoadesii	Auloncara stuartgranti	2.0042	0.0225243	0.601215	538.688	55.1875	62.25	23.375	10.75	53.5625	11.0625	11.75	29.625	164.125	20.875	18.125	10.125	13.75	0.75
Ctenopharynx pictus	Otopharynx heterodon	Pladichromis "Mbenji Lip"	2.00291	0.0225933	0.441704	529.625	74.4375	44.375	24.9375	17.875	51.4375	9.375	9.375	21.6875	185.625	10.375	17.875	14.25	11.875	0.875
Auloncara stuartgranti	Placidochromis electra	Aristochromis christyi	1.99834	0.0228401	0.542986	541.688	61	57.625	22.1875	19.75	53.875	9.5625	8.875	24.5625	170.875	7.875	17	13	15.375	0.75
Hemitilapia oxyrhyncha	Mchenga conophoros	Pseudotropheus flavus	1.99705	0.0229099	0.885714	507.125	60.25	79.125	10.625	6.375	73	3.125	10.75	61.25	142	15.125	37.75	10.875	5.25	1.375
Pseudotropheus flavus	Mylochromis anaphyrmus	Auloncara stuartgranti	1.98259	0.0237063	0.167224	522.25	67.1875	91.0625	53.25	24.5	67.5	6.5625	5.5	15.9375	135.75	5.875	5.5	10.125	12.5	0.5
Auloncara stuartgranti	Hemitilapia oxyrhyncha	Tyrannochromis nigriventer	1.98221	0.0237277	0.311419	539.75	47.5625	60.4375	35.375	19.125	60.0625	10.5	5.625	21.75	165.812	14.625	11	12.5	19.75	0.125
Nimbochromis linni	Nimbochromis livingstonii	Otopharynx lithobates	1.98106	0.0237924	0.721477	542.5	61.8125	43.5625	18.875	10	39.8125	8.5	5.875	35.375	193.062	13.75	20.5	12.625	17.25	0.5
Pseudotropheus flavus	Fossorochromis rostratus	Pladichromis "Mbenji Lip"	1.9794	0.0238856	0.121403	522.188	82	58.4375	65.875	29.75	64.125	4.8125	7.125	13.25	136.938	10.375	7	7.375	13.875	0.875
Auloncara stuartgranti	Mchenga conophoros	Mylochromis epichorialis	1.97399	0.0241915	0.455982	517.375	71.6875	66.8125	25.25	21.125	42.375	10.1875	12.625	22.8125	170.5	17.375	15.375	15.875	13.5	1.125
Rhamphochromis longiceps	Mylochromis anaphyrmus	Mylochromis mola	1.97183	0.0243146	0.0598717	536.812	79.75	63.25	83.1875	34.75	45.6875	0.75	5.75	6	148.688	7	3.75	2.5	4.375	0.75
Pseudotropheus crabro	Placidochromis electra	Auloncara stuartgranti	1.97011	0.024413	0.170414	545.125	58.75	79.125	49.75	31.5	57.5625	5.9375	7.625	14.9375	143.562	7.375	5.5	6.25	10	1
Auloncara stuartgranti	Mchenga conophoros	Lichnochromis acuticeps	1.96859	0.0244999	0.496703	515.25	73.8125	67.6875	26.125	19.375	43.5	11.8125	9.875	25.9375	161.625	23.125	10.375	19.375	15.5	0.625
Ctenopharynx pictus	Cyrtocara moorii	Aristochromis christyi	1.96447	0.0247375	0.50116	548.516	60.2969	50.1719	23.4219	8.59375	53.8594	9.98438	5.84375	23.4844	183.109	11.3438	18.4688	14.9688	10.0938	0.84375
Aristochromis christyi	Fossorochromis rostratus	Mchenga conophoros	1.96215	0.0248724	0.387226	523.75	80.4375	45.5625	31.125	13.875	51.25	11.9375	12.875	24.0625	178.125	23.375	9.625	6.875	10.25	0.875
Pseudotropheus crabro	Otopharynx lithobates	Pladichromis "Mbenji Lip"	1.96195	0.024884	0.159162	515.562	97.375	73.625	57.3125	20.375	54.4375	7.125	7.25	16.625	138.312	9.375	4.75	8.875	12.125	0.875
Pseudotropheus crabro	Nimbochromis linni	Auloncara stuartgranti	1.96012	0.024991	0.212483	544.812	62.3125	79.4375	45.3125	32.375	53.875	8.25	7.5	18.25	141.625	9.5	5.875	5.875	8.125	0.875
Auloncara stuartgranti	Ctenopharynx pictus	Melanochromis auratus	1.958	0.0251147	0.81383	551.016	58.6094	69.7344	14.2969	8.09375	69.9844	5.54688	5.59375	43.7969	140.359	9.71875	26.4688	8.09375	10.0938	0.59375
Auloncara stuartgranti	Chilotilapia rhoadesii	Tyrannochromis nigriventer	1.95439	0.0253275	0.335922	533.188	59.0625	67	30.875	12.125	61.375	9.5	7.125	20.3125	165.812	15.125	11.125	13.5	17.25	0.625
Aristochromis christyi	Otopharynx lithobates	Mchenga conophoros	1.95079	0.025541	0.458874	509.25	84.5625	60.0625	28	12.875	53.3125	12.375	22.25	25.625	173.812	15.5	6	10.75	8.375	1.25
Labeotropheus trewavasae	Mylochromis mola	Placidochromis milomo	1.94942	0.0256225	0.108177	2480.45	395.297	421.047	320.859	160.344	359.922	16.8594	25.4688	53.7344	706.547	49.4688	21.3438	47.5938	55.7188	2.34375
Docimodus evelynae	Placidochromis electra	Auloncara stuartgranti	1.94438	0.0259246	0.445727	546.312	52.6875	54.625	24.875	11.75	56.375	9.875	9.75	21.9375	161.938	19.375	23	13.5	16.5	1.5
Ctenopharynx nitidus	Nimbochromis polystigma	Aristochromis christyi	1.94421	0.025935	0.477578	532.062	46.6875	57.625	26.125	16.75	66.8125	11.5625	10.625	24.875	188.625	5.75	13.375	11.875	9.875	1.375
Auloncara stuartgranti	Nyassochromis prostoma	Pladichromis "Mbenji Lip"	1.94278	0.0260211	0.440605	490.688	76	87	28.3125	20.25	44.6875	12.125	14.75	24.875	166.688	8	17.75	14.5	17.375	1
Pseudotropheus crabro	Placidochromis electra	Pladichromis "Mbenji Lip"	1.94158	0.026094	0.143333	513.125	90.75	76.0625	52.6875	31.625	59.125	4.5	7.5	12.5625	143.188	10.125	4.125	6.625	10.875	1.125
Pseudotropheus crabro	Fossorochromis rostratus	Aristochromis christyi	1.93659	0.026398	0.126091	547.125	65.3125	73.8125	61	16.75	57	4.6875	5.875	12.8125	151.75	4.25	3.75	5.875	12.625	0.375
Eclectochromis ornatus	Mchenga conophoros	Melanochromis auratus	1.93589	0.0264402	0.872932	1764.05	232.516	342.703	53.2031	31.7812	567.953	20.0781	32.4062	247.641	559.891	37.9062	123.656	36.0312	41.9062	4.28125
Aristochromis christyi	Placidochromis electra	Mchenga conophoros	1.92784	0.0269371	0.294235	519.062	76.5	50.25	28.6875	20.25	59.1875	6.5	13.75	15.75	173.188	19.5	10	17.25	13.125	1
Labeotropheus trewavasae	Mchenga conophoros	Eclectochromis ornatus	1.92617	0.0270413	0.107476	1724.14	568.359	344.547	259.859	126.094	272.422	14.3594	37.7188	43.9219	546.234	35.3438	39.2188	39.7188	39.3438	4.71875
Ctenopharynx pictus	Hemitilapia oxyrhyncha	Pladichromis "Mbenji Lip"	1.92351	0.0272078	0.511468	519.5	72.1875	54.5	24.6875	20.375	51.0625	11.375	9.375	25.3125	182.125	12.375	14.625	15.75	9.375	1.375
Hemitilapia oxyrhyncha	Lichnochromis acuticeps	Otopharynx lithobates	1.92327	0.0272228	0.5842	526.125	53.5	47.3125	25.5625	11	59.9375	13.0625	10.125	30.625	180.875	15.125	17.75	16.625	14.75	1.625
Melanochromis auratus	Ctenopharynx pictus	Cheilochromis euchilus	1.92033	0.0274081	0.131431	1574.7	288.297	168.734	166.797	84.4688	176.297	12.7344	20.2188	36.0469	422.359	35.8438	26.2188	24.2188	27.0938	1.96875
Taeniolethrinops praeorbitalis	Mylochromis mola	Tyrannochromis nigriventer	1.91918	0.0274808	0.589831	1040.56	88.25	139.625	42.5625	39.75	136.562	19.875	26.25	52.5	344.188	34	16.75	19.25	46.125	1.75
Ctenopharynx nitidus	Hemitilapia oxyrhyncha	Tyrannochromis nigriventer	1.919	0.0274921	0.412664	537.562	43.75	54.6875	28	15.25	62.25	11.1875	8.75	23	179.188	12.5	15.5	17.625	13.75	1
Ctenopharynx nitidus	Nyassochromis prostoma	Mylochromis mola	1.91823	0.0275406	0.546053	499.125	65.75	72.9375	25.5625	15.875	45.75	12.625	15	28.1875	182.312	14.625	9.75	19.25	16.25	1
Pseudotropheus flavus	Nyassochromis prostoma	Pladichromis "Mbenji Lip"	1.91681	0.0276313	0.135246	473.375	91.75	107.25	57.875	28	62	5.125	6	13.375	137.5	8	9	6.5	17	1.25
Pseudotropheus flavus	Nyassochromis prostoma	Placidochromis milomo	1.91502	0.0277452	0.142193	2386.89	438.734	536.047	281.234	148.344	312.422	27.4844	25.7188	69.5469	687.734	37.0938	32.3438	50.5938	80.4688	5.34375
Taeniolethrinops praeorbitalis	Placidochromis electra	Tyrannochromis nigriventer	1.91411	0.027803	0.611995	1076.44	108	103.75	33.5625	29	120.062	13.75	31.75	45	335.812	29.25	40.75	33.75	46.125	1
Ctenopharynx nitidus	Mylochromis mola	Nimbochromis polystigma	1.9131	0.0278678	0.373303	513.5	58.5625	65.25	25.5625	16.375	61.5625	8.25	13.875	18.5625	188.5	7.125	8.875	22.5	14.625	0.875
Docimodus evelynae	Lichnochromis acuticeps	Mchenga conophoros	1.9121	0.0279316	0.629032	514	81.5	52.75	23.25	18.75	44.75	11.75	10.75	31.25	169.25	25	11.5	16.75	10.75	2
Pseudotropheus crabro	Aristochromis christyi	Pladichromis "Mbenji Lip"	1.91155	0.027967	0.0909091	520.875	100.062	68.25	62.4375	12.375	62	1.8125	9.75	7.875	148.438	6	5.75	3.875	12.5	1
Pundamilia pundamilia	Melanochromis auratus	Ctenopharynx pictus	1.91032	0.0280458	0.0517845	585.844	137.844	61.4688	85.1562	12.9375	35.1562	0.46875	1.6875	5.09375	75.7812	9.4375	3.1875	3.6875	3.8125	0.4375
Aristochromis christyi	Nimbochromis linni	Mchenga conophoros	1.90882	0.0281424	0.477327	514.062	84.75	55.25	23.9375	16.75	55.9375	10.25	11.75	22.75	181.188	25	6.25	5.5	9.875	0.75
Taeniolethrinops praeorbitalis	Nimbochromis linni	Tyrannochromis nigriventer	1.90084	0.0286613	0.489796	1064.69	105	115.5	47.3125	18.25	133.312	20.75	29.75	46.25	352.562	17.5	26.25	10	59.625	1.25
Aristochromis christyi	Pladichromis "Mbenji Lip"	Mchenga conophoros	1.89932	0.0287611	0.473348	502.125	80.8125	67.1875	30.25	14.375	50.875	14.8125	16.375	28.6875	173.25	21.625	5.375	8.875	8.75	0.625
Hemitilapia oxyrhyncha	Nimbochromis livingstonii	Docimodus evelynae	1.89914	0.028773	0.450116	532.625	35.25	58.25	25.75	11.625	56.6875	10.9375	23	23.0625	191.438	9.125	19.625	11.5	14.5	0.625
Pseudotropheus flavus	Taeniolethrinops furcicauda	Auloncara stuartgranti	1.89837	0.0288239	0.163656	532.438	59.5	80.875	57.5625	27.875	66.5625	8.375	6.875	18	132.312	4.5	4.375	11.75	12.125	0.875
Eclectochromis ornatus	Otopharynx heterodon	Pseudotropheus flavus	1.89736	0.0288904	0.888206	1869.5	244.812	231.562	51.125	27.25	525.25	19.3125	38.125	272.062	551.375	64.25	134.625	26.25	35.75	4.75
Pseudotropheus flavus	Mchenga conophoros	Pladichromis "Mbenji Lip"	1.89711	0.0289069	0.134357	493	87.125	87.625	62.75	27.75	60	6.375	7.75	15.125	134.5	8.25	9.25	8.25	15	1.25
Labeotropheus trewavasae	Otopharynx heterodon	Auloncara stuartgranti	1.89539	0.02902	0.178326	523.75	68.6875	88.5625	42.5	32.25	72	5.0625	4.75	13.1875	139.75	8.375	4.75	9.125	10.5	0.75
Ctenopharynx nitidus	Nimbochromis polystigma	Tyrannochromis nigriventer	1.89523	0.0290312	0.514286	533.25	45.5	59	23.5	18	64.5	10.75	13.75	24.25	187.25	7.75	12	10	13.25	1.25
Labeotropheus trewavasae	Aristochromis christyi	Pladichromis "Mbenji Lip"	1.89453	0.0290771	0.111012	507.438	98.75	67.1875	67.125	15.25	75.5	4.5625	8.5	12.375	142.938	6.75	2.5	1.125	13.5	0.5
Taeniolethrinops praeorbitalis	Mylochromis mola	Pladichromis "Mbenji Lip"	1.89364	0.0291363	0.494774	1008.94	119.875	123.25	50.6875	48	130.688	23.5	28.5	50.125	344.312	36.25	17	26.5	39.375	1
Pseudotropheus crabro	Fossorochromis rostratus	Taeniolethrinops furcicauda	1.89093	0.029317	0.143302	539	73.375	59.375	57.75	34.25	56.4375	6.1875	4.75	14.8125	147.562	6.25	3.625	7.875	10.5	0.25
Auloncara stuartgranti	Mchenga conophoros	Mylochromis anaphyrmus	1.88554	0.0296786	0.463801	522.812	66.25	66.9375	27.375	18.875	42.25	12.5625	10.375	25.375	170.312	15	11.625	18.625	14.75	0.875
Rhamphochromis longiceps	Taeniolethrinops furcicauda	Nimbochromis linni	1.8851	0.029708	0.0972346	544.562	77.8125	79	66.25	30.375	41.5	3	6.875	9.8125	146.438	5.625	1.875	5	5	0.875
Nimbochromis livingstonii	Mylochromis mola	Mchenga conophoros	1.88358	0.0298105	0.561772	494.75	71.125	55.5625	22.5625	14.5	63.5625	10.8125	15.5	25.875	184.25	19.75	14.5	14.625	16.125	0.5
Ctenopharynx pictus	Lichnochromis acuticeps	Fossorochromis rostratus	1.88303	0.029848	0.451025	538.203	52.7969	59.2969	27.1094	13.8438	48.3594	12.0469	11.3438	24.4219	173.734	16.8438	9.96875	21.7188	13.3438	0.96875
Docimodus evelynae	Mylochromis epichorialis	Ctenopharynx nitidus	1.88282	0.029862	0.620202	553.25	50.8125	40.75	24.8125	20.625	32	13.0625	15.625	32.25	175.312	12.125	21	18.125	13.625	0.625
Pseudotropheus flavus	Pseudotropheus crabro	Rhamphochromis longiceps	1.8828	0.0298636	0.910769	675.188	49.1875	21.4375	6.6875	5.5	36.25	1.25	2.125	56.75	146.375	2.5	8.125	4.5	7	0.125
Pseudotropheus crabro	Cyrtocara moorii	Auloncara stuartgranti	1.88275	0.0298667	0.166667	543.75	65.3125	80.4375	43.25	31.25	57.3125	4.5	7.625	12.25	140.188	8.75	8.25	10.875	7.75	1.5
Chilotilapia rhoadesii	Hemitilapia oxyrhyncha	Mchenga conophoros	1.88092	0.0299912	0.417978	510.312	75.8125	45.6875	27.5625	10.625	57	11.375	8.75	23	177.375	25.75	18	17.75	13.25	0.75
Auloncara stuartgranti	Otopharynx heterodon	Melanochromis auratus	1.88091	0.0299917	0.821023	532.703	63.0469	88.1719	12.6094	5.71875	68.4219	4.73438	5.34375	40.8594	142.672	9.21875	31.3438	6.96875	11.3438	0.84375
Eclectochromis ornatus	Mylochromis mola	Pseudotropheus flavus	1.88076	0.0300025	0.902665	1836.25	256.625	264.75	49	17.375	474.438	18.1875	37.25	303.938	536.062	60.875	153.375	42.5	43	1.375
Nyassochromis prostoma	Hemitilapia oxyrhyncha	Otopharynx lithobates	1.88045	0.030023	0.659919	485	59.3125	65.8125	20.625	7.5	88.4375	10.125	20.625	30.5	174.688	16.5	12	16.125	15.25	1.5
Aristochromis christyi	Fossorochromis rostratus	Taeniolethrinops furcicauda	1.88014	0.0300441	0.504902	542.688	61.375	46.625	22.8125	20.75	52.75	10.1875	12.75	23.0625	184.375	17.75	8.125	9.375	8.625	0.75
Taeniolethrinops praeorbitalis	Mchenga conophoros	Otopharynx lithobates	1.87957	0.0300836	0.666978	1025.33	130.859	130.047	46.6719	17.8438	99.7969	24.4219	28.0938	68.9844	342.359	31.4688	39.3438	28.5938	31.3438	2.84375
Taeniolethrinops praeorbitalis	Nyassochromis prostoma	Nimbochromis livingstonii	1.87844	0.0301603	0.530148	976.438	147.25	154.125	51.1875	21.75	101.688	25.375	25.75	54.5	345.312	43.5	30.25	29.75	39.375	1.75
Placidochromis milomo	Mylochromis epichorialis	Otopharynx lithobates	1.87769	0.0302116	0.513583	2604.92	248.391	265.891	103.516	114.531	353.828	44.2031	72.4062	106.828	899.203	93.9062	77.2812	82.5312	46.0312	6.53125
Auloncara stuartgranti	Mchenga conophoros	Ctenopharynx pictus	1.87754	0.030222	0.471649	538	51	71.6875	21.3125	20	48	8.5	8.5	19.9375	173.062	17.5	13.375	12.5	18.625	1
Docimodus evelynae	Hemitilapia oxyrhyncha	Auloncara stuartgranti	1.87631	0.0303066	0.664884	540.25	50.625	60.6875	26.0625	12.625	47.0625	14.3125	11.25	37.625	158.375	17.875	16.625	12.625	17.75	0.25
Placidochromis electra	Pseudotropheus crabro	Pseudotropheus flavus	1.87053	0.030705	0.145806	574.125	29.6875	19	44.8125	7.125	150.25	3.4375	6.5	10.5	146.188	9	4.125	3.5	14.625	0.125
Hemitilapia oxyrhyncha	Mylochromis anaphyrmus	Rhamphochromis longiceps	1.87021	0.0307271	0.93574	538.938	45.25	70.5	7.0625	1.75	77.6875	1.5	5.625	82.5	144.438	5.625	28.375	3.375	10.375	1
Pseudotropheus flavus	Nyassochromis prostoma	Lichnochromis acuticeps	1.8691	0.0308046	0.116	478.688	86.4375	105.188	59.0625	28.875	62.4375	3.8125	6.875	11.0625	136.938	10.875	5.375	10.875	16.375	1.125
Taeniolethrinops praeorbitalis	Nimbochromis linni	Stigmatochromis woodi	1.86805	0.0308772	0.413773	2096.5	242.875	215.562	105.438	41.125	266.25	42.125	59.25	86.8125	695.188	50.625	60.375	50.375	79.125	4.375
Placidochromis milomo	Mylochromis mola	Mchenga conophoros	1.8632	0.031217	0.4875	2468.31	372.062	286.188	123.062	86.875	323.062	56.4375	58.125	119.812	872.938	90.375	73.125	63.625	118.125	4.875
Chilotilapia rhoadesii	Nyassochromis prostoma	Taeniolethrinops praeorbitalis	1.863	0.0312311	0.383807	991.812	98.8125	150.25	61.375	38.25	131.875	24.75	29.25	47.5625	348.188	31.125	29.25	29.5	33.75	2.25
Labeotropheus trewavasae	Pseudotropheus crabro	Pladichromis "Mbenji Lip"	1.86256	0.0312618	0.846954	548.688	164.062	25.9375	8.9375	8.125	40.5	2.5	8.5	38.125	142.125	17	11.75	4	3.25	0.5
Taeniolethrinops praeorbitalis	Nyassochromis prostoma	Ctenopharynx nitidus	1.86218	0.031289	0.483159	1031.38	92.3125	148.312	52.875	25.875	98.375	25.0625	29.375	51.0625	358.125	34.125	29.375	31.125	39.25	1.375
Placidochromis electra	Mylochromis epichorialis	Cheilochromis euchilus	1.86169	0.0313237	0.487002	1562.81	190.688	170.812	63.3125	37.375	154.562	26.3125	59.875	61.4375	530.438	53.875	33.875	45.625	78.125	2.875
Docimodus evelynae	Lichnochromis acuticeps	Ctenopharynx pictus	1.85686	0.0316653	0.657895	544.438	51.0625	55.625	21.375	17.75	46.5625	10.8125	9.875	31.125	181.375	13	13.5	14	12.25	1.25
Otopharynx heterodon	Mchenga conophoros	Auloncara stuartgranti	1.8562	0.0317128	0.518779	523.375	37.1875	72.375	25.0625	16.25	65.6875	12.25	15.75	26.0625	171.25	18.875	14.75	9.25	14.375	1.5
Ctenopharynx pictus	Hemitilapia oxyrhyncha	Aristochromis christyi	1.856	0.0317266	0.530864	540.078	51.6094	58.6719	22.1719	18.7188	57.2969	10.2969	4.21875	23.7344	185.859	10.2188	14.9688	12.0938	13.3438	0.71875
Ctenopharynx pictus	Nyassochromis prostoma	Aristochromis christyi	1.85579	0.0317415	0.453012	511.578	56.9219	87.1719	24.9844	10.5938	46.6094	10.7969	12.3438	22.5469	182.359	9.09375	26.8438	15.0938	6.21875	0.84375
Hemitilapia oxyrhyncha	Nimbochromis livingstonii	Otopharynx lithobates	1.8557	0.0317481	0.452954	520.312	47.5625	53.125	30.125	12.375	62	14.5	14.125	27.4375	184.312	11.875	18.875	11.75	14.75	0.875
Auloncara stuartgranti	Hemitilapia oxyrhyncha	Aristochromis christyi	1.85526	0.0317794	0.289242	535.5	51.8125	63.8125	35.75	15.375	61.875	10.5625	3.75	20.8125	169.125	12.25	12.75	13.75	16.5	0.375
Chilotilapia rhoadesii	Nimbochromis livingstonii	Otopharynx lithobates	1.85418	0.0318568	0.409978	522.062	49.0625	58	30	11.125	60.25	13	14.125	24.8125	182.688	12.625	16.625	12.5	16.5	0.625
Placidochromis electra	Nyassochromis prostoma	Mylochromis anaphyrmus	1.85229	0.0319922	0.46114	501.125	63.9375	78.6875	21.75	9.5	47.9375	8.75	16.5	19.875	180.188	14.875	21.375	19.5	18.5	1.5
Pseudotropheus crabro	Fossorochromis rostratus	Pladichromis "Mbenji Lip"	1.8511	0.0320773	0.110471	529.812	82.625	59.3125	61.75	30.5	56.4375	3.875	7.25	11.0625	145.75	12	8.125	4.5	9	1
Ctenopharynx nitidus	Otopharynx heterodon	Otopharynx lithobates	1.84844	0.0322692	0.495074	537.688	50.625	47.0625	23.625	20.25	59.375	10.8125	15.75	23.375	175.812	19.25	14.25	11.625	13.75	0.75
Auloncara stuartgranti	Placidochromis electra	Pladichromis "Mbenji Lip"	1.84725	0.0323556	0.503497	523.312	79.375	54.375	26.1875	19	48.9375	12.875	10.5	26.375	163.688	13.25	12	16.75	16.875	0.5
Aristochromis christyi	Nimbochromis polystigma	Mchenga conophoros	1.84716	0.032362	0.347193	514.375	84.5	54.9375	30.1875	10.75	48.4375	10.5625	9.875	21	177	26.625	15.5	9.375	9.75	1.125
Docimodus evelynae	Hemitilapia oxyrhyncha	Mchenga conophoros	1.84654	0.0324065	0.4	518.062	72.8125	48.6875	29.8125	20.875	49.3125	12.5625	10.75	24.0625	170.812	19	14.125	14.375	17.75	1
Eclectochromis ornatus	Nimbochromis livingstonii	Otopharynx lithobates	1.84598	0.0324474	0.559588	1865.56	182.188	223	110	43.5	463.688	59.1875	63.375	123.75	740.75	59	51	40.5	66	4.5
Taeniolethrinops praeorbitalis	Nyassochromis prostoma	Cheilochromis euchilus	1.8447	0.0325404	0.585413	2939.33	431.734	460.172	135.422	85.5938	296.422	67.9219	94.0938	163.234	1048.23	118.469	107.844	98.5938	90.0938	6.84375
Nimbochromis polystigma	Hemitilapia oxyrhyncha	Taeniolethrinops furcicauda	1.8424	0.0327084	0.633475	512.438	68.1875	56.625	22.25	8.25	60.9375	11.4375	10.5	30.125	177.375	20.125	13.625	17.875	13.75	0.5
Docimodus evelynae	Cheilochromis euchilus	Auloncara stuartgranti	1.8387	0.0329797	0.692359	1592.19	171.812	210.5	55	40.75	150.812	26.3125	41.875	90.875	484.625	57.75	61.875	44.625	37.125	3.875
Nimbochromis linni	Nimbochromis livingstonii	Lichnochromis acuticeps	1.8384	0.0330016	0.602804	537.625	66.6875	44.9375	20.75	6.75	34.9375	10.125	9.125	26.25	195.438	20.5	19	13.125	17.75	1
Docimodus evelynae	Nimbochromis livingstonii	Nimbochromis linni	1.83819	0.0330173	0.308429	551.312	38	42.1875	32.75	26	53	10.1875	6	20.25	195.938	15.5	10	8.375	13.5	1
Docimodus evelynae	Otopharynx lithobates	Auloncara stuartgranti	1.83757	0.0330628	0.72351	554.125	54.375	46.8125	22.0625	12.875	51.875	11.625	9.75	38.9375	164.938	23.625	10.5	8.75	12.5	1.25
Pseudotropheus crabro	Nyassochromis prostoma	Auloncara stuartgranti	1.83585	0.0331902	0.154817	513.375	56.5625	110.875	52.5625	30.875	53.3125	6.5	8.5	14.9375	138.375	7.5	9.75	10.875	8.625	1.375
Docimodus evelynae	Pladichromis "Mbenji Lip"	Mchenga conophoros	1.83542	0.0332218	0.5	501.25	84	65.5	27	12.5	51.75	13.5	14.5	27	174	22	8.75	10.25	11.25	0.75
Pseudotropheus flavus	Labeotropheus trewavasae	Astatotilapia burtoni	1.83478	0.0332692	0.959812	690.391	23.0469	36.7344	5.73438	2.09375	40.1719	0.921875	0.96875	115.859	76.7344	7.71875	19.0938	0.96875	2.46875	0.09375
Placidochromis milomo	Mylochromis mola	Taeniolethrinops furcicauda	1.83451	0.0332892	0.377028	2514.5	325.875	311	144.875	40.25	329.688	56.0625	51.875	109.812	884.688	88.625	103	63.25	90.5	3
Labeotropheus trewavasae	Hemitilapia oxyrhyncha	Docimodus evelynae	1.83443	0.0332954	0.109179	523.625	60.3125	81	61.4375	29.375	67.25	3.8125	8.5	10.875	144.438	7.75	7.5	9.625	8	0.5
Taeniolethrinops praeorbitalis	Fossorochromis rostratus	Aristochromis christyi	1.83239	0.0334464	0.502457	1090.81	108	84.4375	48	19.25	117.5	22.6875	21.25	48.25	350.438	16	48.25	18.875	52.5	0.75
Labeotropheus trewavasae	Pseudotropheus crabro	Mylochromis anaphyrmus	1.83194	0.0334804	0.792945	562	150.75	21.9375	14.9375	6.125	36.5	6.5	8.5	38.8125	146.062	12.375	9.75	3	6.25	0.5
Taeniolethrinops praeorbitalis	Taeniolethrinops furcicauda	Tyrannochromis nigriventer	1.83039	0.0335956	0.854579	1114.44	124.25	65.6875	23.375	22.75	75.125	8.6875	24.75	95	358.312	45	35.5	16.125	36.5	1.5
Pundamilia pundamilia	Pseudotropheus crabro	Ctenopharynx pictus	1.83025	0.033606	0.0634557	585.344	139.781	61.9688	77.8438	18.3125	35.5312	1.28125	1.8125	6.46875	76.3438	9.0625	1.4375	2.3125	3.9375	0.5625
Mchenga conophoros	Hemitilapia oxyrhyncha	Tyrannochromis nigriventer	1.83014	0.0336143	0.498824	525.812	41.5625	49.9375	26.3125	10.625	74	13	9.125	26.25	175.5	16.625	17	19	19.125	0.125
Ctenopharynx nitidus	Nimbochromis polystigma	Otopharynx lithobates	1.82673	0.0338701	0.457421	522	56.75	62.75	25.25	12.5	59.0625	11.3125	18.625	23.0625	179.062	17.125	14.875	7.875	12.875	0.875
Pseudotropheus crabro	Lichnochromis acuticeps	Auloncara stuartgranti	1.8257	0.0339475	0.177989	526.312	66.375	97.9375	43.875	29.75	56.625	6.0625	7.375	14.25	140.188	9.125	7.125	9.5	8.75	0.75
Pseudotropheus flavus	Nyassochromis prostoma	Mylochromis epichorialis	1.82398	0.0340773	0.0901213	488.875	76.25	97.5	68.625	27	61.125	3	9	9.5	137.875	11.5	7.75	8.25	16.5	1.25
Labeotropheus trewavasae	Pseudotropheus crabro	Nimbochromis linni	1.8239	0.0340835	0.795527	566.5	146.25	21.625	13.625	7.75	40.625	5.625	5.25	36.75	152	8.5	11.25	4.25	3.75	0.25
Aristochromis christyi	Hemitilapia oxyrhyncha	Mylochromis epichorialis	1.82239	0.034198	0.378016	528.062	69.3125	56.25	20.5	20.625	49.5	6	10.625	14.8125	185.438	21.125	16.125	17	8	0.625
Taeniolethrinops praeorbitalis	Nyassochromis prostoma	Cyrtocara moorii	1.82195	0.0342316	0.530909	1017.7	105.984	153.984	47.8594	25.2188	102.797	23.6719	26.3438	51.0469	346.922	45.3438	31.9688	28.2188	38.7188	2.21875
Chilotilapia rhoadesii	Hemitilapia oxyrhyncha	Ctenopharynx pictus	1.81961	0.0344095	0.602326	540.375	45.6875	51.375	21.4375	10.875	51.1875	10.75	15	26.9375	183	16	20.875	12.5	15	1
Tyrannochromis nigriventer	Fossorochromis rostratus	Otopharynx lithobates	1.81945	0.034421	0.470588	549.5	59.25	52.5	23	8.75	46.5625	10.0625	14.875	21.5625	187.812	14.125	11.625	14.875	7.875	1.625
Hemitilapia oxyrhyncha	Mchenga conophoros	Ctenopharynx nitidus	1.81918	0.0344418	0.556872	519.312	48.0625	62	23.75	10.375	63.6875	12.0625	11.125	26.75	177.75	13.875	7.5	24.875	22	0.875
Eclectochromis ornatus	Nyassochromis prostoma	Pseudotropheus flavus	1.81683	0.0346217	0.888153	1692.38	249.438	408.688	48	25.75	568.125	18.4375	24.625	253.188	542.5	67.5	110.625	36	45	5.75
Ctenopharynx nitidus	Rhamphochromis longiceps	Astatotilapia burtoni	1.81588	0.0346943	0.945004	604.438	20.5625	46.3125	5.0625	2.625	167.875	0.625	4.25	76.875	75.125	7.25	6.75	0.25	4.75	0.25
Labeotropheus trewavasae	Hemitilapia oxyrhyncha	Tyrannochromis nigriventer	1.81568	0.0347093	0.111217	529.688	54.25	76.9375	62.875	32	70.125	4.4375	5	11.75	145.812	5.5	4.5	8.375	12.25	0.5
Auloncara stuartgranti	Fossorochromis rostratus	Placidochromis milomo	1.81526	0.0347423	0.449096	2632.59	402.094	266.719	133.656	74.9375	264.094	61.2812	39.9375	120.281	841.094	72.6875	52.3125	51.0625	97.8125	4.4375
Hemitilapia oxyrhyncha	Otopharynx lithobates	Pseudotropheus crabro	1.81508	0.0347559	0.866667	523.438	49.9375	71.3125	11.5625	7	89.4375	4.3125	14.375	51.4375	145.938	13	28.375	4.75	6.625	1.5
Nyassochromis prostoma	Mylochromis epichorialis	Otopharynx lithobates	1.81465	0.0347885	0.550761	499.5	50.5	51.3125	21.0625	15.875	92.25	10	12.5	23.5625	174.062	25.375	15.125	16.875	14.625	1.375
Lichnochromis acuticeps	Mylochromis epichorialis	Nyassochromis prostoma	1.81464	0.0347899	0.641129	497.625	88.625	43.5	24.5	8.5	52.375	13.375	12.75	33.25	180.5	20.5	11.5	18.5	18	0.5
Nimbochromis polystigma	Nimbochromis linni	Taeniolethrinops furcicauda	1.8146	0.0347926	0.809199	542.562	81.6875	26.5	10.75	6.25	43.5	3.75	5.25	33.4375	196.938	28.875	27.75	6	10	0.75
Aristochromis christyi	Hemitilapia oxyrhyncha	Taeniolethrinops furcicauda	1.81386	0.0348497	0.5	525.375	72	64.0625	22.0625	11.25	48	10	8.125	22.0625	179.188	20.125	14.25	15.125	12.125	0.25
Eclectochromis ornatus	Docimodus evelynae	Rhamphochromis longiceps	1.81366	0.0348653	0.913331	1951.25	178.375	242.25	39.125	13.25	604	12.875	14.5	289.5	560.625	27	105	24.25	31	3
Taeniolethrinops praeorbitalis	Eclectochromis ornatus	Tyrannochromis nigriventer	1.81266	0.0349418	0.557431	3778.44	386.375	942.188	184.75	110.75	472.438	93	117.75	208.562	1351.62	104.25	141.875	88.25	202.75	7
Astatotilapia burtoni	Melanochromis auratus	Fossorochromis rostratus	1.81233	0.0349677	0.0606287	582.703	152.422	66.4844	79.6719	20.7188	21.4219	1.23438	3.21875	6.29688	72.9844	2.09375	2.84375	2.59375	6.96875	0.34375
Cheilochromis euchilus	Lichnochromis acuticeps	Otopharynx lithobates	1.8116	0.0350236	0.468156	1549.62	162.125	167.5	74	30.25	208.562	33.8125	34.125	69.1875	542.688	39.125	50.375	59.625	46.875	4.125
Labeotropheus trewavasae	Lichnochromis acuticeps	Eclectochromis ornatus	1.81133	0.0350451	0.0763608	1844.83	481.672	223.859	310.922	161.719	291.609	10.7969	22.0938	35.6094	563.672	34.2188	28.3438	25.8438	54.4688	6.34375
Hemitilapia oxyrhyncha	Eclectochromis ornatus	Pladichromis "Mbenji Lip"	1.80882	0.0352393	0.443175	1927.19	178.375	355	116.188	77	219.312	55.25	43.875	103.75	751.062	59.625	54.5	58.25	89	6.625
Auloncara stuartgranti	Mylochromis anaphyrmus	Aristochromis christyi	1.8073	0.0353581	0.33682	529.75	59.9375	69.5	30.3125	12.5	60.5625	10.5	8	20.5625	172.625	8.125	14.125	10.125	16.25	0.125
Pseudotropheus crabro	Nimbochromis livingstonii	Pladichromis "Mbenji Lip"	1.80642	0.0354263	0.13215	505.625	83.5625	83.5625	61.75	29.75	55.6875	6.75	6.875	15.125	142.688	9.5	5	4.875	12	1.25
Taeniolethrinops praeorbitalis	Fossorochromis rostratus	Stigmatochromis woodi	1.80581	0.0354738	0.509305	2156.62	241	155.312	96.1875	51.875	239.625	46.75	36.5	98.0625	676.938	54.375	75.375	63.625	98.125	3.625
Labeotropheus trewavasae	Melanochromis auratus	Pladichromis "Mbenji Lip"	1.80524	0.0355185	0.864266	556.125	165	18.5	8.625	7.5	28.375	2.5	9.5	41.5	144.125	13	20.5	2	6.25	0.5
Hemitilapia oxyrhyncha	Otopharynx heterodon	Pundamilia pundamilia	1.80287	0.0357043	0.967755	554.688	35.9375	64.75	6	2.125	79.125	1.125	3.375	147.438	77.8125	6.375	37.75	1.125	5.125	1.25
Aristochromis christyi	Nyassochromis prostoma	Taeniolethrinops furcicauda	1.79882	0.0360234	0.247818	504.188	53.9375	85.1875	34.9375	16.25	58.125	8	13.75	16.875	183.125	13.375	9.125	13	12.375	0.75
Auloncara stuartgranti	Fossorochromis rostratus	Lichnochromis acuticeps	1.79729	0.0361445	0.345455	536.938	70.0625	46	32.875	16.375	49.625	12.625	11	23.3125	163.938	19.75	6.875	16.25	17.375	1
Labeotropheus fuelleborni	Chilotilapia rhoadesii	Mylochromis anaphyrmus	1.79417	0.0363932	0.0990385	512.125	73.75	68.5625	61.6875	33.875	72	3.125	9	9.5625	146.438	8.125	6.5	7.75	9	1.5
Auloncara stuartgranti	Nyassochromis prostoma	Placidochromis milomo	1.79312	0.0364772	0.429288	2463.53	369.906	436.094	147.031	94.6875	235.781	68.8438	53.1875	127.656	806.344	63.8125	74.1875	79.1875	96.0625	3.6875
Hemitilapia oxyrhyncha	Nyassochromis prostoma	Pseudotropheus crabro	1.78953	0.0367651	0.90942	492.875	51.4375	101.938	9.125	8.125	77.0625	2.875	14	65.625	143.812	12.25	26.75	8.5	7.875	1.75
Labeotropheus trewavasae	Taeniolethrinops furcicauda	Eclectochromis ornatus	1.78322	0.0372749	0.109155	1807.38	555.875	261.062	256.062	141.625	282.125	18.875	29.75	47.9375	556.938	46.875	24.75	23.75	37.25	1.75
Docimodus evelynae	Ctenopharynx nitidus	Auloncara stuartgranti	1.78175	0.0373947	0.491443	546.062	47.9375	54.875	25.875	15.5	62.125	12.875	10.25	25.4375	161.438	19.625	13.75	11	15.75	1.5
Auloncara stuartgranti	Nyassochromis prostoma	Aristochromis christyi	1.78121	0.0374391	0.384615	510.562	56.125	88.75	32.0625	14.75	47.625	14.0625	9.875	25.3125	166.625	7.625	22.5	12.75	14.875	0.5
Taeniolethrinops praeorbitalis	Nimbochromis linni	Aristochromis christyi	1.78088	0.0374656	0.432113	1066.31	103.375	109	55.8125	16.25	131.312	25.75	26.75	48.625	353.438	14.25	34.25	13	48.625	1.25
Pundamilia pundamilia	Melanochromis auratus	Tyrannochromis nigriventer	1.78069	0.0374819	0.0632818	580.062	143.75	69.125	81.3125	9.5	32.4375	1.75	3.5	7.125	77.0625	6.5	4.25	3.5	3.625	0.5
Placidochromis milomo	Lichnochromis acuticeps	Taeniolethrinops furcicauda	1.77981	0.0375538	0.607207	2521.06	329.75	304.625	117.812	64	340.5	63.3125	59.125	147.562	842	119.875	55	99.25	52.375	3.75
Pseudotropheus flavus	Nyassochromis prostoma	Ctenopharynx pictus	1.77944	0.0375835	0.133462	512.328	52.7969	98.5469	63.7344	30.8438	56.1719	7.73438	9.21875	16.3594	136.297	6.21875	7.84375	10.5938	13.9688	1.34375
Eclectochromis ornatus	Hemitilapia oxyrhyncha	Ctenopharynx pictus	1.77748	0.0377444	0.669734	1917.88	187.562	193.312	86.125	38.625	448.688	45.75	53.375	127.625	725.562	60.875	76.75	59.5	67	4.375
Pladichromis "Mbenji Lip"	Hemitilapia oxyrhyncha	Melanochromis auratus	1.77728	0.0377609	0.894886	511.375	59.125	73.0625	11.0625	10.125	81.875	4.125	6.75	63.1875	142.438	10.375	31.75	12.25	3.75	1.75
Aristochromis christyi	Lichnochromis acuticeps	Mchenga conophoros	1.77717	0.0377699	0.454315	507.062	82.8125	62.25	24.5	18.125	51.6875	11.0625	10.125	22.25	170.25	28.125	11	15.625	8.5	0.625
Taeniolethrinops praeorbitalis	Nimbochromis polystigma	Tyrannochromis nigriventer	1.77698	0.0377856	0.447704	1061.75	90.25	118.438	48.5625	31.75	133.75	21.5	28.25	43.4375	346.312	25	28.625	15.5	53.125	1.75
Nimbochromis polystigma	Nimbochromis livingstonii	Otopharynx lithobates	1.77541	0.0379152	0.798295	542.5	59.3125	38.5625	17.375	10	39.8125	8.5	8.375	43.625	199.312	16.75	17.25	9.375	12.5	0.75
Auloncara stuartgranti	Mchenga conophoros	Mylochromis mola	1.77455	0.0379857	0.364979	514.125	74.9375	60.875	32.0625	20.25	44.1875	13.25	7.75	24.0625	170.75	15.875	12.5	12	20.125	1.25
Taeniolethrinops praeorbitalis	Eclectochromis ornatus	Aristochromis christyi	1.77162	0.0382287	0.57037	3767.56	397.125	933.438	193.875	110	495.562	103.25	84	223.562	1362.25	78.25	136.875	102.5	193.75	6
Chilotilapia rhoadesii	Nyassochromis prostoma	Taeniolethrinops furcicauda	1.7698	0.0383805	0.307527	495.875	49.4375	79	28.4375	17.5	66.5	8.3125	18.125	17.25	182.688	13.5	15.125	11.625	19.5	1.125
Taeniolethrinops praeorbitalis	Nyassochromis prostoma	Pladichromis "Mbenji Lip"	1.76863	0.0384777	0.676737	976.375	147.312	155.812	43.125	28.125	94.375	23.0625	35.375	65.0625	345.875	32.375	38.375	25.375	35.75	1.625
Nimbochromis polystigma	Mchenga conophoros	Taeniolethrinops furcicauda	1.76659	0.0386488	0.407035	512.125	50.6875	56.9375	24.75	23.25	67.4375	10	14	20.125	180.188	16.625	17.125	16.5	13.75	0.5
Ctenopharynx pictus	Taeniolethrinops furcicauda	Mylochromis mola	1.76473	0.0388049	0.343891	525.328	77.6094	48.8594	27.7344	11.4688	43.4844	9.60938	17.4688	19.1094	185.484	13.2188	18.7188	13.4688	10.7188	0.71875
Rhamphochromis longiceps	Pseudotropheus crabro	Labeotropheus fuelleborni	1.7646	0.0388155	0.0997625	665.875	45.5625	27.1875	49	10.125	46.9375	1.625	4	6.875	148.438	4.75	3.125	4.375	5	0.125
Nimbochromis livingstonii	Taeniolethrinops furcicauda	Ctenopharynx pictus	1.76219	0.0390182	0.491667	516.188	47.625	58.5625	20.5	15.375	86.75	9.0625	13.875	20.125	181.312	11.25	9.375	16.625	16	0.375
Rhamphochromis longiceps	Taeniolethrinops furcicauda	Mylochromis mola	1.76165	0.0390645	0.0891089	526.438	95.9375	73.6875	72.9375	29	42.4375	3.9375	5	10.6875	144.812	6.375	2.5	3.375	6.375	0.5
Eclectochromis ornatus	Otopharynx heterodon	Ctenopharynx pictus	1.76157	0.0390707	0.584762	1931.62	182.688	179.75	81.5625	48.625	484.625	40.6875	57.375	98.25	727.312	62.125	70.75	63.375	61.875	5.375
Pseudotropheus flavus	Otopharynx heterodon	Nimbochromis livingstonii	1.76125	0.0390977	0.0993314	505.938	92.75	72.5	62.4375	24.625	62.9375	3.5	9.125	10	144.562	5	7.125	7	15.375	1.125
Nimbochromis polystigma	Nimbochromis livingstonii	Mylochromis epichorialis	1.75994	0.0392088	0.717391	540.312	61.5	32.9375	24.5	8.5	34.75	13.9375	8	40.75	185.938	33	16	10.375	13	0.5
Placidochromis electra	Mchenga conophoros	Mylochromis anaphyrmus	1.75865	0.0393185	0.526171	517.562	60.6875	62.25	20	14.5	47.5	9.25	19.25	21.1875	177.688	16.125	20.5	21.5	14.75	1.25
Ctenopharynx nitidus	Mylochromis anaphyrmus	Otopharynx lithobates	1.75828	0.0393497	0.404306	523.062	54.5	61.6875	27.25	12.75	60	11.6875	19.75	22.25	171.188	16.5	14.75	15.375	12.5	0.75
Hemitilapia oxyrhyncha	Pseudotropheus crabro	Pundamilia pundamilia	1.75626	0.0395222	0.936768	560.062	34.625	59.25	6.5625	2.5	165.062	1.5	2.5	76.5	75.8125	2.5	22.375	2.375	9.5	0.875
Hemitilapia oxyrhyncha	Labeotropheus trewavasae	Pundamilia pundamilia	1.75487	0.0396404	0.934106	549.125	34.75	70.25	8	1.125	166.562	2.3125	2.75	82.9375	76.0625	3.875	14.625	1.5	8.5	0.625
Pseudotropheus crabro	Otopharynx lithobates	Auloncara stuartgranti	1.75465	0.03966	0.167286	550.625	62.25	73.5625	49.6875	27.875	55.3125	7.6875	5.625	16.125	139.25	8.75	6.375	8.625	10.375	0.875
Rhamphochromis longiceps	Docimodus evelynae	Nimbochromis livingstonii	1.7541	0.0397067	0.0707621	544.562	94.25	59.5625	77	22.625	44.75	2.3125	4.375	8	145.438	4.25	1.625	5.125	9.25	0.875
Ctenopharynx nitidus	Nimbochromis linni	Tyrannochromis nigriventer	1.75339	0.0397671	0.479167	541.25	53.5	51	23.75	9.75	57.75	11.25	13	22.75	192.25	8.25	20.25	4.5	13.75	1
Placidochromis milomo	Eclectochromis ornatus	Taeniolethrinops furcicauda	1.7522	0.0398698	0.594696	9157.69	1189.81	2143.5	443.625	408.125	1289.5	233.5	244.5	541.812	3526.19	386.75	336.25	253.875	280.5	19.375
Melanochromis auratus	Placidochromis electra	Cheilochromis euchilus	1.75089	0.0399824	0.127252	1543.39	255.297	200.422	155.422	129.969	190.234	13.1094	22.9688	33.8594	423.609	36.5938	15.5938	23.7188	23.3438	4.46875
Pseudotropheus crabro	Fossorochromis rostratus	Placidochromis milomo	1.75087	0.0399844	0.133748	2617.58	444.547	332.734	283.172	141.719	279.047	30.9844	27.5938	69.9219	740.484	33.4688	36.4688	25.4688	48.7188	2.09375
Pseudotropheus flavus	Mchenga conophoros	Auloncara stuartgranti	1.74634	0.0403755	0.0930876	524.375	55.75	88.9375	64.8125	24.375	64.6875	3.3125	6.125	9.625	138.5	9.75	14.625	10.625	7.375	1.125
Pundamilia pundamilia	Pseudotropheus crabro	Placidochromis milomo	1.74467	0.0405214	0.0644822	2778.69	847.438	335.625	398.875	57.625	171.875	9.875	12.875	36.6875	381.562	42.625	13.875	10	17.25	3.125
Auloncara stuartgranti	Hemitilapia oxyrhyncha	Pladichromis "Mbenji Lip"	1.74428	0.0405547	0.310757	512.438	74.875	65.25	32.9375	16.75	58.125	11.3125	6.75	21.0625	165.375	15.75	8.125	16.625	17.875	0.75
Hemitilapia oxyrhyncha	Nyassochromis prostoma	Ctenopharynx nitidus	1.74419	0.040563	0.471655	506.125	38.1875	75.1875	31.625	12.375	58.75	17.0625	18.125	30.0625	178	13.625	9.125	19.625	15.5	0.625
Docimodus evelynae	Mylochromis epichorialis	Nyassochromis prostoma	1.74289	0.0406767	0.421166	520.25	83.8125	37.25	34.0625	14.875	29.75	17.3125	13.625	29.5	177.812	12.375	21.5	19.875	11.125	0.875
Placidochromis milomo	Mylochromis epichorialis	Taeniolethrinops furcicauda	1.74282	0.0406821	0.570194	2511.44	341.875	314.25	96.1875	73.5	370.125	46.4375	53.875	112.438	893.125	94.375	60.5	65	82.875	4
Hemitilapia oxyrhyncha	Taeniolethrinops furcicauda	Rhamphochromis longiceps	1.74263	0.0406995	0.911009	529.688	43.6875	79.75	9	1.375	92.6875	2.9375	4.75	65	141.875	6.5	30.875	4.5	11	0.375
Pladichromis "Mbenji Lip"	Mylochromis mola	Taeniolethrinops furcicauda	1.7421	0.0407454	0.525333	507.375	62.4375	61.5	21.8125	11.875	61.5	10.6875	13.75	23	177.188	17	20.375	10	25.125	0.375
Ctenopharynx nitidus	Fossorochromis rostratus	Aristochromis christyi	1.74183	0.0407691	0.434343	540.062	55.9375	49.5625	25.5625	7.875	64.0625	11.5625	8.375	22.3125	185.062	3.625	18.5	15.25	14.75	0.5
Pseudotropheus crabro	Mylochromis anaphyrmus	Pladichromis "Mbenji Lip"	1.74018	0.0409141	0.128713	507.188	91.3125	82	54.75	29	58.625	5.25	6.625	12.5625	145.188	9.5	4.625	3.875	12.5	1
Placidochromis milomo	Mchenga conophoros	Melanochromis auratus	1.74006	0.040924	0.852934	2458.91	295.781	480.156	69.8438	32.5625	456.094	31.1562	29.3125	255.531	698.219	39.8125	156.812	58.5625	50.6875	6.5625
Aristochromis christyi	Fossorochromis rostratus	Otopharynx lithobates	1.73988	0.0409402	0.505	543.5	60.6875	50.3125	25.625	14.625	52.5625	13.25	10.25	25.875	188.688	11	9.5	13	4.375	0.75
Nimbochromis polystigma	Nimbochromis livingstonii	Taeniolethrinops furcicauda	1.73985	0.0409428	0.833939	525.812	76	43.25	16.8125	5.875	38.0625	8.25	10.375	51.25	185.438	23	15.375	13	10.625	0.875
Aristochromis christyi	Nimbochromis livingstonii	Mchenga conophoros	1.73977	0.0409501	0.405542	502.312	83.8125	67	25.25	16.375	48	10.5	13.875	20.5625	174.438	22.625	16.375	12	10	0.875
Pseudotropheus crabro	Labeotropheus fuelleborni	Taeniolethrinops furcicauda	1.73959	0.0409653	0.828652	564.062	148.812	34.4375	13.5625	3.375	24.6875	5.9375	6.75	42.8125	148.562	11.25	7.75	7.5	4.125	0.375
Pseudotropheus flavus	Docimodus evelynae	Auloncara stuartgranti	1.73866	0.0410469	0.193595	534.688	77.4375	78.625	42.25	25.25	66.25	7.625	4.25	15.9375	131.562	8.375	6.75	13.25	11.5	0.25
Labeotropheus fuelleborni	Pseudotropheus crabro	Mylochromis anaphyrmus	1.7379	0.0411143	0.851752	561	151.875	19.75	11.25	6.375	37.5	4.375	9.5	43.875	148.375	10.375	6.875	4.75	7.625	0.5
Eclectochromis ornatus	Hemitilapia oxyrhyncha	Melanochromis auratus	1.73756	0.0411437	0.920213	1864.59	240.719	241.844	36.6562	39.1875	508.344	12.2812	26.8125	293.406	565.219	55.0625	136.562	37.5625	26.9375	5.8125
Pseudotropheus crabro	Nimbochromis polystigma	Auloncara stuartgranti	1.73599	0.0412828	0.186317	531.062	69.0625	93.1875	41.8125	29.125	54.75	6.875	6	14.875	142.75	7.75	8.375	6.125	10.875	1.375
Eclectochromis ornatus	Lichnochromis acuticeps	Otopharynx lithobates	1.73294	0.0415528	0.687211	1925.38	211.062	163.188	81.375	43.25	418.875	43.3125	52.375	126.938	736.625	65.5	92.625	60.5	66.75	8.25
Labeotropheus trewavasae	Aristochromis christyi	Eclectochromis ornatus	1.73254	0.0415888	0.0986915	1837.08	587.609	231.547	272.547	93.9688	294.547	18.5469	40.9688	46.3594	564.984	36.7188	14.4688	16.5938	37.5938	1.46875
Taeniolethrinops praeorbitalis	Mylochromis epichorialis	Pladichromis "Mbenji Lip"	1.73184	0.0416514	0.440903	1011.44	135	120.75	47.0625	36.5	131.062	20.75	31.25	41.5	341.812	29.25	25.25	31.75	44.125	0.5
Auloncara stuartgranti	Chilotilapia rhoadesii	Aristochromis christyi	1.73138	0.0416922	0.263551	533.812	58.4375	65.5	33.625	10.875	62.125	9	6.875	17.8125	173.812	9.625	15.5	10.625	15.875	0.5
Chilotilapia rhoadesii	Aristochromis christyi	Astatotilapia burtoni	1.73093	0.0417325	0.971416	573.5	22.375	67.5625	4.8125	1.75	96.5625	0.6875	1.375	140.875	71.375	10.875	23.75	1.875	4.75	0.875
Taeniolethrinops praeorbitalis	Mylochromis mola	Placidochromis milomo	1.73085	0.0417391	0.462056	4990.06	653.625	665.125	247.938	195.5	690.688	118.125	103.5	229.625	1718.44	204.25	97.5	114.25	199.875	5.5
Ctenopharynx nitidus	Hemitilapia oxyrhyncha	Otopharynx lithobates	1.72938	0.0418702	0.5625	521.5	59.8125	63.25	23.3125	11.375	51.9375	12.375	17.875	26.4375	172.625	15.625	18.625	13.25	14.625	1.375
Otopharynx heterodon	Nimbochromis livingstonii	Nimbochromis linni	1.72896	0.0419085	0.275938	533.062	35.8125	52.25	26.75	26.375	71.25	6.25	12.125	14.0625	200.938	7.375	6.125	15.75	14.5	1.375
Nimbochromis polystigma	Hemitilapia oxyrhyncha	Mylochromis epichorialis	1.72873	0.041929	0.553086	526.125	54.5	47.125	24.5	15.5	51.4375	13.1875	18.25	27.1875	177.188	23.25	12.875	19.875	12.25	0.75
Ctenopharynx nitidus	Nyassochromis prostoma	Cyrtocara moorii	1.72676	0.042105	0.603365	514.438	50.3125	80.75	22.25	11	45.6875	11.9375	15.375	27.625	176.375	20.75	9.75	16.75	17.75	1.25
Ctenopharynx pictus	Placidochromis electra	Mylochromis mola	1.72363	0.0423871	0.434667	524.391	76.6719	49.8594	23.4844	16.8438	48.7344	10.2344	14.9688	20.4219	183.047	18.4688	12.3438	15.4688	8.09375	0.96875
Hemitilapia oxyrhyncha	Nimbochromis livingstonii	Pseudotropheus crabro	1.72342	0.0424066	0.908154	512	55.875	82.8125	9.3125	3.5	77.1875	3.1875	10.25	63.75	146.375	13.5	28.5	5.625	11.625	0.5
Melanochromis auratus	Mchenga conophoros	Cheilochromis euchilus	1.72321	0.0424249	0.100866	1467.45	281.547	276.359	179.422	79.7188	185.422	10.6094	17.7188	29.5469	427.609	34.0938	24.7188	22.2188	30.8438	4.71875
Aristochromis christyi	Hemitilapia oxyrhyncha	Cheilochromis euchilus	1.72153	0.0425777	0.286976	1603.12	189	153.5	82	56.625	141.938	21.4375	35	45.8125	568.188	50.125	39.125	58.5	24	3.625
Hemitilapia oxyrhyncha	Fossorochromis rostratus	Pseudotropheus crabro	1.72135	0.0425937	0.88731	532.125	51.875	62.625	11.625	5	80.3125	4.6875	11	59.3125	145.188	11.75	29.625	5.125	12	0.75
Docimodus evelynae	Cheilochromis euchilus	Mchenga conophoros	1.71892	0.0428141	0.447987	1512.06	252.062	188.188	79.5625	38.875	140.812	38.4375	40.125	71.8125	509.938	51.875	49.875	44.875	48.375	5.125
Mchenga conophoros	Hemitilapia oxyrhyncha	Cheilochromis euchilus	1.71664	0.0430225	0.411171	1522.88	179.25	130	90.375	40.25	222.188	42.9375	23.25	76.0625	524.562	54.5	32.375	70.375	59.25	3.75
Labeotropheus trewavasae	Lichnochromis acuticeps	Pladichromis "Mbenji Lip"	1.71586	0.0430936	0.105366	500.812	80.8125	73.8125	61.6875	38.625	69.5	4.375	7.25	11.125	138.5	8.75	9.75	5.75	12	1.25
Pseudotropheus flavus	Nyassochromis prostoma	Taeniolethrinops furcicauda	1.71492	0.0431797	0.105645	503.188	61.9375	88.75	76.875	27.5	59.1875	7.5625	6.375	15.75	137.875	5.25	6.875	9.375	15.875	1.625
Pladichromis "Mbenji Lip"	Mylochromis epichorialis	Taeniolethrinops furcicauda	1.71469	0.0432013	0.442159	511.125	60.125	57.75	25.5	10.5	65.1875	11.9375	16.375	22.6875	171.438	22.375	17	14.5	17.5	0
Taeniolethrinops praeorbitalis	Eclectochromis ornatus	Stigmatochromis woodi	1.71336	0.0433234	0.466477	7472.25	857.188	1775.56	423.25	276	978.688	212.375	174.75	396.75	2700.69	230.875	277	236.375	351.875	13.375
Docimodus evelynae	Lichnochromis acuticeps	Placidochromis milomo	1.71244	0.0434081	0.498658	2606.75	370.75	287.938	115.688	70.125	244.062	57.3125	34.875	115.375	945.875	66.25	83.125	66.375	47.875	7.625
Pseudotropheus flavus	Nimbochromis linni	Auloncara stuartgranti	1.71224	0.0434261	0.173859	533.625	63	79.6875	51.3125	30.625	65.0625	9.4375	5.625	18.25	135.125	9.5	5.625	7.875	8.625	0.625
Astatotilapia burtoni	Pseudotropheus crabro	Fossorochromis rostratus	1.71212	0.0434373	0.0440977	589.016	147.672	60.1094	88.7344	16.2188	23.2969	0.671875	2.84375	4.73438	74.1094	3.46875	2.34375	1.84375	5.59375	0.34375
Pladichromis "Mbenji Lip"	Chilotilapia rhoadesii	Labeotropheus fuelleborni	1.71131	0.0435119	0.905838	501.125	73.625	73.25	9.75	7	84.75	3.5	7	63.625	143.625	11.25	27.25	5.25	10.75	1.25
Nimbochromis livingstonii	Mylochromis mola	Cyrtocara moorii	1.70839	0.0437824	0.593052	510.562	55.3125	61.875	22.125	8.625	65.875	11.875	12.125	26.8125	178.438	24.625	13.625	17.25	14.25	0.625
Pundamilia pundamilia	Pseudotropheus crabro	Nimbochromis linni	1.7082	0.0438	0.0527426	572.562	152.688	61.375	85.5	11.625	34.5625	1.3125	3.125	6	80.875	5.375	2.25	3.125	3	0.625
Lichnochromis acuticeps	Mylochromis epichorialis	Mylochromis mola	1.70631	0.0439747	0.468193	535.062	51.1875	40.8125	26.3125	9.375	44.75	13.25	20.5	24.75	188.75	20.75	10.375	19.625	17.875	0.625
Pladichromis "Mbenji Lip"	Docimodus evelynae	Labeotropheus fuelleborni	1.70412	0.044179	0.892411	512.938	72.3125	61.5	12	6.25	93.75	5	6.25	63.0625	145.312	14.625	19	2.25	9.25	0.5
Ctenopharynx nitidus	Ctenopharynx pictus	Melanochromis auratus	1.70123	0.0444503	0.909091	549.562	58.8125	51.5625	10.1875	8.625	71.4375	3.8125	7.125	67.5625	147.438	10.625	20.875	5.875	7.125	1.375
Pundamilia pundamilia	Pseudotropheus crabro	Otopharynx lithobates	1.69527	0.0450119	0.0575126	576.812	148.375	59.375	83.6875	15.25	36.0625	1.75	1	6.75	76.8125	8.5	2.5	2	3.625	0.5
Pundamilia pundamilia	Pseudotropheus crabro	Mylochromis epichorialis	1.69375	0.045156	0.0570776	562	163.25	59.1875	78.8125	20.5	35.125	1.375	2.5	6.0625	75.6875	10.5	2.375	2	3.875	0.75
Ctenopharynx nitidus	Otopharynx heterodon	Aristochromis christyi	1.6937	0.0451615	0.435696	536.75	51.5625	52.9375	25	13	64.125	11.5625	10.25	21.9375	189.125	7.375	19	11.375	9.5	0.5
Stigmatochromis woodi	Placidochromis electra	Ctenopharynx pictus	1.69365	0.0451657	0.438926	1087.06	100.062	107.75	48	19.625	115	21.875	25.75	42.3125	359.562	17.25	30.125	34.75	36.125	1.75
Pseudotropheus flavus	Nyassochromis prostoma	Cheilochromis euchilus	1.69189	0.0453331	0.115487	1430.12	265.25	303.875	182.5	93	187.75	16.875	14.75	38.5	409.375	28.75	23.25	29	45	4
Auloncara stuartgranti	Hemitilapia oxyrhyncha	Cheilochromis euchilus	1.69094	0.0454243	0.218648	1574.28	187.656	168.844	115.281	60.6875	170.781	25.7188	32.0625	50.7812	501.344	54.4375	18.8125	50.0625	57.5625	3.6875
Ctenopharynx pictus	Lichnochromis acuticeps	Pladichromis "Mbenji Lip"	1.69082	0.0454358	0.451128	520.938	70.0625	53.0625	27.5625	19.625	49.375	13.875	8.5	25.125	175.875	14	16.5	19.5	8.75	1.25
Placidochromis milomo	Nimbochromis livingstonii	Otopharynx lithobates	1.68887	0.0456222	0.346433	2547.11	250.266	323.703	163.891	52.2812	364.453	68.2656	62.4062	118.953	898.016	67.9062	54.5312	59.6562	84.0312	4.53125
Astatotilapia burtoni	Rhamphochromis longiceps	Fossorochromis rostratus	1.68858	0.0456496	0.0600156	599.953	172.359	49.2969	76.9219	3.71875	22.7969	1.54688	1.09375	6.35938	74.2344	4.34375	1.59375	1.21875	7.34375	0.21875
Otopharynx heterodon	Placidochromis electra	Auloncara stuartgranti	1.68838	0.0456688	0.64951	543.312	48.5	52.4375	18.375	11.625	59.375	9.4375	14.375	26	168.438	18.25	21.125	14.875	16.5	1.375
Docimodus evelynae	Mylochromis epichorialis	Placidochromis milomo	1.68786	0.0457189	0.597266	2635.69	384.625	259	99.5625	72.375	217.625	51.6875	34.125	122.688	929.75	46	102.25	88.125	70.625	5.875
Ctenopharynx pictus	Lichnochromis acuticeps	Placidochromis milomo	1.68664	0.0458366	0.499742	2600.97	354.031	303.656	128.781	68.8125	249.844	68.2188	40.6875	128.719	890.094	56.1875	54.0625	79.5625	90.5625	5.8125
Docimodus evelynae	Taeniolethrinops praeorbitalis	Auloncara stuartgranti	1.68577	0.04592	0.536364	1082.12	101.25	119.688	48.3125	28.875	117.625	26	23.5	51.8125	318.938	29.625	33	25.5	38.75	2
Ctenopharynx nitidus	Lichnochromis acuticeps	Aristochromis christyi	1.68544	0.0459521	0.57967	526.625	57.1875	63	19.3125	12.875	63.1875	9.75	5.75	22.9375	187.5	7	18.75	14.625	13.625	0.875
Taeniolethrinops praeorbitalis	Eclectochromis ornatus	Placidochromis milomo	1.68424	0.046068	0.395547	18328	2493.73	4291.3	1189.8	700.219	2367.17	550.172	491.469	968.734	6777.36	568.969	730.844	471.219	942.719	40.3438
Auloncara stuartgranti	Nyassochromis prostoma	Mylochromis epichorialis	1.68404	0.0460869	0.278075	502.875	63.8125	81.3125	38.375	15.875	47.125	13.0625	11.375	22.8125	164.625	12.125	10.625	18.875	20	1.125
Auloncara stuartgranti	Lichnochromis acuticeps	Aristochromis christyi	1.68373	0.0461171	0.26422	530.75	52.1875	68.5625	35.625	15.125	59.125	10.5625	10.125	19.5625	168.125	5.125	16.75	14.75	16.875	0.75
Pseudotropheus flavus	Rhamphochromis longiceps	Astatotilapia burtoni	1.68145	0.0463373	0.933108	674.891	21.7344	52.2344	6.67188	2.46875	97.4219	1.73438	1.96875	70.6094	75.2969	6.21875	7.09375	1.59375	2.96875	0.09375
Auloncara stuartgranti	Mchenga conophoros	Tyrannochromis nigriventer	1.68005	0.0464735	0.610989	533.938	55.125	66.25	27.4375	19.5	41.8125	16.375	7	33.75	162.188	14.75	17.25	10.25	17.875	0.5
Aristochromis christyi	Mylochromis anaphyrmus	Mchenga conophoros	1.67944	0.0465327	0.358396	507.562	82.75	61.6875	25.5	17	57.4375	9.5	11.5	18.4375	176.25	24.5	8.875	11	10.5	0.5
Pladichromis "Mbenji Lip"	Mylochromis mola	Mylochromis anaphyrmus	1.67934	0.0465433	0.314286	515	54.75	50.75	26	18.25	67.5	8	10.25	16.25	189.25	11.5	19.25	15	21	0.25
Mylochromis anaphyrmus	Mylochromis mola	Taeniolethrinops furcicauda	1.67815	0.0466592	0.647332	519.562	62.9375	58.5	21	6.75	49.25	11.5	12.25	28.9375	189.438	17.875	17.25	14	13.5	0.25
Mchenga conophoros	Nimbochromis polystigma	Tyrannochromis nigriventer	1.67671	0.0468	0.593052	521.312	41.5	54.4375	23	14	76.4375	12.75	15.75	27.6875	181	8.25	13.125	13.75	20	1
Labeotropheus trewavasae	Chilotilapia rhoadesii	Eclectochromis ornatus	1.67663	0.0468069	0.0850684	1811.39	522.297	257.234	307.234	124.594	284.359	18.8594	43.8438	45.6719	555.047	28.3438	25.3438	26.2188	40.2188	4.34375
Labeotropheus trewavasae	Mylochromis mola	Tyrannochromis nigriventer	1.67511	0.046956	0.0938662	517.938	57.25	88.6875	64.875	27	70.625	3.9375	6	10.25	143.312	8.5	5.5	11.375	8.25	0.5
Otopharynx lithobates	Mylochromis anaphyrmus	Taeniolethrinops furcicauda	1.67415	0.0470503	0.547945	520.188	62.875	61.125	21.4375	16.125	57.9375	11.125	16.875	23.625	175.812	11.5	10.875	15.5	17.875	1.125
Labeotropheus trewavasae	Taeniolethrinops furcicauda	Aristochromis christyi	1.67322	0.0471421	0.143524	518.938	71.875	87.1875	52.875	24.625	70.4375	7	5.25	14.6875	143.875	4.375	3.25	11	7.375	0.25
Pundamilia pundamilia	Labeotropheus trewavasae	Astatotilapia burtoni	1.67244	0.0472187	0.674658	694.828	20.8594	154.922	8.42188	4.46875	35.7344	2.48438	1.59375	14.7969	74.6719	3.09375	1.96875	2.84375	1.84375	0.46875
Rhamphochromis longiceps	Aristochromis christyi	Cyrtocara moorii	1.66594	0.0478624	0.0738786	554.188	86.4375	68.5625	68.0625	20.75	48.25	2.25	3.625	7.5	143.125	11	0.25	4.125	5.625	0.25
Rhamphochromis longiceps	Mylochromis anaphyrmus	Cyrtocara moorii	1.66516	0.0479402	0.0846968	538.438	78.1875	84.3125	62.0625	35	45.125	2.625	4.625	8.125	143.5	10.25	2.75	3.375	4.875	0.75
Nimbochromis linni	Nimbochromis livingstonii	Mylochromis epichorialis	1.6649	0.0479659	0.605528	541.562	62.75	38.9375	21.75	11.75	33.5	11.9375	8.75	27	189.188	26	23.75	13.875	12.5	0.75
Chilotilapia rhoadesii	Nimbochromis livingstonii	Taeniolethrinops furcicauda	1.66254	0.0482027	0.602151	503.125	68	71.75	19.25	8.125	60.75	10	16.625	24	177.125	19	14.125	15.5	16.5	0.125
Auloncara stuartgranti	Mylochromis epichorialis	Labeotropheus fuelleborni	1.66153	0.0483037	0.824176	517.516	66.6719	93.4219	16.0469	8.59375	67.6719	8.04688	4.84375	45.5469	138.422	12.5938	26.0938	9.84375	8.09375	0.59375
Taeniolethrinops praeorbitalis	Stigmatochromis woodi	Rhamphochromis longiceps	1.6606	0.0483969	0.889441	2143.62	168.438	339.5	37.0625	12.875	372.875	13.4375	27.125	203.5	563.062	21.125	132.5	22.375	33.875	4.625
Labeotropheus trewavasae	Hemitilapia oxyrhyncha	Aristochromis christyi	1.66026	0.0484315	0.0889713	527.188	56.75	79	64.9375	27.875	70.1875	3.5	5.875	9.5	149.562	4	8.875	9	6.875	0.875
Labeotropheus trewavasae	Otopharynx heterodon	Eclectochromis ornatus	1.65985	0.0484723	0.100545	1844.02	525.734	224.672	281.734	146.844	270.297	23.9844	32.9688	52.7969	558.859	33.5938	32.4688	17.4688	47.0938	3.46875
Labeotropheus trewavasae	Pseudotropheus crabro	Nimbochromis polystigma	1.6594	0.0485176	0.830619	560.438	152.312	21.6875	10.9375	10.375	39.6875	4.4375	7.375	36.3125	150.312	10.625	9.625	5.125	4.125	0.625
Chilotilapia rhoadesii	Lichnochromis acuticeps	Ctenopharynx nitidus	1.65921	0.0485365	0.514045	513.5	56.125	65.3125	22.0625	13.25	70.375	11.25	11.5	22.6875	180.688	16	7.375	18	14.875	1
Nimbochromis livingstonii	Labeotropheus trewavasae	Astatotilapia burtoni	1.65883	0.0485746	0.941762	551.938	20.4375	78.125	6.375	1.375	178.625	1.625	2.875	78.4375	73.0625	5.875	15.125	2.5	5.5	1.125
Pseudotropheus flavus	Otopharynx heterodon	Nimbochromis polystigma	1.65758	0.048701	0.0807249	521.375	77.3125	68.0625	73.5	18	61.4375	3.75	10.375	9.875	141.438	8.25	7	7.625	15.5	0.5
Labeotropheus trewavasae	Cheilochromis euchilus	Eclectochromis ornatus	1.65579	0.0488823	0.0754367	5427.3	1477.7	778.766	949.203	436.031	872.766	46.0781	110.156	119.766	1658.7	95.5312	74.1562	96.1562	131.531	14.1562
Hemitilapia oxyrhyncha	Nimbochromis polystigma	Otopharynx lithobates	1.65564	0.0488977	0.630485	521.5	59.0625	51.875	23.5625	7.25	59.5	13.5625	13.875	30.625	181.812	15	18	15	11.625	0.75
Labeotropheus trewavasae	Fossorochromis rostratus	Pladichromis "Mbenji Lip"	1.65388	0.0490764	0.102022	515.438	81.5625	59.125	66.5	32.875	70.8125	5.4375	6.75	12.375	140.125	11.5	7	2.875	9.875	0.75
Chilotilapia rhoadesii	Aristochromis christyi	Tyrannochromis nigriventer	1.65252	0.0492143	0.221374	563.938	32	30.625	31.6875	12	82.125	6.1875	10.5	13.4375	200.375	9.5	2.875	7.375	20.875	0.5
Labeotropheus trewavasae	Cyrtocara moorii	Eclectochromis ornatus	1.65246	0.0492202	0.103155	1836.02	555.672	232.359	250.359	147.344	264.172	19.4219	38.4688	45.9844	541.609	29.4688	44.4688	38.3438	42.3438	4.96875
Nimbochromis linni	Nimbochromis livingstonii	Mylochromis mola	1.65177	0.0492909	0.6	531.812	72.5	48.8125	17.875	5.75	34.0625	9	11.125	22.3125	199.25	20.625	18.75	18.625	12.75	0.75
Taeniolethrinops praeorbitalis	Fossorochromis rostratus	Pladichromis "Mbenji Lip"	1.65139	0.0493296	0.434383	1064.81	134	67.3125	52.375	32	107.75	25.4375	28.25	46.125	337.312	31.25	43.75	31.375	43.5	1.75
Ctenopharynx nitidus	Lichnochromis acuticeps	Cheilochromis euchilus	1.65139	0.0493298	0.411607	1547.31	204.25	170.812	74.375	40.75	164.375	33.1875	38.875	62	536.062	54.625	38.75	60.875	40.375	4.375
Docimodus evelynae	Fossorochromis rostratus	Auloncara stuartgranti	1.65124	0.0493444	0.665227	553.375	52.1875	47.5625	22.875	14.25	53.625	13.1875	7.875	32.4375	165.25	20	15.25	6.875	18.875	0.375
Auloncara stuartgranti	Placidochromis electra	Nimbochromis linni	1.65094	0.0493756	0.353535	542.125	60.5625	56.5625	25.625	17.375	46.9375	9.625	15.75	18.375	172.938	12	12.75	12.5	19.875	1
Rhamphochromis longiceps	Taeniolethrinops furcicauda	Cheilochromis euchilus	1.6499	0.049482	0.11128	1583.12	284	232.938	157.688	136.25	129.938	11.4375	12.75	29.75	432.375	23.5	7.75	8.875	18.875	2.75
Stigmatochromis woodi	Hemitilapia oxyrhyncha	Taeniolethrinops furcicauda	1.64795	0.049681	0.562743	1037.12	129.438	127.875	48.0625	20.25	109.625	26.9375	23.875	54.125	350.562	37.75	18.75	34.25	28.125	1.25
Auloncara stuartgranti	Otopharynx heterodon	Tyrannochromis nigriventer	1.64759	0.0497185	0.299363	545.625	50.125	54.5625	31.1875	20.75	59.4375	10.5625	8.5	19.375	163.875	9.5	14	14.375	21.375	0.75
Tyrannochromis nigriventer	Otopharynx heterodon	Otopharynx lithobates	1.64683	0.0497964	0.453642	547.688	57.375	54.3125	16.875	16.75	49.375	6.5625	13.25	15.125	186.562	14.75	15.25	19.625	9.75	0.75
Auloncara stuartgranti	Melanochromis auratus	Astatotilapia burtoni	1.64545	0.0499381	0.944357	598.812	21.9375	72.75	5.75	2.5	136.312	1.3125	2.625	76.625	71.125	6.25	17.5	3.5	4.5	0.5
Docimodus evelynae	Otopharynx heterodon	Auloncara stuartgranti	1.64424	0.0500632	0.707843	545.562	53.8125	55.375	21.75	13.75	50.1875	12.4375	12.25	35	160.5	23.625	16.125	12.375	10.5	0.75
Labeotropheus trewavasae	Fossorochromis rostratus	Eclectochromis ornatus	1.64265	0.0502273	0.0991066	1859.56	528.375	208.812	298.25	126.75	266.438	27.25	38.125	57.0625	558.625	40.125	31.125	13.5	33.875	3.125
Otopharynx heterodon	Nimbochromis livingstonii	Otopharynx lithobates	1.64245	0.0502481	0.479675	529.875	39	67.1875	24.9375	13.25	52.4375	12.9375	24.25	24	187.875	10.5	8.25	12.375	16.375	0.75
Aristochromis christyi	Otopharynx heterodon	Taeniolethrinops furcicauda	1.64207	0.0502878	0.562857	528.438	72.4375	61	19.75	13.125	51.1875	10.1875	12	22.5	180.125	21	10.625	14	7	0.625
Labeotropheus trewavasae	Pseudotropheus crabro	Fossorochromis rostratus	1.64161	0.0503349	0.825733	575.891	136.859	21.1719	11.7344	10.0938	36.6094	5.04688	9.84375	36.7344	153.547	6.96875	9.84375	5.59375	3.71875	0.34375
Docimodus evelynae	Fossorochromis rostratus	Cyrtocara moorii	1.63854	0.0506546	0.488439	546.75	58.6875	49.75	21.9375	12.625	48.4375	10.875	15	21.4375	182.625	13.25	11.875	15	12.5	1.25
Otopharynx heterodon	Hemitilapia oxyrhyncha	Nyassochromis prostoma	1.638	0.0507108	0.607053	494.812	95.8125	50.5	22.25	10.875	49.5	12.5	10.875	27.5625	184.938	19.125	15.875	13	14.5	1.875
Astatotilapia burtoni	Mylochromis anaphyrmus	Fossorochromis rostratus	1.63799	0.0507118	0.0350719	563.016	80.9844	86.2344	136.047	35.9688	21.9844	1.92188	0.84375	6.79688	70.6094	3.09375	1.96875	4.46875	8.59375	0.46875
Ctenopharynx nitidus	Ctenopharynx pictus	Otopharynx lithobates	1.63707	0.0508075	0.690307	544.625	63.875	40.125	16.875	13.75	53.4375	8.6875	20.625	26.9375	182.938	16.125	16.625	6.625	10.875	1.875
Taeniolethrinops praeorbitalis	Fossorochromis rostratus	Otopharynx lithobates	1.63694	0.0508217	0.514286	1069.58	129.234	85.7344	43.8594	22.0938	122.484	22.6094	16.3438	45.1094	343.859	25.7188	40.3438	28.7188	49.4688	1.84375
Pseudotropheus crabro	Nimbochromis linni	Tyrannochromis nigriventer	1.63488	0.0510372	0.103647	539.625	67.5	79.5	63.625	14	59.375	5.25	5	12	151.375	6	2.5	3	14.75	0.5
Eclectochromis ornatus	Mylochromis mola	Mylochromis anaphyrmus	1.63409	0.0511203	0.420984	1885.44	207.25	185.875	105.938	38.75	444.562	50.75	34	90.875	750.188	59.25	68.25	79.25	88.875	2.75
Taeniolethrinops praeorbitalis	Cheilochromis euchilus	Tyrannochromis nigriventer	1.63393	0.051137	0.405226	3114.81	284.625	425.688	152.875	74	410.875	68.9375	87.5	126.125	1005.19	83.25	80.25	75.625	146	7.25
Pseudotropheus crabro	Mylochromis anaphyrmus	Auloncara stuartgranti	1.63315	0.0512183	0.16273	532.562	65.9375	91.6875	47.6875	26.375	57.1875	7.8125	5.5	15.5625	142.938	8.75	5.25	5	10.875	0.875
Labeotropheus trewavasae	Taeniolethrinops furcicauda	Auloncara stuartgranti	1.63307	0.0512271	0.137234	530.875	59.9375	81.375	59.3125	24	68.0625	8.625	6	16.6875	135.875	10.375	5	9.25	6.625	1
Hemitilapia oxyrhyncha	Mylochromis epichorialis	Docimodus evelynae	1.63263	0.0512731	0.431319	544.875	32.6875	46	24.4375	15.5	59.1875	11.5	16.5	21.3125	179	13.625	18.875	23.375	16.25	0.875
Taeniolethrinops praeorbitalis	Placidochromis electra	Aristochromis christyi	1.6318	0.0513609	0.602546	1069.31	115.125	106	36.0625	24.25	121.812	18.5	25.25	45.125	340.688	24.25	47.25	33	40.125	1.25
Mylochromis epichorialis	Nimbochromis polystigma	Melanochromis auratus	1.6306	0.0514874	0.891775	516.25	57	75.25	10.5	5.75	79.5	4.25	10.75	55.75	141.5	13	34.75	7	12.5	0.25
Labeotropheus trewavasae	Hemitilapia oxyrhyncha	Chilotilapia rhoadesii	1.62977	0.0515748	0.0844595	516	67.875	67.375	72	32.25	70.125	4.25	5	10.5	144.375	8	6	8.5	9.75	1
Pseudotropheus crabro	Nimbochromis livingstonii	Taeniolethrinops furcicauda	1.62937	0.0516175	0.139978	507.938	81.25	90.5625	56	28.5	55.9375	8	5.375	15.8125	145.875	5.625	3.5	8.125	11	0.5
Pseudotropheus flavus	Mylochromis mola	Auloncara stuartgranti	1.62914	0.051642	0.130797	510.188	67.5	103.125	51.3125	26.125	64.8125	5.625	7.625	12.5	136.562	8	11.625	10.25	8.125	0.625
Auloncara stuartgranti	Lichnochromis acuticeps	Tyrannochromis nigriventer	1.62864	0.0516948	0.276867	535.062	47.875	65.125	38.4375	15.75	55.4375	13.625	10.75	23.125	159.938	9.75	14.25	15.25	18.875	0.75
Auloncara stuartgranti	Mylochromis mola	Tyrannochromis nigriventer	1.62808	0.0517544	0.324841	530.438	44.5625	69.75	33.375	24.125	58.125	13.5	9.125	23.0625	162.812	10.125	11.625	12.5	20.25	0.625
Ctenopharynx pictus	Mchenga conophoros	Pladichromis "Mbenji Lip"	1.62763	0.0518017	0.521368	508.5	77.5625	65.5	22.0625	17.625	44.5	11.5625	12.125	23	180.562	9.625	23.5	17.125	9.625	1.125
Auloncara stuartgranti	Stigmatochromis woodi	Aristochromis christyi	1.62735	0.0518311	0.359485	1093.06	113	105.562	60.375	32.5	112	26.1875	18.5	45.375	341.562	9.5	33.5	19.125	36.5	1.25
Otopharynx heterodon	Fossorochromis rostratus	Auloncara stuartgranti	1.62707	0.0518611	0.685144	547.938	51.625	47.8125	20	6.875	59.0625	11.125	10.5	30.4375	169.875	21.875	17	11.75	17.125	1
Pundamilia pundamilia	Otopharynx heterodon	Otopharynx lithobates	1.6265	0.0519213	0.0377095	561.25	72.5625	75	131.438	43.5	35.8125	2.25	2.375	7.3125	76.375	5.25	2.375	2.125	5.375	1
Pundamilia pundamilia	Labeotropheus trewavasae	Placidochromis milomo	1.62646	0.0519254	0.0670258	2726.17	852.266	387.953	381.078	70.0312	175.203	13.0781	10.7812	39.5156	374.766	48.5312	7.15625	13.0312	14.7812	0.65625
Pseudotropheus flavus	Lichnochromis acuticeps	Pladichromis "Mbenji Lip"	1.62569	0.0520074	0.100289	504.625	79.25	76	63.125	35.25	65.6875	4.8125	8.375	11.3125	133.188	7.125	7.375	11.125	15.875	0.875
Labeotropheus trewavasae	Pseudotropheus crabro	Eclectochromis ornatus	1.62436	0.0521493	0.843504	1974.83	876.172	93.8594	45.9219	32.2188	156.359	19.7969	29.8438	160.609	565.422	62.9688	38.5938	15.0938	20.9688	3.34375
Auloncara stuartgranti	Fossorochromis rostratus	Pladichromis "Mbenji Lip"	1.62339	0.052253	0.449036	532.062	74.9375	45.625	24.75	24.875	54.25	12.25	6.75	22.4375	171.812	12.75	10.625	9.25	20.125	1.5
Astatotilapia burtoni	Labeotropheus trewavasae	Cheilochromis euchilus	1.62317	0.0522764	0.0574627	1668.06	523.625	232.188	242.625	40.25	58	5.8125	11	20.25	207.062	27.5	4.25	8.875	18.25	1.25
Auloncara stuartgranti	Placidochromis electra	Ctenopharynx pictus	1.62274	0.0523225	0.404762	551.875	50.8125	57.875	25.9375	15.75	49.1875	11.875	11.25	21.4375	172	9.875	10.875	10.375	24	0.875
Placidochromis milomo	Mylochromis mola	Labeotropheus fuelleborni	1.62197	0.0524044	0.895719	2473.5	366.875	415.438	55.8125	24.875	396.312	23.6875	17.625	299.625	723	60.5	165.625	46.625	45.625	1.875
Pseudotropheus crabro	Mylochromis mola	Tyrannochromis nigriventer	1.62176	0.0524273	0.11413	529.625	54.8125	89.5	55.9375	34.375	58.9375	5	7.375	11.5625	146.125	3.625	3.375	8.5	14.375	0.875
Labeotropheus trewavasae	Chilotilapia rhoadesii	Pladichromis "Mbenji Lip"	1.62024	0.0525908	0.0934164	500.875	82.5625	73.75	68.6875	29.875	73.9375	5	7.875	11.5625	137.625	8.125	4.875	6	12.375	0.875
Auloncara stuartgranti	Cyrtocara moorii	Melanochromis auratus	1.61976	0.052642	0.843575	540.062	60.875	80.625	13.0625	6.875	64	6.0625	7	43.8125	136.625	10.375	32.25	11.125	7.25	1
Nimbochromis livingstonii	Nyassochromis prostoma	Taeniolethrinops furcicauda	1.61857	0.0527698	0.381818	486.375	52.6875	77.5	26.1875	15.75	76	11.3125	11.875	20.5	185.938	11.5	13.375	15.625	18.5	0.875
Pseudotropheus crabro	Nimbochromis polystigma	Pladichromis "Mbenji Lip"	1.61783	0.0528498	0.0862989	515.125	85	74.0625	68.1875	21.875	58.875	4	4.75	10.0625	146.688	8.625	6.875	3.625	15.875	0.375
Aristochromis christyi	Mchenga conophoros	Melanochromis auratus	1.61757	0.0528773	0.840941	510.5	58.8125	106.312	13.75	5.375	72.5	6.5625	5.875	44.5625	143.75	8.625	27.625	12.375	6.25	1.125
Nimbochromis livingstonii	Cyrtocara moorii	Ctenopharynx pictus	1.61728	0.0529089	0.468843	525.438	46.9375	49.3125	21.5625	15	83.375	10.375	12.375	20.25	177.875	9.25	12.625	18.75	18.5	1.375
Ctenopharynx nitidus	Nimbochromis livingstonii	Aristochromis christyi	1.61691	0.0529491	0.515235	523.125	51.1875	66.5625	23.875	14.5	63	12.9375	8.25	24.5625	182	6.125	17.5	17.125	11.75	1.5
Ctenopharynx nitidus	Nimbochromis livingstonii	Tyrannochromis nigriventer	1.61624	0.0530214	0.551429	521.312	53	70.9375	21	13	60	11.1875	13	23.25	184.438	5	17.5	12.375	17	1
Docimodus evelynae	Nimbochromis livingstonii	Mchenga conophoros	1.61521	0.0531325	0.66309	508.312	81	58.4375	24.5	18	42	14.6875	12.5	34	173.688	24	11.5	9.375	11.5	0.5
Eclectochromis ornatus	Labeotropheus trewavasae	Pundamilia pundamilia	1.61481	0.0531761	0.924079	1939.89	128.484	312.734	37.7969	4.09375	922.797	14.4844	16.0938	298.234	289.172	11.9688	60.0938	8.46875	43.0938	3.59375
Auloncara stuartgranti	Hemitilapia oxyrhyncha	Melanochromis auratus	1.61365	0.053302	0.872365	528.516	58.7344	92.2969	12.4844	9.96875	64.7344	5.67188	5.59375	52.2344	137.172	12.5938	23.4688	11.3438	7.59375	0.59375
Stigmatochromis woodi	Fossorochromis rostratus	Taeniolethrinops furcicauda	1.61274	0.0534	0.45582	1074.69	123.312	90.125	48.5	25.375	116.25	24.25	21.25	44.5625	353.688	37	21.125	33.25	29.625	2
Pseudotropheus flavus	Labeotropheus fuelleborni	Auloncara stuartgranti	1.61248	0.0534283	0.873995	582.188	130.312	31.0625	9.5625	4.875	28.6875	3.6875	5.125	44.4375	140.188	12.375	15.625	8.375	6.375	0.125
Labeotropheus trewavasae	Pseudotropheus crabro	Nimbochromis livingstonii	1.61198	0.0534827	0.819095	548.875	163.875	23.5625	12.3125	7.125	40.3125	5.5625	5.625	36.125	148.875	12.25	9.625	3.125	6.125	0.625
Labeotropheus trewavasae	Labeotropheus fuelleborni	Eclectochromis ornatus	1.61158	0.053527	0.931208	2011.58	902.547	56.9844	24.1719	27.2188	56.9219	6.23438	23.2188	249.047	578.734	62.5938	49.2188	14.9688	27.8438	2.71875
Pladichromis "Mbenji Lip"	Eclectochromis ornatus	Taeniolethrinops furcicauda	1.61135	0.0535515	0.764442	1902.19	244.25	373.188	71.625	68.25	187.438	38.75	51.125	145.438	710.5	100.125	86.25	41.875	68.5	4.5
Eclectochromis ornatus	Ctenopharynx pictus	Melanochromis auratus	1.611	0.0535894	0.872707	1887.27	223.484	218.859	54.9219	37.2188	596.609	26.2969	28.8438	222.547	564.609	42.3438	118.219	23.2188	39.0938	2.46875
Aristochromis christyi	Nyassochromis prostoma	Mchenga conophoros	1.61024	0.0536728	0.149803	510.688	47.5	58.625	46.9375	31	64.5625	6.5	9	13.625	181.438	18.5	6.75	9	18.875	1
Tyrannochromis nigriventer	Mchenga conophoros	Melanochromis auratus	1.61014	0.0536841	0.880531	515.688	60.0625	96.8125	12.3125	8.125	67.3125	5.5625	5.625	55.3125	145.062	7.125	26.375	11.375	6.375	0.875
Pundamilia pundamilia	Labeotropheus fuelleborni	Placidochromis milomo	1.60974	0.0537269	0.0602639	2717	828.625	396.812	413.062	60.75	171.5	12.5	19.125	38.1875	362.812	35.875	11.25	24.625	16.125	1.75
Pseudotropheus flavus	Placidochromis electra	Pladichromis "Mbenji Lip"	1.6092	0.0537866	0.118679	505.562	87.625	75.0625	60	30	66.6875	6.625	8.5	13.8125	131.75	7.75	3.875	10.75	15	1
Taeniolethrinops praeorbitalis	Ctenopharynx nitidus	Stigmatochromis woodi	1.60674	0.0540558	0.414394	2094.62	264.75	217.438	82.8125	41.875	275.125	34.5	48	68.6875	694.562	65.375	69.625	58.625	77.375	2.625
Ctenopharynx nitidus	Nimbochromis linni	Otopharynx lithobates	1.60669	0.054061	0.51312	531.375	63.375	53.375	21.875	9.25	54.6875	11.4375	15.875	22.4375	180.438	20.375	19.875	6.375	11.875	1.375
Ctenopharynx pictus	Otopharynx heterodon	Labeotropheus fuelleborni	1.6061	0.0541263	0.894106	535.375	68.6875	68.125	11.9375	7.125	54.875	5.3125	10	61.25	145.938	10.5	30.625	7.25	6.375	0.625
Taeniolethrinops praeorbitalis	Nyassochromis prostoma	Lichnochromis acuticeps	1.60581	0.0541576	0.559477	986.188	137.5	152.25	50.0625	24.75	96.0625	29	27.75	55.75	338.562	49	35.25	27	36.125	2.75
Auloncara stuartgranti	Otopharynx heterodon	Aristochromis christyi	1.60528	0.0542157	0.25	541.938	53.8125	57.375	35	14.125	58.9375	10.0625	9.5	18.375	170.125	4.25	18.125	13.25	18.5	0.625
Docimodus evelynae	Mylochromis epichorialis	Mchenga conophoros	1.60497	0.0542505	0.659574	523.25	80.8125	43.5	20.8125	21.875	36.5	11.8125	12.375	29.25	171.812	18.625	21.75	14.125	16.625	0.875
Placidochromis electra	Nimbochromis polystigma	Chilotilapia rhoadesii	1.60387	0.0543711	0.378531	522.375	58.6875	57.4375	22.75	13.75	61.4375	9	16.25	17.375	179.688	20.375	11.625	7	25	1.25
Aristochromis christyi	Cheilochromis euchilus	Mchenga conophoros	1.60322	0.0544432	0.382107	1507.31	249.312	200.625	85.125	41.875	145.562	38.9375	42.375	67.5	519	61.625	41.75	32.875	33.75	4.375
Auloncara stuartgranti	Hemitilapia oxyrhyncha	Placidochromis milomo	1.60255	0.0545174	0.382071	2564.09	372.156	335.219	154.219	84.3125	253.656	73.6562	52.6875	123.469	811.594	74.9375	59.5625	68.1875	84.6875	2.5625
Pseudotropheus crabro	Docimodus evelynae	Auloncara stuartgranti	1.6005	0.0547435	0.189233	544.062	75.0625	80.1875	38.0625	26.875	56.875	7	7.25	14.25	140.375	11.25	6.875	8.375	6.875	0.625
Mylochromis epichorialis	Labeotropheus fuelleborni	Melanochromis auratus	1.59883	0.0549296	0.124286	564.125	20.9375	27.25	41.3125	10.625	153.562	3	8.125	8.4375	143.375	10.375	7.625	6	17.125	0.125
Aristochromis christyi	Chilotilapia rhoadesii	Mylochromis epichorialis	1.59761	0.0550644	0.523256	529.688	66.25	54.625	21.9375	22.25	48.375	11.6875	14.25	22.9375	183.375	17	9.125	13.375	8.875	0.25
Pseudotropheus flavus	Nimbochromis livingstonii	Auloncara stuartgranti	1.59678	0.0551574	0.149254	512.5	65.9375	100.812	45.25	33.75	67.75	6.0625	6.25	12.9375	134.25	7.875	8.25	12.125	10	0.25
Pundamilia pundamilia	Aristochromis christyi	Mylochromis epichorialis	1.59459	0.0554024	0.0305085	547.938	106.5	73.1875	126.125	29.75	36.3125	1	2.75	4.9375	74.875	6.5	2.125	3	7.25	0.75
Auloncara stuartgranti	Mchenga conophoros	Cheilochromis euchilus	1.59127	0.0557743	0.508011	1532.84	234.344	210.281	71.7188	57.5625	120.031	39.0938	36.4375	72.7812	509.469	49.8125	47.5625	28.5625	56.6875	4.8125
Aristochromis christyi	Tyrannochromis nigriventer	Mchenga conophoros	1.58972	0.0559489	0.809287	544.062	102	25.25	14.1875	9.25	31.6875	7	8.25	37.5	184.938	30.5	15.75	5	8.375	0.25
Aristochromis christyi	Nimbochromis linni	Mylochromis epichorialis	1.58947	0.0559774	0.405634	529.562	69.25	54.75	23.9375	17.25	50.9375	10.75	16.25	19.75	188.188	21	9.75	9.5	2.875	0.25
Taeniolethrinops praeorbitalis	Taeniolethrinops furcicauda	Rhamphochromis longiceps	1.58799	0.0561438	0.950835	1149.5	89.1875	92	14.6875	5.125	95.1875	4.75	8.625	196.938	288.5	12.875	62.125	6	20.375	1.125
Taeniolethrinops praeorbitalis	Lichnochromis acuticeps	Placidochromis milomo	1.58617	0.0563507	0.336332	5042.12	650.062	613.438	308.25	139.875	659.5	128.438	147.375	219.562	1652.62	100.625	139.875	170.875	258	9.375
Melanochromis auratus	Labeotropheus fuelleborni	Taeniolethrinops furcicauda	1.58605	0.0563645	0.846924	567.938	149.75	28.25	12.4375	2.625	20.6875	5.75	5.625	42.75	147.062	12	13.625	7	6.375	0.125
Ctenopharynx nitidus	Mylochromis epichorialis	Tyrannochromis nigriventer	1.58568	0.0564057	0.55814	535.25	50	57	20.75	16.25	56.25	11.25	12	23.25	177.75	12.75	21.25	19	10.75	0.5
Mchenga conophoros	Rhamphochromis longiceps	Astatotilapia burtoni	1.58492	0.0564922	0.945294	581.438	21.125	44.3125	5.625	1.25	190.812	1.375	2.75	74.8125	71.875	7.25	10.625	1.25	7.25	0.25
Placidochromis milomo	Chilotilapia rhoadesii	Aristochromis christyi	1.58465	0.0565228	0.51993	2612.92	260.578	299.641	110.453	51.9062	366.328	59.2656	50.4062	114.703	949.641	21.1562	78.4062	78.2812	55.1562	4.15625
Nimbochromis polystigma	Hemitilapia oxyrhyncha	Nyassochromis prostoma	1.58336	0.0566698	0.487535	489.562	91.0625	51.1875	25.5625	10.375	54.75	14	14.125	25	184.25	18.375	17.75	15	11.875	1.125
Docimodus evelynae	Mylochromis anaphyrmus	Mchenga conophoros	1.5831	0.0566996	0.36911	511.812	81.5	54.9375	26.25	15.75	53.25	11.1875	11.25	20	172.188	22	14.25	14.375	14	1.25
Placidochromis electra	Mchenga conophoros	Pseudotropheus flavus	1.5827	0.0567448	0.910282	513.25	65	79.9375	8.9375	7.875	66.875	3.375	5.75	59.8125	140.062	15.125	38.375	9.875	8.875	0.875
Labeotropheus trewavasae	Taeniolethrinops furcicauda	Mylochromis anaphyrmus	1.582	0.0568242	0.11165	510.125	80.6875	73.75	64.1875	26.75	67.9375	7	7.75	14.1875	140.375	8.375	2.75	8	10.375	0.75
Eclectochromis ornatus	Mchenga conophoros	Auloncara stuartgranti	1.58196	0.0568291	0.506372	1852.52	144.047	270.109	107.734	49.8438	503.734	61.7344	54.9688	108.922	656.047	80.4688	73.7188	47.8438	78.9688	5.34375
Hemitilapia oxyrhyncha	Lichnochromis acuticeps	Docimodus evelynae	1.58126	0.0569099	0.517647	539.812	39.8125	51.0625	22.0625	10.75	55.6875	11.8125	15.625	22.8125	188.562	15.25	20.875	13.5	14.875	1.5
Eclectochromis ornatus	Nimbochromis polystigma	Melanochromis auratus	1.58099	0.0569406	0.909845	1843.92	244.141	262.828	44.5781	28.7812	539.078	19.4531	24.4062	273.016	578.766	53.1562	127.156	17.7812	34.6562	4.28125
Labeotropheus trewavasae	Nimbochromis polystigma	Eclectochromis ornatus	1.5789	0.0571791	0.0710315	1792.45	536.047	276.234	294.547	123.719	295.609	12.5469	34.3438	34.1094	568.672	36.7188	25.8438	19.0938	41.7188	4.34375
Ctenopharynx nitidus	Lichnochromis acuticeps	Tyrannochromis nigriventer	1.57869	0.057204	0.647668	530.125	53.75	62.125	19	14.25	60.375	10.5	8	26.125	181.75	9.75	14.25	15.75	16.5	1.75
Ctenopharynx nitidus	Nyassochromis prostoma	Taeniolethrinops furcicauda	1.57829	0.0572495	0.401015	518.875	45.9375	72.6875	29.25	12.25	43.4375	14.5	15.25	24.375	184.688	15.875	14.125	15	16.5	0.25
Nimbochromis linni	Mylochromis anaphyrmus	Astatotilapia burtoni	1.57752	0.0573378	0.974576	566.875	21.625	81.625	4.625	1.75	77.125	0.875	2.25	144.625	73.375	10.25	32	2.5	2.5	1
Docimodus evelynae	Otopharynx lithobates	Stigmatochromis woodi	1.57698	0.0574005	0.501408	1124	93	71.125	49.375	43	94.75	27.25	24.5	49.5	379.25	26.25	23.375	21.625	18.375	2.625
Nimbochromis livingstonii	Mylochromis mola	Fossorochromis rostratus	1.57681	0.0574196	0.614796	513.062	52.8125	59.75	22.75	10.125	64.3125	13.3125	12.25	28.375	187.75	13.75	14.75	15.125	15.125	0.75
Pseudotropheus flavus	Otopharynx heterodon	Cheilochromis euchilus	1.57587	0.0575274	0.0809913	1561.62	234.438	172.375	241.688	64.625	195.438	16.875	14.375	36.6875	414.875	27.125	17.375	23.5	47.875	3.125
Labeotropheus trewavasae	Aristochromis christyi	Mylochromis epichorialis	1.57543	0.0575791	0.0988889	514.438	91.75	69.1875	54.125	26.25	69.875	3.4375	15.25	9	143.062	10	2.25	3.875	11.25	0.25
Nimbochromis polystigma	Mylochromis epichorialis	Labeotropheus fuelleborni	1.57309	0.0578488	0.882416	506.5	66.75	75.25	13	6.25	78.6875	6.1875	6.625	57.3125	142.312	10.625	32.5	14.25	7.25	0.5
Ctenopharynx nitidus	Lichnochromis acuticeps	Placidochromis milomo	1.57221	0.0579509	0.50137	2585.31	334	285.562	131.375	59.75	265.438	74.5	54.25	131.688	900.5	55.75	69	88.125	77.375	6.375
Rhamphochromis longiceps	Nyassochromis prostoma	Mylochromis mola	1.57053	0.0581455	0.0734177	505.438	86.125	94.6875	71.875	39.875	39.4375	3.25	4	8.6875	143.875	5.375	7.5	5	8.375	0.5
Taeniolethrinops praeorbitalis	Mchenga conophoros	Pseudotropheus flavus	1.57001	0.0582064	0.912949	1032	124.188	154.438	22.5	17.625	128.25	9.9375	14.125	141.688	274.25	26.875	60.125	20.375	19	2.625
Pseudotropheus crabro	Ctenopharynx nitidus	Auloncara stuartgranti	1.56996	0.0582125	0.127294	549.062	55.875	75.1875	54.125	30	59.125	6.5625	8.625	13.5	141.188	8.125	5.375	8	7.75	1.5
Pseudotropheus crabro	Nimbochromis livingstonii	Cheilochromis euchilus	1.56952	0.058263	0.10614	1523.06	244.5	240.188	189.5	95.5	169.5	18.4375	20	38.75	428.688	34.5	12	20.875	33.5	3
Labeotropheus trewavasae	Labeotropheus fuelleborni	Pladichromis "Mbenji Lip"	1.56801	0.0584392	0.94043	558.938	169.625	15.6875	4.75	6.75	15.5	0.9375	5.25	61.125	142.812	18.75	13.75	4.875	5	0.25
Aristochromis christyi	Docimodus evelynae	Taeniolethrinops furcicauda	1.56793	0.0584491	0.5125	534.625	73.4375	54.8125	20	11.875	55.4375	10.25	16.5	20.5	180.938	18.75	8.375	13.125	4.25	1.125
Aristochromis christyi	Nyassochromis prostoma	Melanochromis auratus	1.56765	0.0584816	0.905462	496.625	61.5625	120.188	9.25	7.125	71.6875	3.625	4.75	57.5	145.812	10.25	15.5	13.25	6.125	0.75
Labeotropheus trewavasae	Hemitilapia oxyrhyncha	Placidochromis milomo	1.56744	0.0585059	0.106775	2478.52	440.922	422.922	284.922	150.469	339.297	24.5469	33.2188	55.6719	715.547	43.3438	39.8438	30.7188	50.2188	5.84375
Pseudotropheus flavus	Otopharynx lithobates	Pladichromis "Mbenji Lip"	1.56719	0.0585355	0.124347	506	95.6875	74.625	60.3125	21.625	64	7.9375	8.125	15.375	131.312	6.875	5	9.875	16.125	1.125
Aristochromis christyi	Cyrtocara moorii	Mylochromis epichorialis	1.56667	0.0585959	0.429003	533.438	69	50.875	21.9375	19.5	53.6875	10.125	12.5	19	180.812	17	7.75	17.5	10.125	0.75
Pundamilia pundamilia	Labeotropheus fuelleborni	Mylochromis epichorialis	1.56633	0.0586353	0.054494	550.812	158.438	70.375	85.75	18.375	34.375	2.25	4.375	7.0625	72.3125	8.375	2.125	4.5	4.5	0.375
Docimodus evelynae	Lichnochromis acuticeps	Nimbochromis linni	1.56582	0.0586957	0.534819	539.062	56.4375	54.4375	24.4375	15.875	43.5	14	9.75	26	184.25	15.25	13.75	16.25	10	1
Taeniolethrinops praeorbitalis	Mchenga conophoros	Mylochromis anaphyrmus	1.56555	0.0587275	0.586926	1027.19	129	123.125	42.9375	28.5	102.938	24.375	25	50.75	350.562	41.5	34	34.75	31.375	2
Stigmatochromis woodi	Nyassochromis prostoma	Taeniolethrinops furcicauda	1.56482	0.0588126	0.256437	1008.69	103.438	156.25	63.5	30.625	116	18.375	29.75	33.9375	365.188	26.5	32.375	28	32.375	2
Melanochromis auratus	Otopharynx heterodon	Cheilochromis euchilus	1.56455	0.0588437	0.076844	1567.27	236.109	176.547	239.234	65.3438	189.797	14.7344	14.8438	33.4219	431.734	34.7188	16.4688	13.9688	33.4688	4.34375
Astatotilapia burtoni	Aristochromis christyi	Tyrannochromis nigriventer	1.56387	0.0589238	0.0203779	623.688	46.375	42.3125	165.875	24	22.3125	0.625	1.5	4.0625	74.625	2.25	0.375	2.25	12.25	0.5
Eclectochromis ornatus	Lichnochromis acuticeps	Melanochromis auratus	1.56382	0.0589295	0.93592	1877.55	258.828	229.141	30.7031	27.7812	487.891	10.5781	15.9062	304.516	562.578	61.7812	146.656	42.6562	32.0312	6.40625
Pseudotropheus crabro	Otopharynx heterodon	Pladichromis "Mbenji Lip"	1.56303	0.0590225	0.100592	521.625	81.8125	67.5625	62.25	31	59.4375	5.25	6.125	11.625	144.188	7	4.75	4.875	16	0.5
Ctenopharynx pictus	Nimbochromis polystigma	Pladichromis "Mbenji Lip"	1.56275	0.0590558	0.435897	522.312	69.3125	51.6875	30.3125	17.625	51.6875	16.5625	7.875	27.1875	184.312	7.375	12.125	8.375	16.125	1.125
Taeniolethrinops praeorbitalis	Nimbochromis livingstonii	Aristochromis christyi	1.56133	0.0592233	0.5243	1035.5	95.0625	139.812	44.75	35.625	136.75	24.5625	25.125	46.8125	340	13.625	30.625	27.625	50.5	1.625
Tyrannochromis nigriventer	Otopharynx heterodon	Melanochromis auratus	1.56102	0.059259	0.891156	542.25	62.8125	70.25	13.8125	3.875	58.875	6.8125	3.5	64.125	144.562	7.75	26	10.625	8.25	0.5
Pundamilia pundamilia	Labeotropheus trewavasae	Mylochromis epichorialis	1.55967	0.0594185	0.0659609	548.938	166.75	72.1875	74.375	21.25	34.625	2.6875	2.5	7.75	73.0625	11.75	1	3.125	2.75	0.25
Eclectochromis ornatus	Pseudotropheus crabro	Pundamilia pundamilia	1.5592	0.0594745	0.935648	2005.02	126.109	247.859	34.0469	10.9688	895.922	12.7344	16.9688	322.609	294.547	14.9688	63.3438	5.59375	40.2188	4.09375
Pladichromis "Mbenji Lip"	Fossorochromis rostratus	Labeotropheus fuelleborni	1.55917	0.0594786	0.901246	511.5	74.75	62.875	11.875	3.75	80.5625	5.4375	7.75	64.1875	144.812	7.5	30.875	2.125	14	1
Auloncara stuartgranti	Chilotilapia rhoadesii	Placidochromis milomo	1.5569	0.0597473	0.293383	2581.22	379.781	318.156	143.906	87.1875	292.469	48.4688	48.3125	88.0938	847.719	69.6875	56.3125	57.4375	94.4375	2.8125
Taeniolethrinops praeorbitalis	Nimbochromis polystigma	Aristochromis christyi	1.55608	0.0598447	0.487143	1062.12	89.875	113.188	49.8125	35.75	135.625	27.375	20.5	48.6875	348.562	17.5	29.875	16.25	50.875	2
Mylochromis epichorialis	Placidochromis electra	Melanochromis auratus	1.5558	0.0598784	0.91221	524.188	60.3125	67.3125	8.8125	4.125	75.375	3.375	11.75	59.875	143.625	11.75	34.75	5.75	12.25	0.75
Docimodus evelynae	Lichnochromis acuticeps	Cheilochromis euchilus	1.55558	0.0599037	0.535573	1590.62	195.875	173.5	65.5	45.25	121.125	36.125	44.5	70	547	59.5	28.25	50.5	38.5	5.75
Docimodus evelynae	Otopharynx heterodon	Mchenga conophoros	1.55555	0.0599076	0.444444	515.5	83.875	51.25	27.625	12	45.0625	14.8125	15	25.0625	174.812	19.25	17.375	8.125	13.75	0.5
Auloncara stuartgranti	Mchenga conophoros	Placidochromis milomo	1.55539	0.0599263	0.623717	2535.66	409.531	363.844	111.531	90.1875	218.906	65.7188	40.9375	141.656	810.594	100.812	76.6875	77.6875	71.0625	3.1875
Rhamphochromis longiceps	Taeniolethrinops furcicauda	Cyrtocara moorii	1.55477	0.0600006	0.0814815	542.25	80.125	80.5	65.5	29.625	43.25	3.5	4.625	9	141.875	11	3.75	4.125	4.125	0.75
Rhamphochromis longiceps	Placidochromis electra	Cyrtocara moorii	1.55448	0.0600345	0.0625584	548.75	77.0625	74	64.1875	34	45.125	1.4375	2.625	5.625	139.312	10.5	5.25	8.75	6.875	0.5
Ctenopharynx nitidus	Placidochromis electra	Otopharynx lithobates	1.55439	0.060046	0.397351	538.938	56.3125	45.8125	18.3125	19.875	54.6875	6.9375	18.125	14.4375	180.688	17.875	27.875	10.625	11.625	1.875
Auloncara stuartgranti	Ctenopharynx nitidus	Lichnochromis acuticeps	1.55324	0.0601825	0.272527	537.062	71.125	45.875	29.9375	18.25	46.8125	9.25	15	17	170.562	15.5	16	13	17.125	1.5
Nyassochromis prostoma	Docimodus evelynae	Otopharynx lithobates	1.55211	0.0603184	0.378173	511.5	46	39.3125	29.0625	12.375	97	13.75	22	23.0625	180.062	11.875	10.875	7.125	18.375	1.625
Ctenopharynx nitidus	Nimbochromis linni	Aristochromis christyi	1.55098	0.0604527	0.546828	537.812	56.9375	51.875	20.625	12	61	11.25	9.75	22.5625	196.062	4.625	21.5	4.75	12.25	1
Taeniolethrinops praeorbitalis	Taeniolethrinops furcicauda	Mylochromis mola	1.55096	0.0604557	0.761698	1071.31	167.375	57.4375	41.875	12.5	66.375	24.6875	17.5	79.625	379.938	38.75	36.5	25.875	26.25	1
Pseudotropheus flavus	Labeotropheus trewavasae	Rhamphochromis longiceps	1.55051	0.0605099	0.918293	660.188	53.25	36.4375	5.625	2.5	37.625	1.4375	3	48.5	147.812	4	15	2.875	4.75	0
Rhamphochromis longiceps	Taeniolethrinops furcicauda	Auloncara stuartgranti	1.5502	0.0605462	0.12095	559	63.375	86.625	57.875	31.125	40	7	4.375	14	140.875	7	2.625	6.25	3.25	0.625
Placidochromis milomo	Docimodus evelynae	Labeotropheus fuelleborni	1.55009	0.0605602	0.887154	2530.38	364.312	358.75	59.8125	24	503.062	27.75	25.75	279.812	732.375	57.375	79.25	33.75	40.625	3
Docimodus evelynae	Nimbochromis livingstonii	Mylochromis mola	1.54944	0.0606377	0.400978	529	60.3125	52.8125	32.375	15.75	36.875	17.0625	15.25	27.3125	185.75	18.625	9.75	10.625	11.75	0.75
Eclectochromis ornatus	Placidochromis electra	Melanochromis auratus	1.54856	0.0607437	0.882226	1853.3	246.766	253.453	53.9531	16.7812	544.953	26.5781	28.4062	231.641	562.891	42.4062	162.656	26.5312	41.9062	3.78125
Auloncara stuartgranti	Nimbochromis polystigma	Melanochromis auratus	1.54792	0.0608202	0.851095	526.516	59.2969	94.3594	11.8594	10.2188	69.2344	5.48438	7.21875	41.9219	143.922	9.59375	29.4688	4.96875	8.71875	1.21875
Placidochromis electra	Nimbochromis polystigma	Tyrannochromis nigriventer	1.54625	0.0610215	0.60597	536.5	44.5625	61.75	17.8125	14.375	61.25	9.5625	15.875	22.25	185.562	9.625	11.25	12.625	20.625	0.375
Pundamilia pundamilia	Pseudotropheus crabro	Fossorochromis rostratus	1.54586	0.0610696	0.0455202	578.438	146.75	60.6875	83.75	13.875	34	1.1875	3.625	5.125	81.9375	5	1.75	3.25	3.125	0.5
Nimbochromis livingstonii	Mylochromis mola	Taeniolethrinops furcicauda	1.54513	0.0611578	0.618557	502.25	63.625	61.625	22.875	8.125	66.625	13.625	9.625	28.625	185	16.25	14.625	14.25	16.25	0.625
Pundamilia pundamilia	Melanochromis auratus	Placidochromis milomo	1.54489	0.0611859	0.0592186	2778.44	840.25	335.625	397.688	65.25	160.25	12.4375	14.625	36.6875	374	41.625	24.75	14.25	15.125	3
Auloncara stuartgranti	Chilotilapia rhoadesii	Melanochromis auratus	1.54428	0.0612602	0.883605	527.391	64.7969	93.4219	10.0469	6.34375	65.6094	4.23438	7.96875	48.3594	141.984	10.7188	26.4688	7.96875	7.21875	0.46875
Taeniolethrinops praeorbitalis	Otopharynx lithobates	Tyrannochromis nigriventer	1.54361	0.0613411	0.414596	1050.81	104.5	129.312	42.375	23.5	153.125	18.8125	36	35.5	337.188	22.5	17	27.125	45.75	3.5
Otopharynx heterodon	Mylochromis mola	Nyassochromis prostoma	1.54302	0.0614129	0.460843	487.375	89	57.9375	22.9375	17	57.5	11.75	10.125	21.3125	186.688	21.125	14.125	12	14.5	0.625
Otopharynx lithobates	Fossorochromis rostratus	Taeniolethrinops furcicauda	1.54199	0.0615386	0.44375	533.688	62.3125	47.5625	21.3125	16.625	61.8125	10.1875	12	19.0625	179.938	19.5	11.375	12.125	14.75	0.75
Aristochromis christyi	Fossorochromis rostratus	Mylochromis epichorialis	1.54164	0.0615801	0.468085	532.312	71.875	52	22.5625	16	48.9375	11.625	15.5	21.25	186.562	17.75	10.25	10.25	6.625	0.5
Placidochromis milomo	Cheilochromis euchilus	Tyrannochromis nigriventer	1.54069	0.0616957	0.587129	7775.81	788.562	972.625	291.375	182.875	1038.44	161.062	153.125	346.375	2771.62	159.875	261.25	237.375	197.25	20.375
Cyrtocara moorii	Mylochromis anaphyrmus	Otopharynx lithobates	1.53952	0.061839	0.481481	524.578	58.9844	59.4844	21.8594	13.8438	58.4844	11.3594	15.5938	21.1094	175.109	14.2188	18.0938	16.2188	13.9688	1.09375
Taeniolethrinops praeorbitalis	Pseudotropheus crabro	Pundamilia pundamilia	1.53822	0.0619973	0.946577	1139.38	68.9375	127.188	11.625	3.625	311.125	3.1875	5.875	152.688	159.375	7.125	37.125	6.375	13.5	0.875
Pundamilia pundamilia	Labeotropheus trewavasae	Tyrannochromis nigriventer	1.53748	0.0620881	0.0605346	571.188	144.5	77.9375	77.125	12.75	35.375	2.4375	2	7.25	77.5625	7.75	1	2.125	3.75	0.25
Taeniolethrinops praeorbitalis	Nimbochromis polystigma	Stigmatochromis woodi	1.53719	0.0621233	0.435143	2085.5	218.5	226.562	91.5625	79.375	277.75	44.75	44.5	80.8125	691.812	56.875	54.875	51.125	89.875	2.125
Ctenopharynx pictus	Nimbochromis polystigma	Aristochromis christyi	1.53244	0.0627069	0.533742	538.641	52.9844	60.1094	21.0469	18.4688	60.2344	11.5469	4.34375	22.4219	188.609	7.84375	13.3438	8.09375	14.9688	1.34375
Placidochromis electra	Lichnochromis acuticeps	Placidochromis milomo	1.53149	0.0628244	0.450909	2549.75	327.938	314.312	115	67.5	300.938	58.375	76.25	104.875	870.312	54.125	66.875	80.75	123.75	7.25
Labeotropheus trewavasae	Placidochromis electra	Eclectochromis ornatus	1.53147	0.0628265	0.103676	1827.39	546.109	241.297	243.859	164.344	272.672	22.8594	30.9688	48.4219	554.234	44.8438	34.4688	23.2188	38.8438	2.46875
Pseudotropheus flavus	Pseudotropheus crabro	Mylochromis epichorialis	1.5304	0.0629594	0.870968	569.312	155.062	17	10	6.625	27.75	4.25	7.625	43.0625	140.438	22.125	7.375	4.25	7.75	0.375
Chilotilapia rhoadesii	Lichnochromis acuticeps	Mchenga conophoros	1.53015	0.0629902	0.506211	490.375	79.25	65.6875	21.4375	13.5	68.375	11.5	13.25	21.6875	172.438	25.25	8.125	22.75	9.375	1
Pundamilia pundamilia	Melanochromis auratus	Auloncara stuartgranti	1.53013	0.0629927	0.0538002	586.188	137.562	70.625	70.5	18.625	34.625	1.25	1.625	5.1875	80.6875	4.625	5.375	2.5	3	0.625
Mchenga conophoros	Fossorochromis rostratus	Tyrannochromis nigriventer	1.52995	0.0630143	0.67	529.375	45.625	46.375	19.375	13.5	79.375	11.125	14.75	27.875	183.125	8.5	10	13.25	21	0.75
Pseudotropheus flavus	Tyrannochromis nigriventer	Pladichromis "Mbenji Lip"	1.52855	0.0631876	0.108293	513.562	94.875	67.0625	64.25	18.5	68.4375	7.125	9	14.0625	135.75	5.25	1.875	6.25	17	1
Pseudotropheus flavus	Pseudotropheus crabro	Lichnochromis acuticeps	1.52802	0.0632542	0.87367	566.688	157.688	17.125	10.625	5.875	25.9375	4.6875	9	45.75	143.375	16.5	7	3.375	9.375	0
Astatotilapia burtoni	Aristochromis christyi	Cheilochromis euchilus	1.52708	0.0633702	0.0271527	1693.38	316.75	206.812	408.688	80.875	63	3.375	6.75	14.6875	209.312	18.625	4.625	8.875	29.375	2.875
Mylochromis mola	Otopharynx heterodon	Melanochromis auratus	1.52686	0.0633975	0.920721	515.875	60.5	65.75	9.25	4.375	85.25	3.75	8.875	67.625	150.75	10.75	27	7.125	6.625	0.5
Lichnochromis acuticeps	Mylochromis epichorialis	Taeniolethrinops furcicauda	1.52642	0.0634527	0.725253	523.25	63	49.0625	21.0625	6.375	53.0625	12.5625	12.875	35	174.25	25	13.375	15.625	19.125	0.375
Nimbochromis polystigma	Fossorochromis rostratus	Taeniolethrinops furcicauda	1.52634	0.0634621	0.46087	531.938	57	37.0625	25.25	16.25	63.5625	13.625	13.875	23.5625	179.625	18.625	17.375	13.25	11.125	0.875
Melanochromis auratus	Taeniolethrinops furcicauda	Cheilochromis euchilus	1.52542	0.0635772	0.112157	1522.7	266.234	221.109	155.859	118.594	190.359	14.3594	27.5938	32.2344	421.859	26.4688	17.0938	24.2188	31.2188	2.09375
Nyassochromis prostoma	Mylochromis mola	Otopharynx lithobates	1.52538	0.0635827	0.641361	499	45.8125	51.75	20.5625	20.875	83.3125	12	15.375	27.3125	175	21.625	20.125	13.75	15.375	1.125
Pseudotropheus flavus	Nyassochromis prostoma	Mylochromis anaphyrmus	1.52498	0.0636315	0.103726	487.812	77.3125	101.625	61.5	30	61.25	5.875	6	12.3125	141.938	4.625	6	9.75	17	1
Nimbochromis livingstonii	Eclectochromis ornatus	Pladichromis "Mbenji Lip"	1.52467	0.0636713	0.341265	1878	169.75	367.25	130.5	88.5	268.562	59.5625	48.375	96.3125	762.812	64.375	49.875	43.375	63.125	5.625
Pseudotropheus flavus	Chilotilapia rhoadesii	Auloncara stuartgranti	1.52279	0.0639063	0.120413	523.625	66.125	89.6875	54.1875	24.625	68.625	6.25	5.625	12.8125	134.688	5.75	7.5	11.5	12.375	0.625
Auloncara stuartgranti	Nyassochromis prostoma	Tyrannochromis nigriventer	1.52236	0.0639601	0.498615	512.062	54.625	88.125	27.4375	20	47.4375	16.125	8	27.375	162.938	9.25	18	9.75	22.375	0.5
Taeniolethrinops praeorbitalis	Placidochromis electra	Stigmatochromis woodi	1.52232	0.0639641	0.533588	2134.62	234.25	177.438	86.3125	68.875	239.75	48.125	43.25	91.8125	667.688	60.625	81.875	71.875	84.625	4.875
Pseudotropheus crabro	Nimbochromis polystigma	Placidochromis milomo	1.52214	0.0639872	0.108818	2535.27	465.359	415.422	284.109	121.094	290.859	27.6719	19.5938	58.9844	733.922	33.9688	36.7188	36.4688	55.8438	4.71875
Astatotilapia burtoni	Aristochromis christyi	Fossorochromis rostratus	1.52199	0.0640057	0.029525	582.578	87.4844	66.6719	143.547	21.9688	21.5469	1.79688	1.09375	6.10938	72.4844	2.34375	3.09375	2.71875	9.34375	0.21875
Auloncara stuartgranti	Nyassochromis prostoma	Melanochromis auratus	1.52051	0.0641913	0.887991	510.391	56.2969	110.484	11.1094	13.9688	57.9219	5.04688	8.59375	53.1094	139.734	6.71875	29.5938	9.59375	10.3438	1.09375
Otopharynx heterodon	Hemitilapia oxyrhyncha	Cyrtocara moorii	1.51983	0.0642764	0.590504	541.562	49	51.8125	19.75	11.875	44.3125	11.125	17.25	23.5625	184	23.875	17.25	14	11.625	2
Nimbochromis linni	Hemitilapia oxyrhyncha	Pladichromis "Mbenji Lip"	1.51983	0.0642772	0.512739	513.562	70.25	61.9375	20.5	10.5	57	10.9375	11.75	21	184.938	16.75	11.5	21.375	10.75	1.25
Pseudotropheus crabro	Nimbochromis livingstonii	Placidochromis milomo	1.51774	0.0645397	0.117446	2502.2	443.734	448.484	294.234	132.594	295.172	35.9219	15.4688	70.2969	731.672	34.5938	21.0938	30.4688	58.9688	5.09375
Pundamilia pundamilia	Melanochromis auratus	Nimbochromis linni	1.5165	0.0646964	0.0588235	567.688	156.125	66.25	80.6875	13	31.375	2.6875	3.625	7.5625	79.25	3.875	3.875	3.375	4	0.625
Pundamilia pundamilia	Labeotropheus trewavasae	Otopharynx lithobates	1.5165	0.0646965	0.0590015	561.438	154.25	74.75	80.4375	12.625	35.625	2.6875	1.5	7.5625	76.375	8.625	2.125	1.5	2.875	0.625
Taeniolethrinops praeorbitalis	Chilotilapia rhoadesii	Tyrannochromis nigriventer	1.51569	0.0647984	0.397608	1046.75	95.3125	133.438	46.125	29.125	142.375	20.9375	35.125	37.5625	337.75	27.125	25.875	24.625	44	1.875
Stigmatochromis woodi	Mylochromis mola	Mchenga conophoros	1.51565	0.0648036	0.37027	1013.25	147	119.875	53.25	29.375	103.375	24.125	23.75	41.25	363.125	43.125	30.75	24.875	29.5	1.375
Taeniolethrinops praeorbitalis	Pseudotropheus crabro	Pseudotropheus flavus	1.51528	0.0648513	0.134256	1151.12	57.0625	35.1875	88.5	18.375	297.625	10.3125	11.875	22.4375	284.75	11.625	9.625	9.125	38	0.375
Taeniolethrinops praeorbitalis	Ctenopharynx pictus	Melanochromis auratus	1.51469	0.0649258	0.872195	1075.88	111.688	125	24.8125	12.125	166.062	12	15.625	99.4375	288.125	20.375	55.375	18.25	16.375	1.875
Pseudotropheus crabro	Fossorochromis rostratus	Ctenopharynx pictus	1.51425	0.0649818	0.141119	546.781	65.6562	74.1562	52.4688	24.9375	50.6562	8.34375	8.5625	15.5938	143.281	9.9375	3.8125	6.6875	11.5625	0.5625
Pundamilia pundamilia	Pladichromis "Mbenji Lip"	Mylochromis epichorialis	1.51181	0.0652914	0.032535	536.812	87.625	84.375	135.938	39	34.4375	2.125	4	6.625	73.6875	5.75	2.5	3.25	6.875	1
Eclectochromis ornatus	Hemitilapia oxyrhyncha	Astatotilapia burtoni	1.51179	0.0652937	0.97405	2027.45	78.0469	288.422	21.6094	8.21875	525.172	5.73438	17.0938	601.609	266.672	45.9688	166.844	15.9688	19.5938	5.59375
Nimbochromis polystigma	Lichnochromis acuticeps	Mylochromis epichorialis	1.5114	0.0653431	0.272727	526.5	49.25	46.75	34	11.25	59.75	12	15.25	20.25	182	20.5	11.5	16.25	18.25	0.5
Stigmatochromis woodi	Hemitilapia oxyrhyncha	Ctenopharynx pictus	1.50914	0.065632	0.54612	1071.56	94.9375	123.25	46.625	26.125	111.75	27.25	21.25	50.5625	363.188	28.5	25.125	25.75	29.625	1.5
Placidochromis electra	Mylochromis mola	Chilotilapia rhoadesii	1.50904	0.0656437	0.564815	511.188	61.9375	68.625	20	13.25	57.6875	11.1875	13.75	22.625	170.125	21.875	10.125	14.375	26.5	0.75
Pseudotropheus flavus	Pseudotropheus crabro	Otopharynx lithobates	1.5081	0.065764	0.884298	584.688	139.688	16.9375	8.6875	8	28.1875	3.4375	8	43.5625	146.938	15.125	8.125	3	8.5	0.125
Taeniolethrinops praeorbitalis	Mylochromis epichorialis	Placidochromis milomo	1.50779	0.0658043	0.323429	5023.12	709.062	632.438	258.25	130.875	683.5	97.4375	134.375	174.312	1728.38	160.125	161.125	126.125	213.25	7.625
Eclectochromis ornatus	Mylochromis mola	Pundamilia pundamilia	1.50675	0.0659368	0.970399	1957.81	134.875	294.875	25.6875	10	503.688	8.125	17.5	583.875	293.688	22.75	193.75	10.5	31.125	3.75
Eclectochromis ornatus	Otopharynx heterodon	Melanochromis auratus	1.50657	0.0659601	0.908944	1872.73	241.516	233.953	46.3906	29.4062	531.703	21.7656	29.0312	267.578	578.766	41.1562	139.781	15.2812	41.1562	4.78125
Pseudotropheus crabro	Cyrtocara moorii	Pladichromis "Mbenji Lip"	1.5064	0.0659825	0.0981013	516.625	92.4375	72.5	58.0625	24.375	58.0625	4.625	6.75	10.4375	142	8.75	7.125	7.5	12.75	1
Cheilochromis euchilus	Nimbochromis livingstonii	Otopharynx lithobates	1.50638	0.0659843	0.428191	1551.25	141.312	165.875	90.1875	34.875	195.688	49.875	37.375	80.0625	543	28.625	52.375	43.25	54.375	3.875
Auloncara stuartgranti	Nyassochromis prostoma	Nimbochromis polystigma	1.50534	0.0661187	0.387268	497.5	69.1875	88.3125	28.625	18.625	43.25	14.1875	14.125	23.3125	165.875	10.375	15.375	15.375	18.75	1.125
Placidochromis electra	Mylochromis mola	Placidochromis milomo	1.50495	0.0661679	0.404747	2541.5	323.812	322.375	113.938	72.125	298.75	52.8125	60.625	94.375	876.688	101.125	79	79.375	92.125	6.375
Placidochromis electra	Labeotropheus trewavasae	Astatotilapia burtoni	1.5038	0.0663164	0.950599	571.375	21.9375	74.6875	5.75	1	159.188	1.625	1.375	81	72.6875	8	16	1.875	6.5	0
Stigmatochromis woodi	Nimbochromis linni	Taeniolethrinops furcicauda	1.50373	0.0663249	0.491961	1050.5	130.875	114.5	42	24.875	121.625	22.25	28.25	41.375	366.125	32.375	19.5	23.375	27.25	3.125
Aristochromis christyi	Eclectochromis ornatus	Taeniolethrinops furcicauda	1.50332	0.0663784	0.413027	1880.06	251.438	477.5	90.875	78.375	209.5	43	39.5	76.6875	719.312	78.75	50.5	54.375	40.25	2.875
Pseudotropheus crabro	Nimbochromis linni	Pladichromis "Mbenji Lip"	1.50183	0.0665702	0.0977823	516.375	90.75	72.8125	61.1875	23.125	59.125	5.25	5.25	11.3125	145.188	12.875	5.375	3.875	10.875	0.625
Pundamilia pundamilia	Pseudotropheus crabro	Cheilochromis euchilus	1.50084	0.0666987	0.0555269	1660.69	515.062	190.5	235.125	49.875	102.562	6.5625	7.875	20	223.625	33.125	9.75	6.125	9.25	1.875
Pundamilia pundamilia	Labeotropheus trewavasae	Lichnochromis acuticeps	1.50031	0.0667674	0.0532725	548.375	167.312	73.3125	79.75	14.75	33.1875	2	4.625	6.375	75.4375	10.75	1.25	1.625	3	1.25
Pseudotropheus crabro	Labeotropheus fuelleborni	Cheilochromis euchilus	1.50013	0.0667909	0.870566	1652.62	485.938	110.562	29.875	13.5	72.9375	13	26	126.5	432.812	48.375	20.625	22	15.25	1
Cyrtocara moorii	Hemitilapia oxyrhyncha	Mylochromis anaphyrmus	1.49969	0.0668474	0.333333	532	53.8125	51.4375	28.375	12.625	52.0625	11.875	13.25	20.125	182.062	13	12.875	16.125	21.75	0.625
Labeotropheus trewavasae	Stigmatochromis woodi	Pladichromis "Mbenji Lip"	1.49943	0.0668808	0.105263	1004.81	190.062	144.438	123.312	48.875	145.062	12.8125	10	25.8125	276.812	19.75	9.875	7.625	27.75	1
Taeniolethrinops praeorbitalis	Otopharynx heterodon	Aristochromis christyi	1.49862	0.0669862	0.437026	1050.31	100.5	125	47.4375	27.5	151.438	24.25	22	42.25	345.938	14.5	20.5	22	53.875	0.5
Aristochromis christyi	Hemitilapia oxyrhyncha	Mylochromis anaphyrmus	1.49754	0.0671264	0.232346	533.703	63.6719	56.6719	27.2344	13.4688	50.4844	6.17188	9.46875	12.5469	196.234	12.5938	15.5938	16.9688	9.09375	0.09375
Labeotropheus trewavasae	Nimbochromis polystigma	Auloncara stuartgranti	1.49723	0.067167	0.122208	513.938	68.1875	98.375	46.5	28.75	71.875	4.75	9	10.5625	142.188	7.125	7.5	7	6.75	1.5
Ctenopharynx pictus	Chilotilapia rhoadesii	Pladichromis "Mbenji Lip"	1.49635	0.0672813	0.278177	513.812	78.0625	60.1875	27.5625	11.625	61	8.75	8.625	16	179.5	11.125	14	21	11.625	1.125
Ctenopharynx pictus	Otopharynx lithobates	Aristochromis christyi	1.49594	0.0673353	0.584239	536.703	61.3594	62.0469	24.9219	6.21875	57.1094	15.3594	11.2188	28.7969	177.672	4.21875	10.0938	15.2188	12.3438	0.71875
Pseudotropheus flavus	Nyassochromis prostoma	Nimbochromis polystigma	1.49577	0.0673562	0.116667	481	84.125	108.438	56.3125	28.375	59.75	6.625	6.75	13.1875	137.812	7.875	5.375	8.375	19.125	0.875
Pseudotropheus crabro	Fossorochromis rostratus	Eclectochromis ornatus	1.49525	0.0674242	0.104555	1916.19	533.625	214.812	267.625	124	209.938	30.5	30	58.1875	580.5	36.75	24.375	20.75	43	2.75
Ctenopharynx nitidus	Otopharynx heterodon	Melanochromis auratus	1.49506	0.0674491	0.908046	526.25	62.0625	75	9.5625	6.375	74.875	4.0625	7	58.375	148.812	11.25	27	4.625	8.25	0.5
Nimbochromis polystigma	Eclectochromis ornatus	Taeniolethrinops furcicauda	1.49393	0.0675971	0.607423	1839.25	248.75	436.938	83.4375	62.375	250.438	49.0625	36.5	102.25	715.375	87.125	65.875	62.125	52	3.5
Pladichromis "Mbenji Lip"	Cheilochromis euchilus	Tyrannochromis nigriventer	1.49363	0.0676366	0.667247	1560.38	157.25	185.625	56.75	35	202.5	32.875	30.5	80.75	561.125	25.5	49.75	57	34.25	2.75
Stigmatochromis woodi	Hemitilapia oxyrhyncha	Pladichromis "Mbenji Lip"	1.49221	0.0678226	0.423622	1026.94	139.625	122.938	44.125	29.125	114.188	21.25	25	38.0625	371.5	32.875	27.875	35.125	16.75	2.625
Pladichromis "Mbenji Lip"	Eclectochromis ornatus	Mylochromis epichorialis	1.49131	0.0679401	0.643169	1917.88	228.688	367.125	94.1875	52.125	167.625	58.4375	51.625	122.875	743.688	89.875	83.5	63.875	52.875	1.625
Nimbochromis polystigma	Otopharynx heterodon	Mylochromis epichorialis	1.49081	0.0680056	0.384393	529.562	53.25	43.6875	24.75	16.5	64.75	11.4375	15.25	19.75	187.938	22.75	7	10.875	15.25	1.25
Mylochromis epichorialis	Cyrtocara moorii	Melanochromis auratus	1.49065	0.0680261	0.908163	529.75	57.1875	61.5625	10	5.5	74.3125	4.375	12.375	60	138.562	13.75	35.125	9.25	8.375	0.875
Pseudotropheus flavus	Fossorochromis rostratus	Aristochromis christyi	1.49028	0.0680754	0.09375	537.812	66.3125	71.625	65.5	16.75	66.3125	5.6875	3.875	11.875	143.25	5.25	6.875	4.875	16.625	0.375
Auloncara stuartgranti	Ctenopharynx nitidus	Ctenopharynx pictus	1.49023	0.0680825	0.296203	555.688	52.5	54.0625	26.375	13.625	52.8125	9	9.25	16.3125	175.375	11.375	12.375	9.875	24.25	1.125
Pseudotropheus flavus	Otopharynx heterodon	Aristochromis christyi	1.48908	0.0682338	0.0851675	535.438	63.25	74.0625	64	21.5	65.4375	4.25	5.875	9.8125	144.625	5.125	10	5.125	15	0.5
Taeniolethrinops praeorbitalis	Lichnochromis acuticeps	Aristochromis christyi	1.48895	0.0682497	0.425844	1039.19	99.25	136.125	50.6875	25.5	140.562	26.25	20.25	44.375	335.938	14.25	29.25	30	54.625	1.75
Pladichromis "Mbenji Lip"	Nyassochromis prostoma	Taeniolethrinops furcicauda	1.48857	0.0683009	0.268722	485.375	49.9375	83.4375	31	15	76.9375	10.25	15.5	17.875	176.938	17.375	9.875	10.5	22.5	0.5
Taeniolethrinops praeorbitalis	Labeotropheus trewavasae	Astatotilapia burtoni	1.48851	0.0683083	0.949693	1142	40.9375	151.625	11.5625	3.875	319.062	3.375	5.375	157.938	142.25	11.875	33.625	5	15.875	0.625
Labeotropheus trewavasae	Melanochromis auratus	Nyassochromis prostoma	1.48726	0.0684734	0.860585	538.688	182.438	17.9375	8.3125	8.375	29.625	3.25	7.5	34.5	146.125	18	17.5	4.5	6.75	0.5
Placidochromis electra	Nyassochromis prostoma	Ctenopharynx nitidus	1.48675	0.0685408	0.458967	518.375	46.6875	76.875	24.1875	8.875	46.5	13.0625	13.625	22.5	177.812	14.625	15	22.125	23.125	0.625
Pseudotropheus crabro	Chilotilapia rhoadesii	Auloncara stuartgranti	1.48629	0.068601	0.129676	535	64.5	89.25	50.25	25.25	57.25	6.625	6.875	13.125	139	6.375	7.625	10.125	12	0.75
Docimodus evelynae	Labeotropheus trewavasae	Astatotilapia burtoni	1.48497	0.0687761	0.941221	584.688	19.875	76.5625	7.625	1.25	145.875	2.8125	2.25	79.875	70.0625	7.75	15.25	1.625	7.25	0.25
Ctenopharynx pictus	Nyassochromis prostoma	Placidochromis milomo	1.48434	0.0688588	0.578369	2483.16	359.344	421.469	113.844	78.4375	216.156	68.2812	64.3125	130.781	875.406	63.8125	85.6875	94.1875	60.1875	4.9375
Rhamphochromis longiceps	Ctenopharynx pictus	Mylochromis mola	1.48358	0.0689605	0.0912821	534	105.438	66	59.6875	32.375	40.125	4.3125	6.875	9.875	141.312	2.875	5.25	6.125	7.375	0.375
Eclectochromis ornatus	Lichnochromis acuticeps	Ctenopharynx pictus	1.48345	0.0689774	0.785154	1928.75	207.688	182.625	66.0625	39.125	435.25	36.9375	42.375	143.375	720.062	65.625	75	74.375	73.875	4.875
Auloncara stuartgranti	Eclectochromis ornatus	Tyrannochromis nigriventer	1.4825	0.0691031	0.334951	1918.75	203.812	481.938	124.125	80.125	206.688	55.625	39.125	90.125	651.688	23.625	74.25	47.75	93.75	3.625
Eclectochromis ornatus	Ctenopharynx nitidus	Ctenopharynx pictus	1.48196	0.0691761	0.391057	1937.56	161.625	173.812	104.5	46.75	496.438	50.875	70.5	85.3125	727.5	38.5	71.875	53	72	5.75
Chilotilapia rhoadesii	Hemitilapia oxyrhyncha	Taeniolethrinops furcicauda	1.48179	0.0691983	0.642276	521.938	64.1875	52.875	20.25	10.75	51.375	12	13.75	26.8125	177.438	21.875	20.5	13	15.5	0.75
Ctenopharynx pictus	Otopharynx heterodon	Fossorochromis rostratus	1.48177	0.069201	0.372727	548.828	55.2344	48.6719	22.5469	15.9688	50.7344	9.60938	9.84375	17.2969	184.297	16.0938	14.7188	13.5938	15.3438	1.21875
Nimbochromis livingstonii	Mylochromis epichorialis	Cyrtocara moorii	1.48059	0.0693584	0.578797	522.125	52.9375	50.3125	23.25	9.875	65	14.0625	10.625	26.6875	173.125	23.625	14.625	20.375	16.5	0.875
Placidochromis milomo	Nyassochromis prostoma	Melanochromis auratus	1.47848	0.0696401	0.904825	2391.72	307.469	547.219	46.9062	43.4375	449.719	20.0312	21.8125	275.531	717.219	56.3125	142.812	50.3125	41.4375	6.0625
Stigmatochromis woodi	Hemitilapia oxyrhyncha	Lichnochromis acuticeps	1.47823	0.0696734	0.344966	1048.62	117.938	108.25	53.4375	34.5	110.625	22.9375	26.875	39	365.438	38	19	27	34.375	2
Placidochromis electra	Lichnochromis acuticeps	Chilotilapia rhoadesii	1.47792	0.0697143	0.520147	506.938	68.625	72.875	16.1875	10.375	62.6875	8	16.5	16.875	173.688	15.375	10.875	14	29.5	1.5
Pseudotropheus flavus	Labeotropheus fuelleborni	Taeniolethrinops furcicauda	1.47772	0.0697415	0.849145	562.812	149.75	29.125	11.6875	4.875	25.9375	5.625	6.125	39.75	144.688	12.75	16.125	4.5	9.875	0.375
Taeniolethrinops praeorbitalis	Mylochromis anaphyrmus	Rhamphochromis longiceps	1.4776	0.0697577	0.908271	1066.06	84.25	175.5	20.9375	4	167.188	9.5	11	122.75	279.438	7.5	64.5	10.5	23.375	1.5
Pundamilia pundamilia	Otopharynx heterodon	Mchenga conophoros	1.47741	0.0697825	0.0287303	527.062	106.75	86.25	132.438	31.25	33.5	1.4375	5.5	5.3125	78.875	4.75	2.125	2.625	4.875	1.25
Labeotropheus fuelleborni	Labeotropheus trewavasae	Astatotilapia burtoni	1.477	0.0698384	0.9788	706	22.5	17.5	3.375	0.625	24.5625	0.4375	2	136.062	77.3125	9.125	18.125	1	4.25	0.125
Pseudotropheus flavus	Fossorochromis rostratus	Nimbochromis polystigma	1.47608	0.0699611	0.090999	526.875	77.3125	62.5625	62.25	29.25	62.125	4.8125	9.125	10.5625	142.25	7.75	5.625	5.75	17.5	0.25
Eclectochromis ornatus	Lichnochromis acuticeps	Mylochromis epichorialis	1.47414	0.070222	0.468775	1937	199.438	148.5	91.1875	48.125	408	49.1875	57.375	86.25	770.688	72.125	79.25	70.875	75.125	2.875
Taeniolethrinops praeorbitalis	Nyassochromis prostoma	Nimbochromis linni	1.47095	0.070652	0.690864	1009.38	114.312	160.312	37.125	29.625	100.25	21.6875	30.875	56.1875	362.25	24.875	27.375	32.375	38.5	2.875
Otopharynx heterodon	Mylochromis epichorialis	Lichnochromis acuticeps	1.4708	0.0706727	0.38814	541.562	52.75	39.5	28.9375	11.5	44.6875	14.75	11	23.75	186.188	18	13.25	17.25	19.125	1.75
Eclectochromis ornatus	Mylochromis mola	Labeotropheus fuelleborni	1.47058	0.0707025	0.916142	1812.78	280.094	255.781	46.4062	28.9375	483.156	22.2812	24.4375	285.844	573.844	41.1875	163.188	34.8125	39.5625	2.6875
Docimodus evelynae	Labeotropheus fuelleborni	Astatotilapia burtoni	1.47013	0.0707635	0.952446	585.938	20.75	75.375	6.5625	1.625	137.625	2.1875	3.75	89.8125	67.625	9.125	13.75	4.875	4.75	0.25
Labeotropheus trewavasae	Placidochromis electra	Taeniolethrinops praeorbitalis	1.46997	0.0707853	0.123894	1048.52	138.234	134.609	106.922	83.2188	135.922	14.1094	13.2188	27.2344	279.047	17.4688	4.46875	19.4688	24.0938	1.46875
Placidochromis milomo	Mylochromis mola	Nyassochromis prostoma	1.46963	0.0708313	0.349867	2411.25	429	287.75	137.75	70.25	312.812	61.5625	62.875	102.562	895.062	85.125	75.625	91.875	86.875	4.625
Auloncara stuartgranti	Chilotilapia rhoadesii	Pladichromis "Mbenji Lip"	1.46898	0.0709195	0.274005	513.625	78.625	64.0625	28.9375	17	61.1875	9.5625	7.25	16.875	170.375	14	9.25	13.375	19.375	0.5
Pseudotropheus crabro	Nimbochromis linni	Placidochromis milomo	1.46754	0.0711141	0.103054	2565.08	470.547	385.609	281.297	118.719	298.609	26.1719	23.3438	55.4844	751.422	39.9688	32.4688	20.4688	48.3438	2.46875
Nimbochromis polystigma	Mylochromis mola	Mylochromis epichorialis	1.46549	0.071394	0.357143	520.75	54.3125	52.5	24.8125	15.375	59.0625	10.75	10.875	18.5625	187.5	22.625	13.875	12	20.625	0.375
Placidochromis milomo	Eclectochromis ornatus	Nimbochromis polystigma	1.46515	0.0714396	0.438779	9174.81	1172.69	2128.12	504	363.125	1263.94	270.812	232.75	453.125	3745.62	256	328.75	274.375	270.375	16.5
Placidochromis electra	Nimbochromis linni	Tyrannochromis nigriventer	1.4643	0.0715561	0.504886	539.75	49.3125	58.5	21.3125	6.125	59.25	11.8125	16.625	21.5	187.812	9.125	14	8.125	20.625	0.125
Ctenopharynx pictus	Ctenopharynx nitidus	Mylochromis mola	1.46427	0.0715604	0.504732	529.078	79.4219	45.1719	22.7344	14.8438	42.9844	12.9219	14.8438	22.9219	184.234	18.8438	15.5938	11.5938	7.21875	1.59375
Nimbochromis livingstonii	Mchenga conophoros	Melanochromis auratus	1.46427	0.0715608	0.890849	491.5	58.8125	89.8125	12.25	6.125	91.5	6.0625	6.375	56.5625	142.25	10.875	32.125	9.625	9.25	0.875
Pundamilia pundamilia	Labeotropheus trewavasae	Cheilochromis euchilus	1.4632	0.0717063	0.0588084	1621.94	525.125	229.062	237.875	36.5	104.125	8.8125	6.5	23.125	220.312	34.25	4.5	6.625	9.75	0.5
Mylochromis anaphyrmus	Chilotilapia rhoadesii	Cheilochromis euchilus	1.46244	0.0718098	0.198872	1609.31	143.25	116.25	87.1875	51	200	16.1875	42	33.8125	577.625	40.5	24.125	51.375	76.375	3
Pseudotropheus flavus	Cyrtocara moorii	Auloncara stuartgranti	1.46235	0.0718228	0.141145	533.062	65.9375	80.1875	47.6875	31.125	68	7.375	4.125	14	131.125	6.375	6.75	13.75	12.375	1.125
Ctenopharynx pictus	Nimbochromis polystigma	Tyrannochromis nigriventer	1.46232	0.0718274	0.522581	543.312	48.3125	61.9375	21.3125	16.375	54.4375	12.0625	9.625	22.1875	188.812	7.875	11.125	11.125	13.875	1.625
Hemitilapia oxyrhyncha	Lichnochromis acuticeps	Placidochromis milomo	1.46192	0.0718811	0.62561	2566.31	331.812	251.75	112.25	55.375	284.5	69.125	62	141.188	912.438	79.5	93.5	69.875	84.75	5.625
Labeotropheus trewavasae	Ctenopharynx nitidus	Eclectochromis ornatus	1.46177	0.0719016	0.0945228	1817.08	551.422	251.609	271.422	131.469	282.109	26.5469	39.8438	52.1094	542.172	35.2188	21.3438	31.5938	37.7188	4.34375
Cyrtocara moorii	Hemitilapia oxyrhyncha	Tyrannochromis nigriventer	1.46152	0.0719363	0.594937	538.625	47.25	59	18.5	15.125	61.125	10.5	5.75	22.25	182.75	10.375	11.75	19.875	19.5	0.625
Cheilochromis euchilus	Mylochromis mola	Taeniolethrinops furcicauda	1.46129	0.0719682	0.527694	1522.5	183.312	190.562	72.625	14.5	184.125	43.3125	34	76.0625	530.5	67.625	48	35.125	69.25	0.5
Eclectochromis ornatus	Mylochromis anaphyrmus	Melanochromis auratus	1.46096	0.0720135	0.911986	1818.8	252.641	287.828	41.8281	22.6562	556.578	19.2031	28.2812	253.641	580.016	46.9062	128.656	16.4062	36.2812	4.28125
Rhamphochromis longiceps	Otopharynx lithobates	Cyrtocara moorii	1.4604	0.0720895	0.0843243	540.812	90.5	81.875	56.0625	28.5	43.1875	3.125	3.875	8	140.062	9.125	4.625	6.125	6.375	0.75
Nimbochromis polystigma	Mylochromis mola	Nyassochromis prostoma	1.45992	0.0721555	0.422096	491.562	83.5	49.1875	28	15.5	53.3125	15.25	12.125	24.5625	183.5	20.625	19.625	14.5	12.625	0.125
Auloncara stuartgranti	Chilotilapia rhoadesii	Cheilochromis euchilus	1.45991	0.072158	0.129032	1620.97	155.781	122.156	145.656	62.1875	188.344	19.0938	26.5625	37.8438	521.219	44.6875	14.1875	36.8125	74.3125	2.1875
Nimbochromis polystigma	Labeotropheus trewavasae	Astatotilapia burtoni	1.45961	0.0721982	0.952239	562.562	19.5	78.625	5.6875	1.125	168	1.6875	3.75	81.4375	71.375	6.875	11.625	2.25	7.875	0.625
Aristochromis christyi	Nimbochromis linni	Taeniolethrinops furcicauda	1.45955	0.0722074	0.37931	532.188	66.625	57.25	25.6875	13	53.875	12.1875	11.875	20.4375	186.125	22.375	10	6	5.875	0.5
Otopharynx heterodon	Nyassochromis prostoma	Auloncara stuartgranti	1.4588	0.0723096	0.716518	506.125	39.1875	89.625	20.0625	19.25	60.5625	12.125	20.25	32.1875	164.375	13.875	13.75	16.25	15.125	1.25
Chilotilapia rhoadesii	Nyassochromis prostoma	Ctenopharynx pictus	1.45858	0.0723401	0.624633	507.75	37.5625	84.125	19.3125	21.5	60.75	11.3125	20.875	24.625	179.062	9.75	14	16.25	15.625	1.5
Cyrtocara moorii	Fossorochromis rostratus	Otopharynx lithobates	1.45766	0.0724666	0.647368	539.266	55.9219	44.6719	21.6719	16.7188	56.6719	13.2969	14.5938	28.6719	178.172	10.2188	11.9688	10.8438	18.4688	0.84375
Pundamilia pundamilia	Melanochromis auratus	Mylochromis epichorialis	1.4576	0.072476	0.0595334	560.375	163.438	60.8125	75.75	23.375	31.125	2.6875	3.875	7.3125	73.5	9.875	5.125	2.875	3.5	0.375
Labeotropheus trewavasae	Labeotropheus fuelleborni	Melanochromis auratus	1.45715	0.0725369	0.762857	706.062	22.375	14.9375	8.875	3	11.625	3.6875	6	20.375	186.188	15.75	8	8.375	6.75	0
Auloncara stuartgranti	Chilotilapia rhoadesii	Labeotropheus fuelleborni	1.45687	0.0725763	0.878197	521.141	71.0469	89.7344	12.6094	7.46875	64.7344	6.35938	6.71875	51.4219	141.297	8.34375	22.9688	8.46875	10.2188	0.46875
Stigmatochromis woodi	Mylochromis mola	Placidochromis milomo	1.45686	0.0725776	0.556222	5136.64	664.109	609.047	210.234	191.719	543.984	122.422	88.3438	232.484	1834.92	168.594	150.344	148.469	120.719	9.96875
Melanochromis auratus	Nyassochromis prostoma	Cheilochromis euchilus	1.45631	0.072654	0.0874538	1438.08	266.859	305.734	182.484	91.3438	179.797	12.9219	17.0938	29.1719	421.422	32.9688	30.7188	26.0938	32.9688	4.34375
Aristochromis christyi	Mylochromis anaphyrmus	Mylochromis epichorialis	1.4563	0.0726555	0.250633	523.062	67.25	61.1875	24.75	18.25	58.9375	6.25	13.25	12.4375	189.25	17.5	8.875	12.75	8.75	0.5
Pseudotropheus flavus	Nyassochromis prostoma	Tyrannochromis nigriventer	1.45627	0.0726596	0.126623	498.812	66.3125	109.625	60	23.5	60.6875	9.5625	2.875	16.875	136.25	5.75	7	9.25	16.5	1
Pladichromis "Mbenji Lip"	Nimbochromis polystigma	Tyrannochromis nigriventer	1.45607	0.0726862	0.6	529.25	44.75	52.75	21.25	17	68.5	12.75	12.5	25.5	195.25	10	17	9	7.5	1
Pundamilia pundamilia	Pseudotropheus crabro	Tyrannochromis nigriventer	1.4556	0.072751	0.0577812	585.312	139.938	63.875	79.25	15.375	33.8125	2.8125	2.375	7.5	76.875	7.875	2.5	2.625	3.5	0.375
Placidochromis milomo	Placidochromis electra	Melanochromis auratus	1.45497	0.0728389	0.882028	2549.16	314.906	389.781	56.5938	26.3125	448.531	27.2188	34.6875	246.844	721.906	40.6875	172.688	38.4375	44.5625	5.6875
Labeotropheus trewavasae	Taeniolethrinops furcicauda	Nimbochromis linni	1.45484	0.0728567	0.0939734	511	79.8125	77.0625	60.5	27.125	75	5.0625	2.625	10.8125	147.5	4.625	2.625	9.125	9.5	0.625
Pseudotropheus flavus	Lichnochromis acuticeps	Auloncara stuartgranti	1.45461	0.0728882	0.115816	514.312	69.5625	99	49.625	25.75	68.625	5.25	5	11.0625	132.688	7.875	9.25	14.5	10.5	1
Ctenopharynx pictus	Otopharynx heterodon	Cheilochromis euchilus	1.45423	0.0729407	0.271324	1624.38	187.812	127	95.9375	38.625	132.688	34	43.875	57.0625	551.625	44.375	42.375	31.75	56.875	3.625
Pseudotropheus flavus	Mchenga conophoros	Tyrannochromis nigriventer	1.45413	0.0729552	0.111779	510.875	69.25	97.5625	51.4375	29.125	64.875	5.25	4	11.0625	140.688	6.125	8.625	9.125	15.375	0.625
Labeotropheus trewavasae	Mylochromis mola	Mylochromis anaphyrmus	1.4537	0.0730141	0.056872	510.625	64.5	73.25	77.125	30	71.875	2.5	6	7	146.875	8	6	6	12.25	1
Labeotropheus trewavasae	Labeotropheus fuelleborni	Chilotilapia rhoadesii	1.45349	0.0730438	0.92389	569.125	159.375	14.25	7	5.75	16.75	2.5	2.25	57.125	150.625	14.75	12.75	4	6.5	0.25
Aristochromis christyi	Cyrtocara moorii	Taeniolethrinops furcicauda	1.45323	0.0730806	0.363036	529.438	72.9375	59.9375	19.6875	12.5	56	7.625	12.5	14.5	183.25	18.875	13.625	13.25	8.375	0.5
Pladichromis "Mbenji Lip"	Mchenga conophoros	Melanochromis auratus	1.4527	0.0731542	0.896694	495.125	57.875	89.375	12.625	10	87.875	6.375	7	60.625	143.875	7.75	28.5	8.75	7.25	1
Nimbochromis livingstonii	Nyassochromis prostoma	Auloncara stuartgranti	1.45197	0.0732545	0.739407	494.375	44.6875	85.875	19.0625	14.5	72.3125	11.375	15.5	33.1875	163.875	20.875	16.5	14.25	16.625	1
Cyrtocara moorii	Mylochromis epichorialis	Otopharynx lithobates	1.4511	0.073376	0.476974	535.328	51.7969	48.7344	21.6719	21.2188	56.4219	11.7344	9.46875	20.7969	173.234	18.8438	20.4688	17.7188	14.8438	1.71875
Placidochromis milomo	Otopharynx heterodon	Melanochromis auratus	1.45103	0.0733861	0.894679	2567.47	301.906	371.594	58.7188	37.5625	438.156	28.7812	34.9375	283.094	737.344	50.1875	147.188	21.8125	37.0625	4.1875
Pseudotropheus flavus	Placidochromis electra	Auloncara stuartgranti	1.45043	0.0734697	0.100218	532.75	60.4375	80.5625	56.75	27.75	69.9375	5.125	6.75	10.875	136.062	6.375	8.125	11.25	10.5	0.75
Pseudotropheus flavus	Hemitilapia oxyrhyncha	Auloncara stuartgranti	1.45041	0.0734722	0.119126	525.625	60.625	87.6875	58.4375	25.875	61.6875	8.0625	7.5	14.875	134.25	6.875	12.375	10.125	9.5	0.5
Aristochromis christyi	Chilotilapia rhoadesii	Mylochromis mola	1.44982	0.073554	0.440129	526.391	69.5469	61.6719	22.2969	14.8438	42.4844	11.4844	20.3438	19.9844	186.234	17.0938	5.21875	17.9688	8.09375	0.34375
Pundamilia pundamilia	Otopharynx heterodon	Mylochromis epichorialis	1.44917	0.0736455	0.028692	558.125	75.6875	63.0625	146	40.875	36.1875	2.125	2.125	6.375	74.9375	7.625	1	2	7	0.875
Pseudotropheus flavus	Mchenga conophoros	Cheilochromis euchilus	1.44896	0.0736749	0.0918231	1460.31	280.062	273.688	184.562	76.125	192.562	15.1875	14.625	32.3125	410.688	30.625	24.625	29.375	42.625	4.625
Eclectochromis ornatus	Labeotropheus fuelleborni	Pundamilia pundamilia	1.44825	0.0737735	0.94052	1941.2	127.297	311.609	34.9219	8.71875	895.672	14.6094	21.7188	335.797	280.359	14.5938	50.2188	17.7188	35.3438	4.21875
Auloncara stuartgranti	Cyrtocara moorii	Tyrannochromis nigriventer	1.44823	0.0737767	0.376694	543.625	57.4375	56.5	28.8125	15.625	54	14.4375	9	23.125	161.312	6.75	15.5	12.875	23	1
Pladichromis "Mbenji Lip"	Otopharynx heterodon	Otopharynx lithobates	1.4482	0.0737806	0.5	527.438	53.625	42.5625	20.625	20.75	69.625	11.3125	12.25	20.625	184.062	17.75	21.5	12.375	8.5	1
Pundamilia pundamilia	Aristochromis christyi	Astatotilapia burtoni	1.44775	0.0738442	0.646825	636.141	18.2969	213.609	9.60938	5.84375	33.9219	4.04688	2.09375	14.2344	69.4844	2.59375	4.34375	6.46875	1.84375	0.46875
Stigmatochromis woodi	Hemitilapia oxyrhyncha	Nyassochromis prostoma	1.44685	0.0739694	0.431718	993.188	173.375	119	53.6875	23.5	95.4375	29.5	35.5	47.875	363.812	30.75	21	32.5	25.875	3
Pseudotropheus flavus	Mylochromis epichorialis	Auloncara stuartgranti	1.44677	0.0739812	0.121402	520.562	65.8125	92.75	49.875	29.25	63.625	6	8.75	12.0625	134.438	2.625	13.25	12	12.25	0.75
Placidochromis milomo	Nimbochromis livingstonii	Taeniolethrinops furcicauda	1.44651	0.0740166	0.41976	2456.69	340.688	369	128	42.875	362.688	67.4375	65	111.25	871.375	102.25	69.125	65.75	65	2.875
Astatotilapia burtoni	Labeotropheus trewavasae	Tyrannochromis nigriventer	1.44563	0.0741412	0.0469954	586.25	144.312	79.75	78.8125	13.125	20.3125	1.5	3.125	5.3125	73	6.625	1.125	3	6.625	0.125
Ctenopharynx nitidus	Mchenga conophoros	Auloncara stuartgranti	1.44557	0.0741489	0.667606	537.875	45.125	70.3125	17.3125	8.625	51.1875	9.9375	10.125	24.75	178	20.75	18.125	15.125	15.375	1.375
Mchenga conophoros	Otopharynx heterodon	Labeotropheus fuelleborni	1.44553	0.0741552	0.909657	493	67.5625	78.0625	9.875	5.75	97.25	4.4375	12	59.1875	147.625	9.375	22.75	9.625	6.75	0.75
Docimodus evelynae	Otopharynx lithobates	Ctenopharynx pictus	1.44393	0.0743795	0.650386	549.75	58.75	50.3125	22.8125	8.625	48.3125	14.3125	10.625	30.125	180.125	17.25	12.75	11.75	7.75	0.75
Pseudotropheus flavus	Pseudotropheus crabro	Nimbochromis livingstonii	1.44355	0.0744335	0.884615	559.812	164.562	18.5625	9.3125	5.75	29.3125	4.0625	6.25	44.3125	147.688	13.625	6.25	3.125	10.125	0.25
Nimbochromis linni	Labeotropheus trewavasae	Astatotilapia burtoni	1.44348	0.0744423	0.957271	566.812	21.25	81.6875	4.75	2	163.75	1.1875	2.5	81	73.6875	7	9	1.875	6.5	0
Docimodus evelynae	Taeniolethrinops furcicauda	Auloncara stuartgranti	1.44204	0.0746455	0.5209	538.375	51.6875	62.5625	22.125	15.5	60.625	12.8125	10.25	22.9375	163.125	19.125	17.75	9.375	16.75	1
Pladichromis "Mbenji Lip"	Mchenga conophoros	Taeniolethrinops furcicauda	1.43988	0.0749508	0.32493	504.875	48.125	64	24.75	23.25	74.6875	9.6875	16.875	16.9375	175.188	20.125	13.25	13	18.75	0.5
Rhamphochromis longiceps	Mylochromis anaphyrmus	Cheilochromis euchilus	1.43959	0.0749912	0.0737824	1592.88	257	223.188	210.938	110	132.688	12.4375	12	28.25	424.375	33	6.5	15.875	9.875	3
Placidochromis electra	Melanochromis auratus	Pseudotropheus flavus	1.43941	0.0750172	0.135747	574.688	24.875	18.5	40.8125	16.125	149.438	5	7.5	10.625	144.688	9.375	5	3.625	13.625	0.125
Labeotropheus trewavasae	Nyassochromis prostoma	Eclectochromis ornatus	1.43935	0.0750255	0.0866866	1672.52	553.984	396.172	270.734	129.594	269.297	22.4844	34.7188	46.0469	542.359	27.0938	40.2188	35.4688	50.0938	5.21875
Placidochromis electra	Lichnochromis acuticeps	Aristochromis christyi	1.43904	0.0750702	0.540351	524.125	51.4375	71.4375	18	10	65.75	9.8125	11.625	19.4375	180	6.5	14	18.625	22.625	0.625
Hemitilapia oxyrhyncha	Lichnochromis acuticeps	Fossorochromis rostratus	1.4387	0.0751184	0.608309	531.641	47.9844	52.4219	20.7344	10.7188	54.9219	12.4844	15.7188	25.2969	182.109	19.2188	15.9688	21.8438	11.3438	1.59375
Eclectochromis ornatus	Placidochromis electra	Rhamphochromis longiceps	1.43851	0.0751449	0.927425	1931.69	168.375	261.812	32.875	29.5	571.562	13.375	15	262.562	553.125	21.25	164.375	31.25	35.75	3.5
Aristochromis christyi	Stigmatochromis woodi	Mchenga conophoros	1.43809	0.075204	0.586524	1035.06	170	103.562	42.125	38.75	98.0625	25.25	34.375	49.1875	350.125	39.125	22.625	18.5	19.875	1.375
Pseudotropheus flavus	Melanochromis auratus	Ctenopharynx pictus	1.43776	0.0752507	0.86129	595.016	128.984	15.7344	9.79688	8.21875	25.9844	4.42188	6.59375	37.7969	146.359	14.5938	16.2188	3.46875	8.59375	0.21875
Eclectochromis ornatus	Mylochromis mola	Melanochromis auratus	1.43733	0.0753129	0.925415	1840.36	252.516	266.328	39.5156	25.2812	486.078	17.8906	25.9062	286.203	566.766	47.9062	166.781	31.1562	40.0312	2.28125
Auloncara stuartgranti	Mylochromis anaphyrmus	Melanochromis auratus	1.43501	0.0756418	0.866848	525.578	64.1719	95.2969	12.4844	4.71875	68.2969	6.35938	4.59375	46.2344	143.047	12.2188	26.0938	4.96875	9.09375	0.84375
Placidochromis electra	Eclectochromis ornatus	Chilotilapia rhoadesii	1.43474	0.0756801	0.381884	1882.56	217.438	436.625	104.625	58.5	213.188	51.3125	59.5	84.25	681.625	70.875	64.125	49.625	116.25	4.5
Nimbochromis linni	Placidochromis electra	Melanochromis auratus	1.43439	0.0757308	0.904564	528.688	60.3125	70.3125	11.0625	6.125	70.8125	5.3125	9.625	59.8125	150.812	7.625	31.625	7.625	2.625	0.625
Docimodus evelynae	Nyassochromis prostoma	Mchenga conophoros	1.43422	0.075755	0.146199	511	46.5	55.75	43.25	33.75	64.25	6.75	9.75	13	184.5	17.5	10.25	6.5	19.5	1.75
Taeniolethrinops praeorbitalis	Eclectochromis ornatus	Otopharynx heterodon	1.43397	0.0757904	0.411171	3755.5	409.312	847.625	221.188	168.875	473	119.062	91.125	190.375	1369.19	104.875	127	122.125	184.625	6.125
Stigmatochromis woodi	Hemitilapia oxyrhyncha	Mchenga conophoros	1.4337	0.0758294	0.399719	1028.94	137.562	104.125	57.25	34.625	105.75	30.5	24	48.3125	350.438	43.5	21.125	31	28.875	1
Pundamilia pundamilia	Labeotropheus fuelleborni	Lichnochromis acuticeps	1.43256	0.0759922	0.0555973	549.688	159.562	72.0625	81.4375	21	30.75	2.875	7.375	7.5	72.5	7.75	2.75	3.875	4.375	0.5
Auloncara stuartgranti	Taeniolethrinops furcicauda	Tyrannochromis nigriventer	1.43223	0.0760396	0.462236	544.25	54.75	55.9375	26.3125	21	50.5625	15.1875	9	24.75	164.75	12.5	17.5	8.875	18.125	0.5
Docimodus evelynae	Nimbochromis livingstonii	Nyassochromis prostoma	1.43044	0.0762953	0.590395	498.812	90.5	58.6875	24.75	17.5	40.25	15.6875	13.25	28.75	186.188	16.75	11.75	13.125	7	1
Ctenopharynx nitidus	Mchenga conophoros	Nimbochromis polystigma	1.42942	0.0764412	0.615385	518.062	64.9375	60.6875	22.1875	13.375	44.75	13.75	12.75	27.25	184	12.25	17	21.5	10.75	0.75
Nyassochromis prostoma	Otopharynx lithobates	Labeotropheus fuelleborni	1.42892	0.0765133	0.887728	480.25	70.5	73.625	9.875	3.75	116.375	4.5	9.875	47	141.625	12.125	32.75	11	8.875	0.875
Stigmatochromis woodi	Eclectochromis ornatus	Placidochromis milomo	1.42855	0.076567	0.421102	18632.1	2493.39	4349.7	1105.52	662.531	2063.08	608.641	433.531	970.078	7225.39	488.531	671.281	586.406	579.156	43.6562
Ctenopharynx nitidus	Otopharynx heterodon	Pundamilia pundamilia	1.42837	0.0765925	0.973953	550.812	37.5	83.625	4.6875	2.625	83	1.1875	1.75	132.062	80.25	6.125	34.25	1.875	4	0.25
Rhamphochromis longiceps	Placidochromis electra	Fossorochromis rostratus	1.42836	0.0765938	0.0778032	551.375	74.4375	71.4375	52.625	48.125	44.9375	2.25	2	6.5	144.688	4.25	6	11.75	3.375	0.25
Pseudotropheus flavus	Taeniolethrinops furcicauda	Rhamphochromis longiceps	1.42769	0.07669	0.565371	552.125	39.8125	144.562	17	4.75	70.25	9.3125	2.25	19.3125	135.375	0.125	11.75	7.625	9.5	0.25
Rhamphochromis longiceps	Taeniolethrinops furcicauda	Nimbochromis polystigma	1.4272	0.0767612	0.0908084	526.875	95.5	87.75	55.25	32.625	42.1875	3.9375	5.25	9.0625	145.438	7.375	1.875	3.75	6	1.125
Auloncara stuartgranti	Eclectochromis ornatus	Placidochromis milomo	1.4272	0.0767617	0.245347	9340.56	1270.5	2255.88	751.562	418.25	1006.44	262.5	233	421.5	3250.44	150	316.375	298.375	451.25	20.375
Docimodus evelynae	Lichnochromis acuticeps	Nimbochromis polystigma	1.4272	0.0767619	0.440476	533.75	61.75	56	27	11.75	42	15.25	10	24.5	182.25	18.75	11.5	14.75	13.5	1.25
Mchenga conophoros	Labeotropheus trewavasae	Astatotilapia burtoni	1.42694	0.076798	0.949387	551.938	21.125	73.875	6.1875	0.875	178.625	2.0625	1.75	79.4375	69.875	6.875	18.375	2.75	8.875	0.375
Taeniolethrinops praeorbitalis	Nyassochromis prostoma	Ctenopharynx pictus	1.42689	0.0768063	0.603577	1029.14	94.5469	158.734	42.6094	25.7188	107.859	25.9844	18.9688	51.2969	352.172	39.8438	35.4688	30.7188	33.2188	1.71875
Pseudotropheus flavus	Otopharynx heterodon	Placidochromis milomo	1.42682	0.076816	0.104756	2556.89	436.547	366.047	285.547	146.219	312.484	30.2344	35.0938	60.1094	706.484	31.2188	41.7188	29.0938	78.5938	3.71875
Taeniolethrinops praeorbitalis	Mylochromis mola	Otopharynx lithobates	1.42648	0.0768643	0.553822	1029.64	99.1719	125.734	45.2344	50.9688	135.109	27.3594	20.2188	49.5469	343.047	38.0938	23.4688	24.9688	33.9688	1.46875
Pseudotropheus flavus	Ctenopharynx nitidus	Pladichromis "Mbenji Lip"	1.42616	0.0769115	0.0992063	509.75	89.375	70.875	63.5	24.75	68.125	6.75	5.25	13	135.125	5.75	3.25	7.25	20.25	1
Chilotilapia rhoadesii	Labeotropheus fuelleborni	Pseudotropheus flavus	1.42457	0.0771402	0.149038	560.688	25.1875	29	38.875	16.25	151.812	5.6875	6.625	11.5	143.125	9.5	5	4.25	15	0.5
Mchenga conophoros	Nyassochromis prostoma	Taeniolethrinops furcicauda	1.42345	0.0773034	0.790566	526.375	48.875	53.1875	16.1875	9.625	36	9.25	17.75	35.4375	193.938	17.875	22.75	15.5	20.5	0.75
Eclectochromis ornatus	Labeotropheus trewavasae	Astatotilapia burtoni	1.42188	0.0775312	0.941802	1997.08	71.2969	318.609	29.4219	6.59375	925.109	11.2969	16.9688	304.609	268.547	26.2188	63.3438	7.96875	41.5938	2.34375
Pseudotropheus crabro	Aristochromis christyi	Auloncara stuartgranti	1.42156	0.0775771	0.154589	540.688	80.3125	83.5625	39.0625	20.625	58.625	6.25	8.875	12.25	144.125	6.125	7.125	5.375	10.25	0.75
Docimodus evelynae	Fossorochromis rostratus	Mchenga conophoros	1.42129	0.0776157	0.41994	522.375	83.1875	44.375	25.9375	14.375	52.625	13.9375	8.125	22.625	174.438	20.625	12.25	9.375	19.125	0.625
Stigmatochromis woodi	Hemitilapia oxyrhyncha	Auloncara stuartgranti	1.41969	0.0778487	0.717838	1074.44	92.0625	131.562	44.6875	19.75	100.125	28.375	31.75	69.875	337.5	34.875	28.25	30.375	22	1.375
Stigmatochromis woodi	Ctenopharynx nitidus	Taeniolethrinops furcicauda	1.41946	0.0778825	0.514815	1054.44	130.375	110.5	34.6875	32.5	128.75	18.3125	26.375	35.6875	361.375	30.125	17.875	31.875	32.5	1.625
Pseudotropheus flavus	Ctenopharynx pictus	Auloncara stuartgranti	1.41896	0.0779557	0.123134	542.875	67.9375	70.375	50.8125	26	66.8125	6.75	6.625	12.9375	134	7.5	9	11.5	9.25	0.625
Labeotropheus trewavasae	Mylochromis mola	Aristochromis christyi	1.41841	0.078036	0.0835073	513.625	61.5	92.5	58.625	29.25	74.375	3.75	2.25	8.75	147.625	5.5	5.25	10.5	9.25	0.25
Docimodus evelynae	Mylochromis epichorialis	Auloncara stuartgranti	1.41763	0.0781501	0.76087	548.875	55.1875	52.0625	22.875	11.25	35.3125	14.625	10.75	40.875	158.438	20.375	25.125	12.25	15.25	0.75
Hemitilapia oxyrhyncha	Lichnochromis acuticeps	Pseudotropheus crabro	1.41751	0.0781663	0.926673	522.688	56.875	72.0625	8.75	2.875	69.9375	3.75	9.25	66.9375	144.625	14.875	32.375	6.625	10	1.375
Rhamphochromis longiceps	Aristochromis christyi	Tyrannochromis nigriventer	1.41661	0.0782986	0.0446602	598.375	42.25	39.6875	94.6875	23	47.6875	2.4375	4	6.75	151.375	3.5	0.5	2.375	6.875	0.5
Eclectochromis ornatus	Docimodus evelynae	Melanochromis auratus	1.41661	0.0782988	0.911164	1881.36	248.203	225.328	46.5781	22.5312	575.828	23.2031	32.1562	262.953	575.453	38.5312	100.281	17.1562	42.5312	2.90625
Hemitilapia oxyrhyncha	Rhamphochromis longiceps	Pundamilia pundamilia	1.41605	0.0783806	0.933798	575.25	34.0625	44.0625	8	1.625	179.938	3.25	5	70.25	75.1875	3.5	13.75	1.25	6.125	0.75
Pundamilia pundamilia	Otopharynx heterodon	Cheilochromis euchilus	1.41597	0.0783925	0.0277628	1650.06	251.375	201.125	458.188	90.5	107	7.3125	7	20.1875	225.375	21.25	5.125	3.625	20.875	3
Pseudotropheus flavus	Otopharynx heterodon	Tyrannochromis nigriventer	1.41541	0.0784738	0.0949495	539	59.6875	69.4375	61.875	28.25	66.0625	5.875	3.625	11.75	140.312	7.5	6.75	8.875	14.25	0.75
Ctenopharynx pictus	Mylochromis anaphyrmus	Aristochromis christyi	1.41434	0.078631	0.506849	530.125	58.0625	68.5625	20.625	13.625	60.1875	11.625	8.75	20.875	181.688	2.25	14.75	14.75	16.875	0.25
Taeniolethrinops praeorbitalis	Mylochromis mola	Otopharynx heterodon	1.4141	0.0786668	0.349413	1019.31	109.5	131.5	60.6875	29.75	133.438	29.5	19.75	46.25	352.938	31.5	18	20.25	44.625	1
Pundamilia pundamilia	Cyrtocara moorii	Mylochromis epichorialis	1.41399	0.0786819	0.026936	552.812	89.875	68.375	127.688	45	34.3125	1.25	0.5	4.75	73.5625	4.25	4.5	4.25	11.625	1.25
Nimbochromis linni	Mchenga conophoros	Melanochromis auratus	1.41316	0.0788041	0.901274	510.5	59.5	88.5625	11.5625	6.625	72.5	5.75	6	58.8125	147.062	9.125	31.125	11.125	5.125	0.625
Ctenopharynx pictus	Hemitilapia oxyrhyncha	Tyrannochromis nigriventer	1.41297	0.0788319	0.496622	545.75	45.9375	59.5	21.4375	18.625	54.0625	12.125	5.625	21.3125	185.625	12.875	12.375	14.25	13.875	0.625
Tyrannochromis nigriventer	Otopharynx heterodon	Mylochromis anaphyrmus	1.41252	0.0788985	0.3003	537.062	68	54	21.5625	12.375	52.8125	7	9.375	13.25	188.188	15	11.875	20	13.125	0.375
Chilotilapia rhoadesii	Labeotropheus trewavasae	Astatotilapia burtoni	1.41083	0.0791474	0.945824	563.25	20.125	77.8125	7.3125	1.5	167.312	2.8125	2	81.375	69	6.75	12.5	2.125	8.625	0.5
Docimodus evelynae	Aristochromis christyi	Astatotilapia burtoni	1.41062	0.0791778	0.975435	585.875	22.125	75.375	4.625	2	84.1875	1.1875	1.125	137.688	71.4375	10.875	19.125	1.875	4.875	0.625
Taeniolethrinops praeorbitalis	Mchenga conophoros	Tyrannochromis nigriventer	1.41035	0.0792177	0.794494	1046.88	109.312	133.312	29.375	31.875	104.625	16.3125	31.375	66.8125	342.875	33.125	34.375	24.125	42.75	0.875
Eclectochromis ornatus	Mylochromis mola	Nyassochromis prostoma	1.40959	0.0793307	0.539953	1749.88	343	191.875	96.625	42.625	429.562	59.5625	40.75	103.062	722.438	75.375	78.375	81	77.25	3.625
Docimodus evelynae	Lichnochromis acuticeps	Auloncara stuartgranti	1.40911	0.0794019	0.810767	538.812	56.6875	62.125	17.875	14.75	44.125	10.625	12.5	41.6875	162.688	21.125	15.5	12	12.25	1.25
Nimbochromis linni	Mylochromis mola	Cyrtocara moorii	1.40864	0.0794701	0.584192	521.25	59.375	69.625	17.5	9	55.1875	9.9375	10	20.5625	186.562	19.75	12.125	21.625	10.75	0.75
Ctenopharynx nitidus	Nimbochromis linni	Mylochromis anaphyrmus	1.40845	0.0794993	0.355224	529.5	65.25	48.0625	24.3125	12.125	59.0625	10.8125	12.125	18.25	189.5	15.5	14.125	9.625	14.625	1.125
Nimbochromis linni	Eclectochromis ornatus	Placidochromis milomo	1.40794	0.0795751	0.447677	9231.56	1274.75	2222	454.562	347.375	1116.31	245.75	248.125	415	3803.94	256.25	359.375	271	197.375	17.625
Ctenopharynx nitidus	Labeotropheus trewavasae	Pundamilia pundamilia	1.40778	0.0795984	0.945411	555.875	36.1875	78.5	6.8125	1.625	159.812	2.5	1.125	77.1875	77.625	2.375	12.125	3	8.125	0.125
Labeotropheus trewavasae	Pseudotropheus crabro	Nyassochromis prostoma	1.40724	0.0796782	0.82821	534.125	178.625	22.5	12.25	8.25	35.8125	6.3125	9.375	34.9375	143.938	18.375	10.875	3.625	4.625	0.375
Pseudotropheus flavus	Mchenga conophoros	Aristochromis christyi	1.40689	0.0797295	0.115334	506.125	74	103.375	47.25	27.5	63.1875	5.0625	5.875	10.5625	138.688	8.625	11.5	10.25	11	1
Pseudotropheus flavus	Pseudotropheus crabro	Nimbochromis polystigma	1.40637	0.0798076	0.868925	572.312	152.062	17.0625	10.8125	5.75	27.75	5.25	6.625	42.125	145.25	18.25	8.25	2.125	9.125	0.25
Eclectochromis ornatus	Mchenga conophoros	Pseudotropheus flavus	1.40589	0.079878	0.907166	1755.5	241.062	345.562	47.875	34.25	565	24.3125	31.125	254.562	533.625	57.25	112.375	39	50	4.5
Pseudotropheus flavus	Labeotropheus fuelleborni	Mylochromis epichorialis	1.40576	0.0798974	0.858232	560.188	152.375	26.1875	11.75	7.75	25	5.9375	6.75	41.125	137.812	18.25	12.25	5.375	13	0.25
Auloncara stuartgranti	Fossorochromis rostratus	Mylochromis anaphyrmus	1.40554	0.0799301	0.368	538.5	68.5	51.25	30.625	13.375	46.5625	15.8125	10.875	24.4375	169.062	13.5	8.25	16.625	15.75	0.875
Placidochromis electra	Lichnochromis acuticeps	Docimodus evelynae	1.40521	0.0799799	0.381924	539.562	36	59.4375	26.75	13.25	55.9375	13.5	17.75	21.6875	174.25	10	13.625	15.5	24.5	2.25
Placidochromis milomo	Fossorochromis rostratus	Labeotropheus fuelleborni	1.40426	0.0801207	0.898073	2528.69	367.938	360.062	61.1875	17.875	431.562	31.4375	40.125	293.562	744.688	34.125	135.875	16.625	47.375	2.875
Pseudotropheus crabro	Mchenga conophoros	Auloncara stuartgranti	1.40424	0.080124	0.0801217	534.125	54.75	90.0625	60.4375	24.625	54.875	3.75	6.5	8.6875	141.562	9.375	14.25	10.25	8.5	1.25
Mchenga conophoros	Mylochromis anaphyrmus	Astatotilapia burtoni	1.40399	0.080161	0.975257	543.438	21.5625	82.375	4.375	2.25	100.562	1.0625	2.125	131.625	70.875	9.75	44.25	2.75	5.25	0.75
Pseudotropheus flavus	Otopharynx heterodon	Ctenopharynx pictus	1.40334	0.0802581	0.100202	543.141	55.5469	67.7344	62.4844	29.3438	60.9219	6.92188	7.71875	13.1094	139.734	6.71875	6.34375	7.96875	15.4688	0.84375
Labeotropheus trewavasae	Taeniolethrinops furcicauda	Placidochromis milomo	1.4029	0.0803232	0.118351	2476.27	477.797	425.109	246.359	151.969	349.109	29.8594	34.4688	58.9219	708.922	46.8438	26.5938	31.8438	48.3438	2.59375
Labeotropheus trewavasae	Tyrannochromis nigriventer	Pladichromis "Mbenji Lip"	1.40272	0.0803507	0.0851064	507.312	99.3125	67.3125	64.1875	17.625	74.6875	5.0625	6.625	10.5625	139.438	8.625	5.125	4.125	13.375	0.625
Pseudotropheus flavus	Taeniolethrinops furcicauda	Aristochromis christyi	1.40244	0.0803914	0.11802	520.562	71.375	88.9375	49.375	28	68.875	5.9375	7	11.75	139.562	3.5	4.625	8.5	15.375	0.625
Placidochromis milomo	Nimbochromis livingstonii	Tyrannochromis nigriventer	1.40196	0.0804635	0.513303	2543.06	254.312	373.125	116.375	50.375	363.5	69.5	62.125	118.938	925.062	40.875	66.375	62.25	70.75	3.375
Ctenopharynx nitidus	Labeotropheus fuelleborni	Pundamilia pundamilia	1.40169	0.0805033	0.946363	554.312	35.125	80.125	7.5625	2.125	154.938	3	2.875	83.5	73.8125	2.5	10.875	6.5	6.375	0.375
Nimbochromis livingstonii	Ctenopharynx nitidus	Ctenopharynx pictus	1.40079	0.0806388	0.487455	526.75	47.5625	48.0625	19.5	16.625	81.75	10.5625	12.625	19.0625	186	7.625	15.625	10.625	20.5	1.125
Eclectochromis ornatus	Hemitilapia oxyrhyncha	Otopharynx heterodon	1.40033	0.0807069	0.458132	1932.19	173.375	182.062	97	39.375	430.25	54.9375	63	90.5	760.312	63.625	61.75	72.25	69	5.375
Eclectochromis ornatus	Hemitilapia oxyrhyncha	Mchenga conophoros	1.39982	0.0807841	0.646862	1831.19	274.375	165.312	91.75	61.375	438.25	58.6875	51.25	119.25	713.312	81.875	62.75	73.25	68.25	4.125
Taeniolethrinops praeorbitalis	Fossorochromis rostratus	Cyrtocara moorii	1.39978	0.080789	0.443144	1087.45	111.109	83.9219	44.7969	22.2188	102.859	23.9844	33.8438	40.5469	343.797	29.5938	41.4688	30.0938	45.3438	1.96875
Fossorochromis rostratus	Otopharynx heterodon	Melanochromis auratus	1.39975	0.080794	0.913043	539.453	60.1094	64.7969	10.1719	5.71875	61.6719	4.79688	8.21875	61.2344	149.984	10.9688	34.3438	5.21875	6.46875	0.84375
Rhamphochromis longiceps	Pladichromis "Mbenji Lip"	Cyrtocara moorii	1.39852	0.0809793	0.0612245	527.125	83.4375	95.625	62.3125	29.5	47.625	1.9375	4.875	5.875	142.812	7	2.5	4.75	7.875	0.75
Pladichromis "Mbenji Lip"	Ctenopharynx nitidus	Taeniolethrinops furcicauda	1.39835	0.0810042	0.414013	518.375	59.4375	50.4375	24	12.5	73.1875	12.5	15.5	20.625	174.188	23.875	10.875	11	16	0.5
Pseudotropheus flavus	Mylochromis mola	Cyrtocara moorii	1.3976	0.0811163	0.0856031	512.125	65.5625	86.9375	63.875	29.75	64.3125	5.125	8.625	10.625	136.188	10.25	4.75	10.375	14.75	0.75
Aristochromis christyi	Nimbochromis livingstonii	Taeniolethrinops furcicauda	1.39704	0.0812013	0.466887	516.375	69.75	73.0625	23.0625	12.5	47.5	13	11.875	21.8125	178.688	17.125	15	12.625	11.125	0.5
Nimbochromis polystigma	Mylochromis mola	Cyrtocara moorii	1.39642	0.0812935	0.639881	518.062	57	62.8125	19.125	10.75	58.375	11.5625	10.75	25	180.688	23	14.5	16.875	15	0.5
Aristochromis christyi	Lichnochromis acuticeps	Melanochromis auratus	1.39569	0.0814043	0.925097	527.188	62.6875	89.625	8.375	6.875	64.1875	3.5625	5.125	63	145	12.625	17.5	14.125	3	1.125
Pseudotropheus crabro	Fossorochromis rostratus	Mylochromis anaphyrmus	1.39549	0.0814337	0.110199	530.375	82.125	68.125	53.625	30	54.6875	6.1875	6.875	12.0625	152.062	4.875	3.75	9	9.75	0.5
Auloncara stuartgranti	Ctenopharynx nitidus	Tyrannochromis nigriventer	1.39529	0.0814644	0.535826	544.875	63.3125	55.3125	24.625	14.125	47.375	15.3125	8.375	26.0625	164.625	12.375	19.375	8.875	18.75	0.625
Ctenopharynx pictus	Cyrtocara moorii	Pladichromis "Mbenji Lip"	1.39524	0.0814725	0.623529	525.75	83.0625	48.1875	21.125	12.875	48.9375	13.125	7.625	26.375	179.688	11.875	15.5	16.25	12	0.625
Pundamilia pundamilia	Melanochromis auratus	Cheilochromis euchilus	1.39437	0.0816026	0.0551139	1648.75	522.625	202.375	230.875	46.375	95	8	9.875	21	220.125	30.75	16.125	8	9.25	1.875
Fossorochromis rostratus	Nimbochromis polystigma	Melanochromis auratus	1.39371	0.0817028	0.905622	531.016	57.9844	73.2344	12.0469	5.96875	64.7344	6.17188	7.84375	62.5469	146.859	12.5938	29.9688	6.96875	5.59375	0.46875
Hemitilapia oxyrhyncha	Otopharynx heterodon	Pseudotropheus flavus	1.39369	0.0817053	0.922541	528.625	62	57.625	10.875	4.375	70.0625	5.3125	8.25	71.5625	142.938	17.125	30.375	7.75	5.75	1.375
Taeniolethrinops praeorbitalis	Nimbochromis linni	Otopharynx heterodon	1.39345	0.0817422	0.414594	1041.06	128.625	109.75	44.8125	26.5	129.562	22.75	31.5	38.375	357.188	20.75	29.75	22.75	43.875	0.75
Ctenopharynx nitidus	Melanochromis auratus	Pundamilia pundamilia	1.39316	0.0817852	0.95122	567.688	33.5625	66.75	5.75	5.5	156.125	1.875	2.25	77.4375	77.6875	2.375	15.75	3.75	7.25	0.25
Hemitilapia oxyrhyncha	Mylochromis mola	Pundamilia pundamilia	1.39271	0.0818535	0.977031	535.5	36.0625	83.875	4.5625	3.25	79.875	1.1875	2.875	144.75	77.1875	6	39.5	1.5	5.875	1
Hemitilapia oxyrhyncha	Melanochromis auratus	Pundamilia pundamilia	1.39225	0.081924	0.947287	561	32.1875	58.3125	6.75	4.75	162.688	2.5	2.625	78.875	74.9375	3.25	22.375	2.25	8.625	0.875
Eclectochromis ornatus	Fossorochromis rostratus	Pseudotropheus flavus	1.39177	0.0819955	0.9128	1882.19	244	218.75	51.4375	27.375	534.438	27.125	32.75	281.625	546.562	63.125	115.5	22.875	43.875	2.375
Labeotropheus trewavasae	Labeotropheus fuelleborni	Pseudotropheus crabro	1.39152	0.0820338	0.824945	699	29.5625	13.75	9.0625	4.375	13.875	4.0625	3.75	27.625	186.562	8.5	10	6.625	7	0.25
Labeotropheus trewavasae	Nimbochromis polystigma	Pladichromis "Mbenji Lip"	1.39148	0.0820397	0.0676329	501.562	80.5625	73.0625	76.9375	23.625	72.4375	4.5625	8.625	9.8125	141.938	8.125	8.125	2.125	11.875	0.625
Pseudotropheus flavus	Melanochromis auratus	Auloncara stuartgranti	1.39129	0.0820695	0.893939	591.375	132.688	21.875	8.4375	3.625	29.4375	3.625	4.125	44.1875	140.375	14.375	15.125	8.25	5.375	0.125
Ctenopharynx pictus	Cheilochromis euchilus	Pladichromis "Mbenji Lip"	1.39082	0.0821408	0.262058	1535.81	215.562	186.188	85.8125	50.375	181.812	28.4375	21.875	48.8125	538.938	29.625	42.375	60.375	42.625	3.375
Stigmatochromis woodi	Nimbochromis polystigma	Ctenopharynx pictus	1.39043	0.0821997	0.439716	1070.81	110.75	124	40.4375	16.5	112.375	20.6875	20.625	36.1875	369.625	30.625	38.875	25.875	27.5	2.125
Auloncara stuartgranti	Mylochromis mola	Placidochromis milomo	1.39032	0.0822158	0.251621	2548.03	326.781	351.406	164.969	119.312	292.344	56.7812	54.0625	93.1562	822.469	63.8125	51.5625	74.5625	95.6875	2.0625
Chilotilapia rhoadesii	Hemitilapia oxyrhyncha	Stigmatochromis woodi	1.39023	0.0822302	0.645868	1051.62	120.625	115.938	29.1875	22.625	114.812	16.0625	23.375	40	383.75	28.5	39.875	29.125	29.125	1.375
Stigmatochromis woodi	Hemitilapia oxyrhyncha	Cyrtocara moorii	1.39016	0.0822408	0.529215	1061.33	105.109	117.547	43.6719	34.5938	110.422	26.0469	23.5938	45.8594	356.484	39.7188	21.8438	26.3438	30.5938	2.84375
Auloncara stuartgranti	Hemitilapia oxyrhyncha	Ctenopharynx pictus	1.38962	0.082322	0.337563	544.188	43.125	65.5625	31.75	17.625	47.5	15.4375	13.25	23.75	167.312	11.125	10.25	11.5	20.75	0.875
Pundamilia pundamilia	Otopharynx heterodon	Placidochromis milomo	1.38923	0.0823811	0.0320976	2693.31	475.75	421.125	657.562	171	176.062	13	13.125	34.375	381.938	28.375	12.375	6.875	31.125	4
Labeotropheus trewavasae	Taeniolethrinops furcicauda	Ctenopharynx pictus	1.38871	0.0824605	0.0848126	530.016	60.7969	74.4219	62.9219	27.3438	72.9219	4.92188	4.84375	10.2969	145.047	7.59375	3.34375	8.34375	9.84375	0.34375
Placidochromis electra	Mylochromis anaphyrmus	Chilotilapia rhoadesii	1.38833	0.0825186	0.507692	521.938	57.875	57.875	16.9375	20.375	62.25	8.9375	18	17.1875	173.875	17.375	11	12.875	26.5	1
Nimbochromis linni	Nyassochromis prostoma	Melanochromis auratus	1.38815	0.0825456	0.916335	497.375	57.375	101.625	9.875	10.25	70.875	4.625	7.75	62.125	147.875	8.75	29.25	11.25	3.25	0.75
Eclectochromis ornatus	Hemitilapia oxyrhyncha	Tyrannochromis nigriventer	1.38809	0.0825541	0.696335	1927.94	177.625	197.5	73.6875	47.25	471.25	44.6875	32.25	111.188	747	56.25	63.875	77.875	62.875	3.75
Taeniolethrinops praeorbitalis	Taeniolethrinops furcicauda	Ctenopharynx nitidus	1.38755	0.0826377	0.819569	1111.81	126.875	67.8125	28	16	71.375	15.4375	21.75	72.5	372.312	53.5	34.75	26.375	28.25	0.25
Pundamilia pundamilia	Labeotropheus fuelleborni	Nyassochromis prostoma	1.38747	0.0826496	0.0461771	518.25	191	76.4375	80.5625	17.5	35.6875	1.8125	3.5	5.625	73.625	8.5	2.25	5.625	3.125	0.5
Ctenopharynx pictus	Nyassochromis prostoma	Mylochromis anaphyrmus	1.38682	0.0827487	0.261965	503.266	65.2344	84.9844	26.7969	10.9688	45.7969	8.48438	15.4688	14.9844	181.047	17.9688	19.9688	15.4688	12.5938	0.96875
Nimbochromis linni	Lichnochromis acuticeps	Otopharynx lithobates	1.3864	0.0828125	0.538462	529.312	53.1875	56.6875	23.4375	13.875	56.6875	14.4375	8.875	24.9375	182.188	11.375	13.875	17.375	15.375	1.375
Aristochromis christyi	Mylochromis anaphyrmus	Taeniolethrinops furcicauda	1.38636	0.0828192	0.469595	524.938	65.375	64.4375	22.5	17.25	53.125	12.6875	12.625	21.375	181.438	16.375	9.625	10	11	0.25
Taeniolethrinops praeorbitalis	Mchenga conophoros	Ctenopharynx nitidus	1.38575	0.0829122	0.484848	1054.38	101.812	125.312	40.375	28.875	111.625	22.3125	18.375	39.3125	362.375	41.125	27.875	29.625	44.25	0.375
Cyrtocara moorii	Hemitilapia oxyrhyncha	Cheilochromis euchilus	1.38553	0.0829449	0.328544	1580.33	177.297	150.359	75.6719	51.8438	164.547	31.8594	35.7188	53.2969	541.609	51.2188	34.2188	59.8438	56.3438	4.84375
Pseudotropheus crabro	Labeotropheus fuelleborni	Mylochromis mola	1.38541	0.0829634	0.887812	551.75	161.125	32.6875	9.3125	9.375	22.25	4.25	10.875	44.3125	149.062	9.25	4.75	8	6.625	0.375
Chilotilapia rhoadesii	Nimbochromis polystigma	Mchenga conophoros	1.38517	0.0830005	0.546584	504.125	79.6875	51.9375	24.625	9.875	58.6875	15.5	9.75	26.5	177.688	23.25	13	13.5	14.625	1.25
Docimodus evelynae	Mylochromis mola	Mchenga conophoros	1.38459	0.0830887	0.337696	510.562	71.25	56.1875	30.25	22	47.75	14.4375	11.75	22.5	173.688	17.25	17.25	9.625	19	0.5
Eclectochromis ornatus	Taeniolethrinops furcicauda	Rhamphochromis longiceps	1.38459	0.0830895	0.91008	1922.25	167.438	271.188	49.75	13.375	567.188	26	11.875	266.375	560.062	24.375	164.75	11.5	37.5	1.375
Chilotilapia rhoadesii	Hemitilapia oxyrhyncha	Ctenopharynx nitidus	1.38363	0.0832358	0.672316	528.062	58.0625	50.6875	18.3125	14.875	53.1875	11.0625	12.875	25.9375	183.562	16.625	21.125	15.125	12.625	0.875
Otopharynx heterodon	Otopharynx lithobates	Auloncara stuartgranti	1.38349	0.0832581	0.671159	548.938	48.125	46.8125	20.25	10.125	57.0625	12.625	15	28.1875	164.875	20.125	21.25	15.25	14.375	1
Aristochromis christyi	Mylochromis mola	Mchenga conophoros	1.38331	0.0832849	0.305263	512	76	57.25	27.75	21.5	46.25	11.25	10	18.5	178	19	20	7.5	17	1
Hemitilapia oxyrhyncha	Mylochromis epichorialis	Otopharynx lithobates	1.38303	0.0833277	0.530035	527	50.5625	46.4375	19.625	19.875	64.75	11.3125	11.125	20.6875	176.875	16.375	22.875	22.375	13.25	0.875
Taeniolethrinops praeorbitalis	Fossorochromis rostratus	Docimodus evelynae	1.38266	0.0833854	0.538062	1093.5	105.312	89.875	40.4375	21.375	117.562	23.75	20.125	43.1875	344.125	27.375	36.125	32.5	50.625	1.125
Melanochromis auratus	Stigmatochromis woodi	Cheilochromis euchilus	1.3826	0.0833931	0.09579	3083.91	559.219	403.719	369.469	152.688	372.281	37.9062	34.9375	73.0312	838.906	55.1875	34.0625	44.0625	76.4375	8.1875
Pseudotropheus crabro	Nimbochromis livingstonii	Ctenopharynx pictus	1.38134	0.0835869	0.11875	521.406	67.7812	99.5938	50.6562	24.8125	53.4062	6.59375	9.3125	12.5312	145.219	9.5625	4.3125	6.6875	11.3125	0.8125
Mchenga conophoros	Mylochromis mola	Mylochromis epichorialis	1.38096	0.0836464	0.372832	509.812	48.5	49.9375	27.5	18.5	70	13.9375	13.5	22	182.438	18.5	13	12.875	23	0.5
Rhamphochromis longiceps	Otopharynx heterodon	Mylochromis mola	1.38018	0.0837663	0.0610932	529.312	88.5625	70.8125	76.5625	32.75	47.0625	3.5625	5.75	8.3125	144.938	4.625	0.25	3.625	7.625	0.25
Chilotilapia rhoadesii	Nyassochromis prostoma	Ctenopharynx nitidus	1.37895	0.0839549	0.316049	502.125	43.1875	76.6875	31.875	16.375	62.75	14.5625	15.625	22.5625	178.75	12.125	15.125	16.625	14.5	1.125
Placidochromis electra	Mylochromis epichorialis	Placidochromis milomo	1.37887	0.0839681	0.567755	2560.81	361.688	303.375	94.125	55	292.5	55.25	53.5	106.312	886.562	83.375	74.25	68	119.25	6
Pseudotropheus crabro	Fossorochromis rostratus	Cheilochromis euchilus	1.37876	0.0839843	0.0962712	1574	263.5	189.25	186.25	79.75	162.375	19.625	21.25	37.375	437.125	32.5	20.5	11.25	35	2.25
Aristochromis christyi	Lichnochromis acuticeps	Mylochromis mola	1.37839	0.0840413	0.30117	529.891	59.9844	58.1719	23.2344	23.4688	45.9844	8.29688	18.5938	14.7344	188.797	17.0938	6.96875	18.5938	9.59375	0.59375
Nimbochromis livingstonii	Hemitilapia oxyrhyncha	Mchenga conophoros	1.37756	0.0841693	0.522727	497.062	70.8125	53.25	23.75	13.625	70.3125	14.5625	10.75	24.625	176.75	22.25	9	18.375	17.875	1
Labeotropheus trewavasae	Stigmatochromis woodi	Eclectochromis ornatus	1.37528	0.0845218	0.0910679	3668.16	1111.28	469.156	544.969	252.188	557.469	57.1562	56.6875	106.031	1103.72	79.5625	47.4375	39.5625	89.6875	7.9375
Eclectochromis ornatus	Melanochromis auratus	Pundamilia pundamilia	1.37507	0.0845553	0.941118	1989.27	117.172	263.359	32.2344	20.9688	905.672	13.6719	18.9688	310.359	290.859	13.8438	65.0938	7.59375	38.7188	3.21875
Pseudotropheus flavus	Mylochromis mola	Mylochromis epichorialis	1.37487	0.0845856	0.066609	512.125	65.5625	74.25	71.1875	35.125	67.6875	3.75	6.625	8.5625	139.375	9.125	2.125	6	22.375	0.125
Auloncara stuartgranti	Placidochromis electra	Placidochromis milomo	1.37484	0.0845898	0.446223	2628.66	384.781	270.969	126.406	100.438	235.531	72.3438	53.6875	115.906	812.344	88.3125	86.1875	69.6875	71.0625	3.6875
Eclectochromis ornatus	Hemitilapia oxyrhyncha	Cyrtocara moorii	1.37455	0.0846356	0.628012	1906.81	198.5	193.375	81.5625	42.75	436.625	50.6875	60.125	102.812	719	91.875	74.125	64.625	60.75	7.375
Placidochromis electra	Mylochromis mola	Nimbochromis livingstonii	1.37453	0.0846386	0.2875	511.812	61.3125	62.5	29.125	10.25	54.0625	11.3125	17.25	18.5	177.5	18.625	11.625	15.625	23.25	1.25
Auloncara stuartgranti	Nimbochromis polystigma	Tyrannochromis nigriventer	1.37421	0.0846887	0.255034	534.938	50.875	65.25	31.9375	19.25	62.8125	11.125	8	18.25	169.188	8	11.75	8.5	22.875	1.25
Pladichromis "Mbenji Lip"	Placidochromis electra	Melanochromis auratus	1.3737	0.0847678	0.887372	511.625	60.625	72.875	13.625	6.25	87.9375	7.4375	7.375	56.1875	143.688	6.875	32.875	7.875	7.375	1.375
Labeotropheus trewavasae	Pseudotropheus crabro	Docimodus evelynae	1.37353	0.0847934	0.867987	581.125	131.625	23.5	9.25	10.25	38	4.25	9.25	37.125	150.875	9.25	10.5	2.75	5.75	0.5
Auloncara stuartgranti	Nimbochromis livingstonii	Aristochromis christyi	1.37307	0.0848661	0.222458	524.25	56	75.0625	31.9375	15	61.875	9	7.375	15.5625	167.312	6.625	18	17.125	18.375	0.5
Placidochromis milomo	Nimbochromis polystigma	Melanochromis auratus	1.37293	0.0848878	0.906715	2524.22	301.906	414.844	54.7188	41.5625	454.531	27.2812	30.8125	293.969	728.344	51.5625	119.938	32.3125	39.4375	4.5625
Rhamphochromis longiceps	Docimodus evelynae	Mylochromis mola	1.37237	0.0849745	0.0776031	537.562	101.25	62.5625	62.75	33.875	44.25	4.0625	3.125	9	142.438	6.25	2.375	5.625	8.25	0.625
Astatotilapia burtoni	Labeotropheus trewavasae	Mylochromis epichorialis	1.37218	0.085004	0.0526742	564.188	166.375	73.8125	75.375	22.5	19.375	2.3125	3.25	6.375	69.0625	9.5	0.75	3.875	5.75	0.5
Rhamphochromis longiceps	Mylochromis anaphyrmus	Otopharynx heterodon	1.37218	0.0850045	0.0625	542.25	74.375	75.625	70.625	35.125	47.625	3.125	1.625	7.625	148.5	5.75	1.125	6.25	3.75	0.625
Ctenopharynx pictus	Docimodus evelynae	Labeotropheus fuelleborni	1.37182	0.085059	0.87659	534.375	65.6875	69.125	13.1875	8.875	72.3125	7.125	10.75	50.1875	146.5	9.5	24.25	4.875	6.875	0.375
Taeniolethrinops praeorbitalis	Mylochromis epichorialis	Tyrannochromis nigriventer	1.37182	0.0850592	0.517824	1048.69	97.75	131.5	36.0625	36.75	134.312	20	28.75	37.25	339.812	35.5	34.25	23.5	42.625	1.25
Ctenopharynx pictus	Stigmatochromis woodi	Aristochromis christyi	1.37155	0.0851017	0.422111	1078.91	115.969	118.594	45.5938	23.4375	126.156	24.0312	17.6875	39.7812	365.406	11.1875	26.0625	27.0625	27.4375	0.6875
Mylochromis epichorialis	Aristochromis christyi	Melanochromis auratus	1.37131	0.0851396	0.900932	524.75	59.5625	66.75	10.3125	3.375	92.0625	5	13.375	53.3125	142.5	12.625	24.625	5.25	9.875	0.625
Pseudotropheus flavus	Mchenga conophoros	Nimbochromis polystigma	1.37039	0.0852832	0.0810811	500.062	80.0625	89.375	61.75	27	62.75	4.375	7	9.4375	138.562	9.875	6.125	9.875	16.625	1.125
Pundamilia pundamilia	Mylochromis mola	Placidochromis milomo	1.37018	0.0853159	0.0273699	2661.83	415.047	452.297	680.234	208.094	178.422	9.48438	12.7188	28.3594	375.797	33.9688	15.0938	15.5938	26.7188	1.34375
Lichnochromis acuticeps	Mylochromis mola	Nyassochromis prostoma	1.36985	0.0853672	0.513333	488.312	87.5	52.75	23.0625	10.875	56.5	13.9375	9.25	23.5625	178.75	19.125	16.875	19.5	22.125	0.875
Aristochromis christyi	Otopharynx heterodon	Melanochromis auratus	1.36968	0.0853929	0.914032	539.562	61.3125	77.25	10.75	5.875	61.5625	5.3125	6.5	63.125	150.75	9.75	20	6.625	5.125	0.5
Mchenga conophoros	Otopharynx lithobates	Tyrannochromis nigriventer	1.36934	0.0854468	0.551155	519.25	43.3125	56.5	22.0625	13.125	82.75	13.5625	22.875	24	177.812	8.375	10.5	16.125	12.875	0.875
Docimodus evelynae	Nimbochromis polystigma	Ctenopharynx pictus	1.3693	0.0854532	0.441781	533.812	55.9375	66.25	22.25	12	57.8125	12.0625	8.125	20.125	180.875	11.25	13.25	13.25	15.75	1.25
Chilotilapia rhoadesii	Taeniolethrinops furcicauda	Rhamphochromis longiceps	1.36908	0.0854867	0.915556	529.438	45.4375	84.6875	8.4375	2.25	92.9375	3.6875	2.25	55.1875	142.562	4.875	35.75	5.375	10.875	0.25
Ctenopharynx pictus	Tyrannochromis nigriventer	Aristochromis christyi	1.36905	0.0854915	0.142636	571.203	34.0469	27.5469	40.8594	17.5938	74.8594	6.29688	6.59375	12.0469	195.359	4.59375	9.09375	6.59375	16.7188	0.59375
Otopharynx heterodon	Hemitilapia oxyrhyncha	Lichnochromis acuticeps	1.36884	0.0855242	0.561688	533.062	57.5625	48	22.25	13.375	46.5625	13.8125	12.5	24.625	187.75	19.25	10.5	16.625	16.625	1.5
Labeotropheus trewavasae	Pseudotropheus flavus	Nyassochromis prostoma	1.36879	0.0855323	0.84953	535.812	177.688	20.8125	13.0625	8.375	29.3125	7.0625	8.375	40.9375	140.688	18.875	11.375	6.125	5.125	0.375
Pundamilia pundamilia	Pseudotropheus crabro	Nyassochromis prostoma	1.36745	0.0857425	0.0425367	533.812	191.438	60.875	78.75	18.875	36.125	1.375	1.5	4.8125	77.9375	9.5	2.625	1.75	4.125	0.5
Hemitilapia oxyrhyncha	Nimbochromis polystigma	Nimbochromis linni	1.36734	0.0857599	0.284615	552.875	27.75	30.9375	27.9375	24	71.375	10.5	5.25	17.4375	201.438	8.75	4.125	10.75	29.875	1
Eclectochromis ornatus	Cyrtocara moorii	Ctenopharynx pictus	1.36603	0.0859651	0.430823	1926.16	173.906	184.781	85.0938	52.5625	508.906	44.4688	59.8125	75.2188	713.656	45.0625	68.1875	71.9375	72.4375	6.8125
Ctenopharynx pictus	Taeniolethrinops furcicauda	Labeotropheus fuelleborni	1.36567	0.086021	0.907787	531.75	71.1875	71.6875	11.5	4.875	56.9375	5.875	7.75	61.25	146.062	10.5	28.375	6.375	8.5	0.375
Docimodus evelynae	Mylochromis epichorialis	Stigmatochromis woodi	1.36548	0.0860512	0.671159	1091.25	116.812	103.812	41.625	26.75	74.0625	26.375	20.75	57.5	355.562	26.125	35.875	46	23.5	1
Pundamilia pundamilia	Labeotropheus trewavasae	Ctenopharynx pictus	1.36524	0.0860895	0.0505443	568.828	146.797	78.4844	78.6719	10.4688	35.5469	2.35938	1.71875	6.42188	76.1094	9.84375	1.46875	1.46875	3.34375	0.46875
Chilotilapia rhoadesii	Mylochromis mola	Taeniolethrinops furcicauda	1.36516	0.0861018	0.372093	510.688	58.1875	64.1875	27.6875	9.5	58.1875	14.1875	14.5	22.1875	176.562	17.875	18.5	11.875	19.875	0
Hemitilapia oxyrhyncha	Pseudotropheus flavus	Pundamilia pundamilia	1.36432	0.0862335	0.944531	553.312	32.9375	66.125	7.5	3.625	163.062	3.0625	5.875	78.625	74	3.375	22.625	3	6.125	0.75
Pseudotropheus crabro	Tyrannochromis nigriventer	Pladichromis "Mbenji Lip"	1.36406	0.0862749	0.0853414	522.062	97.0625	67.125	62	16	59.9375	5.0625	8.875	10.375	142.5	6.75	5.5	6.75	12.5	1.5
Taeniolethrinops praeorbitalis	Lichnochromis acuticeps	Tyrannochromis nigriventer	1.36334	0.0863883	0.437607	1040.31	98.125	139.875	44.9375	27.5	140.688	24.375	22	40.375	329.938	24.25	24.75	29	59.625	2.25
Stigmatochromis woodi	Fossorochromis rostratus	Auloncara stuartgranti	1.36256	0.0865102	0.59845	1104.56	93.625	101.5	44.0625	19	109.438	27.875	25	52	345.062	38.75	37	23.5	24.875	1.75
Placidochromis milomo	Nyassochromis prostoma	Taeniolethrinops furcicauda	1.36227	0.0865561	0.233712	2431.56	267.688	394.062	167.688	76	380.25	53.75	57.75	88.5	887.625	73.125	74.125	63	97.625	6.25
Chilotilapia rhoadesii	Stigmatochromis woodi	Melanochromis auratus	1.36128	0.0867122	0.904762	1046.78	120.906	139.344	23.6562	9.8125	167.594	12.2812	15.1875	120.344	286.781	22.1875	48.9375	19.8125	11.9375	2.4375
Chilotilapia rhoadesii	Lichnochromis acuticeps	Otopharynx lithobates	1.36091	0.0867708	0.37386	517.562	52.0625	62.5	25.75	12.375	68.5	12.875	11.75	20.5625	181.812	17	12.625	13.5	13.625	1.5
Ctenopharynx pictus	Nimbochromis linni	Aristochromis christyi	1.36068	0.0868068	0.484848	541.891	55.8594	56.8594	23.4219	13.2188	56.9219	13.8594	8.21875	22.8594	190.172	4.21875	16.2188	4.21875	15.3438	0.71875
Docimodus evelynae	Cyrtocara moorii	Auloncara stuartgranti	1.3595	0.0869943	0.727488	546	50.5625	54.875	18.9375	19.625	55.0625	11.75	15.125	30.9375	160.125	17.625	15.125	13.25	12.125	1.875
Placidochromis electra	Mchenga conophoros	Pladichromis "Mbenji Lip"	1.35877	0.08711	0.6	507	71.25	65.25	24.5	7	46	16	14	28.75	169.75	16.5	18	21	18	1
Ctenopharynx nitidus	Mylochromis epichorialis	Labeotropheus fuelleborni	1.35865	0.0871283	0.910244	516.375	68.875	73.0625	12.0625	8.875	68.8125	6.3125	4.375	64.625	140.375	8.75	27.375	13.125	10.125	0.875
Placidochromis milomo	Mylochromis mola	Fossorochromis rostratus	1.35788	0.0872509	0.355517	2573.39	266.859	323.297	134.109	38.3438	313.172	65.1094	58.9688	103.172	915.234	64.3438	86.9688	92.2188	77.8438	1.96875
Tyrannochromis nigriventer	Hemitilapia oxyrhyncha	Taeniolethrinops furcicauda	1.35752	0.0873077	0.547368	530.625	69.1875	64.1875	20	9	42.75	11.9375	9	21.6875	179.375	19.875	14.5	17.875	14	0
Labeotropheus trewavasae	Fossorochromis rostratus	Auloncara stuartgranti	1.35711	0.0873729	0.103487	535.938	61.0625	76.3125	56.1875	26	71	6.375	5.625	12.125	142.125	9.75	6.625	5.25	8.5	0.125
Taeniolethrinops praeorbitalis	Hemitilapia oxyrhyncha	Pladichromis "Mbenji Lip"	1.35687	0.0874113	0.333801	1012.31	132.75	119.875	54.8125	31	128.812	25.125	28	40	342.438	40.5	29	26.75	35.125	1.5
Chilotilapia rhoadesii	Eclectochromis ornatus	Taeniolethrinops furcicauda	1.35673	0.0874336	0.661091	1864.94	230.75	434.438	76.5	73.875	224.688	47.375	56	104.188	712	86.125	66.25	50.75	62.125	4
Pseudotropheus crabro	Nimbochromis livingstonii	Eclectochromis ornatus	1.35652	0.0874665	0.0863135	1828.06	528.688	303.125	288.375	108.75	219.688	29.6875	27.875	54.125	583.875	31.25	19.25	18.75	51.25	3.25
Cyrtocara moorii	Nyassochromis prostoma	Mylochromis anaphyrmus	1.3565	0.0874706	0.38676	497.938	62.3125	85.625	20.625	12.25	51.125	9.625	17.25	16.5625	184.562	15.625	17.75	16.25	15.25	1.25
Ctenopharynx nitidus	Otopharynx heterodon	Tyrannochromis nigriventer	1.35618	0.0875215	0.411565	542.25	46.0625	50	22.3125	18.625	62.8125	11.5	11.625	19.0625	184.75	14.625	18.875	11.75	9.375	0.375
Docimodus evelynae	Chilotilapia rhoadesii	Mchenga conophoros	1.35547	0.0876346	0.547368	508.062	85.8125	58.6875	20.0625	17.625	48	12	16.375	21.75	174.5	18.375	17.75	11.25	12.125	1.625
Pundamilia pundamilia	Cyrtocara moorii	Ctenopharynx pictus	1.35484	0.0877341	0.0269663	575.906	66.6562	71.4062	137.219	32.0625	32.8438	1.90625	0.9375	5.65625	71.5938	4.9375	4.9375	6.4375	8.9375	0.5625
Taeniolethrinops praeorbitalis	Otopharynx lithobates	Aristochromis christyi	1.35483	0.0877353	0.473422	1044.38	110.938	130.875	48.6875	15.625	143.188	28.875	35.875	46.6875	338.375	10.125	24.125	24.75	42.625	1.875
Labeotropheus trewavasae	Nimbochromis livingstonii	Eclectochromis ornatus	1.35461	0.0877703	0.0600933	1759.64	530.109	309.047	318.109	106.094	288.109	16.0469	40.0938	35.3594	563.172	31.7188	32.0938	21.0938	42.2188	3.09375
Otopharynx heterodon	Lichnochromis acuticeps	Nyassochromis prostoma	1.35437	0.0878098	0.582524	485.438	95.625	59.875	21.5625	11.75	55.6875	13.5	12.5	24.75	175.938	17.5	12.5	21	14.875	1.5
Taeniolethrinops praeorbitalis	Mylochromis anaphyrmus	Aristochromis christyi	1.35426	0.0878267	0.33383	1043	107.188	132.188	49.5	18.375	137.625	21.5625	28.125	35.5625	350.625	23.125	40.625	19.625	38.25	0.625
Nimbochromis linni	Mylochromis mola	Lichnochromis acuticeps	1.35374	0.0879094	0.441176	522.5	58.0625	60	15.3125	20.625	53.3125	7	14.625	13.5625	193	20.125	13.125	18.5	13.125	0.125
Otopharynx heterodon	Mylochromis mola	Mchenga conophoros	1.35246	0.088114	0.567568	505.5	70.875	55.0625	26.3125	16.5	52.8125	17.3125	9.25	29.125	183.5	16.5	11.75	15.375	13.125	1
Labeotropheus trewavasae	Fossorochromis rostratus	Placidochromis milomo	1.35243	0.0881191	0.0940584	2550.83	433.859	350.234	299.859	141.469	345.547	30.1719	38.3438	58.1719	721.047	39.8438	29.9688	18.4688	50.7188	1.46875
Taeniolethrinops praeorbitalis	Docimodus evelynae	Aristochromis christyi	1.35232	0.0881373	0.420168	1067.75	115.688	107.562	46.375	13.375	148.375	24.8125	23.875	40.4375	344.25	15.875	25.375	23.125	49.75	1.375
Taeniolethrinops praeorbitalis	Fossorochromis rostratus	Placidochromis milomo	1.35188	0.0882068	0.58901	5244.38	749.062	410.25	215.438	130.875	548.688	135.5	121.125	250.062	1684.12	137.375	217.375	129.5	244.625	6.625
Mchenga conophoros	Mylochromis mola	Cyrtocara moorii	1.35132	0.0882961	0.640523	511.125	47.1875	64.8125	16.875	14.25	65.3125	10	22.125	22.25	178.188	22.5	15.25	13.125	19.75	1.25
Pseudotropheus crabro	Mylochromis epichorialis	Auloncara stuartgranti	1.35077	0.0883851	0.154083	530.125	67	94.125	42.5	30.5	54.0625	8.1875	5.375	14.4375	139.312	4.625	9.5	8.25	14.75	1.25
Docimodus evelynae	Melanochromis auratus	Astatotilapia burtoni	1.35064	0.088406	0.953114	594.125	20.125	67.125	6.875	1.75	141.062	2.6875	3.25	87.8125	69.4375	8.75	12.125	2.375	5.25	0.25
Auloncara stuartgranti	Cheilochromis euchilus	Labeotropheus fuelleborni	1.35035	0.0884515	0.860568	1528.09	214.906	304.594	39.3438	19.3125	197.406	21.5312	21.0625	131.469	414.719	30.5625	88.6875	32.3125	23.6875	2.3125
Chilotilapia rhoadesii	Lichnochromis acuticeps	Ctenopharynx pictus	1.34948	0.0885918	0.64557	522.75	46.875	69.125	17.625	13.875	68.25	10.625	14.25	23.375	180.625	15.375	7.75	15.375	16.75	1.375
Placidochromis electra	Docimodus evelynae	Labeotropheus fuelleborni	1.34926	0.0886271	0.871688	529.375	69.625	58.3125	12.3125	5.375	77.3125	6.5625	7.375	45.625	146.375	11.25	39.625	6.375	7.875	0.625
Pseudotropheus flavus	Otopharynx lithobates	Rhamphochromis longiceps	1.34841	0.0887631	0.545455	564.688	37	132	18.9375	5.625	66.6875	11.125	2.25	20.5	130.938	2.125	14.125	10.25	7.5	0.25
Chilotilapia rhoadesii	Melanochromis auratus	Pseudotropheus flavus	1.34767	0.0888821	0.120357	570.75	22.25	18.9375	41.6875	16.375	153.312	4.6875	10.25	9.75	142.875	6.625	5.25	5.5	14.375	0.375
Taeniolethrinops praeorbitalis	Mylochromis epichorialis	Otopharynx lithobates	1.34584	0.089177	0.277705	1041.2	105.234	114.172	54.5469	35.5938	142.297	19.9219	20.8438	33.2344	336.609	42.7188	32.5938	38.8438	28.3438	1.84375
Pundamilia pundamilia	Labeotropheus fuelleborni	Ctenopharynx pictus	1.34539	0.0892496	0.0511869	568.406	140.781	78.9688	82.9062	12.4375	35.0312	2.96875	2.8125	7.28125	71.5938	8.6875	1.3125	5.5625	3.8125	0.4375
Rhamphochromis longiceps	Otopharynx lithobates	Mchenga conophoros	1.34501	0.0893113	0.0729271	524.562	106.75	78.0625	61.5	26.875	37.9375	3.5	8.75	8.0625	144	5.125	5.375	6.625	4.5	1.375
Placidochromis milomo	Mylochromis mola	Nimbochromis polystigma	1.34482	0.0893424	0.417942	2539.44	300.938	286.5	109.625	100	335.688	57.3125	44.625	94.875	937	51.25	81.5	79	96.25	3
Stigmatochromis woodi	Eclectochromis ornatus	Taeniolethrinops furcicauda	1.34463	0.0893717	0.524099	3744.44	481	915.312	174.125	135.125	434.812	105.625	81.625	181.062	1405	151.75	113.375	135.625	122.125	7
Pseudotropheus crabro	Chilotilapia rhoadesii	Pladichromis "Mbenji Lip"	1.34463	0.0893726	0.0690634	515.688	83.8125	73.5	65	26.25	59.125	3.5	8.125	8.0625	142.188	8.25	8.625	8.625	11.5	1.75
Auloncara stuartgranti	Mchenga conophoros	Nimbochromis linni	1.34376	0.0895138	0.635569	528.625	60.4375	70.0625	22	21.125	41.375	14.1875	9.625	27.8125	169	13.875	8.875	11.875	24	1.125
Labeotropheus trewavasae	Ctenopharynx nitidus	Mylochromis anaphyrmus	1.34329	0.0895885	0.0988554	509.562	82.5625	74.375	61.25	28	68	7.125	12	13.0625	139.188	5.125	4	9.25	9.5	1
Aristochromis christyi	Cyrtocara moorii	Mchenga conophoros	1.34278	0.0896709	0.582734	523.438	79	45.875	17.6875	28.75	52.5	10.4375	13.375	20.5625	173.625	22.625	11.875	12.875	10	1.375
Taeniolethrinops praeorbitalis	Placidochromis electra	Melanochromis auratus	1.34221	0.0897637	0.885346	1064.44	120	136.75	25.5625	4	134.688	13.875	17	104.125	286.438	19.5	83	19	17.375	2.25
Labeotropheus trewavasae	Placidochromis electra	Placidochromis milomo	1.34076	0.0899987	0.106197	2513.27	453.609	388.422	259.109	164.344	350.922	29.2344	27.9688	56.5469	699.734	53.0938	28.0938	42.5938	50.9688	2.09375
Ctenopharynx pictus	Otopharynx heterodon	Mylochromis mola	1.34027	0.0900788	0.257985	529.516	74.5469	44.7344	28.6094	13.8438	46.8594	9.73438	13.5938	16.2969	187.047	14.3438	18.3438	11.9688	13.4688	1.09375
Docimodus evelynae	Mylochromis anaphyrmus	Stigmatochromis woodi	1.33958	0.0901904	0.515504	1059.94	126.688	135.188	35.5625	23.125	108.562	19.9375	22.875	36.5625	369.438	22.375	22.5	38.75	25.75	0.75
Placidochromis electra	Aristochromis christyi	Astatotilapia burtoni	1.33902	0.090282	0.970075	573.812	21.6875	72.25	5.75	1.25	96.25	2	0.75	123.562	72.5625	12.125	36.375	1.625	2.625	0.375
Otopharynx heterodon	Chilotilapia rhoadesii	Placidochromis milomo	1.33857	0.0903548	0.612109	2601.75	349.875	267.375	94.125	57.125	271.938	57.6875	69	115.188	929.062	73.125	80	83.125	62.875	3.75
Nimbochromis livingstonii	Aristochromis christyi	Astatotilapia burtoni	1.33806	0.0904385	0.975297	564.688	21.375	65.375	4.8125	2	105.375	1.4375	1.625	134.688	72.875	9.875	32.125	2.875	3.25	0.625
Auloncara stuartgranti	Chilotilapia rhoadesii	Nimbochromis linni	1.33754	0.0905228	0.274939	527.625	64.625	71.0625	30.4375	8.5	51.1875	11.8125	15	18.875	169.125	13.25	8	14.125	19.875	0.5
Placidochromis milomo	Chilotilapia rhoadesii	Cyrtocara moorii	1.33752	0.0905264	0.501379	2561.97	311.656	297.719	114.594	50.0625	358.656	69.4062	48.3125	114.844	899.719	71.3125	59.3125	82.4375	70.0625	4.9375
Otopharynx heterodon	Mylochromis epichorialis	Nimbochromis livingstonii	1.33694	0.0906208	0.551613	529.312	65	39.5625	24.25	16.125	45.75	15.5625	9.125	26.25	186.688	15	17.625	20.125	12.5	1.125
Pseudotropheus crabro	Otopharynx lithobates	Cheilochromis euchilus	1.33538	0.0908754	0.112614	1551.31	287.5	211.938	161	81	165.812	21.625	19	39.3125	430.625	23	15.125	15.75	44.5	4.5
Nyassochromis prostoma	Pladichromis "Mbenji Lip"	Astatotilapia burtoni	1.33534	0.0908831	0.980889	515.25	20.125	98.0625	2.9375	1.875	123.812	0.4375	5.375	128.75	70.875	12.75	36.625	2.375	3.875	0.875
Labeotropheus trewavasae	Stigmatochromis woodi	Nyassochromis prostoma	1.33494	0.0909479	0.0872805	977	217.875	136.25	117.125	63.25	135.188	9.9375	22.75	20.1875	284.938	17.25	7.875	12.875	23.75	1.75
Pundamilia pundamilia	Melanochromis auratus	Otopharynx lithobates	1.33477	0.0909751	0.054784	571.812	152	64.4375	79.875	15.625	32.25	3.3125	2.125	7.75	74.6875	8.25	5.5	2.75	3.375	0.25
Taeniolethrinops praeorbitalis	Ctenopharynx pictus	Rhamphochromis longiceps	1.33388	0.0911212	0.920491	1104.06	83.625	137.312	17	8	174.875	7.6875	11.5	115.5	277.562	15.25	63.5	13.625	13.75	1.75
Pladichromis "Mbenji Lip"	Lichnochromis acuticeps	Taeniolethrinops furcicauda	1.33388	0.0911216	0.496324	506.875	63.4375	62	20.3125	12.375	65.4375	11.75	15.25	20.1875	167	25	19.25	19.125	15.125	0.875
Ctenopharynx nitidus	Placidochromis electra	Melanochromis auratus	1.33371	0.0911498	0.910076	531.188	64.0625	70.0625	10.3125	3.625	68.375	5.125	6.25	57.625	145.125	10.25	34.25	7.25	9.25	1.25
Cheilochromis euchilus	Nyassochromis prostoma	Taeniolethrinops furcicauda	1.3332	0.0912327	0.266844	1466.31	151.562	246.75	78.125	40.75	220.812	26.4375	49.625	45.25	543.625	48	42.125	38.875	70.125	3.625
Pseudotropheus crabro	Otopharynx lithobates	Placidochromis milomo	1.33234	0.091374	0.132283	2584.77	479.422	365.422	249.922	139.719	285.547	43.2969	13.7188	74.7969	712.922	32.3438	24.7188	40.3438	61.5938	3.46875
Taeniolethrinops praeorbitalis	Mylochromis mola	Mylochromis anaphyrmus	1.33164	0.0914901	0.237859	1034.38	94.3125	115.812	75.875	29.875	130.625	27.8125	23.875	42.8125	354.875	32.625	13.875	26.625	41.75	0.875
Stigmatochromis woodi	Nyassochromis prostoma	Ctenopharynx pictus	1.33144	0.0915227	0.538739	1023.5	88.6875	171.375	40.1875	39	113.5	24.1875	26.625	42.875	359.188	23.75	31.25	33	28.625	2.25
Taeniolethrinops praeorbitalis	Mylochromis anaphyrmus	Stigmatochromis woodi	1.33138	0.0915324	0.397943	2064.5	236.125	247.562	103.688	49.625	272.5	56.125	46.75	87.5625	672.688	59.125	53.375	58.875	85.125	2.375
Pseudotropheus flavus	Nimbochromis linni	Pladichromis "Mbenji Lip"	1.33133	0.0915403	0.0974659	508.812	87.8125	71.8125	66.1875	23.625	66.6875	8.3125	5.125	14.5625	136.188	12.125	3.125	4.625	14.875	0.125
Pladichromis "Mbenji Lip"	Cheilochromis euchilus	Mylochromis anaphyrmus	1.33028	0.0917132	0.519343	1535.06	182.562	162.375	65.5	49.5	190.5	39.875	35.5	67.5625	543.688	56.125	51.5	53.75	36	2.5
Aristochromis christyi	Lichnochromis acuticeps	Otopharynx lithobates	1.33019	0.0917271	0.355014	536.5	53.375	57.3125	31.5625	16	49.5625	16.6875	6.625	24.875	183.375	12.375	13.5	14.875	6.25	1.125
Pladichromis "Mbenji Lip"	Mylochromis mola	Labeotropheus fuelleborni	1.32949	0.0918437	0.914228	497.938	71.875	76.5	10.8125	7.875	76.0625	5.5	4.375	62.125	141.812	13.25	37.625	5.25	12.375	0.625
Placidochromis electra	Mchenga conophoros	Fossorochromis rostratus	1.32902	0.0919214	0.648387	531.062	47.1875	65.25	17.25	14.25	43.9375	10.4375	21.625	23	176.5	15.5	17	13.75	25.75	1.5
Labeotropheus trewavasae	Labeotropheus fuelleborni	Auloncara stuartgranti	1.32865	0.0919824	0.928425	594.375	134.125	17.875	7.625	1.5	16.5	3.25	1.75	60	144.5	18	13.25	6	4	0.25
Auloncara stuartgranti	Lichnochromis acuticeps	Melanochromis auratus	1.32821	0.0920549	0.880851	522.078	60.8594	98.7969	10.6719	9.84375	69.2969	5.42188	5.09375	44.2344	136.609	11.9688	27.0938	12.3438	9.09375	0.59375
Labeotropheus trewavasae	Pseudotropheus crabro	Otopharynx lithobates	1.32732	0.0922008	0.85205	573.625	139.125	23.5	10.5	9	39.3125	5.3125	6.875	35.1875	149.938	12.125	10.125	4.625	3.875	0.875
Pseudotropheus flavus	Melanochromis auratus	Nimbochromis polystigma	1.32691	0.0922688	0.874204	572.75	151.375	16.6875	9.5625	7.875	23	4.625	9.75	38.9375	145.312	14.875	16.375	2.875	9.625	0.375
Pseudotropheus crabro	Docimodus evelynae	Eclectochromis ornatus	1.32627	0.0923747	0.0999478	1904.25	572.25	226.938	245.938	107.625	225.375	30.375	28.75	54.3125	578.812	30.375	13.375	23.125	52.375	2.125
Taeniolethrinops praeorbitalis	Mylochromis mola	Pseudotropheus flavus	1.32602	0.0924164	0.906172	1001.44	127.375	185	25.9375	11	153.938	14.25	14.5	127.125	272.312	31.25	49	18	15.875	1
Nimbochromis polystigma	Lichnochromis acuticeps	Taeniolethrinops furcicauda	1.32599	0.0924217	0.7151	504.25	71.5	64.8125	15.0625	12.125	68.0625	8.8125	10.125	24.5	175.75	22.5	12.125	22.125	11.625	0.625
Pladichromis "Mbenji Lip"	Placidochromis electra	Otopharynx lithobates	1.32588	0.0924394	0.462585	517.812	54.4375	52.1875	24.1875	16.375	75.8125	14.3125	12.625	22.8125	172.312	11.625	13.125	21.125	14.125	1.125
Taeniolethrinops praeorbitalis	Mylochromis mola	Cheilochromis euchilus	1.32481	0.0926177	0.324806	3019.45	366.984	380.047	173.422	112.344	392.172	81.0469	74.8438	125.484	1056.11	110.469	49.8438	77.5938	118.844	5.34375
Ctenopharynx pictus	Lichnochromis acuticeps	Mylochromis anaphyrmus	1.32444	0.0926792	0.379747	529.766	61.2344	58.4844	25.2969	16.4688	49.1094	13.0469	9.59375	20.5469	175.359	19.0938	11.0938	16.5938	17.2188	1.09375
Nimbochromis polystigma	Mylochromis anaphyrmus	Astatotilapia burtoni	1.32332	0.0928638	0.978224	558.75	20.5	82.4375	4.4375	1.375	85.25	1.25	3	144.438	71.1875	9.875	31.375	2.875	4.875	1.375
Aristochromis christyi	Nimbochromis linni	Cheilochromis euchilus	1.32328	0.092872	0.369863	1577.38	219.062	179.25	74.8125	33.75	149.25	37.4375	47.125	59.375	578.188	49.25	18.25	32.5	15.625	0.75
Placidochromis electra	Hemitilapia oxyrhyncha	Mylochromis anaphyrmus	1.3229	0.0929341	0.327635	528.938	55.1875	50.875	27.25	12.75	55.25	12.5	11.625	19.6875	179.938	13.75	14.25	16	25.375	0.625
Ctenopharynx nitidus	Pseudotropheus crabro	Melanochromis auratus	1.32264	0.092978	0.137134	583.375	21.5	17.8125	41.4375	14.875	143.188	6.4375	9.5	12	145.5	5.125	4.875	5.375	12	0
Labeotropheus trewavasae	Labeotropheus fuelleborni	Mylochromis epichorialis	1.32237	0.0930219	0.911957	571.188	157.375	12.4375	10	4.75	14	4.9375	2.75	57.375	142.062	23.25	9.75	3.375	10.5	0.25
Labeotropheus trewavasae	Chilotilapia rhoadesii	Auloncara stuartgranti	1.32189	0.0931024	0.097503	517.938	65.5	94.375	52.5625	25.375	74.3125	5.125	7.375	10.25	139.562	7.5	5.375	9.25	9.125	0.375
Rhamphochromis longiceps	Otopharynx heterodon	Cyrtocara moorii	1.32117	0.093222	0.0626836	545.625	72.25	77.125	62.375	40.625	47.8125	2.5625	6	6.5625	142.188	9.125	1.625	4.75	4.75	0.625
Nyassochromis prostoma	Placidochromis electra	Otopharynx lithobates	1.31978	0.093454	0.660317	506.75	58.25	44	17	12	86.8125	10.3125	12.625	23.3125	172.812	18.625	20.625	17.625	20.625	1.625
Auloncara stuartgranti	Stigmatochromis woodi	Tyrannochromis nigriventer	1.31962	0.0934809	0.304698	1099.31	106.75	101.062	57.125	40.25	116.562	24.75	15.375	38.9375	336.375	21.125	30.125	16.5	42.375	1.375
Tyrannochromis nigriventer	Lichnochromis acuticeps	Otopharynx lithobates	1.31931	0.0935322	0.351097	538.312	52.1875	63.6875	24.4375	14.375	47.75	11.5	13	18.5	185.75	13	13.5	15.5	11	1.5
Ctenopharynx pictus	Mchenga conophoros	Mylochromis anaphyrmus	1.31751	0.0938341	0.371528	521.141	64.9219	67.1094	21.2344	16.8438	43.9219	9.92188	14.3438	16.6094	178.234	18.3438	20.2188	16.8438	12.9688	1.34375
Ctenopharynx nitidus	Eclectochromis ornatus	Aristochromis christyi	1.31729	0.0938708	0.507867	1887.81	211.25	470.812	91.375	55.25	243.75	56.1875	24.75	92.5	730.688	27.75	83.625	61	52.875	4.375
Auloncara stuartgranti	Otopharynx lithobates	Ctenopharynx pictus	1.31721	0.093884	0.483986	551.5	54.5	58.25	22.375	15.625	46.5625	13.3125	15.875	21.8125	168.688	9	13.125	12.25	19.625	1.5
Pladichromis "Mbenji Lip"	Docimodus evelynae	Melanochromis auratus	1.3167	0.093969	0.922212	521.75	63.5	62.75	10.5	6.5	92.5625	5.3125	7.125	66.8125	148.062	8.125	17.625	5.625	7.625	0.125
Ctenopharynx pictus	Labeotropheus trewavasae	Astatotilapia burtoni	1.31556	0.0941618	0.958333	584.547	19.8281	80.2656	5.07812	1.03125	145.953	1.64062	3.28125	80.7031	70.0156	7.40625	10.5312	1.53125	9.65625	0.53125
Labeotropheus trewavasae	Melanochromis auratus	Tyrannochromis nigriventer	1.31414	0.0944001	0.894569	584.25	136.875	22.375	7	5.25	28.25	2.875	9.25	37.875	151	9.75	20.25	4.75	4	0.25
Labeotropheus trewavasae	Melanochromis auratus	Nimbochromis polystigma	1.31302	0.0945878	0.878505	566.5	154.625	15.625	9.5	9.5	29.25	4.625	6.5	39.875	149	9.75	16.5	6.25	6	0.5
Melanochromis auratus	Labeotropheus fuelleborni	Cheilochromis euchilus	1.31271	0.0946402	0.862481	1661.94	491.125	81.5	36.0625	12.375	63.3125	19.5	13.375	123.375	425.812	56.25	51.875	14	15.125	0.375
Docimodus evelynae	Mylochromis epichorialis	Otopharynx heterodon	1.31251	0.0946736	0.454861	555.312	48.75	44.0625	23.625	18.5	39	13.8125	7.875	22	185.562	12.125	13.875	19.75	18.75	1
Pundamilia pundamilia	Pseudotropheus crabro	Mchenga conophoros	1.3124	0.0946925	0.0389817	555.188	170	58.0625	76.625	23.625	33.6875	1.125	4	4.1875	79.75	8.125	2.875	1.875	3.25	0.625
Eclectochromis ornatus	Mylochromis epichorialis	Cyrtocara moorii	1.31235	0.0947004	0.493031	1893.27	192.234	207.234	93.7969	37.7188	455.234	57.4219	60.8438	92.7969	700.109	97.8438	66.4688	77.7188	57.5938	5.71875
Chilotilapia rhoadesii	Mchenga conophoros	Auloncara stuartgranti	1.31213	0.0947375	0.350299	517	39.0625	75.25	26.6875	12.25	72.0625	13.125	13	20.4375	170.875	15.375	17.5	17.25	13.125	1
Docimodus evelynae	Otopharynx heterodon	Mylochromis mola	1.31192	0.0947734	0.313291	528.375	71	53.4375	22.3125	15.125	48	8.75	18.125	14.9375	191.688	12.5	11	13	15.125	0.625
Auloncara stuartgranti	Ctenopharynx pictus	Tyrannochromis nigriventer	1.31137	0.094866	0.377976	553.625	56.125	46.5625	28.6875	17.25	51.625	15.625	14.25	23.5625	164.438	6.25	17.625	8.75	18.875	0.75
Pseudotropheus crabro	Fossorochromis rostratus	Tyrannochromis nigriventer	1.31114	0.0949054	0.0925197	552.812	59.6875	66.3125	65.0625	20.375	55.9375	7.4375	4.375	13.3125	146.312	9.375	4.625	5.875	12.125	0.375
Pladichromis "Mbenji Lip"	Ctenopharynx pictus	Melanochromis auratus	1.31078	0.0949663	0.88	518.875	55	65.5	15.625	9.5	102.125	9.25	5.5	56	142.875	10	18.5	6.5	6.25	0.5
Cyrtocara moorii	Mylochromis epichorialis	Mylochromis anaphyrmus	1.31056	0.095004	0.479554	525.938	61.1875	57.625	20.75	13.25	56.125	12	9.5	20.0625	177.688	15.125	9.25	20.75	24.5	0.25
Nimbochromis livingstonii	Nyassochromis prostoma	Cyrtocara moorii	1.3101	0.0950806	0.524715	489.812	49.25	82.625	19.0625	17.75	70.4375	11.25	17.5	19.875	181.312	16.75	16	15	16.375	1
Placidochromis electra	Mylochromis epichorialis	Mylochromis mola	1.3096	0.0951662	0.292683	522.375	62.125	50.75	27.5	12.25	57.4375	11.1875	11.625	17.9375	181.438	15.875	7.25	22	24	0.25
Labeotropheus trewavasae	Pseudotropheus crabro	Mylochromis epichorialis	1.30926	0.0952225	0.837456	561.562	151.188	22.0625	13.0625	7.875	35.5625	7.3125	8.625	36.9375	139.188	21.125	8.625	3.875	6.125	0.875
Nimbochromis polystigma	Mylochromis anaphyrmus	Mylochromis epichorialis	1.3086	0.0953342	0.485816	521	58.3125	52.25	22.8125	13.375	61.0625	13.75	14.875	22.3125	182.25	21.125	8.125	14.25	17.875	0.625
Docimodus evelynae	Otopharynx lithobates	Mchenga conophoros	1.307	0.0956072	0.711944	520.938	87.5625	45.8125	23.3125	12.625	41.625	15.625	16	34.625	174.375	18.5	11.25	7.75	12.5	1.5
Pseudotropheus flavus	Mylochromis anaphyrmus	Cyrtocara moorii	1.30692	0.0956203	0.0967033	519.5	69.9375	79.5625	57.75	31.5	64.0625	6.375	9.125	11.875	136.938	8.75	3.75	8.375	15.75	0.75
Pseudotropheus crabro	Lichnochromis acuticeps	Tyrannochromis nigriventer	1.30622	0.0957388	0.0992685	532.438	60.25	86.6875	61.625	23.25	58.0625	7.75	4.25	13.6875	142.375	7.5	2.125	9.5	13.25	1.25
Mylochromis epichorialis	Otopharynx heterodon	Melanochromis auratus	1.30563	0.0958398	0.933392	534.25	60.0625	57.25	9.0625	4.125	66.875	4.3125	8.75	70.875	143.812	13.25	32.25	4.625	13.75	0.75
Placidochromis milomo	Mylochromis mola	Otopharynx lithobates	1.30494	0.0959575	0.41213	2585.61	254.641	284.891	116.828	94.0312	325.953	63.5156	47.7812	100.891	878.578	103.281	110.156	82.9062	59.2812	6.65625
Rhamphochromis longiceps	Otopharynx lithobates	Cheilochromis euchilus	1.3048	0.09598	0.0625	1584.94	309.188	231.125	182.875	85.875	132.188	7.5625	11.375	19.25	432	20.875	16	13.125	21.25	4.375
Pseudotropheus crabro	Hemitilapia oxyrhyncha	Auloncara stuartgranti	1.30436	0.0960555	0.103571	532.375	62.375	91.8125	53.3125	24.125	54.875	6.25	7.375	11.6875	137.312	6	11.25	12	11.375	0.875
Docimodus evelynae	Eclectochromis ornatus	Auloncara stuartgranti	1.30354	0.0961946	0.768665	1920.25	209.312	483.438	75.25	72.5	202.312	47.75	44.375	139.125	643.812	94	63.625	49.5	46.375	3.375
Nimbochromis livingstonii	Mylochromis mola	Nyassochromis prostoma	1.30327	0.0962412	0.530405	485.562	80.3125	53.5	24.25	14.875	59.3125	15.5625	15	25.375	185.75	18.75	14.5	16.625	14.125	0.5
Cyrtocara moorii	Placidochromis electra	Otopharynx lithobates	1.30159	0.0965286	0.649068	534.891	58.9844	49.1719	19.3594	16.3438	58.7344	12.2969	10.0938	25.3594	171.797	13.2188	13.5938	18.5938	19.4688	2.09375
Pseudotropheus crabro	Mylochromis epichorialis	Mchenga conophoros	1.3006	0.0966985	0.0794931	508.25	88.875	80.6875	53.3125	33.125	51.5	3.375	12.75	7.6875	143.062	7.625	6.125	13.375	12.875	1.375
Auloncara stuartgranti	Nimbochromis linni	Melanochromis auratus	1.29981	0.0968328	0.861194	536.828	61.8594	84.0469	13.4219	6.09375	62.2344	7.60938	8.21875	43.6719	142.047	9.34375	34.7188	4.71875	8.46875	0.71875
Taeniolethrinops praeorbitalis	Mylochromis epichorialis	Stigmatochromis woodi	1.29961	0.096867	0.41521	2055	237.875	257.062	91.9375	59.625	275.75	50.125	40.25	79.8125	672.188	73.125	57.875	65.375	77.625	2.375
Pseudotropheus crabro	Nimbochromis livingstonii	Tyrannochromis nigriventer	1.29954	0.0968787	0.105435	526.562	62.625	92.5625	59.75	22.75	54.75	8.3125	6.25	14.375	148.188	4.75	4.75	3.125	14.5	0.75
Labeotropheus trewavasae	Cyrtocara moorii	Auloncara stuartgranti	1.29853	0.0970523	0.11631	533	64.9375	79.25	47.6875	30.625	68.0625	6.375	6.125	11.8125	134.625	7.875	9.875	12.75	8.875	1.125
Auloncara stuartgranti	Placidochromis electra	Cyrtocara moorii	1.29846	0.0970656	0.351351	545.203	57.4844	55.9219	27.0469	16.5938	48.6719	13.5469	10.0938	20.8594	161.984	20.4688	8.09375	15.8438	21.3438	0.84375
Stigmatochromis woodi	Chilotilapia rhoadesii	Cyrtocara moorii	1.29844	0.0970675	0.394495	1042.77	124.797	136.109	40.8594	17.7188	125.484	20.2344	26.7188	33.6719	360.672	34.5938	18.9688	27.9688	32.2188	3.21875
Labeotropheus trewavasae	Mylochromis mola	Pladichromis "Mbenji Lip"	1.29795	0.097152	0.0729167	498.312	76.875	76.3125	65.75	38.5	71.5	4.5625	4.5	9.375	139.938	12.75	9.5	4.125	11.5	0.5
Pseudotropheus flavus	Mylochromis anaphyrmus	Rhamphochromis longiceps	1.29705	0.097307	0.575646	549.438	40	147.25	18.4375	3.125	67.1875	11.25	1.125	21	134.562	2	13.125	6.5	8.875	0.125
Chilotilapia rhoadesii	Cyrtocara moorii	Taeniolethrinops furcicauda	1.29683	0.0973456	0.533569	524.688	59.4375	50.125	22.25	13.5	60.75	14	19.625	23.4375	175.438	18	14.5	13	13.625	0.625
Taeniolethrinops praeorbitalis	Nyassochromis prostoma	Docimodus evelynae	1.29681	0.0973479	0.647845	1019.56	104.125	163.875	42.9375	20.25	95.4375	28.125	29.25	55.375	353.688	34.25	46.25	18.75	33.375	2.75
Taeniolethrinops praeorbitalis	Chilotilapia rhoadesii	Aristochromis christyi	1.2961	0.0974703	0.382496	1041.75	100.312	133.562	50.5	24.625	150.125	26.6875	21.625	41.4375	344.875	16.125	22.625	20.625	51.25	1.875
Placidochromis milomo	Mylochromis mola	Tyrannochromis nigriventer	1.29606	0.0974781	0.592105	2604.12	236.25	311.875	89.5	94.75	338.5	54.625	44.5	105.25	921.125	56.75	104.5	80.5	71	3.75
Ctenopharynx pictus	Aristochromis christyi	Astatotilapia burtoni	1.296	0.0974881	0.975957	577.859	20.8281	87.0156	4.26562	1.03125	92.2031	1.20312	2.40625	125.516	70.5156	12.0312	19.6562	1.65625	6.15625	0.65625
Auloncara stuartgranti	Pseudotropheus crabro	Astatotilapia burtoni	1.29578	0.0975259	0.956349	601.25	22.8125	70.25	5.1875	2	135.438	1.75	2.25	77.0625	72.25	5.875	17.75	1.75	4.875	0.5
Nimbochromis linni	Nimbochromis polystigma	Pladichromis "Mbenji Lip"	1.2951	0.0976436	0.815385	547	77.25	28.5	14.5	9.5	27	8.5	8	35	204.25	20	27.5	4.5	12	0.5
Taeniolethrinops praeorbitalis	Hemitilapia oxyrhyncha	Lichnochromis acuticeps	1.29396	0.0978393	0.304172	1025.81	119.25	112.625	58.3125	34.75	133.438	26	22.5	40.125	343.562	39.25	13.5	25	51.375	2.5
Ctenopharynx pictus	Nimbochromis linni	Tyrannochromis nigriventer	1.29309	0.0979904	0.402778	545.438	52.3125	59.8125	23.0625	10.625	53.5625	12.3125	13.125	19.5625	192.562	5.125	14.625	7.125	14.125	0.625
Auloncara stuartgranti	Otopharynx lithobates	Labeotropheus fuelleborni	1.29303	0.0980012	0.881735	533.453	72.4219	77.3594	12.6719	5.84375	63.1094	7.04688	5.21875	48.9844	139.172	10.9688	26.8438	9.71875	8.34375	0.84375
Pseudotropheus flavus	Cheilochromis euchilus	Auloncara stuartgranti	1.29205	0.0981698	0.122862	1535.19	198.688	304.625	143.75	92	207.812	21.9375	19.375	39	399.125	16.75	19.625	35.875	33.875	2.375
Nimbochromis linni	Hemitilapia oxyrhyncha	Astatotilapia burtoni	1.29155	0.0982568	0.97582	562.75	21.0625	85.8125	5.375	1.75	75.4375	1.875	2.375	143.125	69.3125	10.25	35.375	5.75	2.375	1.375
Pundamilia pundamilia	Pseudotropheus crabro	Lichnochromis acuticeps	1.29082	0.0983836	0.0445434	560.75	164.438	60.9375	82.75	14.625	31.875	2.3125	4.625	6.0625	76.125	9.875	2.875	0.625	4.5	0.625
Labeotropheus fuelleborni	Ctenopharynx nitidus	Mylochromis anaphyrmus	1.29028	0.0984766	0.095815	506.062	83.375	74.6875	57.75	28.375	71.5	6.4375	11.875	11.875	142.688	5.25	4.875	8.375	9.5	1.375
Auloncara stuartgranti	Nimbochromis linni	Aristochromis christyi	1.28949	0.0986131	0.239234	538.062	60.625	61.25	29.5625	12.75	60.75	9.6875	7.625	15.9375	176.75	2.375	18.75	7	22.625	0.25
Ctenopharynx nitidus	Nyassochromis prostoma	Cheilochromis euchilus	1.28943	0.098625	0.688256	1487.5	207.125	230.688	68.5625	43.875	130.375	46	43.75	95.8125	528.688	50.875	39.125	55.625	39.625	4.375
Nimbochromis polystigma	Pseudotropheus crabro	Astatotilapia burtoni	1.28938	0.0986329	0.961918	580.062	19.9375	61.0625	5.0625	1.125	156.688	1.6875	5.375	86.9375	71.1875	6.875	17.25	2.25	6.25	0.25
Placidochromis milomo	Mylochromis epichorialis	Labeotropheus fuelleborni	1.28915	0.0986735	0.915635	2503.12	350.188	386	53.1875	44.75	422.812	27.625	20	305.062	725.25	69.625	134.25	41	34.375	2.75
Pseudotropheus crabro	Placidochromis electra	Placidochromis milomo	1.28903	0.0986945	0.121285	2566.08	453.297	384.609	241.547	175.719	298.109	36.4219	21.0938	64.7344	721.922	42.7188	23.7188	39.7188	46.3438	3.96875
Taeniolethrinops praeorbitalis	Nimbochromis livingstonii	Tyrannochromis nigriventer	1.28876	0.098741	0.517179	1029.5	101.062	150.688	44.125	25.375	133.125	27.4375	25.875	45.3125	337.5	17.625	27.375	18.375	63.25	1.375
Nimbochromis linni	Nimbochromis polystigma	Melanochromis auratus	1.28823	0.0988334	0.961642	558.25	66	40.8125	5.5625	6.125	37.5	2	4	91.3125	155.312	12.625	33.625	6.625	3.625	0.625
Docimodus evelynae	Nyassochromis prostoma	Ctenopharynx pictus	1.28806	0.0988632	0.520979	515.312	42.1875	84.75	23.5	24.5	53.1875	14.9375	12.625	24.25	179.5	11.25	13.75	11.75	11	1.5
Docimodus evelynae	Mylochromis epichorialis	Mylochromis anaphyrmus	1.28679	0.099083	0.586207	545.312	58.75	48	20.8125	17.375	36.75	13.3125	10.625	23.9375	182.5	13.25	15	18.375	19.625	0.375
Nimbochromis polystigma	Nimbochromis linni	Mylochromis epichorialis	1.28581	0.0992543	0.832117	548	76.25	25.25	13.5	4.75	32.5	7.75	12.25	36.25	191.5	31.5	22.75	11	10	0.75
Pseudotropheus flavus	Melanochromis auratus	Mchenga conophoros	1.28552	0.0993052	0.86645	562.188	161.938	17.9375	10.8125	5.375	20.8125	5.6875	10.875	38.9375	145.312	14.875	14.375	6.875	7.625	0.375
Placidochromis electra	Mylochromis mola	Fossorochromis rostratus	1.28492	0.0994094	0.572993	526.688	46.375	69.5625	19.375	12.75	50.625	12.0625	19.75	21.875	177.812	14.75	11.25	10.625	28.25	1.25
Eclectochromis ornatus	Cyrtocara moorii	Labeotropheus fuelleborni	1.28489	0.099416	0.897773	1835.75	263.812	231.938	50.625	38.375	558.062	28.25	25.375	224.75	560.062	47.625	146.75	40	24.75	4.875
Aristochromis christyi	Mylochromis mola	Labeotropheus fuelleborni	1.28474	0.0994419	0.909194	515.188	72.8125	91.25	10.25	5	58.75	5.25	3.5	55.3125	147.562	12.625	29.5	8.5	7	0.5
Pladichromis "Mbenji Lip"	Hemitilapia oxyrhyncha	Tyrannochromis nigriventer	1.28461	0.0994651	0.42517	529.062	41.5	52.9375	25	16.5	70.75	14.4375	7.75	22.25	183.688	10.25	18	18.875	12.25	0.75
Auloncara stuartgranti	Otopharynx lithobates	Placidochromis milomo	1.28314	0.099721	0.399207	2620.16	409.344	278.969	127.719	73.0625	250.156	70.9062	56.1875	108.656	815.281	72.0625	77.3125	66.6875	81.4375	4.0625
Cyrtocara moorii	Otopharynx heterodon	Otopharynx lithobates	1.28243	0.0998455	0.478992	536.578	56.8594	47.4844	16.9844	20.8438	60.4844	9.23438	11.0938	16.3594	178.484	14.4688	20.8438	14.9688	17.7188	1.59375
Chilotilapia rhoadesii	Mchenga conophoros	Melanochromis auratus	1.28235	0.0998594	0.90013	495.453	60.6094	97.6094	9.60938	6.96875	87.5469	4.79688	5.84375	48.1719	147.172	11.3438	32.7188	7.46875	6.96875	1.71875
Ctenopharynx pictus	Nimbochromis linni	Pladichromis "Mbenji Lip"	1.28235	0.0998602	0.527778	521.938	75.8125	52.0625	23.8125	17.625	53.5625	15.3125	10.125	24.8125	182.312	10.125	12.625	11.625	11.125	1.125
Labeotropheus trewavasae	Nimbochromis linni	Mylochromis anaphyrmus	1.2823	0.099868	0.0633363	514.375	73.75	69.5625	69.4375	28.625	74.1875	3.8125	10.625	8.25	148.125	5.5	2.625	3.625	10.875	0.625
Pladichromis "Mbenji Lip"	Nimbochromis polystigma	Labeotropheus fuelleborni	1.28229	0.0998712	0.929181	502	72	72.4375	10.9375	7.625	79.75	5.75	8.25	73.8125	143.312	13.625	22.25	3.5	8.5	0.25
Pundamilia pundamilia	Pladichromis "Mbenji Lip"	Ctenopharynx pictus	1.28198	0.0999253	0.0314806	539.219	85.2188	108.219	125.906	25.1875	34.7812	2.84375	2.9375	6.84375	75.0312	4.1875	2.1875	2.4375	8.3125	0.6875
Chilotilapia rhoadesii	Nyassochromis prostoma	Pseudotropheus flavus	1.28183	0.0999506	0.906977	485.188	60.125	104.562	11.25	9.125	79.9375	6	7	57.1875	140.375	15.875	31.375	6.875	7.25	1.875
Labeotropheus fuelleborni	Taeniolethrinops furcicauda	Mylochromis anaphyrmus	1.28155	0.1	0.0972516	505.688	83.0625	75.0625	60.9375	25.5	72.4375	7.5625	5	13.3125	142.312	10.625	2.5	7.625	11.875	0.5
Ctenopharynx pictus	Cyrtocara moorii	Tyrannochromis nigriventer	1.28107	0.100084	0.581315	550.188	58.625	55	21.1875	6	47.4375	13.625	8.625	24.125	181.438	12.375	16	16.75	10.5	1.125
Ctenopharynx nitidus	Fossorochromis rostratus	Otopharynx lithobates	1.28102	0.100093	0.353503	539.312	56.75	45.4375	25	12.75	56.75	12.3125	15.125	19.25	176.562	15.375	21	9.375	17.125	1.875
Pladichromis "Mbenji Lip"	Hemitilapia oxyrhyncha	Taeniolethrinops furcicauda	1.28036	0.100209	0.663717	508.625	61.9375	60.25	20.5625	13.625	64.75	13.4375	14.75	27.5	170.438	18.25	12.625	14	22.375	0.875
Auloncara stuartgranti	Fossorochromis rostratus	Mylochromis mola	1.27891	0.100465	0.32973	531.562	75.4375	43.4375	31.5625	20.25	45.8125	16.0625	11.375	23.6875	172.312	11	11.25	7.625	21.75	0.875
Auloncara stuartgranti	Aristochromis christyi	Melanochromis auratus	1.27806	0.100614	0.85	537.141	62.1719	83.7344	12.2344	6.96875	79.6719	6.79688	8.96875	37.6094	144.484	11.3438	23.3438	3.09375	5.96875	0.46875
Docimodus evelynae	Chilotilapia rhoadesii	Cyrtocara moorii	1.27783	0.100655	0.512635	536	57.8125	60.5625	22.625	13	48.125	14.1875	13.875	23.0625	179.375	12	10.75	15.125	14.875	1.625
Pladichromis "Mbenji Lip"	Nimbochromis linni	Tyrannochromis nigriventer	1.27759	0.100696	0.3625	525.5	50	56.5	26.5	6.5	73.5	13.75	14	21	191.75	4.5	16.5	11.5	11.5	1
Otopharynx heterodon	Mylochromis anaphyrmus	Nyassochromis prostoma	1.27697	0.100806	0.405204	491.5	98.375	53.8125	20.8125	9.75	57.5625	10.8125	10.75	17.625	185	20.25	17.75	14.625	14.625	0.75
Ctenopharynx pictus	Cheilochromis euchilus	Aristochromis christyi	1.27686	0.100826	0.426573	1588.17	163.203	208.078	72.1406	42.1562	168.453	41.3906	22.2812	64.2656	534.578	18.5312	55.2812	48.7812	41.4062	3.28125
Auloncara stuartgranti	Ctenopharynx nitidus	Pladichromis "Mbenji Lip"	1.27654	0.100882	0.302872	527.875	80.3125	49.8125	31.125	13.125	50	14.4375	6.625	21.6875	167.75	13.625	15.625	11.125	20	0.875
Pseudotropheus flavus	Placidochromis milomo	Auloncara stuartgranti	1.27651	0.100887	0.133911	2563.88	358.875	502.5	227.625	137.625	335.562	40.0625	38.125	69.0625	671.438	24.75	39.5	50.125	54.75	3.125
Pseudotropheus flavus	Ctenopharynx nitidus	Auloncara stuartgranti	1.27608	0.100964	0.0998878	541.5	57.625	71.8125	57.1875	30.125	66.6875	7.0625	6.375	12.625	135.25	6	9.625	10.125	10.625	1.375
Taeniolethrinops praeorbitalis	Cyrtocara moorii	Aristochromis christyi	1.27494	0.101165	0.406654	1062.56	109.062	112.688	42.3125	23.875	142.25	22.25	21.125	36	343.25	19.375	35.75	26.5	47.875	2.125
Labeotropheus trewavasae	Otopharynx lithobates	Pladichromis "Mbenji Lip"	1.27442	0.101258	0.0972516	499.188	97.9375	75.4375	61.0625	22.125	70.8125	7.6875	6.125	13.4375	135.562	10.875	6.125	5.375	11.125	1.125
Ctenopharynx nitidus	Pseudotropheus crabro	Pundamilia pundamilia	1.27428	0.101283	0.954927	569.125	35.8125	65.3125	6	3	156.125	2.3125	0.875	80.4375	78.875	3.5	12.75	2.125	7.375	0.375
Labeotropheus trewavasae	Mylochromis mola	Mylochromis epichorialis	1.27406	0.101321	0.0594463	513.688	61.5	69.9375	76.375	34.25	66.125	4.1875	10.25	8.75	141.812	11.5	6.25	4.375	14.75	0.25
Ctenopharynx pictus	Lichnochromis acuticeps	Otopharynx lithobates	1.27387	0.101355	0.42492	539.688	51.3125	58.375	28.625	13.25	46.375	17.375	8	25.6875	176.688	12.625	11.625	16.625	15.875	1.875
Auloncara stuartgranti	Hemitilapia oxyrhyncha	Mylochromis anaphyrmus	1.27318	0.101477	0.181973	530.688	56.625	59.0625	41.75	14.125	53.5	11.6875	11	18.375	172.688	11.125	7.375	17.125	18.125	0.75
Nyassochromis prostoma	Nimbochromis livingstonii	Otopharynx lithobates	1.27299	0.101511	0.386076	491.75	47.3125	59.0625	27.375	12.75	90.5625	15.25	13.625	22.875	178.812	16.25	17.5	6.875	23	1
Pseudotropheus crabro	Fossorochromis rostratus	Cyrtocara moorii	1.27236	0.101622	0.0889349	539.188	73.125	69.75	61.5625	19.875	55.9375	6.5	4.75	11.875	144.688	11.875	1.25	9.625	10.625	0.375
Otopharynx lithobates	Hemitilapia oxyrhyncha	Taeniolethrinops furcicauda	1.27218	0.101655	0.472727	514.5	58.9375	66.8125	23	18.5	58.875	13.9375	17.25	22.0625	174.875	13.625	11.5	13.625	15.5	1
Chilotilapia rhoadesii	Pseudotropheus crabro	Pundamilia pundamilia	1.2715	0.101775	0.958399	565.188	34.25	63.1875	5	2.375	160	1.6875	2.875	78	76.8125	3.5	17.125	2.125	10.25	0.625
Docimodus evelynae	Labeotropheus fuelleborni	Pundamilia pundamilia	1.27146	0.101782	0.954513	573.75	32.9375	74.5625	6.75	2.25	135.5	2.8125	5.25	85.4375	76.25	4.875	14.5	3.875	4.75	0.5
Pseudotropheus crabro	Placidochromis electra	Eclectochromis ornatus	1.27135	0.101802	0.104536	1871.44	544.062	259.75	230.5	151.25	228.625	31.875	24	55.0625	564.312	44.125	9.375	36.125	42.125	3.375
Mchenga conophoros	Hemitilapia oxyrhyncha	Cyrtocara moorii	1.27123	0.101823	0.681416	522.312	45	53.5625	18.875	14.25	63.5625	12.125	20.25	26.5625	172.375	19.25	12.5	16.625	24.125	1.625
Taeniolethrinops praeorbitalis	Hemitilapia oxyrhyncha	Otopharynx heterodon	1.27072	0.101915	0.222451	1047.81	97.25	103	71.6875	31	133.438	24.5	24	38	352.938	32	26.25	25.25	38.625	2.25
Labeotropheus trewavasae	Nimbochromis livingstonii	Auloncara stuartgranti	1.2707	0.101918	0.122571	509.188	63.25	103.125	42.5625	37.625	71.0625	5.875	9.125	11	139.562	7	7.875	8.5	7.375	0.875
Auloncara stuartgranti	Placidochromis electra	Cheilochromis euchilus	1.2705	0.101954	0.484117	1592.72	215.344	150.406	62.9688	85.3125	140.906	37.5938	38.4375	61.4062	491.469	57.0625	38.0625	48.0625	47.9375	4.3125
Docimodus evelynae	Hemitilapia oxyrhyncha	Ctenopharynx pictus	1.26983	0.102073	0.380471	541.562	49.25	58.4375	24.25	16.5	50.0625	12.75	9.625	19.8125	181.75	12.125	21.125	11.5	13.625	0.625
Pseudotropheus crabro	Otopharynx lithobates	Eclectochromis ornatus	1.26973	0.102091	0.118152	1881.81	569.688	249.125	224.625	130.75	206.5	38.5	29.5	63.4375	564.688	28.375	22.375	28.375	50.375	3.875
Nimbochromis linni	Nimbochromis polystigma	Mchenga conophoros	1.26959	0.102116	0.827586	537.812	86.4375	32.1875	14.6875	5.625	25	8.75	9.75	37.25	193.5	28.5	22	12.75	8.75	1
Pseudotropheus flavus	Mylochromis mola	Cheilochromis euchilus	1.26956	0.102121	0.0584712	1503	230.062	231	217.062	93.625	202.812	10.75	20.625	23.5625	417.5	30.125	23.125	27	39.625	2.125
Nyassochromis prostoma	Mylochromis mola	Mylochromis anaphyrmus	1.26894	0.102231	0.434629	494.812	50	54.1875	24	15	87.6875	14	9	21.6875	189.25	13	10.375	17	23	0
Labeotropheus trewavasae	Lichnochromis acuticeps	Auloncara stuartgranti	1.26868	0.102278	0.0998632	512.75	68.875	99.5625	45.4375	29.125	70.1875	4.3125	6.625	8.875	140.25	9.25	10.875	9.375	7.125	1.375
Taeniolethrinops praeorbitalis	Ctenopharynx nitidus	Pladichromis "Mbenji Lip"	1.2682	0.102363	0.426667	1032.44	147.25	99.75	41.3125	30	123.312	22.5	33	36.5	351.312	26.5	38	20.5	45.125	0.5
Docimodus evelynae	Labeotropheus trewavasae	Pundamilia pundamilia	1.26791	0.102416	0.945968	571.75	32.8125	76.5	7.5625	1.375	143.938	3.375	3.625	76.6875	77.625	3.375	14.625	1.75	7.375	0.625
Hemitilapia oxyrhyncha	Mylochromis mola	Placidochromis milomo	1.26756	0.102478	0.677344	2550.25	307.688	267.625	99.9375	91.25	290.125	65.3125	64.625	138	913.562	88.5	90.5	72	69.625	8
Labeotropheus trewavasae	Labeotropheus fuelleborni	Nyassochromis prostoma	1.26707	0.102564	0.926596	542.188	186.375	14.4375	8	4.75	11.75	3.6875	6.25	58.125	143.812	20.75	11.75	6.375	5.5	0.25
Pundamilia pundamilia	Pseudotropheus crabro	Astatotilapia burtoni	1.26677	0.102619	0.761719	702.344	22.7188	147.281	6.34375	4.3125	34.3438	2.53125	1.5625	14.7188	74.2812	2.6875	3.0625	2.8125	1.6875	0.3125
Astatotilapia burtoni	Labeotropheus fuelleborni	Fossorochromis rostratus	1.26608	0.102742	0.0398142	571.266	152.234	77.9844	92.9219	7.84375	20.7969	2.48438	3.21875	6.23438	70.4219	2.09375	3.71875	4.09375	7.34375	0.34375
Eclectochromis ornatus	Pladichromis "Mbenji Lip"	Rhamphochromis longiceps	1.26606	0.102746	0.957614	1959.25	187.312	234.25	26.5625	16.875	483	11.0625	19.375	361.25	570.062	25.125	154.25	16.625	26.125	4.875
Astatotilapia burtoni	Melanochromis auratus	Cheilochromis euchilus	1.26568	0.102814	0.0440678	1686.5	519	213.688	235.438	51.875	57.0625	6.3125	14.625	16.875	205.375	22.25	8.375	9.875	18.875	1.875
Labeotropheus trewavasae	Mchenga conophoros	Placidochromis milomo	1.26562	0.102825	0.102808	2413.77	451.859	487.922	261.359	163.844	340.922	31.7344	32.9688	58.0469	679.734	44.0938	36.5938	60.0938	52.4688	4.59375
Aristochromis christyi	Nimbochromis polystigma	Melanochromis auratus	1.26553	0.102841	0.933121	533.25	65.625	83.5625	6.8125	5.5	62.5	2.875	3.5	57.8125	153.562	13.25	24.375	6.25	4.125	1
Auloncara stuartgranti	Rhamphochromis longiceps	Astatotilapia burtoni	1.2655	0.102846	0.951159	623.375	22.125	48.1875	6.0625	2	148.875	2.375	0.75	74.1875	72.5625	7	7.375	1	6.125	0
Stigmatochromis woodi	Mylochromis mola	Nyassochromis prostoma	1.26455	0.103016	0.357372	998.25	161.938	113.875	50.9375	37.5	91.4375	25.875	33.75	39.8125	372.125	35.375	32.875	27.625	25	0.625
Taeniolethrinops praeorbitalis	Aristochromis christyi	Rhamphochromis longiceps	1.26406	0.103104	0.900061	1088.62	86.6875	152.938	21.875	0.625	192.625	11.6875	9.875	103.438	278.625	10.125	58.375	9.125	22.75	0.625
Mylochromis epichorialis	Ctenopharynx pictus	Melanochromis auratus	1.26392	0.10313	0.915718	535.375	55.5	56	9.125	8.25	85.625	4.5	9.75	54.75	140.375	10.5	29.25	7.5	15.25	0.25
Pseudotropheus crabro	Ctenopharynx nitidus	Pladichromis "Mbenji Lip"	1.26387	0.103139	0.0990712	519.688	85.1875	69.4375	63.3125	26.375	58.125	8.75	7.25	14.75	141.125	6.75	2.75	4.25	14.25	1
Pseudotropheus flavus	Hemitilapia oxyrhyncha	Pladichromis "Mbenji Lip"	1.2632	0.103259	0.0854527	504.438	81.8125	76.1875	62.4375	33.375	66.125	6.25	4.875	11.5	136.375	8.125	6.75	6.5	17.375	1.875
Auloncara stuartgranti	Taeniolethrinops furcicauda	Placidochromis milomo	1.26282	0.103328	0.526615	2573.91	421.094	325.719	117.969	72.5625	251.781	76.2812	45.6875	122.656	803.031	84.3125	63.1875	75.0625	83.5625	3.1875
Docimodus evelynae	Mylochromis anaphyrmus	Auloncara stuartgranti	1.26272	0.103346	0.709333	535.625	57.6875	65.3125	19.625	12	54.125	12.8125	8.75	29.4375	164.625	20.125	17.75	7.875	17.25	1
Nimbochromis livingstonii	Nimbochromis polystigma	Fossorochromis rostratus	1.26237	0.103408	0.849741	539	62.8125	33.8125	12.5	10.375	50	7.0625	8.875	37.8125	199.75	22.125	19.625	9.375	9.75	1.125
Hemitilapia oxyrhyncha	Taeniolethrinops furcicauda	Pundamilia pundamilia	1.26202	0.103471	0.970283	540.375	33	79.0625	6.8125	4.25	93.625	2.875	3.875	131.438	73.5625	8.375	39.25	3.625	3.125	0.75
Pseudotropheus flavus	Labeotropheus fuelleborni	Mylochromis mola	1.26165	0.103537	0.864434	550.062	162.5	27.625	11.9375	6.125	23.9375	6.625	7.125	40.5	143.188	13.5	13.625	7.25	9.875	0.125
Aristochromis christyi	Chilotilapia rhoadesii	Mchenga conophoros	1.2615	0.103565	0.442857	506.938	89	62.375	23.9375	12.5	49.125	14.1875	11	21.9375	174.375	27	13.875	8.375	8.375	1
Pseudotropheus flavus	Pseudotropheus crabro	Cyrtocara moorii	1.26048	0.103748	0.89083	582.812	141.562	16.1875	9.4375	8	26.25	4.75	8.625	43	144.625	18	10.25	2.125	7.125	0.25
Ctenopharynx nitidus	Mylochromis mola	Aristochromis christyi	1.26009	0.103818	0.62	524.625	47.375	65	20.5	21.5	63.375	13.375	6.75	25	182	7	16.5	16.5	13	0.5
Otopharynx heterodon	Nimbochromis polystigma	Tyrannochromis nigriventer	1.25899	0.104017	0.695652	539	43.8125	66.0625	13.75	11.625	58.75	8.0625	18.125	21.0625	197.25	12.125	8.125	11.125	13	2.125
Auloncara stuartgranti	Otopharynx lithobates	Pladichromis "Mbenji Lip"	1.25889	0.104035	0.407051	523	83	54.6875	28.3125	13.25	47	16.75	12	24.6875	163.062	11.75	15.625	13.5	16.375	1
Nimbochromis polystigma	Hemitilapia oxyrhyncha	Cyrtocara moorii	1.25885	0.104043	0.70028	525.375	55.1875	55.4375	19	12.5	60.5	12.3125	9.875	27.9375	179.25	20.25	9.25	17.375	17.125	1.625
Docimodus evelynae	Mylochromis anaphyrmus	Ctenopharynx nitidus	1.25879	0.104054	0.55036	532.25	61.0625	61.75	22.0625	13.125	45.3125	14.25	16.125	23.8125	176.75	13.625	16.125	15.5	11.125	1.125
Pseudotropheus flavus	Stigmatochromis woodi	Auloncara stuartgranti	1.25869	0.104071	0.108456	1071.75	132.938	154.875	105.562	51.375	134.312	14.625	9.125	25.6875	268	15.625	17.875	22.25	22.875	1.125
Nimbochromis linni	Lichnochromis acuticeps	Placidochromis milomo	1.25869	0.104071	0.516535	2561.56	351.125	302	97.6875	70.875	289.125	59.3125	52.125	100.312	940.75	52	83.75	80.625	70.625	6.125
Taeniolethrinops praeorbitalis	Cheilochromis euchilus	Aristochromis christyi	1.25861	0.104086	0.431076	3081.31	318.125	444.562	138.75	69.25	431.875	79.9375	55.5	124.5	1018.56	71.5	86	77.875	138.75	6.5
Auloncara stuartgranti	Aristochromis christyi	Astatotilapia burtoni	1.25859	0.10409	0.972116	577.625	21.5625	93.9375	4.75	3.875	92.375	1.5625	1.125	112.688	72	8.375	25.375	2.375	4	0.375
Ctenopharynx pictus	Chilotilapia rhoadesii	Aristochromis christyi	1.25801	0.104194	0.286472	539.953	51.9219	58.7969	29.4844	11.0938	55.9844	12.6719	9.71875	19.4219	181.734	5.46875	20.5938	13.8438	12.0938	1.21875
Pundamilia pundamilia	Labeotropheus fuelleborni	Auloncara stuartgranti	1.25775	0.104242	0.0477366	574.75	134.312	81.9375	74.625	17.375	36	2.3125	2.125	5.9375	77.875	3.375	2.875	3.875	3.25	0.375
Rhamphochromis longiceps	Mylochromis anaphyrmus	Mchenga conophoros	1.2574	0.104304	0.0605187	522.125	94.5	80.5625	64.0625	36.75	42.9375	2.9375	6.5	6.875	145.25	9.75	1.75	6.125	3.125	0.75
Otopharynx heterodon	Hemitilapia oxyrhyncha	Mchenga conophoros	1.2574	0.104305	0.636111	520.125	70.5	40.4375	27.6875	15.5	47.25	19.5	6.125	33.8125	178.188	19.625	12.625	18.5	12.5	1.625
Aristochromis christyi	Lichnochromis acuticeps	Mylochromis epichorialis	1.2572	0.10434	0.186275	531.062	58.8125	53.25	35	16.625	55.1875	9.0625	8.625	15	187	18.625	10.25	12.375	12.25	0.875
Aristochromis christyi	Tyrannochromis nigriventer	Taeniolethrinops furcicauda	1.25715	0.104349	0.856115	561.875	84.1875	27.5625	10.75	10.375	32.9375	5.75	8.25	35.5	191.938	25.5	15.875	6.625	6.5	0.375
Chilotilapia rhoadesii	Eclectochromis ornatus	Lichnochromis acuticeps	1.25707	0.104364	0.313605	1904.5	191.188	373.875	122.438	88.5	231.812	59.375	36.875	88.1875	748.625	65.5	52.125	69.125	57.625	4.25
Nimbochromis livingstonii	Nyassochromis prostoma	Mchenga conophoros	1.25692	0.104392	0.153589	492.812	46.25	57.5	39.9375	22	82.4375	8.25	8.5	14	184.438	19.5	7.5	17	22.875	1
Pundamilia pundamilia	Labeotropheus trewavasae	Mchenga conophoros	1.25668	0.104434	0.0480456	539.438	176.25	73.8125	75.5	18.5	33.625	2.4375	3.75	6.125	77.6875	8.75	1	2.625	3	0.5
Docimodus evelynae	Mylochromis mola	Auloncara stuartgranti	1.25613	0.104535	0.732861	529.438	52.375	71.5	21.3125	15.625	45.5625	14.25	14.125	33.625	161.062	18.75	22.125	10	13.625	0.625
Pseudotropheus flavus	Pseudotropheus crabro	Aristochromis christyi	1.25553	0.104644	0.892038	594	130.375	15.4375	10.6875	7.5	26.9375	5.6875	7	47	145.625	13	11.125	2.5	6	0.125
Eclectochromis ornatus	Mylochromis anaphyrmus	Astatotilapia burtoni	1.2555	0.104648	0.973872	1998.44	72.875	317.312	25	9.625	577.562	10.125	16	564.562	272.25	43.375	151.125	5.625	24.75	3.375
Eclectochromis ornatus	Mchenga conophoros	Ctenopharynx pictus	1.25549	0.104651	0.470428	1847.56	149	263.812	94.375	69.5	496.688	58	65.75	90.3125	698.875	56.25	66.625	74.5	59.5	5.25
Pseudotropheus crabro	Mchenga conophoros	Pladichromis "Mbenji Lip"	1.25478	0.104779	0.0810537	501.312	87.625	87.875	62.3125	25.125	51.6875	5.625	8	10.625	139.312	9.875	13.5	9.375	10.625	1.125
Pseudotropheus flavus	Docimodus evelynae	Rhamphochromis longiceps	1.25453	0.104825	0.565217	572.875	39.25	123.812	17.6875	4.625	65.9375	10.8125	1.375	19.75	132.875	3.25	15.625	8.625	7.125	0.375
Placidochromis electra	Mylochromis mola	Mylochromis anaphyrmus	1.25444	0.104841	0.227586	522.312	50.75	57.4375	31.25	13	60.1875	10.25	12	16.4375	182.5	15.5	12.375	15.5	22.5	1
Mylochromis mola	Nimbochromis livingstonii	Otopharynx lithobates	1.25375	0.104967	0.651297	525.125	40.75	57.25	24	8.625	57.1875	16.4375	19	30.5625	183.188	16.125	11.625	11.5	22	0.625
Pseudotropheus flavus	Nyassochromis prostoma	Cyrtocara moorii	1.25298	0.105106	0.0880567	501.625	63.5	97.4375	63.3125	32.375	58.625	7	7.5	12.4375	137.062	9.375	8.625	7.625	16.375	1.125
Aristochromis christyi	Hemitilapia oxyrhyncha	Nimbochromis polystigma	1.25264	0.105169	0.315436	537.25	60.125	61.625	21.625	14.125	43.375	8.875	13.875	14.75	195.875	10.75	10.75	19.875	10.125	1
Eclectochromis ornatus	Lichnochromis acuticeps	Rhamphochromis longiceps	1.25256	0.105182	0.94983	1953.5	182.938	240	33.4375	14.375	483.75	15.9375	14.875	347.25	556.438	25.375	167.5	25.375	28.875	6.375
Tyrannochromis nigriventer	Hemitilapia oxyrhyncha	Mylochromis anaphyrmus	1.25254	0.105186	0.233333	535.375	64.4375	55.6875	24	13.5	48.8125	6.75	8.125	12	193.938	15	17.125	14.5	14.625	0.125
Labeotropheus trewavasae	Docimodus evelynae	Eclectochromis ornatus	1.25201	0.105282	0.0724406	1846.89	571.609	221.797	275.859	106.844	282.734	22.1719	37.5938	41.9844	557.547	31.9688	30.8438	20.5938	43.7188	3.84375
Hemitilapia oxyrhyncha	Nyassochromis prostoma	Taeniolethrinops furcicauda	1.2506	0.105541	0.37884	494.875	49.4375	78.5	24.1875	16.5	67.5	12.8125	13.625	19.75	187.938	14	13.125	12.625	18.5	0.625
Auloncara stuartgranti	Fossorochromis rostratus	Nimbochromis linni	1.25051	0.105557	0.373041	543.875	63.125	54.8125	27.9375	12.5	46.6875	15.4375	11.125	22.875	170.25	13.875	8.5	9.375	23	0.625
Mylochromis epichorialis	Mylochromis mola	Melanochromis auratus	1.25033	0.105589	0.941631	519.875	59.9375	71.625	7.9375	5.375	61.75	3.6875	10.5	72.25	144.188	16.5	36	4.875	9.5	0
Otopharynx heterodon	Nimbochromis polystigma	Nimbochromis linni	1.25014	0.105625	0.197125	554.312	28.5	31	33.9375	26.5	69.9375	9.5	5.5	15.5	205.438	9.5	6	8	19.875	0.5
Taeniolethrinops praeorbitalis	Hemitilapia oxyrhyncha	Placidochromis milomo	1.24999	0.105652	0.496983	5031.31	693.5	623.75	248.438	154.75	604.312	159.875	144	247.375	1680.06	185.75	165.75	110.5	172.875	9.75
Stigmatochromis woodi	Otopharynx heterodon	Lichnochromis acuticeps	1.2497	0.105704	0.428023	1056.81	131.625	100.062	41.875	32.375	105.312	23.25	31.5	37.1875	365.75	38.625	26.125	26.375	28.75	2.375
Auloncara stuartgranti	Nimbochromis polystigma	Aristochromis christyi	1.24968	0.105708	0.211663	534.5	51.25	64.75	32.875	18.625	64.3125	10.0625	7.375	16.1875	173.312	5.75	14.75	9.875	18.25	1.125
Eclectochromis ornatus	Taeniolethrinops furcicauda	Labeotropheus fuelleborni	1.24962	0.105719	0.900055	1804.16	285.531	264.406	54.0938	15.8125	550.781	31.4688	22.8125	235.219	571.531	44.0625	146.188	27.9375	39.1875	1.8125
Auloncara stuartgranti	Hemitilapia oxyrhyncha	Cyrtocara moorii	1.24961	0.105721	0.263514	539.078	48.1719	61.9844	36.1719	16.5938	46.7969	15.7344	13.4688	23.0469	160.234	18.7188	7.59375	15.2188	18.9688	1.21875
Pseudotropheus crabro	Fossorochromis rostratus	Taeniolethrinops praeorbitalis	1.24939	0.105762	0.103762	1088.19	136.75	120.062	106	77.25	110.625	13.6875	11	24.375	288.188	25.25	7.25	17.125	20.5	0.75
Auloncara stuartgranti	Otopharynx heterodon	Labeotropheus fuelleborni	1.24922	0.105793	0.863077	524.641	71.1094	86.2969	13.2344	6.96875	65.6094	7.67188	5.21875	42.7344	140.547	9.46875	30.9688	8.09375	10.4688	0.96875
Otopharynx lithobates	Mylochromis mola	Taeniolethrinops furcicauda	1.24919	0.105798	0.435606	517.062	65.3125	64.25	21.625	13.5	51.8125	12.3125	9.25	19.5	178.25	13.375	21.125	11.875	24.25	0.5
Pseudotropheus flavus	Mylochromis mola	Tyrannochromis nigriventer	1.24868	0.105891	0.0890269	522	55.6875	86.4375	61.875	32.25	66.5625	6.875	4.625	12.25	139.312	5.5	5.75	8.875	15.25	0.75
Hemitilapia oxyrhyncha	Labeotropheus fuelleborni	Pundamilia pundamilia	1.24845	0.105932	0.953812	546.5	34.375	72.8125	6.9375	2.375	162.625	3	3.25	84.3125	71.9375	2.625	17	4.75	8.5	1
Docimodus evelynae	Tyrannochromis nigriventer	Ctenopharynx pictus	1.24778	0.106056	0.579137	548.5	59	51.5625	20.8125	10.375	56.75	13.5	15.25	23.5625	182.062	11.125	10.875	10.625	9.125	0.875
Stigmatochromis woodi	Cheilochromis euchilus	Placidochromis milomo	1.24758	0.106093	0.405898	15345.5	1935.14	1892.77	737.516	529.281	1783.2	417.703	352.406	636.203	5411.95	375.156	364.781	491.531	406.281	36.5312
Nimbochromis livingstonii	Mchenga conophoros	Ctenopharynx pictus	1.247	0.106198	0.421053	506.562	43.75	68.25	21.6875	18.25	79.5	12.0625	12.375	19.0625	177	13.625	17.875	18.125	14.5	1.375
Docimodus evelynae	Nyassochromis prostoma	Taeniolethrinops furcicauda	1.24547	0.106479	0.230942	507.312	50.1875	82.75	33	17	55.0625	11.5625	14.125	18	182.5	14.5	10.625	11.125	15.125	1.125
Eclectochromis ornatus	Aristochromis christyi	Pundamilia pundamilia	1.24545	0.106483	0.971653	2001.38	130.062	251.312	28.125	12.375	616.375	12.3125	17.875	554.312	291.125	29.125	110.625	8.875	26	2.125
Aristochromis christyi	Eclectochromis ornatus	Mchenga conophoros	1.24434	0.106688	0.371756	1812.88	318.75	464.312	118.062	64.75	183.625	66.625	42.125	97.0625	680.688	97.375	58.875	40.25	46.5	3.125
Pseudotropheus flavus	Nimbochromis polystigma	Auloncara stuartgranti	1.2439	0.106769	0.108247	520.125	69.3125	93.1875	49.875	25.75	65.6875	6.625	6	11.875	134.562	6.375	11.375	11.25	11	1
Ctenopharynx nitidus	Lichnochromis acuticeps	Mylochromis anaphyrmus	1.24295	0.106943	0.55597	524.938	58.9375	52.625	20.75	22	53.9375	13.3125	11.625	22.625	181	14	14.875	15.625	16.125	1.625
Pladichromis "Mbenji Lip"	Cyrtocara moorii	Taeniolethrinops furcicauda	1.2429	0.106952	0.458015	513.938	60.75	54.875	21.8125	13.375	71.5	12.9375	19.375	20.4375	172.875	19.5	12.75	11.875	16.625	0.375
Auloncara stuartgranti	Cheilochromis euchilus	Tyrannochromis nigriventer	1.24278	0.106975	0.254854	1587.12	155.875	213.312	94.4375	55.5	175.625	36.875	27.5	56.5625	494.438	25.75	45.875	34.75	62.875	3.5
Nimbochromis linni	Eclectochromis ornatus	Pladichromis "Mbenji Lip"	1.24268	0.106993	0.239577	1910.88	190.625	391.125	126.625	87.75	235.688	45.6875	41.375	71.1875	769.688	54.875	51.125	53.625	60.125	5.625
Astatotilapia burtoni	Aristochromis christyi	Mylochromis epichorialis	1.24248	0.10703	0.0209246	562.375	107.688	75.625	126.688	29.875	21.875	0.9375	1.625	3.625	71.1875	6.125	1	3.125	10.375	0.875
Pseudotropheus flavus	Nimbochromis linni	Tyrannochromis nigriventer	1.24223	0.107076	0.0807985	529.125	67.5	79.3125	67.1875	15.125	69.875	6.75	3.5	12.0625	145.688	5.125	2.625	2.625	16.875	0.625
Chilotilapia rhoadesii	Cheilochromis euchilus	Otopharynx heterodon	1.24195	0.107128	0.734888	1644.94	164.375	126.188	53.875	21.375	112.125	34.6875	27.375	87.875	597.562	55.75	51.625	38.625	53	2.625
Chilotilapia rhoadesii	Mylochromis epichorialis	Taeniolethrinops furcicauda	1.24181	0.107153	0.393617	516.375	61.6875	58.5	23.4375	10.25	59.9375	12.75	14	19.6875	173.875	20.625	19.25	16	17.125	0.5
Pseudotropheus flavus	Docimodus evelynae	Pladichromis "Mbenji Lip"	1.24174	0.107165	0.0809249	518.562	93.5625	62.0625	66.1875	17.875	66.6875	6.5625	4.875	11.8125	136.938	7.125	5.875	5.625	19.875	0.375
Ctenopharynx pictus	Nimbochromis linni	Labeotropheus fuelleborni	1.2415	0.107211	0.905392	527.938	69.8125	75.5625	14.3125	3.625	61	8.5	9.5	64.125	142.375	10.75	21.625	7.625	7.125	0.125
Docimodus evelynae	Eclectochromis ornatus	Nimbochromis linni	1.24145	0.10722	0.387826	1909.5	220.125	464.5	96.375	70.5	192	52.375	50.25	80.25	752.875	44	60.75	52.75	46.5	3.25
Aristochromis christyi	Tyrannochromis nigriventer	Fossorochromis rostratus	1.24115	0.107275	0.785542	577.75	68.3125	26.4375	13.625	8.625	31	8.0625	7.875	28.4375	207.625	16.875	16.625	9.875	2.25	0.625
Pseudotropheus crabro	Taeniolethrinops furcicauda	Pladichromis "Mbenji Lip"	1.24069	0.107361	0.117725	511.375	87.0625	77.75	49.4375	38.375	57.4375	7.75	9.875	13.3125	139.375	9.125	4.875	7	8.875	1.375
Astatotilapia burtoni	Hemitilapia oxyrhyncha	Fossorochromis rostratus	1.24065	0.107368	0.0258237	563.641	74.4844	85.6094	139.172	39.3438	20.3594	2.42188	2.34375	6.04688	69.1094	1.71875	4.34375	5.46875	7.96875	0.96875
Docimodus evelynae	Eclectochromis ornatus	Placidochromis milomo	1.24024	0.107444	0.400538	9369.69	1277.12	2207.75	526.062	419.125	978.062	303.25	187.875	452.125	3726.56	203	336.125	244.5	202.875	24.875
Ctenopharynx nitidus	Labeotropheus fuelleborni	Melanochromis auratus	1.23973	0.107538	0.116176	570.625	18.6875	30.5	43.3125	15.625	147.062	5.75	7.625	10.6875	144.375	4.375	2.125	7	14.125	0.125
Pundamilia pundamilia	Labeotropheus fuelleborni	Fossorochromis rostratus	1.23934	0.10761	0.0429577	558.938	150.25	80.1875	87.75	6.375	33.125	2.8125	4.875	6.625	78.4375	2.5	1.125	5.125	4.5	0.375
Ctenopharynx nitidus	Stigmatochromis woodi	Tyrannochromis nigriventer	1.23899	0.107674	0.417266	1085.06	99.8125	99.4375	47.5625	26.625	130.812	27.3125	19.75	41.8125	361.812	23.75	28.875	26.875	26.5	2
Pladichromis "Mbenji Lip"	Eclectochromis ornatus	Cheilochromis euchilus	1.23827	0.107808	0.629824	5781.81	657.875	1088.69	248.625	203	518.25	164.688	150.125	307.5	2319.44	242.375	237.75	185.375	171.375	11.125
Eclectochromis ornatus	Fossorochromis rostratus	Auloncara stuartgranti	1.23799	0.107859	0.690652	1946.64	179.547	175.859	90.6094	31.0938	481.234	61.8594	51.2188	126.047	668.797	96.4688	78.7188	34.5938	68.2188	3.09375
Pundamilia pundamilia	Cyrtocara moorii	Cheilochromis euchilus	1.23798	0.107863	0.0260066	1636.19	291.812	214.938	395.062	113	94.625	6.5	6.875	16.875	213.625	17	20.625	16	25	2.875
Rhamphochromis longiceps	Chilotilapia rhoadesii	Cyrtocara moorii	1.23771	0.107912	0.0578723	538.375	75.6875	84.3125	73	26.375	45.75	3.8125	6.375	8.0625	137.25	6.125	2	8.25	6.625	1
Stigmatochromis woodi	Otopharynx lithobates	Labeotropheus fuelleborni	1.23764	0.107925	0.928571	1073	145.562	110.562	20.75	12.125	120.188	11	13	137.75	289.188	19.5	58.25	21.25	10.625	2.25
Eclectochromis ornatus	Nyassochromis prostoma	Melanochromis auratus	1.2366	0.108118	0.927782	1701.61	240.203	405.141	37.3906	39.9062	571.641	19.0156	20.5312	255.078	562.328	45.7812	112.531	34.6562	45.0312	5.15625
Placidochromis electra	Mchenga conophoros	Auloncara stuartgranti	1.23646	0.108143	0.520913	537.875	40.375	64.8125	21.5625	10.375	51.1875	13.6875	11.125	22.25	173.75	19	26.125	15.875	15.375	0.625
Pseudotropheus flavus	Mylochromis mola	Ctenopharynx pictus	1.23633	0.108167	0.0973262	514.328	63.2969	96.4844	60.9219	22.9688	59.8594	8.17188	9.84375	13.8594	135.297	7.71875	6.46875	10.9688	12.3438	0.46875
Ctenopharynx pictus	Cyrtocara moorii	Fossorochromis rostratus	1.23545	0.108332	0.300885	549.328	59.3594	47.9844	26.3594	7.46875	45.7969	11.5469	11.9688	17.9219	180.672	18.9688	18.4688	14.7188	9.84375	0.59375
Labeotropheus trewavasae	Taeniolethrinops praeorbitalis	Eclectochromis ornatus	1.23428	0.10855	0.0849944	3619.77	1112.42	517.297	511.297	283.969	544.859	55.1094	69.5938	97.4844	1074.61	77.4688	67.8438	69.9688	77.9688	7.34375
Nimbochromis livingstonii	Mylochromis anaphyrmus	Astatotilapia burtoni	1.23384	0.108632	0.979485	551	22.5625	79.0625	4.25	1.375	93	1.3125	0.875	141.562	72.5	10.125	37.625	3.375	3.75	0.625
Placidochromis milomo	Mylochromis epichorialis	Cyrtocara moorii	1.23371	0.108655	0.433501	2581.91	271.406	278.094	122.406	83.4375	353.719	73.1562	43.5625	110.844	890.906	98.1875	69.1875	88.4375	51.0625	3.6875
Lichnochromis acuticeps	Mylochromis epichorialis	Mchenga conophoros	1.23263	0.108856	0.791667	511.75	74.5	47	17.25	12.25	48	11	19.5	34.75	174.75	24.75	12.75	17.5	17.25	1
Nimbochromis livingstonii	Lichnochromis acuticeps	Fossorochromis rostratus	1.23217	0.108943	0.719577	521.25	51.3125	51.5625	19.5	14.875	65.3125	12.875	12	29.875	184.812	19.25	12.25	18.5	9.875	0.75
Eclectochromis ornatus	Ctenopharynx pictus	Rhamphochromis longiceps	1.2321	0.108956	0.922171	1945.12	165.75	247.875	40	23.5	612.625	21	18.5	246.125	554.25	29.5	138.25	21	22	2.5
Ctenopharynx pictus	Ctenopharynx nitidus	Nimbochromis linni	1.23199	0.108976	0.46875	549.25	59.25	48.5	21.25	13	45.5	12.75	12.5	20.25	192.75	13	13.25	11.75	9.25	1.75
Hemitilapia oxyrhyncha	Chilotilapia rhoadesii	Placidochromis milomo	1.23127	0.109111	0.714451	2577	353.5	240.625	85.125	59.5	296.5	54.25	68.25	131.5	921.25	77.5	89.875	74.625	79.125	4.375
Pseudotropheus flavus	Mchenga conophoros	Placidochromis milomo	1.23113	0.109138	0.100589	2438.77	461.859	484.172	248.609	157.844	315.922	28.9844	25.7188	53.5469	681.484	54.3438	44.8438	55.3438	63.4688	5.09375
Stigmatochromis woodi	Placidochromis electra	Auloncara stuartgranti	1.2307	0.109218	0.564831	1097.31	89.875	108.75	45.8125	21	108.062	30.5	24.25	50.375	332.938	36	40	33	27.875	2.25
Mylochromis epichorialis	Nimbochromis linni	Melanochromis auratus	1.23056	0.109244	0.920467	520.5	60	71	9.75	3.5	78.5625	5.0625	12.625	59.3125	143.062	12.625	32.125	4.625	11.125	0.125
Stigmatochromis woodi	Labeotropheus trewavasae	Pundamilia pundamilia	1.23043	0.109268	0.953834	1123.31	71.4375	152.812	12.6875	2	308.062	5.3125	2.875	157.688	157.312	7	25.125	4.5	15.125	0.75
Pseudotropheus crabro	Mylochromis epichorialis	Taeniolethrinops furcicauda	1.23031	0.109291	0.0815402	516.125	81	82.375	55.25	29.5	60.1875	4.5625	2.875	9.0625	144.688	4.625	6	12.75	14.5	0.5
Nimbochromis livingstonii	Mylochromis epichorialis	Mchenga conophoros	1.22965	0.109413	0.714667	502.562	72.5	47.75	19.9375	15.75	57.1875	13.25	19.25	30	175.438	18	16.75	21	13.875	0.75
Stigmatochromis woodi	Otopharynx lithobates	Lichnochromis acuticeps	1.22963	0.109418	0.425	1087.75	130.938	69.0625	49.375	25.375	84.3125	29.25	31	44.125	364.688	38	40	21.25	28.125	3.75
Rhamphochromis longiceps	Nyassochromis prostoma	Nimbochromis livingstonii	1.22945	0.109452	0.0599284	500.125	91.4375	104	69.4375	33	38.9375	3.75	4	7.9375	142.125	7.875	7.5	7	6.375	0.5
Auloncara stuartgranti	Eclectochromis ornatus	Aristochromis christyi	1.22944	0.109454	0.241595	1910.75	211.625	486.25	135	64.375	220.688	51.8125	28.375	78.3125	663.812	22.75	82	57.375	75.75	3.125
Taeniolethrinops praeorbitalis	Nyassochromis prostoma	Mylochromis epichorialis	1.22938	0.109464	0.542495	997.625	126.062	148.812	46.625	31.625	102.375	30.8125	19.625	49.5625	356.625	37.125	31.125	25.125	42.75	2.125
Aristochromis christyi	Nimbochromis livingstonii	Otopharynx lithobates	1.22877	0.109579	0.365696	528.875	57.25	64.9375	26.6875	17	53.4375	14.4375	4.5	21.5	188.625	7.5	13	11.875	13.875	0.5
Pundamilia pundamilia	Pladichromis "Mbenji Lip"	Placidochromis milomo	1.22839	0.109651	0.0261733	2651.38	470.812	463.062	687.125	146.375	177.312	12.75	12.75	30.875	378.688	20.75	14.625	10.375	38.5	4.625
Pundamilia pundamilia	Fossorochromis rostratus	Otopharynx lithobates	1.22823	0.109681	0.0238095	559.562	79.625	76.6875	137.75	30.125	36.5	1.9375	2.625	5.25	75.8125	5.5	3.75	3	5.125	0.75
Pseudotropheus crabro	Mylochromis epichorialis	Pladichromis "Mbenji Lip"	1.22808	0.109709	0.0786638	513.375	83.75	75.8125	58.1875	33.125	57.875	4.75	5	9.3125	141.938	7.125	8.625	7.625	16.375	1.125
Docimodus evelynae	Mchenga conophoros	Auloncara stuartgranti	1.22782	0.109758	0.275949	526.625	40.125	74.3125	31.8125	17.375	62.4375	13.9375	11.125	20.75	160.5	16.5	18.125	10.875	18.375	1.125
Pseudotropheus flavus	Mchenga conophoros	Ctenopharynx pictus	1.22772	0.109777	0.089422	523.453	56.6719	87.4219	58.6094	32.0938	62.6094	6.42188	5.09375	11.5469	138.234	8.09375	6.21875	9.96875	16.3438	1.21875
Pseudotropheus crabro	Otopharynx heterodon	Auloncara stuartgranti	1.22743	0.10983	0.131376	537.875	65.5625	86.375	42.3125	32.125	57.875	7.1875	5.75	12.5	140.812	9.5	7.625	7.75	9.625	1.125
Rhamphochromis longiceps	Stigmatochromis woodi	Mylochromis mola	1.22711	0.109891	0.055938	1071.12	187.125	129.125	144.125	64.5	89.125	7	8.375	15.125	289.25	12.625	7	8	14.125	1.375
Hemitilapia oxyrhyncha	Otopharynx heterodon	Pseudotropheus crabro	1.22693	0.109924	0.941645	534.312	56.3125	60.5	7.75	4.625	69.125	3.625	10.875	70.1875	146.562	14.875	30.125	5	8.5	1.625
Nimbochromis polystigma	Melanochromis auratus	Astatotilapia burtoni	1.22646	0.110014	0.961207	576.188	19.5	65	5.4375	1.375	159	2.0625	4.5	85.6875	70.25	8.375	16.375	3	5.875	0.375
Nyassochromis prostoma	Eclectochromis ornatus	Otopharynx lithobates	1.22589	0.110119	0.570053	1744.31	197.25	458.688	93.75	58	344	63.0625	74.625	103.75	685.562	73.125	75.25	54.375	60.375	5.875
Docimodus evelynae	Lichnochromis acuticeps	Mylochromis mola	1.22541	0.11021	0.382759	534.312	61.1875	47.5	24.75	22.5	41.5625	13.5625	12.125	20.5	184.5	20.5	11.875	15.375	12.375	1.375
Nimbochromis livingstonii	Hemitilapia oxyrhyncha	Auloncara stuartgranti	1.22518	0.110255	0.802395	514.188	53.6875	66.0625	17.0625	7.5	73.125	10.875	11.625	36	165.625	22	12.875	13	19.5	0.875
Placidochromis electra	Mylochromis mola	Pseudotropheus flavus	1.22471	0.110342	0.919371	508.75	64.375	84.4375	11.5625	5.875	68.9375	6.4375	7.25	64.875	136.375	13.375	31.25	10.5	9.125	0.875
Astatotilapia burtoni	Melanochromis auratus	Tyrannochromis nigriventer	1.22443	0.110395	0.0372263	592.5	142.688	73.5	84.1875	9.375	19.9375	1.75	4.375	4.9375	71.25	5.375	1.875	4.5	6.375	0.375
Chilotilapia rhoadesii	Hemitilapia oxyrhyncha	Taeniolethrinops praeorbitalis	1.22435	0.110411	0.74541	1037.38	134.875	104.562	38.0625	25.125	107.562	25.0625	21.625	63.125	350.375	38.75	37.625	26.625	34.125	1.125
Rhamphochromis longiceps	Taeniolethrinops furcicauda	Labeotropheus fuelleborni	1.22425	0.11043	0.271186	550.25	72.125	142.875	26.375	6.375	38.5	10.25	2.625	16.25	137.125	8.5	2.375	7.25	2.75	0.375
Nimbochromis livingstonii	Hemitilapia oxyrhyncha	Tyrannochromis nigriventer	1.22402	0.110473	0.629893	524.062	43.8125	57.25	18.25	15.125	75.75	11.75	8.125	22.8125	190.188	10.625	13.125	20.5	12.5	0.125
Pseudotropheus crabro	Melanochromis auratus	Mylochromis mola	1.22392	0.110491	0.886293	562.875	163.688	21.5	9.4375	6.5	18.6875	4.875	11.125	40.4375	147.5	11	12	8.75	4.5	0.125
Mylochromis mola	Mylochromis epichorialis	Cyrtocara moorii	1.22364	0.110543	0.733894	526.438	53.375	50	15.9375	10	60.6875	10	14.25	26.375	183.562	23	15.25	21.25	13.375	0.5
Melanochromis auratus	Pseudotropheus crabro	Otopharynx lithobates	1.22333	0.110602	0.883914	585.438	141.125	18.5625	8.75	7.375	27.4375	4.375	5.625	37.6875	148	13.25	12.375	5.375	7.375	0.25
Labeotropheus trewavasae	Nyassochromis prostoma	Nimbochromis linni	1.2229	0.110685	0.0754006	485.125	71.5	103	67.375	28.75	69.6875	6.0625	5.875	11.0625	141.688	1.125	7.875	14.125	9.875	0.875
Rhamphochromis longiceps	Stigmatochromis woodi	Cyrtocara moorii	1.22277	0.110707	0.080308	1093.19	165	152.25	114.188	71.125	85.75	9.6875	8.875	18.8125	281.25	16.75	7.25	7.875	13.625	1.375
Pundamilia pundamilia	Aristochromis christyi	Placidochromis milomo	1.2223	0.110796	0.0234303	2728.39	543.609	385.547	667.859	91.3438	184.109	8.79688	6.84375	24.6094	380.172	26.2188	12.5938	11.3438	38.9688	1.59375
Eclectochromis ornatus	Fossorochromis rostratus	Tyrannochromis nigriventer	1.22226	0.110806	0.532875	1941.88	184.312	183.5	81.4375	32.625	493	51.6875	49.625	85.625	758.562	47.125	67.5	59.125	53.625	4.375
Astatotilapia burtoni	Mylochromis anaphyrmus	Cyrtocara moorii	1.22211	0.110834	0.0217391	562.812	81.1875	89.75	127.75	40.75	20.6875	1.1875	2.875	4	71.75	4.75	1.25	2.5	10.75	1
Labeotropheus trewavasae	Mylochromis mola	Auloncara stuartgranti	1.22157	0.110934	0.101863	507.75	67.4375	104.562	51.75	24.25	67.25	6.5625	6.75	11.6875	139	11.375	11	8.375	5.25	1
Aristochromis christyi	Docimodus evelynae	Labeotropheus fuelleborni	1.22085	0.111072	0.897059	536.25	71.8125	70.25	14.1875	2.25	70.4375	8.5	3.25	58.0625	147	15.125	15.25	6	5.375	0.25
Docimodus evelynae	Fossorochromis rostratus	Pseudotropheus flavus	1.22045	0.111148	0.92284	542.562	63	69.5625	9.875	5.25	61.625	5.1875	7.875	61.25	141.812	14.625	23.25	8.875	8.875	0.375
Nimbochromis linni	Melanochromis auratus	Astatotilapia burtoni	1.22035	0.111166	0.966065	578.188	20.8125	70.3125	4.3125	2.875	157	1.375	3.875	85	72.125	6.625	11.75	3.25	5.125	0.375
Taeniolethrinops praeorbitalis	Placidochromis electra	Ctenopharynx pictus	1.22011	0.111212	0.450677	1085.08	99.3594	102.797	43.9219	19.5938	117.047	26.1719	22.3438	40.7344	349.859	19.4688	36.8438	32.8438	50.0938	1.84375
Pladichromis "Mbenji Lip"	Eclectochromis ornatus	Otopharynx lithobates	1.21995	0.111242	0.799177	1909.44	236.875	370.312	84.125	58.25	178.875	56.6875	41.375	165.875	718.938	70.875	101.5	54.625	36.625	7.625
Ctenopharynx pictus	Placidochromis electra	Pladichromis "Mbenji Lip"	1.21987	0.111256	0.698113	524.188	76.875	49.8125	22.125	18.25	48.0625	15.125	10.75	31.3125	177.375	13.25	11.625	16.75	7.25	1.25
Stigmatochromis woodi	Hemitilapia oxyrhyncha	Tyrannochromis nigriventer	1.21978	0.111273	0.574553	1084.94	81.625	130.938	36.125	29.125	114.688	22.75	23	40.8125	376.25	25.375	14.625	36.875	29.5	1.375
Eclectochromis ornatus	Lichnochromis acuticeps	Docimodus evelynae	1.21974	0.111281	0.729015	1955.44	181	174.188	74.625	39	426.562	49	39	117.938	760.125	51	86.875	68	67.25	6
Ctenopharynx nitidus	Nyassochromis prostoma	Mylochromis epichorialis	1.21972	0.111285	0.547445	508.375	56.5	76.875	23	14.5	41.625	15.25	16.5	24.625	183	17.5	13.25	15.5	17	0.5
Auloncara stuartgranti	Ctenopharynx nitidus	Placidochromis milomo	1.21843	0.11153	0.330281	2633.78	407.156	265.844	137.531	66.9375	237.156	68.9688	49.1875	102.781	837.469	75.0625	97.6875	47.9375	88.3125	4.1875
Pseudotropheus crabro	Nyassochromis prostoma	Eclectochromis ornatus	1.21842	0.111533	0.0819419	1724.88	554.812	406.25	247.938	122.875	216.875	24.5625	31.625	44.5	568.688	29.875	31.5	38.875	46.375	5.375
Ctenopharynx pictus	Ctenopharynx nitidus	Fossorochromis rostratus	1.21841	0.111535	0.710744	554.016	54.4844	43.4844	19.5469	19.7188	42.0469	12.9844	15.7188	29.1094	181.672	15.2188	11.5938	12.8438	9.96875	1.59375
Placidochromis electra	Mylochromis anaphyrmus	Astatotilapia burtoni	1.21816	0.111583	0.974096	558.75	21	87.3125	5.3125	2.375	85.25	2	1.75	126.562	71.5625	10.125	44.375	2.625	3.625	0.375
Docimodus evelynae	Eclectochromis ornatus	Mchenga conophoros	1.2181	0.111593	0.378544	1822.94	306.688	444.062	123.438	63.875	173.625	72.75	48.25	103.625	677.25	96.25	72.75	41	44.75	4.75
Pseudotropheus crabro	Nimbochromis linni	Eclectochromis ornatus	1.21735	0.111735	0.0802285	1871.38	557.125	259.812	256.812	111.875	230.125	25.375	23	45.5625	590.812	41.125	17.375	16.125	48.125	1.375
Taeniolethrinops praeorbitalis	Labeotropheus trewavasae	Pundamilia pundamilia	1.21727	0.111751	0.949174	1115.44	67.5	150.938	13.875	2.25	315.875	6.1875	5.75	149.75	156.812	5.5	34.75	5.375	14.25	0.75
Nyassochromis prostoma	Hemitilapia oxyrhyncha	Tyrannochromis nigriventer	1.21714	0.111776	0.612583	504.062	40.25	55.4375	23	15.5	95.75	15.6875	7.75	27.25	180.688	13.75	10.5	16.375	17.25	0.75
Pseudotropheus crabro	Eclectochromis ornatus	Auloncara stuartgranti	1.2168	0.11184	0.135016	1898.12	232.938	598.75	184.062	142.625	224.375	36.3125	32	59.375	543.062	29.5	27.875	43.25	38.125	3.625
Taeniolethrinops praeorbitalis	Mylochromis anaphyrmus	Otopharynx lithobates	1.21618	0.111958	0.316342	1029.64	120.672	125.734	54.7344	19.9688	136.484	26.2344	24.9688	39.4219	335.422	34.8438	32.2188	33.7188	31.7188	2.21875
Eclectochromis ornatus	Mylochromis epichorialis	Otopharynx lithobates	1.21556	0.112076	0.632988	1901.88	183.625	186.688	77.6875	74.375	465.125	51.125	57.25	96.9375	711.938	81.875	76.375	77.375	49.375	4.375
Nimbochromis linni	Rhamphochromis longiceps	Astatotilapia burtoni	1.21555	0.112079	0.950295	603.312	20.1875	45.1875	6.4375	1.375	169	2.75	2.5	73.25	73	8	11.5	1	5.5	0
Stigmatochromis woodi	Mylochromis mola	Nimbochromis livingstonii	1.21491	0.1122	0.338141	1035.81	124.438	120.375	51.75	30.375	95.9375	25.9375	29.375	39.125	374.5	33.875	25.75	25.875	33.5	1.375
Ctenopharynx pictus	Nimbochromis livingstonii	Pladichromis "Mbenji Lip"	1.21455	0.112269	0.370748	503.438	71.375	70.5625	25.125	20.75	57.875	13.5625	12.25	20.375	179.562	7.25	12.75	16.125	11.75	1.25
Taeniolethrinops praeorbitalis	Nyassochromis prostoma	Otopharynx lithobates	1.2144	0.112298	0.787845	992.391	131.297	162.984	32.8594	31.2188	109.234	20.8594	22.7188	65.4219	338.797	39.0938	33.4688	35.7188	30.2188	1.71875
Ctenopharynx nitidus	Mchenga conophoros	Taeniolethrinops furcicauda	1.21431	0.112315	0.544747	534.125	48.875	57.5	20.5	18.25	45.4375	13.1875	12.625	21.9375	182.188	19.375	14.75	19	16	0.25
Ctenopharynx nitidus	Mylochromis epichorialis	Otopharynx heterodon	1.21384	0.112405	0.257831	540.312	44.9375	48	33	13	54	13.75	11.75	20.4375	180.188	13.125	11.5	24.5	14.75	0.75
Labeotropheus trewavasae	Pseudotropheus crabro	Rhamphochromis longiceps	1.21379	0.112414	0.917808	665.016	47.7344	32.8594	6.67188	3.46875	46.4844	2.92188	2.09375	44.7969	149.359	3.09375	8.84375	6.09375	4.21875	0.34375
Pseudotropheus crabro	Lichnochromis acuticeps	Ctenopharynx pictus	1.21347	0.112476	0.0935094	538.281	54.4062	82.7188	58.7812	30.0625	52.7188	7.28125	10.0625	12.5938	143.656	7.3125	4.9375	7.5625	12.5625	1.0625
Placidochromis electra	Mylochromis epichorialis	Docimodus evelynae	1.21312	0.112542	0.401434	549.25	35.25	49.75	24.25	16.5	54.8125	13.8125	11.625	20.8125	173.812	20.625	15.625	15.625	21.625	0.625
Eclectochromis ornatus	Mylochromis epichorialis	Labeotropheus fuelleborni	1.2127	0.112623	0.913693	1816.03	269.469	252.594	55.4688	30.6875	524.719	33.0938	15.6875	269.969	562.844	57.9375	137.688	35.1875	31.9375	2.6875
Rhamphochromis longiceps	Mylochromis anaphyrmus	Tyrannochromis nigriventer	1.21247	0.112666	0.0759625	546.625	70	91.4375	60.4375	29.5	44.4375	4.9375	3	9.5	147.875	4.5	1	3.375	6.875	0.5
Melanochromis auratus	Placidochromis electra	Taeniolethrinops furcicauda	1.21181	0.112792	0.100223	530.938	68.625	65.375	58.9375	37.625	61.375	8.4375	5.625	14.0625	141.875	8.75	2	9.875	9.875	0.625
Nimbochromis polystigma	Nyassochromis prostoma	Taeniolethrinops furcicauda	1.21178	0.112798	0.255981	491.312	49.4375	77.75	33.25	16	71.0625	13.8125	12.625	20.5	179.25	13.5	13.125	13.625	18.125	0.625
Otopharynx heterodon	Mylochromis mola	Taeniolethrinops furcicauda	1.21176	0.112802	0.573333	517.375	59	62.25	26.25	9.375	51.5	18.25	9.625	29	179.875	20.25	13.625	8.75	18	0.875
Mchenga conophoros	Nimbochromis linni	Tyrannochromis nigriventer	1.21164	0.112826	0.567164	521.75	48.25	54	21.25	9	77.25	14	15.5	23.5	185.5	6	16.5	8	23	0.5
Taeniolethrinops praeorbitalis	Otopharynx heterodon	Pseudotropheus flavus	1.21154	0.112844	0.893986	1027.69	123.125	158.75	25.6875	15.5	169.688	15	13	105.125	271.312	26.25	55.25	18.25	22.125	1.25
Eclectochromis ornatus	Cyrtocara moorii	Pundamilia pundamilia	1.21153	0.112847	0.971214	1986.45	113.672	266.109	26.9219	29.5938	583.922	11.8594	17.5938	520.047	282.484	31.5938	176.969	17.5938	19.7188	5.46875
Placidochromis electra	Mylochromis mola	Cheilochromis euchilus	1.21124	0.112901	0.357396	1543.62	175.75	190	68.125	47.5	162.188	34.1875	51.5	53.0625	528.312	62.5	34.625	39.875	77.75	3
Labeotropheus trewavasae	Hemitilapia oxyrhyncha	Cheilochromis euchilus	1.2107	0.113006	0.0684891	1537.06	214.75	189.188	215.5	110.75	208	17.4375	13.25	32	427.188	30	17.25	23.875	31.5	4.25
Placidochromis electra	Mylochromis epichorialis	Ctenopharynx nitidus	1.21069	0.113008	0.621622	539	45.5	56.25	21.5	12.75	46.25	14.5	19.5	26	175	14.25	11.75	23.5	17.25	1
Placidochromis milomo	Mylochromis mola	Cyrtocara moorii	1.2103	0.113082	0.406342	2547.28	293.094	312.531	116.531	67.0625	334.719	66.2188	36.6875	100.656	892.906	89.5625	97.8125	92.8125	64.0625	5.0625
Labeotropheus trewavasae	Melanochromis auratus	Nimbochromis linni	1.21024	0.113093	0.879875	569.875	151.25	18.25	10.625	5.75	29.1875	5.8125	5.375	41.0625	149.438	8.125	18.375	6.625	3.875	0.375
Mchenga conophoros	Hemitilapia oxyrhyncha	Astatotilapia burtoni	1.20983	0.113172	0.978056	545.812	21.5625	80.0625	4.6875	2.125	92.375	1.625	2.125	138.125	68.875	11.375	46.125	4.375	3.5	1.25
Ctenopharynx nitidus	Mylochromis mola	Tyrannochromis nigriventer	1.20969	0.1132	0.52521	526.25	45.8125	66	18.3125	22.875	62.3125	11.25	10.125	19.0625	184.25	10.875	19.375	12.5	13.875	1.125
Otopharynx heterodon	Chilotilapia rhoadesii	Auloncara stuartgranti	1.20918	0.113296	0.772926	542.125	48.25	53.625	19.375	10.875	50.125	12.875	16.875	35	168.625	20	21.375	11.25	13.25	0.375
Placidochromis milomo	Eclectochromis ornatus	Mchenga conophoros	1.20871	0.113387	0.57823	8853.56	1494.31	2164	511.25	321.125	1128.06	354.562	286	569.375	3412.5	474	365.25	203.625	299.875	23.5
Nimbochromis livingstonii	Lichnochromis acuticeps	Ctenopharynx pictus	1.20864	0.1134	0.716253	520.875	51.6875	53.9375	19.125	12.875	70.125	12.6875	7.375	28.9375	183.625	21.375	17.375	10.875	12.25	0.875
Pseudotropheus flavus	Melanochromis auratus	Mylochromis mola	1.20844	0.113438	0.889423	557.875	166.25	19.8125	8.6875	5.625	23.75	4.375	9.25	39.0625	145.938	14.125	15.25	6.75	7	0.25
Taeniolethrinops praeorbitalis	Nyassochromis prostoma	Mylochromis mola	1.20776	0.11357	0.429319	990.5	133.188	138.312	53.625	35.125	99.25	33.1875	20.375	48.5625	364.125	30.625	34.875	33.375	30.5	2.375
Taeniolethrinops praeorbitalis	Cheilochromis euchilus	Stigmatochromis woodi	1.20766	0.113589	0.404805	6100.56	698.312	835.5	285.625	184	811.688	163.312	159.625	246.5	2030.62	152	181.75	168.75	253	14.75
Taeniolethrinops praeorbitalis	Eclectochromis ornatus	Lichnochromis acuticeps	1.20752	0.113615	0.203	3764.25	400.562	789.375	281.938	166.375	508.5	89.3125	85.375	138.375	1368.94	157.125	101	119.625	206.875	12.375
Pseudotropheus crabro	Otopharynx heterodon	Ctenopharynx pictus	1.20706	0.113705	0.0733471	548.594	54.8438	72.4062	60.7188	27.6875	55.4688	4.65625	10.6875	9.09375	145.531	8.1875	5.6875	8.3125	11.4375	0.6875
Ctenopharynx nitidus	Mchenga conophoros	Mylochromis mola	1.20692	0.113732	0.490347	511.5	71.5	60.5625	22.5625	13.125	46.8125	14.3125	10.125	22.25	182.75	18.5	14.625	17.125	17.625	0.625
Docimodus evelynae	Mylochromis epichorialis	Taeniolethrinops furcicauda	1.2069	0.113735	0.651613	540	64.0625	50.0625	20.625	15.5	36.3125	13.875	10.5	26.5	176.562	16.625	20.875	14.75	17.25	0.5
Pseudotropheus crabro	Docimodus evelynae	Placidochromis milomo	1.20679	0.113757	0.0849825	2585.64	509.984	365.047	270.984	89.5938	309.047	25.3594	21.2188	48.1719	745.359	35.8438	29.3438	27.3438	53.2188	3.84375
Nimbochromis livingstonii	Nyassochromis prostoma	Ctenopharynx pictus	1.2064	0.113831	0.655518	492.688	46.375	82.125	18.8125	18.5	75.8125	12.375	11	24.625	179.562	13.75	16	15.25	15.625	1.5
Stigmatochromis woodi	Mylochromis epichorialis	Labeotropheus fuelleborni	1.20596	0.113917	0.898942	1027.12	138.25	156.625	26.125	14.625	143.25	15.375	5.5	111	284.75	25.125	62.5	21.875	14.25	1.625
Pseudotropheus flavus	Labeotropheus fuelleborni	Nimbochromis polystigma	1.20591	0.113927	0.88062	559.562	153	29.875	10.6875	5.125	22.1875	5.875	9.625	41.375	141.562	14.25	14.75	5.375	10.5	0.25
Tyrannochromis nigriventer	Mylochromis mola	Otopharynx lithobates	1.20572	0.113962	0.340659	537.25	51.3125	64.75	20.8125	18.875	45.125	9.5625	12.5	15.375	183.312	17.75	19.25	19.875	7	1.25
Chilotilapia rhoadesii	Cheilochromis euchilus	Nimbochromis linni	1.20526	0.114051	0.814815	1602	207.312	134.438	39.375	27.625	124.625	23.4375	26.125	93.5625	598	49.625	75.625	36.875	31.25	2.125
Docimodus evelynae	Taeniolethrinops furcicauda	Ctenopharynx pictus	1.20493	0.114114	0.302251	541.312	48.6875	58.6875	23.6875	17.625	61.625	10.125	11.75	16	179.75	9.25	13.375	16.125	14.375	0.625
Auloncara stuartgranti	Mchenga conophoros	Cyrtocara moorii	1.20491	0.114119	0.575862	538.141	50.8594	62.9219	24.6094	25.4688	37.7344	16.9219	10.3438	27.3594	159.797	23.3438	12.3438	14.4688	16.7188	1.96875
Fossorochromis rostratus	Docimodus evelynae	Melanochromis auratus	1.20453	0.114193	0.920824	542.766	62.7969	61.4844	9.60938	3.59375	71.5469	5.04688	8.09375	58.1094	149.234	10.3438	27.5938	5.71875	7.34375	0.71875
Nyassochromis prostoma	Mylochromis anaphyrmus	Otopharynx lithobates	1.20412	0.114272	0.65625	496.312	52.75	54.5	21.5625	13.125	86.75	14.6875	18.5	27.8125	174	18.625	16.375	12.25	15.375	1.375
Labeotropheus trewavasae	Labeotropheus fuelleborni	Ctenopharynx nitidus	1.20412	0.114272	0.939243	575	153.562	17.125	6.9375	3.125	14.4375	3.125	4.125	62.0625	147	13.625	10.625	7.25	5.875	0.125
Pladichromis "Mbenji Lip"	Lichnochromis acuticeps	Otopharynx lithobates	1.20388	0.114317	0.388112	516.688	53.625	53.3125	25.125	16.25	69.375	14.1875	8.875	21.125	179.188	11.875	21.25	14.375	16.875	1.875
Rhamphochromis longiceps	Ctenopharynx pictus	Cheilochromis euchilus	1.20246	0.114592	0.0658955	1624.06	294.438	191.812	176.812	106.125	127.125	10.25	17.125	22	421.875	18.875	17.75	20	18.125	2.625
Pseudotropheus flavus	Otopharynx heterodon	Stigmatochromis woodi	1.2011	0.114857	0.0766189	1065.44	131.938	139.25	128.625	51.25	123	11.875	16.25	21.5625	282.188	15.375	13.5	15.25	30.75	1.75
Chilotilapia rhoadesii	Mylochromis mola	Nimbochromis linni	1.20093	0.11489	0.375	514.688	54.1875	64.125	23.625	13.625	65.9375	12.6875	8.25	19.25	186.375	11	12.75	20.375	16.875	0.25
Aristochromis christyi	Lichnochromis acuticeps	Taeniolethrinops furcicauda	1.19965	0.115137	0.555556	520.625	69.25	68.8125	18.3125	17.75	51.6875	11.5625	9.625	20	177	23.625	12.625	15.75	7.125	0.25
Rhamphochromis longiceps	Aristochromis christyi	Auloncara stuartgranti	1.19959	0.115149	0.110305	555.562	85.0625	90.0625	44.0625	23.25	43.75	5.75	4.625	10.5	145.125	6	2.375	3.25	4.25	0.375
Labeotropheus trewavasae	Mylochromis mola	Nimbochromis linni	1.19946	0.115175	0.0587173	508.188	67	79.9375	68.875	31.75	72.4375	3.75	4.375	7.8125	149.625	4.625	8.375	8.5	8.375	0.375
Mchenga conophoros	Mylochromis epichorialis	Cyrtocara moorii	1.19923	0.11522	0.530172	516.125	43.625	59.8125	17.5625	17.125	71	10.75	23.25	18.4375	172.688	18.125	13.375	17.875	22.625	1.625
Stigmatochromis woodi	Pseudotropheus crabro	Pundamilia pundamilia	1.19899	0.115267	0.954014	1156.06	68.375	120.125	13.1875	4.75	294.375	5.8125	3.625	158.812	157.125	7.125	37.875	4.375	14	1.375
Fossorochromis rostratus	Pseudotropheus crabro	Melanochromis auratus	1.19888	0.115287	0.126712	587.891	24.5469	16.2969	37.2969	13.9688	138.672	5.42188	7.46875	10.0469	150.922	7.84375	8.34375	3.46875	10.7188	0.09375
Lichnochromis acuticeps	Hemitilapia oxyrhyncha	Cheilochromis euchilus	1.19876	0.11531	0.466757	1569.81	169.062	141.938	62.0625	45.375	175.25	37.5	38.875	59	557.75	63.125	37.5	55.75	54.375	4.625
Melanochromis auratus	Otopharynx heterodon	Otopharynx lithobates	1.1987	0.115323	0.0901001	536.875	64.25	67.1875	57.8125	35.375	60.1875	6.6875	6.25	11.75	145.25	9.625	5.75	6	10.125	0.875
Astatotilapia burtoni	Labeotropheus trewavasae	Otopharynx lithobates	1.19859	0.115344	0.0434132	577.25	153.312	76.5625	82.625	12.5	19.8125	2.75	2.375	6.375	70.8125	7.75	1.5	2.625	6.25	0.5
Hemitilapia oxyrhyncha	Mylochromis epichorialis	Rhamphochromis longiceps	1.19841	0.115378	0.94964	534.125	43.4375	75.3125	6	4.625	78.4375	2.5	6.25	68.5	139.188	6.25	41.625	7.625	9.25	0.875
Eclectochromis ornatus	Nimbochromis linni	Pseudotropheus flavus	1.19816	0.115427	0.927108	1833.75	267.75	267.312	44.0625	11.375	552.75	24.5	28.25	273.312	558.312	64.125	105.875	14.125	49.125	1.375
Pundamilia pundamilia	Labeotropheus fuelleborni	Tyrannochromis nigriventer	1.19812	0.115435	0.0501157	568.812	140.438	80.375	80.75	13.375	34.375	3.75	2.875	7.8125	73.5625	6.375	1.625	5	4.5	0.375
Pladichromis "Mbenji Lip"	Nimbochromis livingstonii	Otopharynx lithobates	1.19702	0.11565	0.302139	513.688	47.625	56.3125	32.625	14.75	68.625	16.3125	12.25	23.375	181.812	11.25	19.75	9.625	14.75	1.25
Pseudotropheus flavus	Mylochromis anaphyrmus	Astatotilapia burtoni	1.19681	0.115691	0.952167	569.453	19.9219	157.672	7.60938	3.34375	74.5469	3.60938	1.21875	83.2344	68.6719	5.46875	17.3438	6.34375	4.21875	0.34375
Chilotilapia rhoadesii	Lichnochromis acuticeps	Fossorochromis rostratus	1.19662	0.115728	0.440154	525.016	44.6094	60.3594	22.6719	17.5938	61.5469	13.6094	17.9688	20.7344	183.547	15.0938	12.5938	19.4688	7.96875	1.21875
Pseudotropheus crabro	Lichnochromis acuticeps	Eclectochromis ornatus	1.19645	0.115761	0.0585693	1896.56	474.125	234.562	289.25	162.25	239.812	17	23.25	33.9375	587.375	32.75	19.125	27.75	52.25	5
Taeniolethrinops praeorbitalis	Docimodus evelynae	Tyrannochromis nigriventer	1.19625	0.115799	0.34662	1073.88	109.562	106.312	47.125	13.875	141.125	23.5625	32.375	36.0625	338.375	26.125	28.625	21.375	48	1.625
Otopharynx heterodon	Placidochromis electra	Nyassochromis prostoma	1.19625	0.1158	0.37594	503.812	88	41.5	21.6875	19.25	61.25	11.3125	10.625	17.5625	177.25	17.875	14.125	21.875	16	1.875
Lichnochromis acuticeps	Mylochromis mola	Taeniolethrinops furcicauda	1.1962	0.11581	0.519841	511.5	64.375	60.8125	21.1875	4.875	57.375	13.625	8.875	21.8125	177.562	22.25	22.25	11.25	25.375	0.875
Aristochromis christyi	Lichnochromis acuticeps	Nyassochromis prostoma	1.19574	0.115899	0.410156	489.625	100.188	68.5	21.4375	14.75	51.4375	12	9.25	18.5625	183.75	18.125	9.875	17.625	7	0.875
Nimbochromis polystigma	Hemitilapia oxyrhyncha	Astatotilapia burtoni	1.1957	0.115907	0.98026	560.312	20.25	80.875	4.4375	1.625	77.8125	1.5	3.375	147.375	69.3125	10.75	35.875	4.5	3.125	1.875
Chilotilapia rhoadesii	Nimbochromis linni	Taeniolethrinops furcicauda	1.19552	0.115942	0.557851	513.625	65.1875	61.25	18.1875	12	72.4375	11.5	14	19.9375	180.625	18.875	6.5	10.5	18.875	0.5
Stigmatochromis woodi	Mylochromis mola	Taeniolethrinops furcicauda	1.19506	0.116032	0.338558	1038.62	121.625	126.375	55.25	20.875	99.125	28.875	23.25	42.375	366.25	38.875	41	16.625	26.75	2.125
Pladichromis "Mbenji Lip"	Chilotilapia rhoadesii	Aristochromis christyi	1.19496	0.116052	0.544776	525.688	49.125	57.25	23.0625	9.875	70.25	15.4375	9.75	24.5625	190.5	3.625	17	17.625	9.75	0.5
Placidochromis milomo	Lichnochromis acuticeps	Nimbochromis polystigma	1.1941	0.11622	0.382935	2543.75	307.062	282.375	132.062	72	335	75.5625	52.375	110.625	919.062	79.75	67	79.25	62.625	1.5
Pseudotropheus flavus	Melanochromis auratus	Rhamphochromis longiceps	1.19397	0.116245	0.925354	672.625	51.5	24.0625	6.4375	3.625	32.4375	2.8125	2.125	47.75	145.875	5.5	21.125	3.625	4.375	0.125
Otopharynx heterodon	Nimbochromis livingstonii	Taeniolethrinops furcicauda	1.19372	0.116293	0.523077	507.812	61.0625	71.8125	22.5625	11	56.0625	14.8125	18.75	23.3125	180.188	18.875	14.75	11.875	10.125	1
Pseudotropheus flavus	Mchenga conophoros	Mylochromis epichorialis	1.19338	0.11636	0.0712788	499.562	80.5625	86.8125	59.6875	31.625	60.1875	4.3125	9.625	8.5625	135.688	13.625	9.625	9.125	13.875	1.125
Pladichromis "Mbenji Lip"	Taeniolethrinops furcicauda	Labeotropheus fuelleborni	1.19337	0.116362	0.878747	499.562	69.3125	74.875	14.25	7	89.1875	8.6875	7	49	139.25	9.625	37.625	4.625	12.75	1.25
Labeotropheus trewavasae	Hemitilapia oxyrhyncha	Mylochromis epichorialis	1.19286	0.116463	0.0744898	513.188	70.75	70.4375	61.875	39.5	64.375	5.1875	10	9.75	139.812	13.5	7	5.375	12.25	1
Aristochromis christyi	Stigmatochromis woodi	Taeniolethrinops furcicauda	1.19233	0.116566	0.632027	1065.88	139.125	112.938	41.6875	29.625	99.0625	28.1875	30.25	51.375	353.75	33.125	18	26.5	16.125	1.375
Placidochromis milomo	Mylochromis mola	Melanochromis auratus	1.19229	0.116574	0.935225	2510.59	329.656	428.156	37.5312	30.0625	397.219	17.8438	22.1875	302.094	725.219	55.4375	168.188	43.9375	44.4375	2.4375
Labeotropheus trewavasae	Otopharynx lithobates	Eclectochromis ornatus	1.19171	0.116688	0.0894478	1817.14	571.109	251.297	251.359	131.094	271.172	31.8594	34.7188	53.4219	548.484	36.8438	30.2188	19.2188	39.8438	4.21875
Taeniolethrinops praeorbitalis	Stigmatochromis woodi	Tyrannochromis nigriventer	1.19152	0.116725	0.254405	2125.81	186.25	234.562	104.375	50.5	305.938	38.25	69.25	60.8125	675.125	51.75	44.875	53.25	92.25	3
Labeotropheus trewavasae	Cheilochromis euchilus	Auloncara stuartgranti	1.19136	0.116756	0.116901	1527.75	198.375	309.062	139.688	91.875	215.25	22.125	19.5	37.6875	408.062	22.375	16.5	31.25	29	1.5
Nimbochromis polystigma	Aristochromis christyi	Astatotilapia burtoni	1.19092	0.116843	0.98135	578.438	20.3125	62.6875	3.6875	2.125	91.5625	1.0625	2.875	139.188	73.6875	11.375	30.125	0.375	3.375	1.125
Rhamphochromis longiceps	Placidochromis electra	Cheilochromis euchilus	1.19035	0.116954	0.0597806	1604.5	272.938	211.562	161.875	143.125	129.125	6.5625	11.875	16.4375	423.75	26.125	21.875	22.375	16.75	3.125
Docimodus evelynae	Pseudotropheus crabro	Pundamilia pundamilia	1.19014	0.116995	0.959788	585.438	33.6875	62.875	5.5	2.75	139.812	2.1875	3.125	81.25	79.875	4.75	14.375	0.875	6.875	0.625
Otopharynx heterodon	Labeotropheus trewavasae	Astatotilapia burtoni	1.18943	0.117136	0.957608	572.75	19.625	74.3125	6.0625	1.25	157.812	2.5625	2.75	81.625	73.75	5.75	15.75	3.625	5.125	0.25
Nimbochromis linni	Mylochromis epichorialis	Labeotropheus fuelleborni	1.18919	0.117182	0.905935	512.438	68.0625	76.5	12.75	7	72.75	7.5	4	58.0625	144.312	12.625	30.5	12	5.5	0
Eclectochromis ornatus	Docimodus evelynae	Labeotropheus fuelleborni	1.18889	0.117241	0.91368	1855.91	273.719	212.719	52.7188	29.1875	570.844	31.3438	29.1875	257.594	578.094	41.4375	103.938	21.6875	35.4375	2.1875
Ctenopharynx pictus	Mylochromis epichorialis	Pladichromis "Mbenji Lip"	1.18886	0.117247	0.364865	521.25	69.75	52.75	26	21.5	50	14.25	9.5	21	176.5	8.5	20	18.5	14	0.5
Pseudotropheus crabro	Otopharynx lithobates	Taeniolethrinops praeorbitalis	1.18881	0.117257	0.141628	1050.19	175.625	158.062	87.125	57.25	105.125	18.5625	13.75	29.875	282.312	16.25	7.25	18.125	25.75	1.75
Pundamilia pundamilia	Otopharynx heterodon	Auloncara stuartgranti	1.1888	0.117259	0.0319686	559.75	74.0625	97.125	110.562	42.25	36	2.6875	1.75	6.25	78.5625	4.125	3.125	3.375	3.625	0.75
Pladichromis "Mbenji Lip"	Cyrtocara moorii	Labeotropheus fuelleborni	1.18807	0.117403	0.910448	505.188	69.375	69.0625	11.125	9.5	93.3125	6.25	3.875	55.8125	140	16.625	26.125	5.75	7.875	1.125
Taeniolethrinops praeorbitalis	Nimbochromis linni	Placidochromis milomo	1.18768	0.11748	0.531806	5091.12	757.312	564.438	213.5	127.375	636.25	139.438	143.375	223.562	1719.88	138.125	159.125	92.625	228.75	5.125
Ctenopharynx nitidus	Nimbochromis linni	Cyrtocara moorii	1.1876	0.117497	0.619231	544.188	50.5625	51.125	17.375	16	46.6875	11.1875	24.125	21.25	186	16	15.5	8.25	14.75	1
Pseudotropheus flavus	Mylochromis anaphyrmus	Nimbochromis livingstonii	1.18728	0.117559	0.0672269	505.875	83.5625	72.5625	67.5	28.75	67.75	5.0625	6.75	9.5625	140.875	7.125	2.75	9.125	16	0.75
Auloncara stuartgranti	Otopharynx lithobates	Melanochromis auratus	1.18717	0.11758	0.897196	540.891	65.1094	79.9844	10.9219	5.34375	63.1719	6.10938	6.46875	48.1094	139.547	11.8438	29.3438	8.71875	7.46875	0.96875
Chilotilapia rhoadesii	Mylochromis epichorialis	Docimodus evelynae	1.18706	0.117601	0.332237	544.875	33.1875	49	25.1875	18	59.1875	12.5	15	18.8125	181.75	13.625	18.375	20.375	12.75	1.375
Labeotropheus trewavasae	Lichnochromis acuticeps	Docimodus evelynae	1.18694	0.117625	0.0702403	525.812	55.8125	78.8125	68.6875	26.625	69.6875	5.8125	5.625	10.5625	143.188	4.625	5.375	8.875	13.625	0.875
Labeotropheus trewavasae	Nimbochromis linni	Pladichromis "Mbenji Lip"	1.1866	0.117692	0.0687161	501.812	86.3125	72.8125	70.1875	24.625	73.6875	5.8125	9.125	10.5625	139.188	12.125	6.125	3.625	7.875	0.125
Labeotropheus trewavasae	Docimodus evelynae	Pladichromis "Mbenji Lip"	1.18659	0.117695	0.0635514	510.5	94.125	64.125	67	20	74.75	4.375	6.5	8.625	141.5	7.75	7	2.75	14.5	0.5
Pseudotropheus flavus	Tyrannochromis nigriventer	Auloncara stuartgranti	1.18619	0.117774	0.138801	531.938	76.5	81.375	42.8125	25.625	68.25	8.6875	7.625	14.1875	135.375	5.5	6.5	8.375	10.625	0.625
Nimbochromis linni	Mylochromis epichorialis	Otopharynx lithobates	1.18609	0.117794	0.52521	529.5	51	56.5625	19.0625	20.625	62.25	12	10	19.8125	179.562	15.625	13.625	22.625	11.125	0.625
Pladichromis "Mbenji Lip"	Eclectochromis ornatus	Tyrannochromis nigriventer	1.18605	0.117802	0.81452	1941.5	205.062	386.5	72.3125	54.625	184	47.5625	46.125	156.25	762.062	38.125	103.75	58.375	35.375	4.375
Auloncara stuartgranti	Taeniolethrinops furcicauda	Lichnochromis acuticeps	1.1859	0.117831	0.39924	522.562	76.4375	60.375	22.5	20.375	49.75	12.625	12.375	19.1875	163.438	19.375	10.875	16.75	16.5	0.875
Tyrannochromis nigriventer	Hemitilapia oxyrhyncha	Cheilochromis euchilus	1.18562	0.117887	0.271516	1613.06	186.375	149.812	72	57.75	132	27.5625	31.5	44.125	567.688	51	44.5	56.875	34.5	3.25
Stigmatochromis woodi	Chilotilapia rhoadesii	Aristochromis christyi	1.18559	0.117892	0.473988	1074	93.6875	131.062	47.125	16.875	117.875	30.0625	24.875	45.4375	374	9.875	21.125	34.375	25.5	2.125
Taeniolethrinops praeorbitalis	Mchenga conophoros	Auloncara stuartgranti	1.18443	0.118121	0.690513	1065.64	90.5469	134.172	37.0469	23.3438	112.484	24.6094	15.2188	52.3594	352.734	37.7188	39.8438	28.8438	31.5938	1.84375
Taeniolethrinops praeorbitalis	Taeniolethrinops furcicauda	Ctenopharynx pictus	1.1839	0.118227	0.865506	1125.44	113.188	62.3125	26.6875	22.625	80.4375	16.0625	11.875	84.4375	371.562	42.125	29.375	20.875	37.375	1.625
Auloncara stuartgranti	Fossorochromis rostratus	Cheilochromis euchilus	1.18386	0.118234	0.309259	1600.78	220.219	142.344	95.3438	48.0625	135.594	48.7188	35.4375	69.5938	501.844	49.5625	35.1875	26.5625	61.1875	1.5625
Chilotilapia rhoadesii	Cyrtocara moorii	Ctenopharynx pictus	1.18338	0.11833	0.54023	542.812	41.25	48.9375	22.5	14.25	65.9375	15	13.25	23.8125	177.625	15.25	9.25	13.625	17.625	0.875
Stigmatochromis woodi	Otopharynx heterodon	Ctenopharynx pictus	1.18316	0.118372	0.589251	1096.5	91.9375	98.375	39.4375	36.5	111.625	26.0625	22.375	45.25	368.312	28	30.75	22	27.625	3.25
Nimbochromis polystigma	Mylochromis anaphyrmus	Taeniolethrinops furcicauda	1.18296	0.118414	0.65529	511.062	68.25	58	18.8125	11.625	67.0625	12.5	10.125	24.5	181.688	19.5	13.125	12.5	14.625	0.625
Nimbochromis polystigma	Cyrtocara moorii	Labeotropheus fuelleborni	1.18261	0.118482	0.897657	514.5	66.125	67	12.625	6.5	83.9375	7.4375	5.75	52.9375	142.438	13	30.875	12.125	3.75	1
Pundamilia pundamilia	Labeotropheus trewavasae	Nyassochromis prostoma	1.18246	0.118511	0.0462662	521.125	194.562	73.5	76.1875	18.125	35.4375	2.75	1.625	6.3125	75.125	11.125	1.625	3	2.375	0.125
Pundamilia pundamilia	Labeotropheus fuelleborni	Nimbochromis linni	1.18202	0.1186	0.0421286	553.812	155.438	80.125	83.75	10.625	35.125	2.75	3.125	6.3125	76.5625	4.875	1.375	6	3.5	0.625
Rhamphochromis longiceps	Placidochromis electra	Nimbochromis polystigma	1.18185	0.118633	0.0519608	539.625	86.1875	75	62.6875	34.5	41.4375	2.25	5.5	5.5625	145.75	4.125	6.125	5.125	9	1.125
Pseudotropheus flavus	Stigmatochromis woodi	Pladichromis "Mbenji Lip"	1.18166	0.118671	0.0894483	1019.12	185.562	142.125	121.312	48.375	130.75	15.0625	12.25	25.5	269.812	14	12.5	13.375	36.75	1.5
Astatotilapia burtoni	Melanochromis auratus	Mylochromis epichorialis	1.18108	0.118786	0.0447154	572.75	162.438	65.25	75.9375	25.875	18.6875	2.5	4.875	5.9375	69.25	6.375	1.875	3.5	7.375	0.375
Pladichromis "Mbenji Lip"	Lichnochromis acuticeps	Nyassochromis prostoma	1.18102	0.118798	0.444898	476.375	93.875	58.9375	20.9375	14.625	64.6875	12.4375	15.125	19.25	178.25	14.5	18.75	21.5	13	0.75
Eclectochromis ornatus	Taeniolethrinops furcicauda	Ctenopharynx pictus	1.181	0.118801	0.56	1915.36	174.141	195.766	71.5781	66.4062	496.391	45.4531	62.6562	78.7031	725.516	46.0312	77.7812	59.6562	74.1562	2.40625
Nimbochromis linni	Mchenga conophoros	Labeotropheus fuelleborni	1.18044	0.118913	0.926393	500.25	69.75	88.6875	9.1875	8.875	70.8125	4.8125	8.625	59.875	147.375	7.75	30.625	11.625	5.125	0.625
Placidochromis electra	Nimbochromis linni	Nimbochromis livingstonii	1.18033	0.118935	0.163347	537.625	51.4375	36.6875	33.75	15.5	66.6875	7.5	13.5	12.625	183.938	21.875	4.875	13	24.5	0.5
Docimodus evelynae	Mylochromis epichorialis	Cheilochromis euchilus	1.17984	0.119031	0.596598	1618.38	193.812	145.75	64.4375	48.375	99	43.6875	39.375	74.375	543.062	41.625	46	46.875	64.375	2.875
Auloncara stuartgranti	Taeniolethrinops furcicauda	Nimbochromis linni	1.17908	0.119184	0.272237	540.688	58.3125	58	29.875	15.375	45.375	13	16.375	19.3125	169.562	13.125	13.375	12.5	18.25	0.875
Pladichromis "Mbenji Lip"	Lichnochromis acuticeps	Labeotropheus fuelleborni	1.17845	0.119308	0.922374	498.75	71.5625	75.6875	8.75	10.25	81.6875	4.5	6.25	55	141.562	15.625	39.125	6.5	8	0.75
Pseudotropheus flavus	Pseudotropheus crabro	Auloncara stuartgranti	1.17675	0.119648	0.90363	594.938	129.438	18.3125	11.0625	4.25	29.25	6.25	4.125	51.375	139.5	14.75	8.125	6.5	5	0.125
Pundamilia pundamilia	Placidochromis electra	Otopharynx lithobates	1.17671	0.119656	0.0238675	556.5	77.6875	79.75	127.062	42.75	37.125	1.8125	1.875	4.875	76.6875	3.75	3.5	2.25	6.875	1.5
Cyrtocara moorii	Nimbochromis linni	Tyrannochromis nigriventer	1.1766	0.119678	0.573077	536.688	54.1875	61	20.875	6	62.3125	13.9375	9.625	23.25	188.625	6.25	9.75	10.75	20.25	0.5
Auloncara stuartgranti	Taeniolethrinops praeorbitalis	Lichnochromis acuticeps	1.17658	0.119681	0.47166	1041.81	157.938	124	43.375	37.125	96.5625	27.0625	27.125	41.625	323	41.375	21.25	35.375	28	1.375
Hemitilapia oxyrhyncha	Ctenopharynx pictus	Rhamphochromis longiceps	1.17655	0.119687	0.958029	546.75	44.875	62.625	4.375	4.625	92.75	1.5	5.125	67.125	143	9.5	28.5	4.625	6.875	0.75
Ctenopharynx pictus	Placidochromis electra	Aristochromis christyi	1.17614	0.119769	0.760753	541.266	59.7969	57.4844	15.1094	17.5938	54.2969	9.54688	10.0938	27.2344	185.109	9.59375	14.4688	13.5938	8.21875	0.59375
Eclectochromis ornatus	Otopharynx heterodon	Pundamilia pundamilia	1.17588	0.119821	0.972772	1984.64	129.609	268.234	29.7969	11.7188	550.547	14.2344	17.7188	570.234	293.797	23.4688	161.094	4.84375	31.9688	3.09375
Placidochromis milomo	Eclectochromis ornatus	Pladichromis "Mbenji Lip"	1.1758	0.119838	0.249651	9464.38	883.438	1849.12	705.812	441.25	1267.19	302.875	198.375	436.938	3793	225.75	277.375	317.625	279.625	17.25
Pladichromis "Mbenji Lip"	Taeniolethrinops praeorbitalis	Labeotropheus fuelleborni	1.17543	0.119912	0.889871	990.688	141.438	158.125	24.5	15	185.25	14.375	18.75	96.1875	275.312	22.625	70	15.25	17.25	2.25
Docimodus evelynae	Cheilochromis euchilus	Ctenopharynx pictus	1.17498	0.120001	0.651807	1593.06	171.062	207.125	52	47.5	158.312	33.9375	27.125	67.75	526.375	39.5	47.5	58.25	39	3.5
Nyassochromis prostoma	Pseudotropheus flavus	Melanochromis auratus	1.17462	0.120074	0.127832	550.188	14.9375	18.125	40.5	14.5	173.938	6.8125	12.375	11.75	143.625	3.5	7.5	10.75	15	0.5
Placidochromis electra	Mylochromis mola	Nimbochromis linni	1.17452	0.120093	0.509009	520.562	52.5	68.4375	17.25	16	60	10.4375	12	17.5	187.938	9	10	19.875	21.5	0
Ctenopharynx nitidus	Docimodus evelynae	Melanochromis auratus	1.17447	0.120103	0.906287	532.125	61.875	69.125	11.625	4.5	82.1875	6.6875	7.375	54.4375	143.938	8.125	23.625	6.875	10.625	0.875
Pladichromis "Mbenji Lip"	Nimbochromis polystigma	Melanochromis auratus	1.17431	0.120136	0.927798	514.188	59.8125	70.3125	11.8125	8.875	81.5625	6.8125	5.375	71.0625	147.562	12.125	24.375	4.625	5.125	0.375
Rhamphochromis longiceps	Taeniolethrinops furcicauda	Nimbochromis livingstonii	1.17395	0.120207	0.0714286	522.375	100	81.75	63.75	30.125	41.5	5.25	4.625	9.75	143.625	8.5	3.125	4	5.5	0.125
Taeniolethrinops praeorbitalis	Taeniolethrinops furcicauda	Nimbochromis linni	1.1736	0.120279	0.867647	1106.19	132.5	63.4375	27.375	21	65.875	16.6875	26	86.75	375.562	36	31	23.875	32.25	2.5
Placidochromis electra	Rhamphochromis longiceps	Astatotilapia burtoni	1.17279	0.12044	0.957412	602.875	22.875	43.1875	5.4375	0.375	169.438	2.1875	0.375	75.25	72	8	11.5	2	7.5	0
Nyassochromis prostoma	Pseudotropheus flavus	Labeotropheus fuelleborni	1.17278	0.120442	0.131955	536.938	28.1875	17	41.875	14.25	175.625	7.75	9.75	12.9375	139.562	6.375	7.75	10	15.75	0.25
Aristochromis christyi	Cheilochromis euchilus	Mylochromis epichorialis	1.17263	0.120471	0.244297	1551.38	205.25	201.562	76.0625	50	166	26.375	34.5	42.4375	558.188	47.5	32.875	40.75	37.625	1.5
Nyassochromis prostoma	Rhamphochromis longiceps	Astatotilapia burtoni	1.17251	0.120496	0.962904	572.938	18.5625	40.3125	4.5625	1.625	199.375	1.625	5.25	77.875	71.625	8.25	11.75	0.25	8.75	0.25
Lichnochromis acuticeps	Mchenga conophoros	Melanochromis auratus	1.17233	0.120532	0.917453	502.062	56.6875	89.3125	9.3125	5.375	80.9375	4.9375	9.625	53.5625	140.062	9.625	35.625	11.375	14.375	1.125
Taeniolethrinops praeorbitalis	Otopharynx heterodon	Tyrannochromis nigriventer	1.17216	0.120566	0.407921	1062.44	88.375	117.75	43.1875	39	147.688	24.5	25.5	37.375	336.562	28.75	20.75	22.25	53.125	0.75
Ctenopharynx nitidus	Labeotropheus trewavasae	Astatotilapia burtoni	1.17213	0.120573	0.959788	572.688	19.375	78.0625	5.625	3.25	157.875	2.3125	3.25	81.375	71.0625	4.75	12.25	2.625	8.25	0.25
Pseudotropheus crabro	Hemitilapia oxyrhyncha	Pladichromis "Mbenji Lip"	1.17186	0.120626	0.0699588	514.688	80.125	74.5	61.0625	33.875	55.875	4.5625	8.25	8.8125	141	5.375	11.125	8.75	14.125	1.875
Pseudotropheus flavus	Mylochromis epichorialis	Rhamphochromis longiceps	1.1717	0.120659	0.556561	545.5	40.875	151.188	15.8125	4.875	67.0625	9.6875	1.625	17.375	130.25	1.5	16.875	12.375	8.375	0.625
Otopharynx heterodon	Lichnochromis acuticeps	Placidochromis milomo	1.17116	0.120767	0.550536	2591.19	314.125	278.188	112.875	74.875	259.625	76.1875	72.625	121.125	916.812	53	87.125	77.625	79.75	4.875
Placidochromis milomo	Eclectochromis ornatus	Tyrannochromis nigriventer	1.17063	0.120875	0.649591	9344.62	1003.25	2318.94	414.938	262.5	1281.69	283.688	203.25	527	3692.62	236.25	383	247.375	237.625	24.25
Nyassochromis prostoma	Mchenga conophoros	Otopharynx lithobates	1.16996	0.121008	0.875923	507.562	67.6875	43.25	13.25	6.5	55	8	16	45.0625	181.062	21.125	30.875	11.875	15.875	0.875
Stigmatochromis woodi	Placidochromis electra	Cyrtocara moorii	1.16971	0.121058	0.520343	1075.58	111.609	103.422	38.0469	34.0938	112.172	24.0469	26.5938	39.2344	347.859	32.2188	27.0938	37.3438	34.8438	3.84375
Aristochromis christyi	Mylochromis mola	Taeniolethrinops furcicauda	1.16971	0.12106	0.237037	520.875	67.125	68.5	31	7	47.9375	11.6875	7.875	17.6875	179.438	18.375	18.5	13	13.5	0.5
Labeotropheus trewavasae	Taeniolethrinops furcicauda	Rhamphochromis longiceps	1.16958	0.121085	0.681159	550.766	40.0469	147.047	14.7969	2.84375	71.5469	9.29688	1.84375	21.0469	140.797	1.09375	7.34375	8.09375	6.09375	0.34375
Astatotilapia burtoni	Pladichromis "Mbenji Lip"	Cyrtocara moorii	1.1693	0.121141	0.020979	554.625	84.4375	98	132.688	32.75	20.125	1.4375	4.375	4.25	69.6875	3.75	1.75	4.5	10.625	1
Rhamphochromis longiceps	Ctenopharynx pictus	Nimbochromis polystigma	1.16904	0.121194	0.0568079	550.312	89.125	64.1875	69.125	24.75	41.1875	3.75	6.375	7.6875	142	4.375	3.875	7	7.375	0.875
Labeotropheus trewavasae	Taeniolethrinops furcicauda	Tyrannochromis nigriventer	1.16878	0.121246	0.0948992	524.562	66.25	82	54.6875	28	70.1875	7	5.5	12	143.938	7	4	7.5	10.375	0
Chilotilapia rhoadesii	Mylochromis mola	Fossorochromis rostratus	1.16865	0.121273	0.406015	519.078	49.7969	66.2969	23.8594	11.2188	58.2969	13.9844	14.5938	20.7344	185.422	10.4688	15.8438	17.2188	16.3438	0.84375
Pseudotropheus crabro	Labeotropheus trewavasae	Astatotilapia burtoni	1.1686	0.121283	0.98092	688.469	24.2188	48.3438	2.65625	0.3125	42.0938	0.53125	0.1875	109.781	79.7188	7.5625	13.5625	2.4375	2.5625	0.5625
Auloncara stuartgranti	Mylochromis epichorialis	Aristochromis christyi	1.16845	0.121312	0.496241	529.812	54.375	69.5	25.3125	23.25	54.5	16.9375	9.125	25.1875	165.5	5.875	15.75	11	17.625	0.25
Stigmatochromis woodi	Mylochromis epichorialis	Cyrtocara moorii	1.16833	0.121336	0.316547	1052.33	113.047	126.672	42.4844	28.2188	121.922	18.7344	23.4688	29.7344	351.297	39.8438	26.8438	39.2188	31.9688	2.21875
Pseudotropheus crabro	Stigmatochromis woodi	Pladichromis "Mbenji Lip"	1.16739	0.121527	0.0906002	1038.81	185.625	139.5	114.438	49.875	111	14.0625	13	24.0625	283.875	15.125	16.375	10.5	29.375	1.375
Nimbochromis linni	Nyassochromis prostoma	Cyrtocara moorii	1.16727	0.12155	0.615686	504.375	50.4375	86.5	17.5625	17.875	55.875	11.4375	16.125	21.25	186.562	11.125	10.75	20.125	12.625	1.375
Nimbochromis livingstonii	Otopharynx heterodon	Fossorochromis rostratus	1.16718	0.121568	0.502222	520	48.875	52.8125	18.0625	18.75	79.5625	11.0625	14.75	18.125	191	13.25	9.75	14.125	13.125	0.75
Melanochromis auratus	Cyrtocara moorii	Cheilochromis euchilus	1.16696	0.121613	0.0775	1547.75	264.438	195.5	177.812	96.75	182.562	16.375	22.875	29.9375	418.875	22	25.5	23.5	35.5	3.625
Labeotropheus trewavasae	Mylochromis anaphyrmus	Pladichromis "Mbenji Lip"	1.16652	0.121701	0.0740343	492.312	91.625	82.3125	58.75	30.75	73.5	4.8125	6.75	9.125	139.188	7.25	7.75	4.625	14.5	0.75
Stigmatochromis woodi	Otopharynx heterodon	Pundamilia pundamilia	1.16546	0.121915	0.975348	1118.81	69.625	157.438	11.75	5.125	148.812	5	6.25	272.062	158.375	11.125	70.375	4.125	7.75	1.375
Docimodus evelynae	Fossorochromis rostratus	Taeniolethrinops furcicauda	1.1653	0.12195	0.543103	542.812	62.6875	47.1875	18.1875	19.125	52.6875	11.5625	10.25	19.4375	181.062	17	11.375	12.375	16.75	0.5
Stigmatochromis woodi	Mylochromis epichorialis	Ctenopharynx pictus	1.16515	0.121978	0.556522	1067.38	98	127.5	34.75	35.125	114.625	22	27.5	38	353.75	29.125	35	40.625	23.5	1.125
Labeotropheus trewavasae	Ctenopharynx pictus	Eclectochromis ornatus	1.16413	0.122186	0.0843211	1830.31	587	237.688	239.25	126	280.375	26.8125	37.75	46.375	551.312	34.25	26.75	20.125	38.75	2.25
Nimbochromis livingstonii	Otopharynx heterodon	Melanochromis auratus	1.16253	0.12251	0.92378	509.375	59.5	71.9375	10.6875	7	91.75	6	7.625	62.8125	148.438	11.125	25.625	3.5	7.5	1.125
Taeniolethrinops praeorbitalis	Cyrtocara moorii	Tyrannochromis nigriventer	1.16219	0.12258	0.511247	1068	103.625	112.125	42.75	24	127.312	27.8125	30.5	43.4375	331.938	23.25	34.875	23.375	51.75	2.25
Auloncara stuartgranti	Mylochromis anaphyrmus	Astatotilapia burtoni	1.16217	0.122583	0.977811	567.062	22.625	104.562	4.125	3.625	76.9375	1.375	0.75	122.562	71.125	7.625	31.125	3.625	5.25	0.625
Mchenga conophoros	Aristochromis christyi	Astatotilapia burtoni	1.16217	0.122584	0.976558	548.188	21.0625	77.625	4.125	3	121.875	1.375	2	115.938	71.4375	9.375	38.625	1.875	5.375	1.125
Pundamilia pundamilia	Nimbochromis livingstonii	Otopharynx lithobates	1.16191	0.122636	0.0229494	545.438	71.5625	90.8125	146.188	29.75	36.875	2.5	2.125	5.875	75.625	3.75	2.75	2.625	7.375	0.75
Hemitilapia oxyrhyncha	Nimbochromis linni	Pseudotropheus flavus	1.16189	0.12264	0.934359	518.438	65.375	67.8125	8	3.875	78.1875	4	10.75	60.9375	147.875	13.875	32.875	4.125	7	0.875
Eclectochromis ornatus	Aristochromis christyi	Rhamphochromis longiceps	1.16149	0.122722	0.934655	1954.38	177.25	239.062	42.8125	10.5	608.062	24.0625	15	292.25	563.875	19	98	9.625	39.625	1.5
Ctenopharynx pictus	Ctenopharynx nitidus	Placidochromis milomo	1.16146	0.122727	0.734694	2643.09	399.406	261.531	81.1562	71.0625	227.844	52.7188	73.1875	131.469	933.844	64.6875	73.3125	51.3125	48.3125	7.0625
Tyrannochromis nigriventer	Nimbochromis linni	Mylochromis anaphyrmus	1.16069	0.122884	0.433198	535.062	63.9375	56	21.75	16.25	53.5	13	11.25	19.6875	195.188	14.875	4.75	7	11.5	0.25
Labeotropheus trewavasae	Nimbochromis livingstonii	Pladichromis "Mbenji Lip"	1.16015	0.122994	0.0666023	488.5	83.9375	86.125	65.3125	31.875	72.8125	4.875	8.375	9.1875	140	8.375	8.375	3.75	11.125	1.375
Pundamilia pundamilia	Labeotropheus trewavasae	Fossorochromis rostratus	1.15965	0.123095	0.0448466	563.625	152	75.4375	78.8125	13.375	33.3125	2.9375	3.375	6.5	81.375	4.5	0.875	1.875	3.625	0.375
Placidochromis milomo	Fossorochromis rostratus	Taeniolethrinops furcicauda	1.1594	0.123146	0.351388	2604.88	291.438	220.125	130.688	87.375	372.25	70.8125	59.125	103.25	873.562	94.625	65.5	58.125	74.625	2.625
Nyassochromis prostoma	Aristochromis christyi	Astatotilapia burtoni	1.15918	0.123191	0.981986	538.5	19.625	74.75	3.375	1.75	131.562	0.9375	3.875	133.812	69.6875	9.875	23.625	2.875	7.875	0.875
Pundamilia pundamilia	Rhamphochromis longiceps	Astatotilapia burtoni	1.15894	0.123241	0.697674	736.141	19.0469	113.547	8.29688	6.21875	36.1094	4.23438	1.96875	13.6094	73.8594	1.84375	2.59375	1.71875	2.59375	0.21875
Hemitilapia oxyrhyncha	Eclectochromis ornatus	Placidochromis milomo	1.1586	0.123309	0.716532	9283.94	1242.81	1986.94	421.562	329.25	1063.75	292	233.25	619.5	3662.38	287.125	389.375	247.25	371.375	27.5
Hemitilapia oxyrhyncha	Mylochromis mola	Nimbochromis linni	1.15845	0.123341	0.554167	522.062	49.5625	61.75	19.25	10.875	58.5625	12.5625	13	20.875	192	15.25	13.5	18.125	15.625	1
Stigmatochromis woodi	Taeniolethrinops furcicauda	Labeotropheus fuelleborni	1.15808	0.123416	0.881226	1026	139	157.75	32.625	7.375	151.5	21	10	107.25	284.625	19.875	58	16.375	15.25	1.375
Stigmatochromis woodi	Nimbochromis livingstonii	Taeniolethrinops furcicauda	1.15797	0.123438	0.39645	1021.44	134.75	143.562	43.625	19.375	106.312	24.5	30	37.0625	355.875	33.375	39.125	31.375	26.25	1.375
Docimodus evelynae	Stigmatochromis woodi	Auloncara stuartgranti	1.15768	0.123497	0.578097	1088.31	106.812	113.562	48.9375	22.875	117.75	34.25	15.625	54.375	322.375	51.375	30.5	14	25.125	2.125
Rhamphochromis longiceps	Pseudotropheus crabro	Melanochromis auratus	1.15737	0.123561	0.0690104	678.438	33	26.5625	47.125	12.625	48.125	2.4375	2	5.75	147.938	6.375	2.375	6.125	3.875	0.25
Pseudotropheus crabro	Otopharynx heterodon	Mchenga conophoros	1.1572	0.123596	0.0578158	507.562	95.875	81.375	57.5625	21.875	53	2.5625	15.25	5.9375	148.5	8.375	6.375	8.75	10.125	0.875
Placidochromis milomo	Mylochromis anaphyrmus	Astatotilapia burtoni	1.15689	0.123659	0.977989	2732.42	98.2656	469.328	23.9531	12.0312	487.578	9.07812	16.4062	670.016	353.141	47.6562	151.906	14.2812	25.4062	3.53125
Taeniolethrinops praeorbitalis	Mylochromis mola	Aristochromis christyi	1.15655	0.123729	0.65641	1034.94	93.75	140.25	39.0625	42.25	141.062	26.5	14.75	50.5	348.812	31	22.25	16.5	43.125	1.25
Placidochromis milomo	Lichnochromis acuticeps	Mylochromis anaphyrmus	1.15606	0.123827	0.426975	2552.8	298.016	278.203	112.078	96.1562	341.578	67.2031	54.1562	100.641	923.516	85.2812	71.7812	81.0312	53.7812	3.78125
Pladichromis "Mbenji Lip"	Mylochromis epichorialis	Otopharynx lithobates	1.15501	0.124044	0.4	525.438	45.8125	44.5625	26.5625	22.625	66.3125	16.0625	11.125	23.0625	174.312	19.125	22.375	17.375	8.875	0.375
Nimbochromis livingstonii	Pseudotropheus crabro	Melanochromis auratus	1.1549	0.124065	0.107667	561.812	27.3125	19.4375	38.6875	11	164.75	4.5	5.625	8.625	148.75	9.75	6.625	4.5	11.5	0.125
Astatotilapia burtoni	Aristochromis christyi	Taeniolethrinops furcicauda	1.15396	0.124259	0.0191051	567.562	102.5	79.25	122.812	30.125	21.8125	0.875	1.75	3.25	72.0625	5.625	1.625	3.75	9.25	0.75
Ctenopharynx nitidus	Mylochromis epichorialis	Placidochromis milomo	1.15376	0.124299	0.425712	2584.56	341.688	286.375	120.375	63.25	268.75	73.75	55	108.312	902.312	58.125	89.25	87.25	77.25	3.75
Nyassochromis prostoma	Stigmatochromis woodi	Otopharynx lithobates	1.15341	0.124372	0.294469	1019.12	93	82.4375	55.5625	26.125	199.562	26.0625	24.75	38.375	349.375	37.875	23.75	26.25	41.875	2.875
Pundamilia pundamilia	Cyrtocara moorii	Placidochromis milomo	1.15322	0.124411	0.0230375	2700.88	511.875	412.875	640	150.375	158.438	9.1875	10.625	24.0625	369.688	17	38.25	20.875	40.75	4.125
Eclectochromis ornatus	Nimbochromis polystigma	Ctenopharynx pictus	1.15302	0.124452	0.632084	1893.12	194.875	218.188	85.1875	32.625	473.312	58.8125	50.625	104.125	730.125	70.5	76	42.25	60	5.25
Stigmatochromis woodi	Mylochromis epichorialis	Placidochromis milomo	1.15284	0.124487	0.387811	5130.39	696.484	615.797	223.109	147.969	576.234	124.547	119.844	186.984	1816.3	101.094	165.094	166.469	160.469	9.21875
Ctenopharynx pictus	Hemitilapia oxyrhyncha	Mylochromis mola	1.1528	0.124497	0.251908	520.203	71.4844	54.0469	31.5469	13.9688	51.4219	13.1719	7.21875	19.3594	181.734	18.7188	10.7188	13.8438	14.8438	1.71875
Chilotilapia rhoadesii	Otopharynx heterodon	Mylochromis epichorialis	1.15278	0.124499	0.40856	538.812	51.5625	39.25	23	17.625	55.5	13.5	14.875	20.0625	185.688	17.875	11.125	15	19.25	0.875
Taeniolethrinops praeorbitalis	Eclectochromis ornatus	Pladichromis "Mbenji Lip"	1.15203	0.124655	0.180313	3792.5	372.312	736.125	316.688	184.875	500.5	97.0625	85.625	145.375	1393.69	125.375	145	86.125	202.125	6.625
Placidochromis milomo	Nimbochromis linni	Taeniolethrinops furcicauda	1.15182	0.124697	0.355126	2529.69	334	296	112.812	64.75	400.625	58.5625	60.875	88.4375	899.25	93.375	54	46.75	76.375	4.5
Tyrannochromis nigriventer	Nimbochromis polystigma	Melanochromis auratus	1.15155	0.124754	0.928	536.938	60.8125	75.5625	10.0625	9.625	58.8125	5.5625	5.625	63.5625	150.812	9.625	26.625	5.625	3.625	1.125
Otopharynx heterodon	Lichnochromis acuticeps	Otopharynx lithobates	1.15102	0.124863	0.613139	538.875	42.1875	58.1875	21.125	13.875	47.1875	14.5	20	25	181.688	11.5	12.5	17	18.375	2
Stigmatochromis woodi	Hemitilapia oxyrhyncha	Cheilochromis euchilus	1.15085	0.124897	0.281202	3140.31	359.375	315.875	154.938	117.75	349.812	66.75	64.75	101.25	1114.81	111.25	59.75	103.25	78.625	5.5
Placidochromis milomo	Mylochromis mola	Mylochromis anaphyrmus	1.15055	0.124958	0.23695	2571.69	268.562	259	149.5	87.25	340.812	56.3125	40.125	85.25	938.75	58.75	87	75.75	93	3.25
Nimbochromis polystigma	Taeniolethrinops furcicauda	Labeotropheus fuelleborni	1.15042	0.124986	0.877318	500.062	69	81.6875	14.25	2.75	88.6875	8.875	7.125	47.3125	147.25	12.125	32.5	6.625	4.75	1
Auloncara stuartgranti	Nyassochromis prostoma	Nimbochromis linni	1.15001	0.125069	0.252632	510.188	56.5	88.5	30.0625	17	44.625	12.3125	14.625	18.3125	168.625	12.625	15.125	14.125	20.25	1.125
Placidochromis milomo	Docimodus evelynae	Melanochromis auratus	1.14994	0.125084	0.917032	2582.47	312.219	356.594	55.5312	30.4375	489.094	31.9062	35.5625	293.031	732.969	43.5625	86.3125	23.0625	42.4375	4.8125
Labeotropheus trewavasae	Otopharynx heterodon	Mylochromis epichorialis	1.14972	0.125129	0.0629562	525.875	66.5625	57.75	69.1875	36.375	68.4375	5	8.375	9.3125	141.375	10.625	3.375	4	17.375	0.375
Astatotilapia burtoni	Aristochromis christyi	Cyrtocara moorii	1.14967	0.125141	0.0199005	581.375	88.625	71.125	136.875	24	20.9375	1.4375	1.875	4.1875	69.9375	6.625	0.625	3.875	9.625	0.875
Taeniolethrinops praeorbitalis	Aristochromis christyi	Astatotilapia burtoni	1.14958	0.125158	0.973635	1133.94	41.25	159.75	10.3125	5	206.188	4.125	3.5	232.625	140.688	18.5	72	6	10.875	1.25
Stigmatochromis woodi	Mylochromis mola	Pladichromis "Mbenji Lip"	1.1486	0.12536	0.551587	1039.94	120.312	109.938	43.5625	49	99.6875	29.4375	22.125	46.8125	368.688	32	33.625	29.75	22.125	1
Nimbochromis linni	Mylochromis mola	Placidochromis milomo	1.14835	0.125412	0.635359	2558.5	344.312	304.875	82.4375	92.375	281.75	53.5625	39.375	103.875	946.438	83.125	87	80.125	53.875	3.375
Nimbochromis polystigma	Hemitilapia oxyrhyncha	Mchenga conophoros	1.14823	0.125438	0.522222	512.812	67.8125	50	26.375	10.75	54.5625	18.3125	10	27.125	177.875	22.625	9.75	20.75	14.125	1.125
Pseudotropheus crabro	Ctenopharynx nitidus	Placidochromis milomo	1.14795	0.125495	0.0865426	2574.08	450.547	376.547	300.734	119.094	296.797	36.8594	37.7188	61.8594	721.797	30.2188	27.7188	39.2188	40.5938	5.21875
Ctenopharynx nitidus	Mylochromis anaphyrmus	Rhamphochromis longiceps	1.14762	0.125562	0.924092	535.25	42.3125	89.8125	9.375	2.5	81.375	5.0625	5	57.5625	149.25	3.125	34	5.125	3.25	1
Labeotropheus trewavasae	Taeniolethrinops furcicauda	Nimbochromis livingstonii	1.14672	0.125748	0.0916115	496.562	94.25	75.8125	59.5	29.375	67.25	8.0625	7.375	13.25	143.188	6.5	5.375	6.125	10	0.375
Labeotropheus trewavasae	Cyrtocara moorii	Placidochromis milomo	1.14586	0.125927	0.0803491	2520.58	468.797	380.484	285.172	121.219	338.797	28.3594	34.7188	50.7969	696.984	22.8438	44.0938	44.3438	68.4688	4.34375
Labeotropheus trewavasae	Stigmatochromis woodi	Placidochromis milomo	1.14551	0.125999	0.0839889	5034.91	939.344	768.344	581.719	232.688	711.156	65.0312	62.8125	112.406	1414.03	85.0625	47.1875	63.6875	111.188	8.4375
Pseudotropheus flavus	Otopharynx heterodon	Mylochromis epichorialis	1.14487	0.126131	0.0625	530.312	68.375	56.0625	69.75	33.75	64	5.0625	6.5	9.375	138.688	11.5	5	5.375	19.5	0.75
Astatotilapia burtoni	Mylochromis mola	Fossorochromis rostratus	1.14464	0.12618	0.019734	553.578	75.6719	95.6719	144.484	32.8438	23.7344	1.67188	0.84375	4.54688	71.3594	2.09375	2.46875	3.96875	9.59375	0.46875
Labeotropheus fuelleborni	Mylochromis epichorialis	Cheilochromis euchilus	1.14434	0.126241	0.080507	1513.02	242.547	212.609	188.859	93.7188	204.359	21.1094	13.2188	35.7969	432.297	19.5938	17.7188	24.7188	50.7188	1.71875
Mylochromis anaphyrmus	Nimbochromis linni	Taeniolethrinops furcicauda	1.14419	0.126272	0.526549	522.375	66.1875	55.75	18.4375	6.25	63.6875	11.75	12.75	19.1875	188.875	20.375	12.75	14.5	10.375	0.75
Labeotropheus trewavasae	Placidochromis milomo	Eclectochromis ornatus	1.14364	0.126386	0.0565673	8870.33	2734.98	1471.67	1429.8	602.469	1477.3	86.1719	174.469	166.734	2777.73	137.469	129.469	133.344	247.594	17.4688
Pseudotropheus crabro	Nyassochromis prostoma	Cheilochromis euchilus	1.14334	0.126449	0.0796653	1451.38	258.438	311.875	175.938	95.125	166.5	17.8125	20.625	31.5	422.562	28.375	22.25	27.625	38.375	3.625
Cheilochromis euchilus	Mylochromis epichorialis	Otopharynx lithobates	1.14329	0.126458	0.648526	1580.88	136.5	136.25	63.125	66.75	194.375	43.75	38.75	79.5	537.875	54.5	54.25	54.5	28.25	2.75
Pundamilia pundamilia	Mylochromis anaphyrmus	Astatotilapia burtoni	1.14268	0.126586	0.684211	610.516	18.9219	239.234	8.73438	6.09375	33.4844	4.60938	1.21875	13.5469	68.7969	2.21875	5.46875	6.59375	2.96875	0.59375
Pseudotropheus flavus	Fossorochromis rostratus	Mylochromis epichorialis	1.14266	0.12659	0.0825496	522.25	81.9375	64.125	62.0625	27.875	59	7.1875	9.875	12.125	137.062	11.375	7.25	4.875	16.625	0.375
Pseudotropheus crabro	Nimbochromis linni	Ctenopharynx pictus	1.14241	0.126641	0.0901099	544.344	62.7812	76.6562	59.6562	20.8125	53.4062	7.90625	8.3125	13.0312	145.781	10.5625	3.8125	4.8125	11.8125	0.3125
Ctenopharynx pictus	Taeniolethrinops furcicauda	Mylochromis epichorialis	1.14218	0.12669	0.457711	531.75	71.1875	59.1875	15.25	13.625	44.5	8.4375	17.625	14.1875	184.25	19.375	14.875	13.125	14.75	0.875
Auloncara stuartgranti	Cyrtocara moorii	Labeotropheus fuelleborni	1.14166	0.126798	0.886677	532.688	68.1875	78	10.875	11.5	65.75	6.25	4.875	42.4375	138.688	9.5	30.375	10.625	9.25	1
Nimbochromis linni	Fossorochromis rostratus	Otopharynx lithobates	1.14164	0.126802	0.324324	533.312	57.1875	52.6875	24.9375	8.375	62.6875	12.4375	14.375	18.4375	187.188	15.375	14.375	14.375	6.375	0.875
Placidochromis electra	Mylochromis epichorialis	Labeotropheus fuelleborni	1.14145	0.126842	0.917121	515.125	69.375	72.5625	11.3125	6.625	70.0625	6.5625	3.625	59.125	142.375	13.75	33.375	10.375	8.875	0.875
Pseudotropheus flavus	Stigmatochromis woodi	Rhamphochromis longiceps	1.14136	0.12686	0.556582	1123.75	80.9375	269.625	32.0625	10.125	134.5	20.0625	3.5	35.125	269.438	4.75	33	15.125	15.5	0.5
Hemitilapia oxyrhyncha	Mchenga conophoros	Melanochromis auratus	1.14129	0.126876	0.935789	509.828	57.5469	83.4844	7.54688	5.09375	73.1719	3.73438	9.96875	59.2969	145.859	13.2188	35.7188	7.84375	10.3438	1.34375
Aristochromis christyi	Docimodus evelynae	Mchenga conophoros	1.14122	0.126888	0.695652	512.562	95.5	56.75	16.6875	13.25	54.1875	11	17	24	173.938	22.25	6.75	12	7.125	1
Nimbochromis polystigma	Nimbochromis livingstonii	Mylochromis mola	1.14118	0.126898	0.783964	533.312	68.5	41.75	18.8125	5.375	32.5625	12.75	11.375	34.75	200.438	24.5	13.375	15.5	10.625	0.375
Lichnochromis acuticeps	Eclectochromis ornatus	Cheilochromis euchilus	1.14109	0.126917	0.636867	5743.75	665.438	1103.12	254.312	185.875	556.188	176.375	130.5	313.062	2230.25	243.5	217.375	197	254.5	14.75
Melanochromis auratus	Mchenga conophoros	Mylochromis anaphyrmus	1.14024	0.127093	0.0792079	504.562	78.4375	89.3125	58.0625	31.125	60.5	5.75	5	10.25	145.5	8	4.375	13.375	8.875	0.875
Labeotropheus trewavasae	Placidochromis electra	Mylochromis epichorialis	1.139	0.127351	0.0736196	518.375	75	65.25	62.375	34.75	66.125	5.75	9.75	10.25	139.125	12.5	4.75	5.5	13.75	0.75
Chilotilapia rhoadesii	Nimbochromis polystigma	Otopharynx lithobates	1.139	0.127352	0.679245	525.062	58.75	55	20.9375	10.5	56	14.5625	13.375	28.0625	183	16.375	17.625	10.625	13.25	0.875
Eclectochromis ornatus	Placidochromis electra	Auloncara stuartgranti	1.13894	0.127364	0.654321	1931.08	168.984	191.547	87.9219	44.7188	479.672	61.6719	58.5938	111.359	647.984	77.5938	95.3438	55.9688	77.3438	6.21875
Pundamilia pundamilia	Otopharynx heterodon	Tyrannochromis nigriventer	1.13855	0.127445	0.0304472	570.312	63.5	78.875	131.562	39.5	34.75	4.1875	1.5	8.1875	76.75	4	0.875	1.375	8.125	0.5
Taeniolethrinops praeorbitalis	Mylochromis epichorialis	Ctenopharynx pictus	1.13837	0.127484	0.507901	1055.58	90.8594	132.297	36.6719	35.3438	126.422	23.0469	33.5938	37.1094	345.984	29.4688	31.0938	39.8438	29.3438	1.34375
Ctenopharynx nitidus	Taeniolethrinops furcicauda	Labeotropheus fuelleborni	1.13775	0.127612	0.903628	520.75	70.875	68.6875	14.0625	4.875	68	8.75	5.375	58.5625	145.062	10.75	34.25	6	7.125	0.875
Chilotilapia rhoadesii	Otopharynx lithobates	Rhamphochromis longiceps	1.13767	0.127629	0.934392	537.75	42.3125	76.375	7.8125	6	93.625	3.9375	4.125	59.125	142.812	6.25	31.125	4.875	6.75	1.125
Placidochromis electra	Nyassochromis prostoma	Taeniolethrinops praeorbitalis	1.13686	0.127798	0.632432	1029.88	100.25	154.562	40.9375	24.375	93.8125	28.1875	24.375	50.125	343.25	36.5	22.375	38.625	59.125	1.625
Taeniolethrinops praeorbitalis	Eclectochromis ornatus	Nimbochromis livingstonii	1.13682	0.127806	0.294202	3642.44	522.375	879.688	241.25	116.75	452.938	118.75	111.5	169.812	1389.12	105.5	122.625	93.5	216.25	7.5
Placidochromis milomo	Lichnochromis acuticeps	Aristochromis christyi	1.13654	0.127866	0.62382	2593.36	257.391	319.578	104.891	61.7812	355.953	72.5156	34.2812	126.203	942.766	40.2812	78.4062	73.0312	55.2812	3.28125
Pundamilia pundamilia	Pseudotropheus flavus	Placidochromis milomo	1.13639	0.127897	0.0468826	2749.12	832.5	365.062	386.562	84.5	173.562	16.8125	18.25	35	362.625	39.75	13.5	21.625	15.875	1.25
Pseudotropheus flavus	Nimbochromis livingstonii	Pladichromis "Mbenji Lip"	1.1355	0.128083	0.0881743	495.125	83.3125	85.5	63.6875	30.625	66.1875	8.75	5.125	14.0625	133.875	7.125	4.125	6.5	18.875	1.125
Placidochromis electra	Otopharynx heterodon	Pladichromis "Mbenji Lip"	1.13547	0.128089	0.416031	526.5	65.3125	45.75	24.8125	12.625	54.5625	15.25	12.625	22.0625	176	14.625	16.125	15.5	21.625	0.625
Rhamphochromis longiceps	Otopharynx lithobates	Auloncara stuartgranti	1.13537	0.12811	0.0814815	563.812	67.5	81.75	51.1875	33.5	42.125	4.6875	3.375	8.8125	142.75	5.625	5.5	6.5	5.375	0.5
Hemitilapia oxyrhyncha	Docimodus evelynae	Pseudotropheus crabro	1.13526	0.128134	0.922986	533.25	57.625	61.5625	8.5625	2.5	85.875	4.5	9	53.1875	145.938	14.75	30.375	4.75	11.375	0.75
Ctenopharynx pictus	Otopharynx heterodon	Placidochromis milomo	1.13463	0.128264	0.551417	2637.47	382.844	267.156	107.344	61.4375	231.906	72.7188	46.3125	115.281	896.844	76.3125	85.4375	68.3125	66.4375	4.1875
Placidochromis milomo	Mylochromis mola	Aristochromis christyi	1.13458	0.128276	0.647641	2590.5	249.75	322.188	85.6875	87.875	349.5	56.75	31	109.938	933.438	39.375	100.375	97.375	58.375	2.875
Placidochromis electra	Mylochromis epichorialis	Eclectochromis ornatus	1.1344	0.128313	0.53006	1899.5	438.5	200.562	91.3125	70.125	186	62	73	95.0625	703.812	62.125	43.125	71.125	95.625	4.125
Stigmatochromis woodi	Hemitilapia oxyrhyncha	Aristochromis christyi	1.13414	0.128367	0.583826	1083.06	83.5	122	41.4375	32.75	111.688	28.25	20.5	46.75	378.438	17.25	26	31.75	22.875	1.75
Labeotropheus trewavasae	Ctenopharynx nitidus	Pladichromis "Mbenji Lip"	1.13372	0.128456	0.0804598	506	86.125	68.625	68.5	26.5	71.875	8.5	6.75	13.75	136.125	7.5	4.75	4	14.25	0.75
Placidochromis milomo	Cheilochromis euchilus	Mchenga conophoros	1.13359	0.128484	0.575812	7345.5	1218.88	918.438	332.188	196.25	918.75	229.375	204.5	368.938	2586.94	322	261.625	164	269.875	20.75
Auloncara stuartgranti	Mylochromis mola	Melanochromis auratus	1.13344	0.128514	0.893678	513.828	61.1719	107.047	10.9844	9.21875	67.7969	6.35938	6.59375	45.2344	141.047	9.71875	27.5938	6.96875	9.59375	0.84375
Placidochromis milomo	Cheilochromis euchilus	Nimbochromis polystigma	1.13342	0.12852	0.372946	7658.69	905.5	819.375	389.188	237.75	979.438	224.625	148	322.5	2768.06	186.75	235	228	238.375	13.75
Docimodus evelynae	Mylochromis mola	Ctenopharynx nitidus	1.13275	0.12866	0.444882	528.5	53.3125	65.5	24.3125	18.625	43.5625	15.5	14.875	22.5625	177.5	13.375	19.125	13.5	12.375	1.375
Taeniolethrinops praeorbitalis	Mchenga conophoros	Mylochromis mola	1.13163	0.128895	0.588235	1013.75	142.438	115.062	44.375	35.125	102.875	30.8125	18.625	50.1875	365.25	27.375	29.625	34.625	36.25	1.625
Placidochromis milomo	Mylochromis anaphyrmus	Taeniolethrinops furcicauda	1.13129	0.128967	0.449749	2508.94	321.875	316.562	108.625	80.5	381.5	67.5625	64.375	101.125	884.188	85.875	59.875	52.25	82.25	1.5
Labeotropheus trewavasae	Otopharynx lithobates	Auloncara stuartgranti	1.13122	0.128982	0.0851852	533.812	63.3125	78.5	51.625	28.5	72.1875	5.3125	7.125	9.625	141	9.25	8.125	7.625	6.875	1.125
Ctenopharynx nitidus	Mylochromis epichorialis	Stigmatochromis woodi	1.13034	0.129167	0.552846	1066.88	103.625	118	42.75	27.25	98.5	29	31.5	46	354.25	27.25	33.375	44.125	23.875	1.625
Cyrtocara moorii	Nimbochromis livingstonii	Otopharynx lithobates	1.13015	0.129207	0.254054	518.766	53.6719	65.2969	29.5469	11.4688	63.5469	12.2969	10.2188	18.1719	177.797	11.5938	15.9688	12.5938	21.8438	1.21875
Labeotropheus trewavasae	Tyrannochromis nigriventer	Auloncara stuartgranti	1.12965	0.129312	0.130856	530.438	76.1875	81.875	41.75	25.5	69.75	8.125	8.5	13.1875	138.562	6.875	7	7.25	8.5	0.5
Lichnochromis acuticeps	Mchenga conophoros	Taeniolethrinops furcicauda	1.1296	0.129324	0.378486	511	47.75	61.3125	21.5625	21.125	68.5625	11.8125	15.125	17.75	170.5	15	15.125	20.125	26.625	0.625
Taeniolethrinops praeorbitalis	Mchenga conophoros	Cheilochromis euchilus	1.12935	0.129375	0.665382	3013.58	454.984	385.922	125.672	72.0938	292.172	87.6719	77.0938	163.234	1044.23	120.969	112.094	82.8438	105.844	5.59375
Pladichromis "Mbenji Lip"	Mylochromis anaphyrmus	Melanochromis auratus	1.12933	0.129379	0.913978	502.375	63.4375	82.125	10.4375	6.625	91.5	5.9375	5.75	53.75	148.188	10.5	31.75	4.875	6	0.75
Pundamilia pundamilia	Melanochromis auratus	Mchenga conophoros	1.12927	0.129392	0.0394238	551.812	172	61.5	81.6875	16.75	31.1875	2.5	4	5.75	77.6875	7.25	4	2.75	4.375	0.75
Rhamphochromis longiceps	Otopharynx lithobates	Nimbochromis linni	1.12925	0.129397	0.0598291	545.75	85.625	77.8125	66.0625	22.75	40.3125	4.1875	5.875	8.125	142.875	6.375	4.75	7.375	5.25	0.875
Ctenopharynx nitidus	Lichnochromis acuticeps	Otopharynx heterodon	1.12852	0.129549	0.304918	527.938	55.9375	60.375	25.25	9.75	53.125	12	13.75	17.8125	183.438	16.375	15	23	9.5	0.75
Auloncara stuartgranti	Ctenopharynx nitidus	Cyrtocara moorii	1.12819	0.12962	0.417355	549.391	58.7969	51.7344	21.6094	20.7188	45.9219	12.7969	12.3438	19.1094	164.234	19.7188	12.5938	14.3438	19.5938	1.09375
Nimbochromis livingstonii	Melanochromis auratus	Astatotilapia burtoni	1.12811	0.129636	0.961686	561.062	20.1875	69	5.375	2.625	174.125	2.25	3.625	80.6875	71.1875	5.875	17.375	3.75	5	0.875
Pladichromis "Mbenji Lip"	Nimbochromis linni	Labeotropheus fuelleborni	1.12798	0.129663	0.926428	503.688	71.8125	70.75	11.5	7.25	85.25	6.75	9.25	66.5625	141.062	9.625	24	4.75	11.25	0.5
Mylochromis mola	Labeotropheus trewavasae	Melanochromis auratus	1.12793	0.129674	0.128205	556.312	18.875	25.3125	38.625	16.625	164.812	6.75	9	11.4375	146.75	3.875	3.625	8.125	13.25	0.625
Docimodus evelynae	Cyrtocara moorii	Ctenopharynx pictus	1.12769	0.129726	0.339286	549.562	47	50.4375	24	19	59.25	12.4375	10.25	18.375	179.812	10.5	13.375	13.75	14.125	1.125
Labeotropheus trewavasae	Mylochromis anaphyrmus	Auloncara stuartgranti	1.12767	0.129729	0.0865266	517.75	66.1875	94.5625	51.75	25.5	72	5.5625	7.5	9.9375	139.75	5.875	8	8.625	10	1
Labeotropheus trewavasae	Taeniolethrinops furcicauda	Nimbochromis polystigma	1.12725	0.129819	0.111258	499.5	91.3125	82.5625	50.75	31.375	69.5	8.8125	4.375	14.0625	143.75	5.125	1.875	7.125	12	0.875
Chilotilapia rhoadesii	Nimbochromis livingstonii	Nimbochromis linni	1.1271	0.12985	0.164045	529.375	41.75	49.4375	29.6875	20	74.9375	6.4375	6	11	196.125	13	12	16.875	16.375	1
Pseudotropheus flavus	Nimbochromis linni	Ctenopharynx pictus	1.1271	0.129851	0.0785563	531.703	64.9219	79.1719	60.6094	21.8438	66.0469	6.35938	7.71875	10.9844	142.922	8.96875	3.34375	5.34375	13.7188	0.34375
Placidochromis milomo	Otopharynx heterodon	Labeotropheus fuelleborni	1.12627	0.130026	0.913475	2511.12	358.25	378	54.25	35.625	440.125	31.375	30.375	272.875	736.5	61.25	149.125	26	30.5	4.625
Ctenopharynx nitidus	Mchenga conophoros	Mylochromis anaphyrmus	1.12623	0.130034	0.640449	515.25	67.75	62.3125	18.5625	15.375	49.8125	12.5625	8.875	23.25	180.25	20	18.375	17.125	13.625	0.875
Mylochromis epichorialis	Fossorochromis rostratus	Tyrannochromis nigriventer	1.12586	0.130113	0.45614	537.188	44.0625	54.3125	20.0625	9.125	71.5625	12.3125	15.125	18.8125	183.812	13.125	11.125	13.125	19.625	0.625
Eclectochromis ornatus	Pladichromis "Mbenji Lip"	Pundamilia pundamilia	1.12536	0.130219	0.976476	2019.77	126.797	233.172	30.0469	14.4688	477.984	14.9844	20.4688	640.234	289.609	26.5938	163.844	8.46875	24.5938	4.96875
Placidochromis milomo	Chilotilapia rhoadesii	Tyrannochromis nigriventer	1.1246	0.130379	0.660405	2614.88	258.812	301.062	90.625	70.875	357.688	61.25	57.625	118.375	916.312	51.375	72	78.5	62	4.625
Ctenopharynx nitidus	Taeniolethrinops furcicauda	Tyrannochromis nigriventer	1.12428	0.130448	0.479263	533.062	58.5625	59.1875	18.3125	10.125	61.75	11.25	9.125	17.75	181	15.625	21.25	15.75	9.875	1.375
Labeotropheus trewavasae	Nyassochromis prostoma	Tyrannochromis nigriventer	1.12357	0.130598	0.0784314	491.625	65	115	58.875	25.25	67.875	6	7.75	10.5	141.375	2	8	11.25	12.5	1
Taeniolethrinops praeorbitalis	Hemitilapia oxyrhyncha	Mylochromis anaphyrmus	1.12352	0.130609	0.199787	1039.88	105.188	110.438	71.625	23.625	128.5	24.5625	28.875	36.3125	355	31.625	22.875	30.125	38.5	0.875
Chilotilapia rhoadesii	Nyassochromis prostoma	Auloncara stuartgranti	1.12303	0.130713	0.685976	502.438	42.875	89.8125	22	13.125	64.25	15.5625	13.125	29.625	166.562	17.25	16.125	19.125	11	1.125
Rhamphochromis longiceps	Ctenopharynx pictus	Cyrtocara moorii	1.1222	0.130889	0.0637119	564.438	74.9375	58.125	68.75	31	44.25	5.375	1.5	9.6875	137.812	6.375	1.5	5.75	11	0.5
Auloncara stuartgranti	Taeniolethrinops furcicauda	Aristochromis christyi	1.1222	0.130889	0.497942	536.562	62.4375	62.75	22.875	17.625	52.875	15.25	6.625	22.8125	167.562	11.625	19.75	10.625	13.875	0.75
Pseudotropheus crabro	Fossorochromis rostratus	Otopharynx heterodon	1.12217	0.130896	0.0860335	545.188	67.3125	58.25	58.25	35.25	54.375	7.125	6.25	11.9375	150.938	6.125	4.5	4.75	13	0.75
Pladichromis "Mbenji Lip"	Tyrannochromis nigriventer	Labeotropheus fuelleborni	1.122	0.13093	0.928358	509.188	72.8125	65.25	10.5	7.25	94	6	11	64.3125	141.312	11.375	17.5	5.25	7	1.25
Eclectochromis ornatus	Mylochromis mola	Cyrtocara moorii	1.12065	0.131218	0.644083	1889.64	203.234	210.797	79.3594	40.9688	416.047	54.7344	59.0938	99.2969	712.234	89.3438	98.9688	68.0938	67.4688	5.71875
Astatotilapia burtoni	Otopharynx heterodon	Fossorochromis rostratus	1.12042	0.131267	0.0224769	575.828	71.2969	73.4844	141.047	40.8438	23.7344	2.42188	0.96875	5.60938	72.0469	2.46875	1.59375	2.71875	9.09375	0.84375
Labeotropheus trewavasae	Cyrtocara moorii	Pladichromis "Mbenji Lip"	1.12018	0.131318	0.0717213	506.375	91.625	68.25	62.25	27.25	68.375	5.625	6.75	10	136.75	7.75	12	6.25	14	0.75
Pladichromis "Mbenji Lip"	Mylochromis mola	Otopharynx lithobates	1.12009	0.131338	0.566265	517.25	52.5625	52.75	21.5625	20.875	65.125	14.8125	6	23.625	175.312	18.25	23	17.625	14.25	1
Hemitilapia oxyrhyncha	Fossorochromis rostratus	Otopharynx lithobates	1.1196	0.131442	0.557377	529.688	54.3125	43.6875	21.1875	14.375	66.3125	14.4375	15.25	22.9375	183.312	10	18.875	12.625	14	2
Pundamilia pundamilia	Mylochromis anaphyrmus	Otopharynx lithobates	1.11938	0.13149	0.0267303	548.812	80.625	87.375	130.562	36.125	34.1875	3.125	2	6.625	73.5625	4.375	4.5	3.875	6.625	0.625
Pundamilia pundamilia	Melanochromis auratus	Nyassochromis prostoma	1.11933	0.1315	0.0378215	535.562	188.25	59.125	81.8125	19	32.75	2.3125	2.625	5.4375	76.125	9.125	5.375	2.625	3.25	0.625
Labeotropheus trewavasae	Melanochromis auratus	Eclectochromis ornatus	1.11908	0.131553	0.904115	1992.64	891.672	75.8594	32.2344	29.8438	113.922	16.7969	30.2188	162.359	565.859	65.7188	78.7188	17.0938	17.3438	2.71875
Nimbochromis livingstonii	Ctenopharynx nitidus	Auloncara stuartgranti	1.11861	0.131652	0.708824	530.875	43.4375	49.375	20.5625	14.25	77.3125	14.375	13.25	29.4375	162.875	20.375	15.25	12.25	19.625	0.75
Auloncara stuartgranti	Taeniolethrinops praeorbitalis	Nimbochromis polystigma	1.11857	0.131661	0.351548	1052.94	146.812	118.625	48.5	37.375	99	26.25	25.5	38.3125	336.438	31.25	26.375	28	29.625	2
Labeotropheus fuelleborni	Taeniolethrinops furcicauda	Cheilochromis euchilus	1.11841	0.131695	0.10245	1501.7	264.547	223.922	147.609	112.969	211.359	21.6719	21.9688	36.0469	431.609	31.0938	10.4688	24.8438	29.7188	2.46875
Labeotropheus fuelleborni	Cheilochromis euchilus	Mylochromis anaphyrmus	1.11818	0.131745	0.0638655	1503.94	221.625	238.25	187.312	99.375	221.562	13.25	22.875	25.125	427.062	25.75	17.875	32	30.625	4.375
Chilotilapia rhoadesii	Lichnochromis acuticeps	Docimodus evelynae	1.11817	0.131747	0.307692	534.312	35.3125	59.5625	26.8125	14.25	61.1875	13.3125	18.625	19.3125	188.312	11.75	15.875	13	10.375	2
Labeotropheus trewavasae	Ctenopharynx pictus	Rhamphochromis longiceps	1.11789	0.131807	0.611872	566.312	38.0625	131.438	14.3125	5.125	73.125	9	4.25	17.375	138	2.75	9.25	11	1.75	0.25
Pladichromis "Mbenji Lip"	Hemitilapia oxyrhyncha	Aristochromis christyi	1.11783	0.131819	0.403162	525.375	45.1875	57.5625	23.375	13.5	72	13.9375	7	20.3125	189	6.875	19.5	20.625	9	0.75
Nimbochromis livingstonii	Hemitilapia oxyrhyncha	Astatotilapia burtoni	1.11778	0.13183	0.981099	545.938	21.9375	84.1875	4.1875	2.25	92.25	1.5	1.875	141	71.125	11.5	39.125	4.75	1.75	0.625
Pundamilia pundamilia	Aristochromis christyi	Tyrannochromis nigriventer	1.11771	0.131846	0.0162817	608.938	45.5	40.1875	163.875	25	37.0625	1.5	1.5	4.1875	79.625	2.5	2.375	1	9.25	0.5
Cyrtocara moorii	Chilotilapia rhoadesii	Otopharynx lithobates	1.11756	0.131877	0.626866	519.828	64.2969	64.1719	20.2344	9.96875	60.1719	13.9844	11.7188	24.4844	174.547	17.8438	12.8438	13.9688	13.2188	1.71875
Labeotropheus trewavasae	Taeniolethrinops praeorbitalis	Pladichromis "Mbenji Lip"	1.11706	0.131985	0.0973394	994	189.062	155.188	100.625	72.375	138.125	13.6875	15.625	23.0625	271	18.375	19.375	12.375	22.5	1.625
Labeotropheus trewavasae	Pseudotropheus crabro	Aristochromis christyi	1.11668	0.132067	0.875	581.812	130.938	24.375	11.625	7	39.1875	6.9375	5.375	39.75	148.25	9.25	9.625	6.875	2.625	0.375
Placidochromis electra	Nimbochromis polystigma	Aristochromis christyi	1.1163	0.132148	0.62069	535.875	45.1875	59.6875	19.75	14.5	63	13.5625	10.125	23.6875	183.75	10	12.5	11.125	21.125	0.125
Eclectochromis ornatus	Mylochromis epichorialis	Rhamphochromis longiceps	1.11491	0.132444	0.948911	1903.88	181.625	289.625	31.375	17.75	546.375	16.125	11	299.375	557.875	33.5	152.75	23.75	28.5	2.5
Nimbochromis livingstonii	Mylochromis mola	Mylochromis anaphyrmus	1.11435	0.132565	0.401544	516	49.8125	57.5625	24.5	10.375	66.5	14.8125	8.375	21.3125	191.75	16.625	7.375	17.625	20	0.375
Labeotropheus trewavasae	Placidochromis electra	Auloncara stuartgranti	1.11388	0.132666	0.0855019	533.25	60.125	79.0625	51.6875	31.625	69.4375	5.5625	6.625	9.875	143.25	8.75	10.625	5.125	8.375	0.625
Pseudotropheus crabro	Mylochromis epichorialis	Stigmatochromis woodi	1.11384	0.132673	0.0958738	1059	135.25	165.5	108.75	60	106.375	15.625	13.25	25.5	280.75	10.5	6.375	26.875	31.375	2.875
Docimodus evelynae	Pseudotropheus crabro	Pseudotropheus flavus	1.11364	0.132716	0.0812772	592.312	26.75	19.75	42.8125	8.375	132.062	3.25	9.625	6.75	150.188	8.75	7.125	2.25	12.625	0.375
Pseudotropheus flavus	Mylochromis anaphyrmus	Nimbochromis polystigma	1.11328	0.132793	0.0674847	512.938	76.5	76.5	61.9375	30.375	66.375	4.9375	8.25	9.0625	143.375	5.125	2.875	4.5	20.375	0.875
Lichnochromis acuticeps	Mylochromis epichorialis	Cyrtocara moorii	1.11308	0.132837	0.774648	531	55.25	47.125	19.375	10	56.125	13.375	9	34	176.25	24	10.5	19.25	17.25	1.5
Eclectochromis ornatus	Aristochromis christyi	Astatotilapia burtoni	1.11306	0.132842	0.979303	2054.88	76.4375	260.75	19.4375	11.25	625.25	7.8125	13.125	557.875	274.312	42	109.75	5.5	29.625	2
Stigmatochromis woodi	Nimbochromis polystigma	Aristochromis christyi	1.11267	0.132926	0.513575	1085.81	95.8125	119.25	38	23.875	111.938	24.5625	17.375	38.75	382.75	15.125	33.75	31.125	28.5	1.375
Taeniolethrinops praeorbitalis	Nimbochromis linni	Pseudotropheus flavus	1.11189	0.133093	0.914858	1038.25	131.438	148.188	24	8.875	155	14.4375	14.375	117.188	276.75	22.375	57.875	13.375	25	0.875
Auloncara stuartgranti	Placidochromis electra	Taeniolethrinops furcicauda	1.1117	0.133134	0.368644	543.188	59.5	55.8125	19.375	24.375	49.125	10.0625	13.125	15.5	174.062	13.75	10.125	17.875	17.25	0.875
Labeotropheus trewavasae	Melanochromis auratus	Mylochromis anaphyrmus	1.11131	0.133217	0.886513	565.562	155.562	18.375	10	6.25	28.3125	5.6875	6.375	39.375	146.5	12.75	17.375	3.375	8.125	0.375
Rhamphochromis longiceps	Stigmatochromis woodi	Labeotropheus fuelleborni	1.11095	0.133295	0.276224	1108.62	149.562	277.562	42.75	17.25	75.0625	16.875	12.375	26.75	277.062	13	12.25	15.125	2	0.75
Ctenopharynx pictus	Melanochromis auratus	Astatotilapia burtoni	1.10998	0.133504	0.967391	600.172	20.8281	64.6406	4.57812	0.53125	134.953	1.76562	3.28125	85.2031	69.6406	9.90625	17.0312	1.78125	7.15625	0.53125
Hemitilapia oxyrhyncha	Fossorochromis rostratus	Pundamilia pundamilia	1.1092	0.133673	0.977273	550.5	33.4375	68.8125	5.5	4.75	88.5625	2.375	4.875	136.75	75.3125	4	38.625	2	5.375	1.125
Labeotropheus trewavasae	Labeotropheus fuelleborni	Otopharynx lithobates	1.10912	0.133689	0.935449	582.375	146.125	14.6875	7.4375	4.875	14.25	3.75	3.5	57.1875	149.438	15.875	13	6.5	3.5	0.5
Taeniolethrinops praeorbitalis	Pseudotropheus crabro	Astatotilapia burtoni	1.10909	0.133696	0.964164	1165.62	42.4375	127.938	10.125	3.625	307.875	4.1875	7.375	163.938	141.875	12.625	38.625	4.375	13	0.375
Placidochromis electra	Nimbochromis livingstonii	Chilotilapia rhoadesii	1.10903	0.133708	0.326848	512.125	62.1875	67.6875	20.5	12.5	59	9.6875	15.5	14.9375	171.625	17.875	16.5	14.375	28	1.5
Nyassochromis prostoma	Mylochromis anaphyrmus	Astatotilapia burtoni	1.10864	0.133793	0.97861	532.125	16.875	81.125	5.125	2.75	111.875	2.125	5.75	139.375	70.125	10.75	37.75	1.25	5.25	0.75
Stigmatochromis woodi	Mylochromis mola	Mylochromis anaphyrmus	1.10856	0.133811	0.219512	1054.94	105.188	113.438	63.1875	25.5	110.062	23.1875	17.625	34.4375	377.938	34.75	24.625	29.25	31.375	0.5
Ctenopharynx pictus	Melanochromis auratus	Labeotropheus fuelleborni	1.10776	0.133984	0.102215	585.938	34.9375	17.3125	36.9375	15.125	131.625	4	4	7.75	149.625	7	6.625	4.125	14.875	0.125
Pundamilia pundamilia	Pseudotropheus crabro	Mylochromis anaphyrmus	1.10675	0.134201	0.0332326	565.391	159.797	64.0469	81.6719	12.5938	33.0469	1.67188	4.09375	4.42188	81.0469	6.59375	1.84375	1.84375	4.34375	0.59375
Pundamilia pundamilia	Labeotropheus fuelleborni	Cheilochromis euchilus	1.10673	0.134205	0.0434676	1624.69	503	226.438	254.75	42.125	100.875	11.3125	10.625	22.375	212.188	28.5	8.875	12.625	11	1.625
Placidochromis electra	Nyassochromis prostoma	Nimbochromis livingstonii	1.10654	0.134247	0.504425	494.875	70.1875	79.4375	20.25	10.25	44.1875	13.25	15.75	20.375	174.688	19.875	19.625	16.5	23	1.75
Pseudotropheus crabro	Lichnochromis acuticeps	Cheilochromis euchilus	1.10649	0.134258	0.0736393	1531.81	246.25	231.438	179.75	103.5	179.938	17	13.25	29.9375	428.5	32.25	10.375	22.5	42.75	2.75
Nyassochromis prostoma	Otopharynx heterodon	Otopharynx lithobates	1.10619	0.134321	0.315385	494.5	50.8125	56.3125	20.375	16.25	102.562	9.25	17.125	14.375	176.812	19.25	14	14.875	16	1.5
Ctenopharynx nitidus	Cyrtocara moorii	Tyrannochromis nigriventer	1.10619	0.134321	0.504386	543.938	51.375	48.3125	20.625	15	53.75	13.5625	16.125	20.75	179.312	5.375	26.25	15.125	13.375	1.125
Ctenopharynx nitidus	Stigmatochromis woodi	Aristochromis christyi	1.10607	0.134348	0.511435	1075.19	109.625	104.125	45.6875	23.625	129.812	31	16.875	46.375	369.062	11.75	33.75	23.875	23.5	2.75
Pladichromis "Mbenji Lip"	Hemitilapia oxyrhyncha	Mchenga conophoros	1.10588	0.134389	0.393502	501.062	69.5	51.9375	27.75	14.75	66.3125	17.25	9.375	24.0625	173.5	18.625	10.875	21.5	17.125	0.375
Chilotilapia rhoadesii	Hemitilapia oxyrhyncha	Tyrannochromis nigriventer	1.10576	0.134416	0.674074	543.375	42.75	51.125	16.5	16.25	56.375	11	9.75	22.375	188.75	15	19.5	14	15.5	0.75
Stigmatochromis woodi	Nimbochromis linni	Cyrtocara moorii	1.10564	0.134441	0.432203	1062.95	118.422	116.047	43.6094	21.7188	118.797	26.8594	26.4688	39.6094	361.672	38.5938	20.0938	20.7188	30.9688	1.46875
Pundamilia pundamilia	Cyrtocara moorii	Tyrannochromis nigriventer	1.10564	0.134441	0.0263405	566.375	76.3125	82.8125	132.625	25.625	31.3125	3.25	1.5	6.75	72.3125	3.5	5.75	6.75	8.375	0.75
Eclectochromis ornatus	Hemitilapia oxyrhyncha	Nyassochromis prostoma	1.10539	0.134494	0.626904	1751.5	354.062	190.25	100.938	27.25	425.688	73.375	49.125	119.688	719.5	75.25	65.625	70.125	66.125	6.5
Pladichromis "Mbenji Lip"	Otopharynx lithobates	Labeotropheus fuelleborni	1.10502	0.134575	0.916195	497.938	72	76.4375	11.375	7	98.6875	6.75	6.125	57.3125	138.125	12.125	19.625	7.5	10.875	1.125
Labeotropheus trewavasae	Ctenopharynx pictus	Auloncara stuartgranti	1.10431	0.13473	0.101351	537.438	66.9375	74.75	48.625	27.5	72.1875	7.0625	7.125	11.75	137.875	8.5	5.625	8.625	7.375	0.625
Taeniolethrinops praeorbitalis	Nimbochromis livingstonii	Otopharynx heterodon	1.10412	0.134771	0.345946	1007.75	122.812	143.062	49.75	27.375	130	27.0625	29.375	39.0625	345.25	16.125	28.625	30.375	49.75	1.625
Hemitilapia oxyrhyncha	Melanochromis auratus	Rhamphochromis longiceps	1.10373	0.134854	0.674797	554.938	38.3125	54.4375	13.6875	1.875	150.062	8.6875	9.25	19.0625	134.438	3.75	19.25	6	8.375	0.875
Ctenopharynx nitidus	Nimbochromis livingstonii	Mylochromis anaphyrmus	1.10364	0.134875	0.29393	512.812	61.5	64.75	26.3125	13.875	60.8125	12.5	10.875	18.25	180.438	14	12.375	17	17.625	0.875
Chilotilapia rhoadesii	Mylochromis anaphyrmus	Rhamphochromis longiceps	1.10321	0.134968	0.940088	539.5	44.6875	74.625	9.6875	1.75	77.125	5.4375	2.25	72.125	141.312	3.875	34.625	4.875	10.875	1.25
Ctenopharynx pictus	Mchenga conophoros	Nimbochromis linni	1.10302	0.135009	0.488987	530.062	56	67.6875	20.75	16.75	39.9375	13.5	14.75	20.4375	183.25	9.5	18.625	20.5	11	1.25
Stigmatochromis woodi	Mylochromis mola	Pundamilia pundamilia	1.10298	0.135018	0.976021	1092.12	68	184	12.75	5.375	138.625	6	6.25	280.75	155.25	11.125	71.5	5.875	7.25	1.125
Taeniolethrinops praeorbitalis	Mylochromis anaphyrmus	Tyrannochromis nigriventer	1.10239	0.135145	0.343808	1047.75	102.562	132.438	47.375	20.625	134.375	25.1875	28.125	36.8125	338.25	34.625	34.625	19.875	44.75	0.625
Pseudotropheus crabro	Mylochromis mola	Placidochromis milomo	1.10232	0.135161	0.0662776	2525.95	396.047	424.547	303.359	170.594	314.422	23.3594	18.2188	43.2344	724.797	37.9688	28.3438	49.3438	54.9688	1.84375
Labeotropheus trewavasae	Pseudotropheus flavus	Nimbochromis linni	1.10224	0.135179	0.871383	563.438	150.062	24.6875	13.4375	4.125	33.1875	8.4375	3.125	42.3125	146.562	11.625	13.125	6.875	2.875	0.125
Rhamphochromis longiceps	Chilotilapia rhoadesii	Mylochromis mola	1.1018	0.135274	0.0567376	524.188	89.9375	75.9375	71.1875	36.75	44.6875	4.6875	6.75	8.6875	138.562	4.375	2.25	8.875	6.875	0.25
Stigmatochromis woodi	Fossorochromis rostratus	Mchenga conophoros	1.10178	0.135278	0.498956	1045.06	153.125	88.0625	46.125	30.375	104.938	31.125	26.25	46.0625	356.375	33.375	24.375	24.625	36.5	1.625
Chilotilapia rhoadesii	Eclectochromis ornatus	Mylochromis epichorialis	1.10174	0.135288	0.460539	1890.94	204.812	421.25	100.875	62.875	194.5	67.125	66.625	95.9375	728.188	78.375	56.125	61.25	61.5	4.625
Ctenopharynx pictus	Cyrtocara moorii	Mylochromis epichorialis	1.10131	0.135381	0.351145	545.812	63	45.125	22.8125	14.25	41.25	12.1875	16.25	17.9375	177	23	14.375	16.625	12.875	0.5
Pundamilia pundamilia	Taeniolethrinops furcicauda	Cheilochromis euchilus	1.10121	0.135403	0.0269096	1613.25	288.75	237.938	372.812	138.5	99.8125	8.9375	10.5	19	214	17.5	13.5	13.375	22.125	2
Ctenopharynx pictus	Otopharynx lithobates	Mylochromis mola	1.10064	0.135528	0.39749	526.266	71.7969	47.9844	21.3594	23.8438	56.1094	12.3594	15.2188	18.2969	177.922	14.4688	7.09375	18.4688	11.8438	0.96875
Docimodus evelynae	Nyassochromis prostoma	Auloncara stuartgranti	1.10038	0.135584	0.760599	508.312	49.1875	92.625	19.875	20.25	58.375	13.875	8.5	32.9375	162.438	19.625	10	9	17.25	1.75
Placidochromis milomo	Eclectochromis ornatus	Mylochromis anaphyrmus	1.10025	0.135612	0.456994	9123.58	1224.11	2199.05	463.172	333.594	1232.86	300.609	234.594	437.422	3713.92	303.969	381.594	268.344	223.469	17.7188
Mchenga conophoros	Fossorochromis rostratus	Cyrtocara moorii	1.10023	0.135616	0.484716	528.938	45.9375	46.875	21.25	10.75	66.25	13.875	24.75	20.8125	177.688	20.625	15.375	9.375	18.125	1.375
Eclectochromis ornatus	Mylochromis epichorialis	Nyassochromis prostoma	1.1	0.135667	0.496101	1753.69	331.812	188.125	106.375	44.25	446.312	74.0625	53.125	105.875	714.125	70.75	59	75	71.5	2
Docimodus evelynae	Chilotilapia rhoadesii	Ctenopharynx nitidus	1.09975	0.13572	0.564315	533.562	60.3125	60.4375	21.0625	14.875	45.25	14.5	16.625	23	178.25	13.375	17	13.75	10.625	1.375
Chilotilapia rhoadesii	Eclectochromis ornatus	Ctenopharynx nitidus	1.09951	0.135772	0.655979	1877.69	218.062	437.5	84.375	63.125	221.438	59.5625	47.25	106.875	720.875	74.75	73.25	59.125	45.875	5.25
Pseudotropheus flavus	Mylochromis mola	Placidochromis milomo	1.09905	0.135872	0.0650699	2499.77	388.484	422.984	317.797	161.469	340.609	25.0469	24.0938	45.4219	691.484	47.8438	27.7188	48.7188	73.8438	1.71875
Pseudotropheus flavus	Pseudotropheus crabro	Pundamilia pundamilia	1.09798	0.136107	0.977576	689.188	35.1875	27.125	4.125	2.375	36	1.5	2.125	115.938	84.8125	4.875	15.25	1.125	3.125	0.25
Eclectochromis ornatus	Stigmatochromis woodi	Rhamphochromis longiceps	1.09779	0.136148	0.940851	3870.62	355	516.312	73.3125	33	1162.31	40.5625	22.25	561.5	1124.62	52.25	273	30.125	69.875	6.25
Chilotilapia rhoadesii	Fossorochromis rostratus	Taeniolethrinops praeorbitalis	1.09771	0.136165	0.518293	1067.25	103.312	74.625	48.1875	46.375	131.438	33.375	24.375	49.3125	340.25	43.125	27.375	28.25	25.875	1.875
Placidochromis electra	Cyrtocara moorii	Labeotropheus fuelleborni	1.09727	0.136261	0.904059	524.688	69	62.8125	12.75	5	73.8125	7.875	2.625	53.8125	139.875	16.125	34.375	11	6.375	0.875
Nimbochromis polystigma	Nimbochromis livingstonii	Lichnochromis acuticeps	1.09685	0.136354	0.786344	538.312	63.5	37.4375	20.25	8.25	34.25	14.1875	8.25	36.5	199.688	23.5	16.25	8.875	14	0.75
Pseudotropheus crabro	Cyrtocara moorii	Tyrannochromis nigriventer	1.09682	0.136361	0.0804469	540.875	68.25	78.25	57.875	19	56.8125	6.4375	6.375	10.9375	143.562	6.875	6.125	9.625	11.875	1.125
Lichnochromis acuticeps	Pseudotropheus crabro	Melanochromis auratus	1.09679	0.136366	0.106239	572	20.5625	19.25	37.8125	12.625	154.5	4.6875	12	8.625	146.812	7.75	6.625	4.5	14.125	0.125
Chilotilapia rhoadesii	Placidochromis electra	Melanochromis auratus	1.0966	0.136408	0.908815	516.203	63.6094	76.8594	7.85938	5.71875	83.3594	4.10938	7.71875	41.4844	147.234	6.96875	43.5938	8.09375	9.59375	1.59375
Eclectochromis ornatus	Nimbochromis livingstonii	Docimodus evelynae	1.0962	0.136496	0.622807	1899.44	148.312	230.188	97.1875	49.125	457.812	70.3125	58.125	114.688	768.188	40.625	58.875	38.625	61.375	3.125
Auloncara stuartgranti	Mylochromis epichorialis	Tyrannochromis nigriventer	1.09605	0.136528	0.384342	536.375	47.8125	63.8125	28.375	25.875	55.125	17.5625	7.875	24.3125	160.625	11.625	13.375	10.625	20.25	0.375
Otopharynx heterodon	Mylochromis anaphyrmus	Nimbochromis livingstonii	1.09605	0.136528	0.45614	518.5	71.375	50.375	21.125	12.875	55.125	13.375	10.625	19.875	190	13	14.625	19	13.25	0.875
Pundamilia pundamilia	Melanochromis auratus	Nimbochromis polystigma	1.09602	0.136536	0.0393215	564.938	158.875	63.0625	80.5	16.375	30.8125	2.625	4.25	5.8125	80	4.875	3.125	4.375	4	0.375
Labeotropheus trewavasae	Nimbochromis polystigma	Mylochromis anaphyrmus	1.09601	0.136536	0.0556079	506.062	76.0625	77.875	66.5	29.25	73.25	3.875	8.5	7.5625	146.938	5.375	4.25	4.75	12.25	1.5
Ctenopharynx pictus	Lichnochromis acuticeps	Cheilochromis euchilus	1.09597	0.136547	0.301762	1567.62	205.375	183.75	77.25	39.75	144.125	37.625	33.5	54.75	526.25	64	33.25	53.5	47.5	3.75
Pundamilia pundamilia	Placidochromis electra	Mylochromis epichorialis	1.09583	0.136576	0.0238861	549.188	85	72	135.562	42	35.3125	2.75	2.75	6	72.5625	6.75	2.25	3.75	7.125	1
Pseudotropheus crabro	Mylochromis anaphyrmus	Ctenopharynx pictus	1.09567	0.136611	0.0958231	534.844	63.5938	86.0938	53.9062	25.5625	53.3438	7.90625	9.0625	12.7812	142.094	12.1875	3.9375	8.3125	8.8125	0.5625
Melanochromis auratus	Labeotropheus fuelleborni	Otopharynx lithobates	1.09517	0.13672	0.903125	574.625	143	29.25	8.375	5.5	21.875	4.5	5.5	40.625	146.25	14.75	14.625	6.625	5.375	0.125
Docimodus evelynae	Chilotilapia rhoadesii	Placidochromis milomo	1.09477	0.136808	0.401148	2612.44	356.562	281.875	112.875	86	261.125	67.25	52.375	97.8125	925.688	48.5	82.5	75.5	47.125	6.375
Ctenopharynx nitidus	Mylochromis epichorialis	Cyrtocara moorii	1.0946	0.136845	0.4375	539.5	45.75	55.8125	23.0625	15.125	47.625	14.625	17.25	21.1875	172.188	20.375	14.625	18.625	17.625	0.625
Chilotilapia rhoadesii	Mylochromis mola	Pseudotropheus flavus	1.09434	0.136902	0.949282	501.25	67.625	88.5	6.25	6.625	76.4375	2.9375	7.5	64.9375	139.312	12.375	27.125	11	11.5	0.625
Placidochromis milomo	Chilotilapia rhoadesii	Mylochromis anaphyrmus	1.09414	0.136946	0.469035	2571.42	302.266	259.328	99.0781	104.156	349.266	62.6406	64.6562	94.8281	926.953	64.2812	69.1562	81.4062	59.7812	6.78125
Nimbochromis livingstonii	Nimbochromis polystigma	Nimbochromis linni	1.09393	0.136993	0.472906	576.062	25.75	28.25	16.9375	11.5	48.1875	10.25	7.5	16.25	221.438	22	8	10.5	20.875	0.5
Labeotropheus trewavasae	Mchenga conophoros	Nimbochromis linni	1.09392	0.136994	0.0657084	498.562	74.5625	89.5625	61.6875	31.375	71.4375	4.8125	4.875	8.8125	144.438	3.125	8.375	12.625	8.875	0.875
Pseudotropheus crabro	Placidochromis electra	Taeniolethrinops furcicauda	1.0938	0.137021	0.0834299	530.438	73.4375	68.0625	55.9375	36.375	61.875	6.5	2.75	11	145.375	9.5	2.375	10.125	9.375	0.875
Ctenopharynx nitidus	Cyrtocara moorii	Aristochromis christyi	1.09377	0.137028	0.380952	540.688	54.5	48.875	23.0625	11.625	61.625	13.3125	8.125	19.3125	180.75	5	23.75	17.625	12.625	1.125
Stigmatochromis woodi	Mylochromis mola	Cyrtocara moorii	1.09297	0.137203	0.570833	1054.83	105.422	124.172	41.6094	36.7188	98.0469	28.7344	24.4688	45.8594	359.047	42.5938	34.5938	21.4688	28.9688	1.46875
Nimbochromis livingstonii	Taeniolethrinops furcicauda	Cyrtocara moorii	1.09266	0.137272	0.552174	510.188	53.6875	62.25	20	12.375	75.3125	13.5625	21	21.5	176.375	15	9.5	17.625	15.125	0.5
Pundamilia pundamilia	Mylochromis mola	Mylochromis epichorialis	1.09256	0.137293	0.0183181	544.375	71	76.75	149.125	42.25	35.375	1.75	3	4.5	76.375	6.75	3.5	0.75	7.25	0.25
Pundamilia pundamilia	Pseudotropheus crabro	Nimbochromis polystigma	1.09209	0.137397	0.0363636	567.125	158.125	60.875	81.75	15.875	33	2.25	3.75	5.25	80.625	6.375	1.5	4.125	3	0.375
Placidochromis milomo	Pladichromis "Mbenji Lip"	Mchenga conophoros	1.09208	0.137398	0.580295	2438.06	390.625	316.625	117.188	74.75	326.938	83.375	86	130.125	867.688	106.5	59.5	42.5	76.375	3.75
Nyassochromis prostoma	Mchenga conophoros	Melanochromis auratus	1.09207	0.137402	0.958272	516.188	59.0625	52.125	7.125	3.75	66.8125	3.5625	8.625	85.375	148.625	13.25	41	9	8	1.5
Chilotilapia rhoadesii	Labeotropheus trewavasae	Pundamilia pundamilia	1.09206	0.137403	0.956795	550.188	33.1875	78.1875	6.6875	1.75	165.5	3.25	3.375	79.375	75	2.75	10.25	2.375	10.875	0.25
Pundamilia pundamilia	Otopharynx heterodon	Ctenopharynx pictus	1.09204	0.137408	0.0237877	568.844	64.9688	78.5938	136.156	35.1875	35.2188	2.78125	2.4375	6.03125	75.7188	7.1875	2.5625	1.8125	5.8125	0.6875
Cyrtocara moorii	Lichnochromis acuticeps	Otopharynx lithobates	1.09183	0.137454	0.333333	526.953	51.1719	57.1094	28.5469	14.9688	59.1094	15.9219	9.59375	22.2344	173.172	13.4688	16.3438	13.5938	19.4688	2.34375
Placidochromis milomo	Eclectochromis ornatus	Fossorochromis rostratus	1.09164	0.137496	0.542637	9450.5	896.812	2135.75	448.188	410.75	1179.31	310.75	276.875	473.812	3735.38	245	358.625	242.625	269.625	18
Otopharynx heterodon	Mylochromis mola	Nimbochromis linni	1.09163	0.137497	0.635965	520.625	55.75	64.6875	14.6875	18.5	60	9.5	9.875	18.5625	199.188	11.375	12.875	14.25	13	1.125
Placidochromis electra	Hemitilapia oxyrhyncha	Nimbochromis polystigma	1.09138	0.137553	0.344444	527.062	57	53.9375	24	12.75	53.5	12.9375	12.75	18.75	183.438	11	14.25	20.875	20	0.75
Pundamilia pundamilia	Nimbochromis livingstonii	Auloncara stuartgranti	1.09099	0.137639	0.0267442	543.125	73.875	113.75	106.625	46.375	37.125	2	2.375	4.875	78.125	2.25	3.375	4.5	4.75	0.875
Placidochromis electra	Mylochromis epichorialis	Lichnochromis acuticeps	1.09054	0.137739	0.310651	530.062	54.4375	45.5	32.25	12.75	56.1875	17.6875	6.375	24.25	172.25	18.75	6.75	16	29.75	1
Mchenga conophoros	Mylochromis mola	Tyrannochromis nigriventer	1.09006	0.137844	0.67931	519.312	39	56.4375	19	20.5	69.25	13.1875	15	25.5	182.938	14.5	22.5	11.375	14.5	1
Stigmatochromis woodi	Hemitilapia oxyrhyncha	Nimbochromis polystigma	1.08931	0.138009	0.332054	1058.69	107.812	122.875	43.75	29.375	102.5	22	35.75	32.8125	382.438	27	18.375	32	28.875	2.75
Nimbochromis polystigma	Mylochromis mola	Labeotropheus fuelleborni	1.08917	0.138039	0.938028	501.688	73.375	80.0625	9.375	3.25	72.3125	5.25	3.125	67.6875	147.625	13.375	28.5	9.875	8	0.5
Taeniolethrinops praeorbitalis	Nimbochromis livingstonii	Pladichromis "Mbenji Lip"	1.08887	0.138106	0.364683	996	134.562	136.188	47.625	36.375	126.625	26.9375	32.875	38.8125	338	23.625	32.375	29.375	47.25	1.375
Fossorochromis rostratus	Nyassochromis prostoma	Melanochromis auratus	1.08868	0.138148	0.919692	495.203	55.3594	108.984	11.3594	9.09375	73.0469	6.79688	7.59375	59.0469	143.422	11.7188	24.9688	9.59375	6.21875	0.59375
Stigmatochromis woodi	Chilotilapia rhoadesii	Placidochromis milomo	1.08867	0.138149	0.425402	5136.52	701.422	609.172	211.797	152.844	610.859	129.234	122.469	190.359	1831.48	123.219	125.594	145.094	128.844	13.0938
Pseudotropheus flavus	Nyassochromis prostoma	Nimbochromis livingstonii	1.08849	0.138189	0.0758886	479.25	85.875	99.1875	68.3125	25.625	59.8125	8.1875	5.125	13.125	135.5	10.25	7.125	11.375	14.125	1.125
Astatotilapia burtoni	Rhamphochromis longiceps	Cheilochromis euchilus	1.08849	0.13819	0.0443628	1755.81	561.125	144.438	220.125	25.25	60.0625	8.75	7.5	18.5625	209.25	27	3.875	3.75	22.75	0.75
Auloncara stuartgranti	Nyassochromis prostoma	Cheilochromis euchilus	1.08846	0.138196	0.230024	1489.28	210.781	253.844	101.406	51.4375	128.594	41.7812	44.3125	59.5938	487.406	51.6875	52.1875	47.9375	48.0625	3.6875
Pseudotropheus flavus	Otopharynx heterodon	Mylochromis anaphyrmus	1.08832	0.138227	0.0615977	523.062	75.625	66.375	65.8125	27.375	66.8125	4.875	3.875	8.875	141.938	8.75	3.875	10.75	15.125	0.875
Nimbochromis linni	Aristochromis christyi	Astatotilapia burtoni	1.0879	0.138319	0.984855	576.688	22.0625	71.8125	3.0625	2.875	93.375	0.875	1.5	143.125	74.875	10.75	17.25	1	3	0.75
Labeotropheus trewavasae	Mylochromis mola	Nimbochromis polystigma	1.08769	0.138366	0.0538869	503.062	72.125	79.0625	71.25	30.25	72	4.3125	4.25	8.125	146.688	7.25	5.5	8.875	10.75	0.5
Aristochromis christyi	Hemitilapia oxyrhyncha	Nyassochromis prostoma	1.08766	0.138373	0.447964	496.375	101	61.8125	20.0625	15.5	47.9375	12.4375	5.75	18.625	187.5	15.25	13.5	13.625	14.125	0.5
Labeotropheus trewavasae	Nimbochromis linni	Eclectochromis ornatus	1.08762	0.138381	0.0523231	1796.83	555.672	271.859	289.672	108.969	304.672	16.8594	32.9688	31.9219	569.734	45.8438	18.9688	13.7188	36.3438	1.96875
Otopharynx heterodon	Mylochromis epichorialis	Mylochromis mola	1.08743	0.138423	0.31295	533.062	61.25	43.3125	23.25	13.375	46.75	11.3125	12.375	16.75	196.188	15	15.875	21.625	13.5	0.375
Placidochromis electra	Hemitilapia oxyrhyncha	Labeotropheus fuelleborni	1.08731	0.138451	0.920404	516.125	67.9375	71.5	10.8125	8.375	64.8125	6.375	8	57.6875	143	12.5	39.875	9.75	5.25	1
Stigmatochromis woodi	Eclectochromis ornatus	Mchenga conophoros	1.08721	0.138472	0.5192	3612.19	613.438	920.25	183.25	121.625	380.875	126.125	115.625	187.812	1394.19	156.375	132.625	128	113.25	5.375
Nimbochromis linni	Nimbochromis polystigma	Tyrannochromis nigriventer	1.08708	0.1385	0.895105	563.5	60.75	35.5	8	9	34.25	4.25	5	36.25	210.5	12.5	23.5	15	5.5	0.5
Auloncara stuartgranti	Stigmatochromis woodi	Placidochromis milomo	1.08689	0.138543	0.340085	5212.25	817.75	586.688	257.438	147.125	533.625	141.375	107.5	201.188	1655.69	124.375	139.5	110.75	193.25	6.5
Auloncara stuartgranti	Labeotropheus fuelleborni	Astatotilapia burtoni	1.08637	0.138658	0.961656	589.688	21.125	81.875	5.6875	3.375	133.75	2.5625	2.625	80.9375	68.5	6.5	15.75	4.875	4.375	0.375
Otopharynx lithobates	Nimbochromis livingstonii	Taeniolethrinops furcicauda	1.08573	0.1388	0.722063	514.688	67.625	66.625	20.9375	11.875	49.1875	14.875	12.125	30.625	178.062	20.5	12.625	9.5	13.875	0.875
Rhamphochromis longiceps	Mylochromis anaphyrmus	Fossorochromis rostratus	1.08531	0.138891	0.0703954	540.75	75.875	82.0625	67.0625	32.25	44.3125	6.8125	1.25	11.375	145.25	5.25	1.75	6.625	3.125	0.25
Tyrannochromis nigriventer	Stigmatochromis woodi	Melanochromis auratus	1.08471	0.139025	0.925403	1093.19	122.688	131.812	23.4375	14.875	121.188	14.1875	11.5	128.938	289.438	17.5	47.875	20.375	9.5	1.5
Labeotropheus trewavasae	Ctenopharynx pictus	Pladichromis "Mbenji Lip"	1.08457	0.139055	0.0915179	505.375	99	69.125	60	21.75	68.5	9.125	8.75	14.25	136.875	7	7.25	2.25	12	0.75
Taeniolethrinops praeorbitalis	Taeniolethrinops furcicauda	Mylochromis epichorialis	1.08351	0.139291	0.872896	1080.44	158.25	65.9375	24.875	21	72.125	15.4375	21	80.25	371.562	46.5	30.5	25.375	32.25	1.5
Taeniolethrinops praeorbitalis	Mylochromis mola	Cyrtocara moorii	1.0835	0.139293	0.389452	1029.33	99.4844	142.359	45.8594	33.7188	123.547	27.0469	32.0938	39.0469	348.547	43.0938	23.2188	23.2188	35.2188	2.21875
Astatotilapia burtoni	Nimbochromis livingstonii	Fossorochromis rostratus	1.0835	0.139294	0.0215497	549.328	80.7969	99.9844	135.547	36.8438	23.4844	2.17188	2.71875	5.10938	71.5469	0.71875	2.34375	3.46875	9.09375	0.84375
Astatotilapia burtoni	Labeotropheus trewavasae	Taeniolethrinops furcicauda	1.08309	0.139385	0.0321637	570.188	160.312	76.5625	84.5625	10.375	20.5625	1.8125	2.375	4.5625	72.0625	8.125	1.375	2.625	6.125	0.375
Pladichromis "Mbenji Lip"	Fossorochromis rostratus	Tyrannochromis nigriventer	1.08307	0.13939	0.507109	533.188	53.125	48.8125	18.375	11.5	75.5625	11.875	6.5	18.5625	189.875	8.25	16.875	15.25	15.25	1
Otopharynx heterodon	Mylochromis mola	Placidochromis milomo	1.08305	0.139393	0.676617	2571.75	309.938	297.438	92.25	99.125	268.625	63.8125	63.875	123.312	934.625	87.125	75.375	71.625	56.25	1.875
Docimodus evelynae	Mylochromis anaphyrmus	Astatotilapia burtoni	1.08228	0.139564	0.979592	570.938	22.3125	90.3125	4.5625	1.875	73.0625	1.8125	0.625	133.812	70.3125	9.875	34.125	2.375	5.625	1.375
Pladichromis "Mbenji Lip"	Nimbochromis livingstonii	Labeotropheus fuelleborni	1.08207	0.139611	0.928349	486.938	74.375	87.5	10.3125	5.875	84.8125	6	6.375	61.875	141.312	13.25	29.125	5.25	9.375	1.625
Pseudotropheus flavus	Nyassochromis prostoma	Ctenopharynx nitidus	1.08198	0.13963	0.0652174	504.875	60.25	94.25	71.125	27.75	60	6.625	6.5	11.125	139	8.75	9	8.25	15	1.5
Ctenopharynx nitidus	Mylochromis anaphyrmus	Astatotilapia burtoni	1.08143	0.139754	0.980769	556.375	21.125	94.375	3.875	3.25	87.625	1.375	2.25	128.875	72.125	8.75	35	2.5	4.5	1
Chilotilapia rhoadesii	Mylochromis mola	Taeniolethrinops praeorbitalis	1.08103	0.139843	0.594646	1014.12	123.625	127.938	46.9375	27.875	114.688	33.6875	25.375	53.125	346.875	33.25	40.875	21.875	36.875	0.875
Auloncara stuartgranti	Placidochromis electra	Nimbochromis polystigma	1.08098	0.139852	0.255952	532	70.6875	53.8125	26.875	18.875	49.0625	11.25	12	16.625	173.188	13.5	16.25	11	17.375	1.5
Rhamphochromis longiceps	Nyassochromis prostoma	Auloncara stuartgranti	1.08073	0.139909	0.077907	528.625	62.9375	117	55.1875	34.25	38.0625	5.625	3	9.8125	140.5	7.625	8.75	8	3.875	0.75
Auloncara stuartgranti	Nyassochromis prostoma	Mylochromis mola	1.0805	0.13996	0.223476	498.75	67.9375	76.25	37.0625	22.25	46.125	15.5625	9.875	21.75	165.312	12.5	12.875	15.125	21.75	0.875
Eclectochromis ornatus	Hemitilapia oxyrhyncha	Labeotropheus fuelleborni	1.08036	0.139991	0.941892	1823.39	281.984	244.984	36.5469	36.3438	500.359	20.4219	26.8438	281.797	578.609	53.4688	149.469	31.3438	21.0938	5.34375
Pundamilia pundamilia	Rhamphochromis longiceps	Auloncara stuartgranti	1.07993	0.140087	0.048288	608.438	146.688	48.25	71.125	8.5	37	3.375	1.75	6.8125	78.6875	3.625	1	2	3.75	0
Auloncara stuartgranti	Fossorochromis rostratus	Nimbochromis polystigma	1.0797	0.140137	0.35	541.938	65.0625	43.875	30	21.375	47.0625	17.8125	8.375	24.375	170	12.625	10.5	7.625	22	1.375
Labeotropheus fuelleborni	Mylochromis mola	Tyrannochromis nigriventer	1.07969	0.140139	0.076121	518.5	55.5	84.6875	62.3125	29.25	70.0625	6.9375	4.75	11.5	144	9.5	8.25	7.875	10.125	0.75
Nyassochromis prostoma	Cheilochromis euchilus	Otopharynx lithobates	1.07932	0.140223	0.487842	1442.75	175.125	209.688	60.8125	26.375	274.375	39.75	51.5	59.8125	523.438	53.625	58.625	39.625	51.875	4.625
Ctenopharynx nitidus	Mylochromis anaphyrmus	Aristochromis christyi	1.07928	0.140232	0.35206	524.688	52.8125	64.9375	24.4375	12.125	65.625	13.625	12	19.5	185.25	5	19.75	13	9.5	0.75
Labeotropheus trewavasae	Hemitilapia oxyrhyncha	Nyassochromis prostoma	1.07913	0.140266	0.0597426	481.438	102.5	75.1875	69.125	27.5	62.875	5.1875	11.5	9.25	143.312	10.5	9.5	5.375	9.25	1.5
Chilotilapia rhoadesii	Nimbochromis polystigma	Fossorochromis rostratus	1.07886	0.140325	0.655678	532.266	51.5469	53.1094	19.6094	13.7188	56.7344	13.7344	13.4688	24.9219	188.672	13.8438	13.2188	14.2188	13.7188	1.21875
Nyassochromis prostoma	Mylochromis epichorialis	Labeotropheus fuelleborni	1.07874	0.140353	0.942141	482.688	67.3125	71.25	8	9	102.5	4.25	8	65.3125	144.562	13.125	28.5	8.5	10	1
Chilotilapia rhoadesii	Nimbochromis polystigma	Lichnochromis acuticeps	1.0783	0.14045	0.568465	515.625	68.1875	54	21.6875	10.75	60.125	15.1875	8.625	23.75	186.188	17.5	9.25	18	14.875	0.25
Ctenopharynx pictus	Hemitilapia oxyrhyncha	Fossorochromis rostratus	1.07812	0.140491	0.446903	537.453	54.1094	59.9219	21.2969	17.9688	46.4844	13.4844	11.4688	19.7969	182.422	17.2188	16.0938	11.2188	12.3438	0.71875
Stigmatochromis woodi	Aristochromis christyi	Pundamilia pundamilia	1.07812	0.140491	0.977278	1135.06	69.875	141.062	11.125	5.125	173.812	5	5.25	268.438	156	13.625	48.625	6.125	5.5	1.375
Auloncara stuartgranti	Ctenopharynx nitidus	Aristochromis christyi	1.07807	0.140502	0.525424	541.375	66.8125	57.9375	22.75	13.375	48.3125	15.75	7	23.5	172.062	7.5	23.625	5.625	17.25	1.125
Otopharynx heterodon	Mylochromis epichorialis	Cyrtocara moorii	1.07806	0.140502	0.644898	542.438	51.875	51	16.6875	12.25	44.6875	11.25	14.5	21.125	181.812	25	19.5	16.25	14.375	1.25
Rhamphochromis longiceps	Mylochromis anaphyrmus	Nimbochromis livingstonii	1.07795	0.140528	0.0567376	530.625	86	73.5	71.5	36.375	43	5	4.375	9	145.875	7	2.375	2	7	0.375
Labeotropheus trewavasae	Labeotropheus fuelleborni	Nimbochromis livingstonii	1.07768	0.140589	0.937705	558.938	169.625	13.5	7.3125	6.375	12.8125	3.75	5.125	57.375	150.312	15	15.875	3.5	3.375	1.125
Pseudotropheus flavus	Mylochromis mola	Pladichromis "Mbenji Lip"	1.07764	0.140597	0.0695565	503.312	74.375	77.3125	63.75	39.5	66.5	6.0625	5.5	10.375	136.938	9.75	7.5	6.125	16.5	0.5
Placidochromis milomo	Cheilochromis euchilus	Otopharynx lithobates	1.07762	0.140601	0.652436	7646.02	918.359	966.297	308.109	172.469	939.484	218.047	195.094	387.109	2663.17	227.594	286.844	196.219	208.969	24.2188
Aristochromis christyi	Eclectochromis ornatus	Mylochromis epichorialis	1.07718	0.1407	0.24353	1895.88	235.75	441.312	124.312	81.5	189.562	53.0625	49.75	76	729.375	69.75	56	51.125	36.875	4.75
Rhamphochromis longiceps	Mylochromis anaphyrmus	Ctenopharynx pictus	1.07682	0.140781	0.0644105	545.578	70.9844	93.9219	57.6719	29.5938	42.6094	4.10938	5.46875	7.79688	143.797	10.0938	1.09375	6.34375	3.34375	0.59375
Taeniolethrinops praeorbitalis	Hemitilapia oxyrhyncha	Ctenopharynx pictus	1.07658	0.140835	0.584521	1060.27	84.7969	127.609	43.1094	34.9688	123.109	30.3594	28.4688	48.2969	354.047	20.5938	23.2188	24.4688	42.4688	2.21875
Hemitilapia oxyrhyncha	Cheilochromis euchilus	Placidochromis milomo	1.07623	0.140913	0.75217	7714.12	1011.06	739.938	250	236.875	850.25	169.688	171.875	413.438	2741.25	215.875	293.5	243	286.625	20.5
Rhamphochromis longiceps	Stigmatochromis woodi	Cheilochromis euchilus	1.07619	0.140921	0.0491726	3188.88	585.875	443.25	395	175	267.312	17.9375	28.25	37.4375	861.562	52	30.125	25.875	28.25	7.25
Ctenopharynx pictus	Taeniolethrinops furcicauda	Fossorochromis rostratus	1.07617	0.140925	0.50237	549.312	53.625	48.125	18.6875	21.25	46.1875	12.125	12.25	18.75	183.562	15.5	17.625	11.625	13.75	0.625
Rhamphochromis longiceps	Pseudotropheus crabro	Pundamilia pundamilia	1.07566	0.141041	0.960595	675.828	35.6094	79.4219	4.79688	2.09375	49.3594	1.98438	1.21875	70.5469	85.4219	4.09375	8.34375	2.09375	1.84375	0.34375
Stigmatochromis woodi	Placidochromis electra	Pundamilia pundamilia	1.07564	0.141043	0.977097	1113.06	74.125	163.188	10	2.375	155.312	4.25	3.25	249.562	154.375	15.375	86.375	8.875	6.25	1.625
Pseudotropheus crabro	Mylochromis epichorialis	Cheilochromis euchilus	1.07559	0.141056	0.0607923	1541.38	250	221.875	184.5	95	176	12.625	14.25	23.75	432.125	19.25	20.5	23.25	55.25	2.25
Ctenopharynx pictus	Nyassochromis prostoma	Pladichromis "Mbenji Lip"	1.07558	0.141057	0.381679	492.438	76.0625	81.5625	25.5625	15.625	42.9375	15.4375	11.375	21.6875	179.438	12.875	26.375	14.375	7.375	0.875
Pseudotropheus flavus	Nyassochromis prostoma	Rhamphochromis longiceps	1.07544	0.14109	0.72524	531.25	33.875	165.438	16.8125	10.875	60.3125	11.4375	1.375	25.625	132	1.25	15.375	8.875	9.125	0.375
Taeniolethrinops praeorbitalis	Placidochromis electra	Pladichromis "Mbenji Lip"	1.07533	0.141114	0.65764	1032.19	152.25	100	35.0625	31.25	112.312	24	29.25	45.25	334.312	30.5	40.25	36	44.125	1.25
Astatotilapia burtoni	Pseudotropheus crabro	Cheilochromis euchilus	1.07486	0.141218	0.0350384	1700.31	509.938	199.75	242.125	53.875	62.5625	6.3125	12.125	14.875	207	25.625	4.5	7.875	17.75	1.375
Aristochromis christyi	Nimbochromis polystigma	Mylochromis epichorialis	1.07477	0.141239	0.528571	527.812	71.0625	56.5	18	21.375	45.4375	11.8125	11.625	18.75	185	20.875	16.25	11.625	7.25	0.625
Pseudotropheus crabro	Nimbochromis polystigma	Tyrannochromis nigriventer	1.07459	0.14128	0.0634249	538.562	61.5625	80.5625	59.6875	23.875	59.1875	4.3125	4.125	8.0625	150.438	6.875	6.625	4.875	13.875	1.375
Ctenopharynx nitidus	Eclectochromis ornatus	Otopharynx lithobates	1.07453	0.141292	0.51971	1889	209.938	449.75	96.4375	70.875	199.312	67.5	57.5	98.8125	680.75	71	89.125	44	62.5	5.5
Auloncara stuartgranti	Taeniolethrinops furcicauda	Labeotropheus fuelleborni	1.07389	0.141435	0.890663	530.578	68.4219	80.3594	17.0469	5.84375	58.1719	11.4844	5.09375	56.7969	137.109	8.09375	24.3438	7.71875	12.0938	0.84375
Nimbochromis livingstonii	Placidochromis electra	Auloncara stuartgranti	1.07288	0.141663	0.625	524.875	49.4375	55.375	16.5625	12.25	77.8125	11.125	11.75	20.1875	164.875	19.375	24	13.5	21.875	1
Rhamphochromis longiceps	Fossorochromis rostratus	Mylochromis mola	1.07284	0.141672	0.0502984	529.812	93	70.3125	73.75	31.125	47.5625	4.125	5.75	7.8125	145.25	5.625	0.25	2.75	6.625	0.25
Taeniolethrinops praeorbitalis	Mylochromis epichorialis	Rhamphochromis longiceps	1.07248	0.141752	0.943785	1059	87.4375	182.562	13.625	8.125	166.125	6.8125	10.125	121.188	277.5	13.875	67.125	15.125	17.75	1.625
Labeotropheus trewavasae	Mchenga conophoros	Nimbochromis polystigma	1.07242	0.141765	0.0548482	492.562	80.5625	89.5625	63.9375	29.125	70.25	3.625	7.25	7.125	144	5.25	8.25	12.25	9	1.25
Aristochromis christyi	Otopharynx heterodon	Otopharynx lithobates	1.07241	0.141767	0.667984	540.125	60.75	53.6875	15.9375	24.25	56.9375	10.6875	5.75	21.25	189.875	12.5	9.75	14.375	7.375	0.75
Pseudotropheus flavus	Taeniolethrinops furcicauda	Cheilochromis euchilus	1.07222	0.14181	0.0867306	1512.75	263.062	221.25	163.812	113.875	200.312	21	24.125	34.5625	405	24.875	14.625	29.25	40.125	3.375
Auloncara stuartgranti	Docimodus evelynae	Labeotropheus fuelleborni	1.07214	0.141829	0.849624	534.078	66.8594	76.8594	14.2344	10.2188	72.6094	9.23438	7.46875	37.4844	140.859	6.96875	29.2188	6.21875	11.4688	0.21875
Rhamphochromis longiceps	Mylochromis anaphyrmus	Pladichromis "Mbenji Lip"	1.07187	0.141889	0.0618893	521	95.625	89.5625	57.8125	34	44.8125	3.8125	3.75	7.375	149	5.5	2.25	2.875	5.625	1
Chilotilapia rhoadesii	Eclectochromis ornatus	Pladichromis "Mbenji Lip"	1.07176	0.141913	0.282258	1921.69	174.062	377.5	121.875	85.625	224.812	60.6875	42.75	84.75	760	57.75	51	53.875	74.375	4.25
Pseudotropheus flavus	Mylochromis mola	Ctenopharynx nitidus	1.07154	0.141963	0.0712891	509.312	68.375	89.8125	66.5	24.25	62.75	7.0625	8.25	11.625	135.188	10.25	5.75	11.625	12.5	0.75
Pundamilia pundamilia	Mylochromis mola	Otopharynx lithobates	1.07147	0.141979	0.027417	547.938	67.4375	88.25	130.125	49.75	34.375	3.75	2	7.3125	74.9375	5.375	3.625	1.875	5.875	0.375
Pseudotropheus crabro	Otopharynx lithobates	Taeniolethrinops furcicauda	1.07059	0.142176	0.11791	527.188	85.75	71.3125	45.75	34.25	54.125	8.8125	5.875	13.75	145.688	4.875	7.375	7.5	11	0.75
Aristochromis christyi	Otopharynx heterodon	Mylochromis epichorialis	1.07037	0.142225	0.21813	537.562	63.3125	46.75	26	21.125	56.75	8.75	7.875	13.5625	190.188	19.875	10.125	9.5	11.75	0.875
Nimbochromis livingstonii	Mylochromis epichorialis	Labeotropheus fuelleborni	1.07032	0.142237	0.927326	507.438	67.625	64.3125	12.25	6.875	77.75	7.5625	4.375	67.375	142.812	13.25	33.375	10.625	7.5	0.875
Auloncara stuartgranti	Nimbochromis livingstonii	Melanochromis auratus	1.06979	0.142356	0.876091	517.266	62.9844	103.609	11.2969	7.09375	64.0469	6.85938	7.34375	38.2344	139.547	11.7188	38.3438	7.96875	7.09375	0.59375
Chilotilapia rhoadesii	Nimbochromis polystigma	Ctenopharynx nitidus	1.06957	0.142406	0.723032	520.062	63.75	58.75	20.6875	7	58.6875	14.75	10.5	30.25	181.688	15.5	11.5	13.5	16.875	0.5
Otopharynx heterodon	Nimbochromis polystigma	Nyassochromis prostoma	1.06941	0.142443	0.702194	487.062	95.75	58.25	20.6875	12.5	53.6875	14.75	16.5	28.75	182.688	19	10.5	13	9.875	1
Pundamilia pundamilia	Pladichromis "Mbenji Lip"	Astatotilapia burtoni	1.06928	0.142472	0.738739	604.656	19.7812	245.156	7.84375	6.3125	34.4062	4.21875	1.9375	14.4688	68.1562	3.4375	3.8125	7.8125	1.6875	0.3125
Labeotropheus trewavasae	Nyassochromis prostoma	Nimbochromis livingstonii	1.06926	0.142476	0.0661696	473.312	83.3125	99.125	69.25	30.75	65.75	6.625	9.25	11.0625	138.688	4.125	9.25	12.25	10	1.25
Placidochromis electra	Eclectochromis ornatus	Placidochromis milomo	1.06851	0.142646	0.385249	9311.31	1187.81	2144.25	518.625	333.25	1036.56	318.062	262.75	443.75	3461.75	275.625	408.375	255.875	475.5	27.5
Auloncara stuartgranti	Taeniolethrinops furcicauda	Ctenopharynx pictus	1.06832	0.142689	0.280822	547.75	51.1875	61.9375	23.5	17.625	55.1875	10.375	9	15.5	172.312	14	10.625	11.375	22	0.625
Auloncara stuartgranti	Nyassochromis prostoma	Ctenopharynx pictus	1.06822	0.14271	0.315254	522.938	43.75	86.8125	26.625	22.125	45.5625	14	12	19.8125	167.125	12.625	16.125	13.125	20.25	1.125
Labeotropheus trewavasae	Otopharynx heterodon	Docimodus evelynae	1.06817	0.142721	0.05804	529.375	63.0625	75.25	66.4375	21.625	70	4.5625	7.25	8.375	144.188	8.75	7.25	9.125	8.5	0.25
Nimbochromis polystigma	Mylochromis mola	Mylochromis anaphyrmus	1.06795	0.142773	0.246914	519.75	55.25	59.5	25	8	62.75	9.75	8	14.75	196.25	17.5	12	19.5	15	0
Pseudotropheus flavus	Nimbochromis linni	Cyrtocara moorii	1.06741	0.142893	0.0731959	525.062	71.5625	74	62.875	24.75	65.8125	6.6875	7.625	11.125	140.5	11.25	2.75	4.5	14.75	0.75
Nimbochromis livingstonii	Mylochromis mola	Placidochromis milomo	1.06713	0.142956	0.757271	2516.69	312.5	280.5	96.8125	85.25	323.688	68.125	57	157.625	917.938	73.25	58	98.25	68.375	3
Hemitilapia oxyrhyncha	Rhamphochromis longiceps	Astatotilapia burtoni	1.06703	0.142979	0.954424	591.812	17.5625	46.3125	6.0625	1.5	180.5	2.875	5	69.625	72.625	6.875	14	1.375	6.25	0.625
Placidochromis electra	Hemitilapia oxyrhyncha	Astatotilapia burtoni	1.06686	0.143017	0.977325	564	20.0625	82.0625	5.625	3	74.125	2.5625	2.5	134.562	68.5	10.125	47.5	5.125	2.75	0.5
Pseudotropheus crabro	Fossorochromis rostratus	Mylochromis mola	1.06668	0.143058	0.0720251	521.375	91.125	63.0625	61.8125	26.875	56	6.25	5.5	10.5625	150.562	7.875	4.75	4.5	13.25	0.5
Ctenopharynx pictus	Cyrtocara moorii	Mylochromis mola	1.06664	0.143067	0.376471	529.078	79.7344	45.1094	24.3594	12.7188	47.2969	14.4219	7.96875	20.4219	177.297	20.2188	13.5938	16.8438	12.9688	0.96875
Placidochromis milomo	Eclectochromis ornatus	Aristochromis christyi	1.06453	0.143544	0.666363	9324.77	1022.48	2325.42	385.109	283.969	1331.86	270.672	164.219	499.234	3799.55	155.219	406.469	278.344	186.469	17.2188
Lichnochromis acuticeps	Labeotropheus fuelleborni	Astatotilapia burtoni	1.06415	0.14363	0.965875	560.938	19.5	75.375	5.0625	1.875	162.625	2.1875	5	83.5625	67.125	7.625	20	5.875	6.75	0.5
Ctenopharynx pictus	Rhamphochromis longiceps	Astatotilapia burtoni	1.06413	0.143636	0.966962	618.922	20.5156	45.8906	4.14062	1.28125	153.328	1.57812	3.15625	76.5781	70.3281	7.15625	7.28125	1.28125	10.2812	0.28125
Placidochromis milomo	Lichnochromis acuticeps	Mylochromis epichorialis	1.0639	0.143687	0.216321	2616.38	234.438	236.938	165.625	83.875	314.875	64.1875	83.875	92.1875	948.875	68.375	63.375	86.875	56.75	3.375
Ctenopharynx pictus	Ctenopharynx nitidus	Aristochromis christyi	1.06384	0.1437	0.819172	544.891	63.6094	53.8594	15.6719	13.2188	44.7969	10.4844	15.4688	33.9844	188.547	3.46875	17.2188	9.21875	7.84375	1.71875
Hemitilapia oxyrhyncha	Mylochromis mola	Otopharynx lithobates	1.06377	0.143717	0.766484	521	50.625	52.4375	16.6875	22.75	61.375	11.375	11.375	28.8125	182.438	16.875	18.125	16.75	12	1.375
Pundamilia pundamilia	Melanochromis auratus	Fossorochromis rostratus	1.06374	0.143724	0.0405515	573.812	149.938	65.3125	76.6875	17.75	30.375	2.75	4.375	5.875	80.125	4.5	4.625	3.5	3	0.375
Placidochromis milomo	Fossorochromis rostratus	Aristochromis christyi	1.06355	0.143767	0.352758	2631.05	265.391	281.391	117.516	39.6562	389.328	65.4531	47.7812	93.8281	952.828	25.1562	75.9062	68.5312	55.7812	1.40625
Auloncara stuartgranti	Taeniolethrinops furcicauda	Astatotilapia burtoni	1.06314	0.14386	0.974121	577.562	21.4375	94.125	6.5	2.625	69.3125	3.1875	2.25	127.875	66.375	7.75	33.625	6.75	4	0.625
Pladichromis "Mbenji Lip"	Otopharynx heterodon	Taeniolethrinops furcicauda	1.06266	0.143968	0.732194	521.188	59.875	47.6875	20.5	15.75	58.4375	14.625	20.125	30.6875	171.375	20.375	15.75	11.875	15	0.75
Placidochromis milomo	Hemitilapia oxyrhyncha	Astatotilapia burtoni	1.06257	0.143988	0.980853	2716.97	100.844	484.844	20.4062	13.1875	473.719	7.78125	17.1875	654.531	345.219	50.9375	181.438	23.6875	18.9375	6.3125
Labeotropheus trewavasae	Taeniolethrinops furcicauda	Mylochromis epichorialis	1.06246	0.144013	0.0681576	508.562	82.25	75	59.9375	29.75	67.6875	5.25	9.75	9.25	141.188	12.5	4	3.75	13.125	1
Pseudotropheus flavus	Aristochromis christyi	Rhamphochromis longiceps	1.06218	0.144078	0.471429	570.75	38.75	125.938	19.1875	3.625	69.875	12.25	3.125	18.4375	134.562	1	13	5.5	7.875	0.125
Pundamilia pundamilia	Nimbochromis polystigma	Placidochromis milomo	1.06167	0.144192	0.0258782	2660.38	479.562	454	669.812	154.75	165.688	18.125	14.75	35.4375	373.25	26.125	21.5	10.25	30.625	4.75
Labeotropheus trewavasae	Labeotropheus fuelleborni	Placidochromis milomo	1.06147	0.144239	0.947087	2817.83	824.484	83.3594	31.2344	19.8438	70.7969	15.1719	20.9688	302.672	730.922	78.3438	60.5938	23.9688	30.2188	1.59375
Stigmatochromis woodi	Labeotropheus trewavasae	Astatotilapia burtoni	1.06111	0.14432	0.963988	1154	40.75	153.688	10.8125	3	307.125	4.875	4.25	163.812	144.938	13.25	25.875	5	14.125	0.5
Nyassochromis prostoma	Nimbochromis polystigma	Tyrannochromis nigriventer	1.06109	0.144324	0.393443	501.75	39	57.75	23.5	16.25	96	14.25	16.75	20.25	185.5	7.5	17.25	13	15	0.25
Labeotropheus trewavasae	Lichnochromis acuticeps	Tyrannochromis nigriventer	1.06081	0.144389	0.0712788	519.25	62.375	87.375	61.5	25.25	71.25	6.125	3.75	10.375	142.75	5.25	4.75	9.75	13	1.25
Rhamphochromis longiceps	Aristochromis christyi	Mylochromis epichorialis	1.06053	0.144451	0.0683091	541.125	99.5	71.4375	56.6875	29.25	43.1875	4.6875	6.25	8.5	146.125	7	0.5	3.625	5.625	0.5
Chilotilapia rhoadesii	Nimbochromis polystigma	Tyrannochromis nigriventer	1.06049	0.144461	0.727273	535.562	48.25	59	13.1875	14.25	62.1875	8.5	13.25	21	194.938	11.5	15.25	10.5	15.875	0.75
Taeniolethrinops praeorbitalis	Nyassochromis prostoma	Melanochromis auratus	1.05979	0.144621	0.93226	1010.94	112.75	190.25	22.8125	14	125.688	13.875	13.25	136.875	282.688	23.75	59.25	22.75	16.875	2.25
Pseudotropheus crabro	Docimodus evelynae	Ctenopharynx pictus	1.05941	0.144705	0.10101	545.344	73.7812	75.6562	45.6562	23.8125	54.7188	6.71875	9.6875	11.0938	147.344	7.4375	4.4375	4.4375	13.1875	0.6875
Pseudotropheus crabro	Otopharynx lithobates	Mylochromis mola	1.05934	0.144721	0.0903541	526.938	86	57.5	54.1875	39.625	55.4375	7.625	5.75	12.25	143.938	8.125	3.625	9.75	13	0.25
Pseudotropheus flavus	Aristochromis christyi	Astatotilapia burtoni	1.05929	0.144734	0.96234	588.078	21.3594	139.047	5.29688	4.21875	81.9844	2.35938	0.71875	77.4219	70.9219	5.46875	15.7188	5.34375	4.71875	0.34375
Pundamilia pundamilia	Labeotropheus trewavasae	Nimbochromis linni	1.05924	0.144746	0.0424679	553.125	162.562	80.75	77.9375	9.125	34.9375	3.25	1.625	6.5625	79.875	6.125	1.125	2	3.875	0.125
Aristochromis christyi	Nimbochromis livingstonii	Labeotropheus fuelleborni	1.0586	0.144891	0.92967	511.688	74.4375	94.8125	9.3125	4.5	60.0625	5.3125	7	58.1875	147.562	11.875	25.5	8.625	4.125	1
Pladichromis "Mbenji Lip"	Chilotilapia rhoadesii	Otopharynx lithobates	1.05844	0.144927	0.645038	510	64.8125	60	19.8125	10.375	70.0625	14	11.375	24.5625	177.5	16.625	17.125	16.25	10.875	0.625
Auloncara stuartgranti	Nimbochromis linni	Tyrannochromis nigriventer	1.05839	0.14494	0.272997	543.125	55.5625	57.0625	29.375	17.125	55.875	14.0625	8.125	19.8125	172.125	3.125	17.125	2.625	28.25	0.625
Pladichromis "Mbenji Lip"	Mylochromis mola	Nyassochromis prostoma	1.05808	0.14501	0.319298	483.938	85.875	51.4375	25.75	18	60.9375	13.625	11.375	19.3125	182.25	15.625	22.625	16.5	16.125	0.625
Ctenopharynx nitidus	Mylochromis mola	Otopharynx lithobates	1.05805	0.145017	0.340659	523.375	48.6875	61.375	25.4375	20.375	59	14.1875	10.5	20	170.688	23.5	18	13.375	15	0.5
Placidochromis electra	Nimbochromis polystigma	Placidochromis milomo	1.05793	0.145043	0.646918	2542.56	362.75	321.625	89.4375	58.625	283.562	61.875	88	112.375	895.438	79.375	77.125	52.5	89	5.75
Ctenopharynx nitidus	Pladichromis "Mbenji Lip"	Aristochromis christyi	1.05764	0.14511	0.546559	522.812	54.9375	66.75	25	9.25	60	18	8.75	26.4375	186.188	5.875	18.25	7.5	12	0.25
Pladichromis "Mbenji Lip"	Nimbochromis linni	Melanochromis auratus	1.05622	0.145433	0.929212	513.188	62.3125	71.3125	11.3125	6.875	85.875	6.875	8.5	65.125	145.375	6.75	26	6.75	7.25	0.5
Taeniolethrinops praeorbitalis	Mylochromis epichorialis	Cyrtocara moorii	1.05594	0.145499	0.370062	1047.2	99.2344	124.484	43.8594	35.9688	127.047	24.9219	31.0938	36.0469	339.672	36.8438	22.7188	34.2188	42.2188	2.46875
Astatotilapia burtoni	Mylochromis anaphyrmus	Cheilochromis euchilus	1.05591	0.145504	0.021772	1666.5	265.5	233.75	412	129	58.875	7.625	7.75	16.625	205.625	19.25	7	8.5	27	4
Placidochromis milomo	Hemitilapia oxyrhyncha	Melanochromis auratus	1.0559	0.145507	0.927112	2517.09	300.656	421.656	45.4062	51.1875	449.156	25.7812	23.5625	275.406	711.406	63.6875	142.938	49.8125	29.4375	7.8125
Nimbochromis linni	Docimodus evelynae	Labeotropheus fuelleborni	1.05559	0.145578	0.918757	522.188	71.3125	66.75	10.5	6	84.5	6.25	6	54.3125	150.062	10.125	22.5	7.5	6	0
Pundamilia pundamilia	Mylochromis mola	Tyrannochromis nigriventer	1.05556	0.145586	0.0263902	555.375	60	93.75	132.875	41.5	33.125	3.75	3.25	7.25	77.125	3.25	3.25	1.25	6.25	1
Mylochromis epichorialis	Taeniolethrinops furcicauda	Melanochromis auratus	1.05518	0.145671	0.938178	515.75	60.5625	75.75	7.5625	5.125	80.5625	4	12.875	58.0625	143	13.375	31.375	5.75	9.625	0.625
Pundamilia pundamilia	Fossorochromis rostratus	Placidochromis milomo	1.05467	0.145789	0.0246182	2726.88	468.438	386.938	675.375	158.625	169.5	16.6875	17.25	33.3125	370.125	27.5	18.125	13.125	26.125	2
Taeniolethrinops praeorbitalis	Taeniolethrinops furcicauda	Labeotropheus fuelleborni	1.05357	0.146039	0.954039	1092.2	146.484	83.7344	19.7344	8.34375	85.2344	11.4844	11.8438	182.734	293.109	22.4688	56.3438	12.4688	19.4688	1.34375
Labeotropheus trewavasae	Mylochromis mola	Nimbochromis livingstonii	1.05343	0.146072	0.0460905	496.875	78.3125	75.5625	76.25	28.75	69	3.8125	7.75	7.3125	146.125	8.625	9.75	7.625	7.5	0.75
Placidochromis milomo	Cheilochromis euchilus	Aristochromis christyi	1.05297	0.146177	0.67594	7730.83	833.359	1007.86	248.734	189.719	1051.98	170.109	129.969	334.109	2839.23	103.969	295.219	255.219	151.719	12.9688
Nimbochromis livingstonii	Mylochromis mola	Pladichromis "Mbenji Lip"	1.05255	0.146273	0.663004	506.75	59.125	54.5625	19.8125	18.25	63.0625	14.0625	12.75	25.375	184.75	19.75	15.25	17.625	12.625	0.25
Nyassochromis prostoma	Mchenga conophoros	Fossorochromis rostratus	1.05217	0.146362	0.866883	514.062	61.1875	36.5625	15.3125	11.125	60.9375	10.1875	7.875	43.5625	187.562	16.125	25.125	16.625	16.625	1.125
Nimbochromis livingstonii	Eclectochromis ornatus	Placidochromis milomo	1.05189	0.146426	0.644049	9029.5	1208.06	2158.81	437.875	331	1318.38	316.562	244	536.062	3776.75	301.125	301.5	242.625	241.25	17.5
Taeniolethrinops praeorbitalis	Nyassochromis prostoma	Otopharynx heterodon	1.05113	0.1466	0.751055	988.5	135.188	162.312	37.125	27.625	102.125	26.0625	24.625	59.4375	348.5	35.375	36.125	28.125	35.25	1.625
Placidochromis milomo	Chilotilapia rhoadesii	Otopharynx lithobates	1.05078	0.146681	0.613269	2569.36	304.328	301.203	103.453	57.9062	330.703	73.5781	72.2812	120.953	880.828	84.2812	85.5312	70.7812	55.9062	4.90625
Ctenopharynx nitidus	Mchenga conophoros	Otopharynx lithobates	1.05063	0.146715	0.811456	515.375	67.625	69.375	14.625	12.25	47.1875	9.6875	14.375	30.9375	177.188	15.375	18.875	11.375	18.375	1.375
Taeniolethrinops praeorbitalis	Taeniolethrinops furcicauda	Nyassochromis prostoma	1.04988	0.146887	0.797362	1060.25	178.438	63.375	33.5625	14.875	64.4375	23	21.125	64.5625	391.625	42.125	23.625	28.5	35.875	1.625
Ctenopharynx pictus	Hemitilapia oxyrhyncha	Cheilochromis euchilus	1.04982	0.1469	0.23357	1599.31	175.75	152.062	92.125	54.5	145.75	38.1875	31.5	54.625	537.312	67.5	31.75	41.875	44.75	5
Taeniolethrinops praeorbitalis	Fossorochromis rostratus	Otopharynx heterodon	1.04978	0.146909	0.441704	1076.56	122.25	74.1875	43.5	34	122.5	27.9375	11	40.25	345.438	29	34.75	29.125	55.25	1.25
Ctenopharynx pictus	Nyassochromis prostoma	Nimbochromis linni	1.04965	0.14694	0.398268	510.688	57.8125	87.0625	21.8125	13.875	44.125	13.125	12.5	18.875	184.875	10.25	16	19.25	12.25	1.5
Ctenopharynx pictus	Lichnochromis acuticeps	Tyrannochromis nigriventer	1.04962	0.146947	0.509091	539.75	51.25	65.5	21.25	13.5	50.75	14.5	6.5	21.5	182	11.5	15.5	15.5	14	1
Auloncara stuartgranti	Mylochromis anaphyrmus	Tyrannochromis nigriventer	1.0493	0.14702	0.289902	532.875	56.875	67.3125	26.9375	18.25	58.1875	13.3125	7.75	18.875	169.375	13.25	15.75	6.125	18.875	0.25
Eclectochromis ornatus	Nyassochromis prostoma	Rhamphochromis longiceps	1.04922	0.147038	0.939547	1792.31	149.5	401.188	40	41.25	573.938	23.5	13.75	279.938	558.75	24.5	144.625	15.5	33	4.25
Lichnochromis acuticeps	Nimbochromis linni	Cyrtocara moorii	1.04905	0.147077	0.330472	522.25	60.3125	55.875	18.9375	5.375	68.625	9.1875	16.375	14	185.062	19.625	18	14.625	14.125	1.625
Pseudotropheus crabro	Nimbochromis livingstonii	Mchenga conophoros	1.04899	0.147092	0.0761671	496.812	92.375	92.125	52.0625	30.875	53.5	5.0625	10.75	8.9375	146.5	11.875	2.875	8.25	11.125	0.875
Taeniolethrinops praeorbitalis	Mchenga conophoros	Stigmatochromis woodi	1.04767	0.147395	0.777406	2052	260.375	260.062	65.9375	63.125	214.25	45.125	45.25	117.812	690.188	77.625	81.375	52.375	68.125	2.375
Labeotropheus trewavasae	Labeotropheus fuelleborni	Mylochromis anaphyrmus	1.04765	0.147401	0.950355	568.438	160.125	15.5	5.8125	5.875	12.3125	2.75	6.625	61.375	146.312	15	11.375	6.5	5.375	0.625
Hemitilapia oxyrhyncha	Mylochromis mola	Pseudotropheus flavus	1.04691	0.14757	0.955816	506.438	65.1875	79.8125	5.8125	6.25	71.25	2.75	10.125	69	144.625	14.5	31.75	8.625	6.625	1.25
Cyrtocara moorii	Mylochromis mola	Otopharynx lithobates	1.0469	0.147573	0.605809	528.203	48.2344	55.8594	20.3594	26.0938	54.1719	14.4219	10.7188	23.5469	174.672	16.5938	19.9688	13.5938	16.0938	1.46875
Mchenga conophoros	Pseudotropheus crabro	Astatotilapia burtoni	1.04664	0.147632	0.969442	566	22.8125	59.75	4.0625	1.125	170.75	1.5625	2.625	80.875	71.1875	7.375	24.625	1.75	7.25	0.25
Eclectochromis ornatus	Chilotilapia rhoadesii	Labeotropheus fuelleborni	1.04592	0.147798	0.937118	1816.39	279.172	251.984	44.2344	31.4688	527.109	26.8594	30.4688	285.797	577.797	38.3438	118.719	25.7188	34.4688	3.46875
Eclectochromis ornatus	Otopharynx lithobates	Rhamphochromis longiceps	1.04545	0.147908	0.935755	1920.12	168.188	273.125	39.1875	22.625	605.125	22.9375	9.625	259.625	554.688	25.375	133	19.375	34.875	4.125
Labeotropheus trewavasae	Taeniolethrinops furcicauda	Chilotilapia rhoadesii	1.04543	0.147912	0.0951807	506.125	84.6875	77.25	56.1875	31.25	68.6875	9.25	4.75	14.1875	138.375	10.375	3.75	9.5	7.875	0.75
Stigmatochromis woodi	Hemitilapia oxyrhyncha	Nimbochromis linni	1.04537	0.147926	0.530752	1056.25	110.312	125.125	41.5625	29.5	111.375	28.6875	20.375	43.25	376.438	22.75	17.5	34.75	27.375	2.75
Placidochromis milomo	Cheilochromis euchilus	Fossorochromis rostratus	1.04504	0.148002	0.598005	7743.3	821.078	947.578	280.766	218.531	938.453	195.141	219.031	322.516	2794.2	161.156	251.406	230.781	216.531	17.5312
Pundamilia pundamilia	Placidochromis electra	Auloncara stuartgranti	1.04448	0.148132	0.0216017	564.688	69.5	92.1875	117.75	39.625	38	1.6875	1.125	4.25	79.0625	2	3.125	3.875	6.5	0.625
Placidochromis electra	Lichnochromis acuticeps	Otopharynx lithobates	1.04421	0.148193	0.390756	528.875	46.625	64.6875	22.9375	11.625	57.125	13.875	16	19.6875	175.688	10.375	11.125	20.875	22.375	1.125
Placidochromis electra	Cheilochromis euchilus	Chilotilapia rhoadesii	1.04397	0.148249	0.143269	1608.44	125.188	131	93.375	67	200.875	19	30	31.4375	531.062	39.875	39	37	116.75	2
Chilotilapia rhoadesii	Melanochromis auratus	Pundamilia pundamilia	1.04341	0.148379	0.962559	562.125	30.8125	66.1875	5.625	5	161.562	2.625	3.875	79.75	75.8125	3.5	13.625	2	8.875	0.625
Stigmatochromis woodi	Mylochromis anaphyrmus	Cyrtocara moorii	1.04232	0.148632	0.61215	1050.52	117.922	128.422	31.5469	34.0938	116.547	21.1719	31.5938	37.5469	358.922	34.0938	24.2188	28.9688	30.2188	1.21875
Taeniolethrinops praeorbitalis	Placidochromis milomo	Rhamphochromis longiceps	1.0422	0.14866	0.922327	5239.56	415.625	967.875	95.4375	33.75	894.438	55.625	67.75	528.375	1375.19	47.25	348.25	65.25	93.875	5.75
Fossorochromis rostratus	Mylochromis anaphyrmus	Melanochromis auratus	1.04192	0.148726	0.92465	525.828	59.2344	78.4219	11.2969	5.46875	68.0469	6.92188	8.96875	60.6094	145.609	9.21875	28.5938	7.46875	7.71875	0.59375
Ctenopharynx pictus	Nimbochromis polystigma	Mylochromis mola	1.04117	0.148898	0.250847	519.953	71.6719	54.2969	22.4844	22.8438	55.1094	8.67188	12.3438	13.2969	191.234	14.3438	13.0938	8.84375	14.9688	0.84375
Pundamilia pundamilia	Melanochromis auratus	Lichnochromis acuticeps	1.04116	0.148901	0.0379338	560.062	163.688	61.625	77	21.125	31.25	2.5	3.75	5.4375	74.5625	10.5	4.125	2	4.625	0.75
Fossorochromis rostratus	Stigmatochromis woodi	Melanochromis auratus	1.04103	0.148931	0.922705	1080.78	117.344	127.656	23.9062	10.5625	133.531	14.9062	15.9375	122.344	287.969	25.3125	58.4375	16.9375	10.3125	1.0625
Pseudotropheus crabro	Mylochromis mola	Auloncara stuartgranti	1.04098	0.148943	0.0998553	517	67.4375	107.25	45.6875	26.875	58	6.8125	6.5	11.125	140.938	9.25	8.875	8	9.375	0.875
Ctenopharynx nitidus	Chilotilapia rhoadesii	Aristochromis christyi	1.04056	0.14904	0.317568	529.688	49.125	60	28.0625	12.375	66.25	15.4375	9.75	21.3125	183.5	5.125	17.5	13.125	11.75	1
Pseudotropheus crabro	Melanochromis auratus	Pladichromis "Mbenji Lip"	1.04005	0.149157	0.910334	565.5	161.062	23.625	8.3125	5.5	18.9375	4.625	11.125	42.0625	144.875	12	14.625	4.625	5.625	0.5
Auloncara stuartgranti	Mylochromis epichorialis	Placidochromis milomo	1.03941	0.149306	0.194597	2557.91	363.031	341.719	169.656	78.9375	295.406	59.7188	47.6875	86.2812	830.219	66.3125	55.9375	64.4375	100.062	2.6875
Nimbochromis livingstonii	Cyrtocara moorii	Labeotropheus fuelleborni	1.03927	0.14934	0.907258	505.562	66.6875	66	11.125	8.375	92.9375	6.8125	6	49	144	14	36	9.625	3.875	1
Tyrannochromis nigriventer	Nimbochromis polystigma	Otopharynx lithobates	1.03924	0.149347	0.55814	536.188	61.5625	65.8125	19.0625	10.375	44.875	13.125	12	20.625	188.125	15.25	14.25	11.5	10	1.25
Labeotropheus trewavasae	Mylochromis mola	Docimodus evelynae	1.03918	0.149361	0.0691489	512.812	62.375	91.8125	60.5	28.25	69	5.8125	5.75	9.875	143.438	8.75	6.75	8.625	9.5	0.75
Ctenopharynx pictus	Placidochromis electra	Nimbochromis linni	1.03904	0.149392	0.574766	541.25	59.8125	56.5	18.0625	15.625	47.8125	12.375	13.75	20.0625	190.125	11.75	11.125	14.75	10.25	0.75
Mchenga conophoros	Mylochromis epichorialis	Labeotropheus fuelleborni	1.03904	0.149394	0.929304	495	64.75	76.0625	9.0625	9.375	90.1875	5.1875	9.625	56.125	144.375	8.75	32.875	12.125	9.125	1.375
Nimbochromis linni	Pseudotropheus crabro	Melanochromis auratus	1.03889	0.149429	0.113946	581.562	25.5	17.4375	39	13	145	6.4375	5.5	10.625	151.812	6.75	6.625	5.5	8.125	0.125
Labeotropheus fuelleborni	Docimodus evelynae	Tyrannochromis nigriventer	1.0388	0.14945	0.0828539	535.188	71.5	68	57.3125	18.25	72.3125	7.5	3.75	12	146.562	8	5.5	4.75	12.875	0.5
Chilotilapia rhoadesii	Placidochromis electra	Taeniolethrinops furcicauda	1.03867	0.149479	0.348739	523.125	56.6875	51.75	20.9375	17.75	69.1875	11.25	14.75	16.4375	166.375	12.875	13.25	25	23.375	1.25
Otopharynx heterodon	Cheilochromis euchilus	Placidochromis milomo	1.03854	0.149509	0.753161	7782.06	1003.12	825.938	277	225.125	782.312	195.25	154.25	444.688	2808.75	268.375	176.25	207.5	192.125	15.25
Docimodus evelynae	Lichnochromis acuticeps	Otopharynx heterodon	1.03825	0.149576	0.57384	544.812	50.6875	54.5625	22.3125	17.875	36.25	16	15	24.5	186.75	14.25	14.125	16.375	9.125	1.375
Labeotropheus trewavasae	Otopharynx heterodon	Ctenopharynx pictus	1.03811	0.149609	0.0727459	536.781	55.6562	67.7188	63.7812	31.8125	67.2812	7.21875	7.3125	11.6562	144.344	5.3125	7.8125	6.9375	9.5625	0.8125
Nimbochromis livingstonii	Labeotropheus fuelleborni	Melanochromis auratus	1.03784	0.149673	0.0973725	553.188	18.4375	28	42	16.375	164.5	5.5	8.125	9.4375	146.562	4.625	5.875	5.5	13.25	0.625
Eclectochromis ornatus	Otopharynx lithobates	Ctenopharynx pictus	1.03776	0.14969	0.515358	1889.69	198.562	221.375	86.375	27	502.25	59.75	75.5	88.0625	701.062	50.375	62.375	69.625	54.375	4.625
Taeniolethrinops praeorbitalis	Cyrtocara moorii	Pundamilia pundamilia	1.03762	0.149723	0.975635	1110.12	61.5	156.375	10.75	11.75	175.188	4.9375	5.5	237.688	147.688	13.25	87.875	16.125	6.5	1.75
Lichnochromis acuticeps	Mylochromis epichorialis	Labeotropheus fuelleborni	1.03746	0.149761	0.949367	517.688	68.5625	62.75	8.5	5.25	67.5	4.75	6.25	75.0625	143.562	15.625	27.25	10	10.5	0.75
Nimbochromis polystigma	Otopharynx heterodon	Taeniolethrinops furcicauda	1.0373	0.149797	0.744986	517.625	65.1875	51.4375	19.25	14.25	62	13.6875	15.75	29.9375	180.125	20.375	12.75	12.875	7.5	1.25
Pseudotropheus flavus	Mchenga conophoros	Lichnochromis acuticeps	1.03698	0.149872	0.0705882	496.812	83.3125	87.0625	54.1875	36.875	61.9375	4.8125	7.375	8.5625	135.688	13.625	8.375	11.125	13.375	0.875
Labeotropheus trewavasae	Labeotropheus fuelleborni	Taeniolethrinops praeorbitalis	1.03692	0.149886	0.937568	1151.08	305.984	31.9844	15.6094	6.59375	24.8594	8.48438	9.84375	115.484	292.984	36.7188	27.0938	10.9688	8.46875	0.84375
Auloncara stuartgranti	Otopharynx lithobates	Lichnochromis acuticeps	1.03645	0.149995	0.172962	536.312	69.6875	46.625	38.5	11.125	49.75	12.5	13.5	17.9375	164.812	16.75	12.125	15.5	17.875	1
Tyrannochromis nigriventer	Nyassochromis prostoma	Taeniolethrinops furcicauda	1.03599	0.150103	0.187204	507.812	51.6875	87	31.5	15	54.5625	10.0625	14.125	15	184.75	13	9.375	14.375	14.375	1.375
Pseudotropheus crabro	Nimbochromis livingstonii	Aristochromis christyi	1.0359	0.150123	0.0790378	527.375	61.8125	93.625	57.0625	24.375	58.75	6.8125	3.75	11.125	148.938	7.25	3.875	6.75	11.625	0.875
Astatotilapia burtoni	Pladichromis "Mbenji Lip"	Mylochromis epichorialis	1.03544	0.150233	0.0165213	549.625	89.4375	88.4375	135.125	39.875	21.625	1.1875	3.125	3.4375	70.125	4.125	1.625	4.125	11.25	0.875
Taeniolethrinops praeorbitalis	Nimbochromis linni	Otopharynx lithobates	1.03529	0.150266	0.426049	1040.58	129.109	114.797	45.1719	21.0938	131.547	28.9219	23.3438	40.9844	345.359	29.9688	35.5938	21.0938	37.8438	2.59375
Chilotilapia rhoadesii	Hemitilapia oxyrhyncha	Nimbochromis linni	1.03506	0.15032	0.693431	526.625	59.5	52.125	17.25	14.5	57.125	12	8	23.875	190.25	12	16.75	17	15	1
Labeotropheus trewavasae	Lichnochromis acuticeps	Taeniolethrinops praeorbitalis	1.03483	0.150374	0.0913183	1007.83	155.422	175.297	103.109	69.8438	130.609	14.7969	16.8438	23.6719	273.734	19.3438	13.3438	24.0938	17.7188	2.34375
Pundamilia pundamilia	Nimbochromis linni	Mylochromis epichorialis	1.03439	0.150476	0.0208235	544.312	89.625	76.875	131.438	41.5	36.1875	2.125	4.5	4.875	75.6875	4.75	2.5	1.25	7.875	0.5
Pundamilia pundamilia	Pladichromis "Mbenji Lip"	Tyrannochromis nigriventer	1.03436	0.150484	0.0205128	545.312	79.125	103.875	133.438	22	36.6875	2.125	1.75	4.875	76.6875	4.5	2.25	3.5	6.875	1
Mchenga conophoros	Pladichromis "Mbenji Lip"	Tyrannochromis nigriventer	1.03405	0.150556	0.642857	506	47	69.75	24	7.5	76	17.75	18.25	29	175	8.25	12.25	14.75	18	0.5
Pladichromis "Mbenji Lip"	Docimodus evelynae	Otopharynx lithobates	1.03341	0.150705	0.311688	531.188	54.0625	38.8125	29.8125	11.125	77.3125	16.5625	11.125	22.5625	185.312	15.125	11.875	5.875	12.375	0.875
Astatotilapia burtoni	Aristochromis christyi	Otopharynx lithobates	1.0333	0.150732	0.0242877	574	96.0625	79.8125	133.875	18.5	19.75	3.3125	1.375	6.5625	70.125	4.25	1.375	2.75	10.75	0.5
Otopharynx heterodon	Mylochromis epichorialis	Taeniolethrinops furcicauda	1.03299	0.150803	0.735669	526.625	67.6875	53	16.9375	10	49.6875	11.75	9	26.1875	180.375	21.375	18.25	14.75	17.125	1.25
Rhamphochromis longiceps	Taeniolethrinops furcicauda	Otopharynx heterodon	1.03101	0.151269	0.0761905	534.125	88.25	83.75	54.25	37.625	45.5	5.75	0.125	9.75	146.625	5.5	1.125	5.5	6	0.125
Taeniolethrinops praeorbitalis	Otopharynx heterodon	Stigmatochromis woodi	1.03099	0.151273	0.280291	2088.25	213.375	223.812	108.438	67.625	288.625	52.75	54	74.4375	684.562	46.375	50.375	50.375	90.125	2.875
Lichnochromis acuticeps	Nimbochromis livingstonii	Mylochromis mola	1.03078	0.151322	0.469767	518.875	53.6875	57	21.3125	11.875	47	14.1875	24.75	20.5	193.938	19.5	12.375	13.5	14.625	0.875
Taeniolethrinops praeorbitalis	Rhamphochromis longiceps	Astatotilapia burtoni	1.03032	0.151431	0.962025	1199.31	42.125	94.375	9.6875	4.75	345.312	4.25	4.5	142	144.062	13	23.5	2.5	16.125	0.5
Labeotropheus trewavasae	Placidochromis electra	Mchenga conophoros	1.03024	0.151448	0.0496894	509.625	83.75	63.5	60.125	38.75	68.625	2.75	10.25	5.75	145.625	10.5	6.75	8	9.25	0.75
Nyassochromis prostoma	Nimbochromis linni	Otopharynx lithobates	1.02946	0.151632	0.616667	496.75	58	54	20	9.25	89.25	14.25	18.25	23.5	177.75	17.5	18	8.75	16.25	1.5
Docimodus evelynae	Mylochromis anaphyrmus	Ctenopharynx pictus	1.02892	0.151758	0.682353	531.812	61.4375	68.1875	16.1875	12.375	56.375	11.125	8	22	176.75	15.25	12.625	18.125	11.875	0.875
Nyassochromis prostoma	Labeotropheus trewavasae	Astatotilapia burtoni	1.02871	0.151807	0.965224	538.188	18.375	75.0625	5.125	1.25	192.375	2.3125	4.25	80.375	67.5625	5.75	16.25	3.625	12.25	0.25
Rhamphochromis longiceps	Otopharynx lithobates	Mylochromis mola	1.02853	0.15185	0.062	539.188	92.1875	60.9375	63.9375	41.75	43.1875	5.3125	1.875	9.1875	139.688	8.5	3.25	7.125	7.5	0.375
Pseudotropheus flavus	Fossorochromis rostratus	Cyrtocara moorii	1.02846	0.151866	0.0640777	529.812	74.25	69.125	66.4375	18.125	65.375	6.1875	4.125	10.3125	135.625	14.25	3.625	9.5	15	0.25
Ctenopharynx pictus	Hemitilapia oxyrhyncha	Astatotilapia burtoni	1.02771	0.152044	0.983171	572.438	19.1875	92.4375	3.8125	3.125	65.6875	1.4375	4.5	140.188	68.4375	11	31.5	3.5	4.625	1.125
Pundamilia pundamilia	Cyrtocara moorii	Otopharynx lithobates	1.02754	0.152083	0.0289047	553	89.625	83.1875	123.938	33.75	31	4.25	0.625	7.8125	70.1875	4.375	6.5	6.125	8.375	0.25
Auloncara stuartgranti	Cyrtocara moorii	Aristochromis christyi	1.02742	0.152112	0.202046	541.562	59.4375	57.625	29.875	13.25	60.75	10.375	6.125	15.3125	168.438	7.25	19	14.25	18.125	0.625
Pseudotropheus flavus	Mylochromis mola	Nimbochromis polystigma	1.02729	0.152142	0.0520646	508.125	69.5625	81.3125	70.5	28.75	66.9375	4.5	6.625	8.125	139.688	9.25	3.25	8.625	18.5	0.25
Nimbochromis polystigma	Eclectochromis ornatus	Mylochromis epichorialis	1.02694	0.152224	0.390116	1863.5	224.562	429.5	94.3125	59.125	222	58.0625	56.125	81.25	731.062	92.625	62.75	51.875	65.375	3.875
Ctenopharynx pictus	Nyassochromis prostoma	Fossorochromis rostratus	1.02686	0.152244	0.443478	512.703	55.7969	84.7969	24.1094	13.8438	37.9219	16.1094	15.7188	22.4844	178.297	13.2188	22.3438	13.0938	11.9688	1.59375
Labeotropheus trewavasae	Labeotropheus fuelleborni	Tyrannochromis nigriventer	1.02675	0.152268	0.948312	588.688	139.875	17.9375	6	3.25	14.5	2.9375	4.25	59.125	148.812	14.75	12.75	6.875	4	0.25
Stigmatochromis woodi	Mylochromis mola	Lichnochromis acuticeps	1.026	0.152446	0.359307	1047.75	112.438	109.062	41.625	51.625	103.938	23.125	24	33.5	370.062	43.75	31	22	31.375	1.75
Stigmatochromis woodi	Lichnochromis acuticeps	Ctenopharynx pictus	1.02584	0.152483	0.333333	1058.5	98.375	136.375	41.625	27.875	123.5	21.625	23.5	31.625	358.125	25.625	32.5	36.625	30.25	1.875
Taeniolethrinops praeorbitalis	Otopharynx heterodon	Pundamilia pundamilia	1.02574	0.152508	0.976311	1080.62	70.1875	185.938	10.125	3.875	187	4.5625	6.125	233.812	158.25	10.625	80.125	6.125	9.5	1.125
Ctenopharynx nitidus	Lichnochromis acuticeps	Nimbochromis polystigma	1.02569	0.152518	0.423423	519.125	64.75	59.625	22	13.75	56.625	14	8.25	19.875	185.25	12.5	12.5	20	15.5	0.25
Labeotropheus trewavasae	Hemitilapia oxyrhyncha	Ctenopharynx nitidus	1.0253	0.152611	0.0779915	515.375	68.5625	76.75	61.9375	33.125	65.9375	8	5.625	12.5625	143.375	7.125	8.625	6	9.375	1.625
Ctenopharynx pictus	Chilotilapia rhoadesii	Placidochromis milomo	1.02517	0.15264	0.262461	2604.78	354.219	299.469	133.594	62.6875	268.781	60.5312	61.4375	86.5312	886.531	58.9375	76.1875	89.6875	65.5625	5.0625
Hemitilapia oxyrhyncha	Nimbochromis livingstonii	Labeotropheus fuelleborni	1.02498	0.152685	0.941414	497.391	70.4844	83.6094	8.17188	3.84375	74.3594	4.54688	11.7188	62.7969	147.234	13.5938	32.0938	7.46875	5.59375	1.09375
Stigmatochromis woodi	Nimbochromis livingstonii	Placidochromis milomo	1.02435	0.152836	0.47478	5053.2	727.734	692.984	218.609	121.219	541.547	147.672	114.844	211.797	1802.42	117.344	174.969	157.219	148.719	9.71875
Ctenopharynx nitidus	Mylochromis epichorialis	Rhamphochromis longiceps	1.02426	0.152857	0.935936	542.5	42.75	82.5625	9.8125	1.625	70.0625	5.8125	3.625	64.25	143	6.5	38.625	10.625	1.625	0.625
Cyrtocara moorii	Hemitilapia oxyrhyncha	Fossorochromis rostratus	1.02426	0.152857	0.531532	534.703	51.1719	60.5469	22.1094	9.96875	49.2969	15.6094	12.4688	22.9844	178.797	13.5938	12.4688	22.8438	15.3438	1.09375
Pundamilia pundamilia	Chilotilapia rhoadesii	Mylochromis epichorialis	1.02378	0.152969	0.0199241	541.688	86.75	79.5	131.062	44.75	36.375	1.9375	3.5	4.5625	73	3.25	2.625	4.125	10.125	0.75
Taeniolethrinops praeorbitalis	Mylochromis anaphyrmus	Astatotilapia burtoni	1.02373	0.152982	0.976301	1111.44	38.75	182.25	11.8125	6	176.562	5.75	5	255.5	137.812	16	78.75	7.25	11.375	1.75
Mylochromis epichorialis	Stigmatochromis woodi	Melanochromis auratus	1.02366	0.152999	0.920091	1052	113.375	131	23.375	9.75	162.375	14.625	20.375	115.375	276.625	28.875	62.25	14.25	22.375	1.375
Labeotropheus fuelleborni	Hemitilapia oxyrhyncha	Mylochromis anaphyrmus	1.02363	0.153005	0.0414041	508.562	72.375	72.125	69.0625	27.875	75.5625	2.5	4.25	5.375	147.562	6.125	7.125	7.25	15.75	1.5
Nimbochromis livingstonii	Fossorochromis rostratus	Auloncara stuartgranti	1.02346	0.153045	0.609562	526.625	46.1875	53.625	22.8125	9.25	80.375	16.6875	10.375	26.25	165.438	24.5	15.375	7.375	18.75	0.375
Taeniolethrinops praeorbitalis	Ctenopharynx pictus	Tyrannochromis nigriventer	1.02314	0.153121	0.528646	1077.44	110.375	102.688	33.25	26.75	133	21.9375	39.5	34.625	349.062	25	38	12.125	41.5	1.75
Pundamilia pundamilia	Mylochromis mola	Cheilochromis euchilus	1.02245	0.153284	0.0216638	1603.38	242.75	247.625	432.75	124	102.25	9.375	8.75	18.75	222.375	21.75	10.75	4	18.5	2
Labeotropheus fuelleborni	Cyrtocara moorii	Cheilochromis euchilus	1.02192	0.15341	0.0786693	1531.06	264.438	194	167	92	199.25	19.875	19.375	32.4375	425.812	18.75	24.5	30.75	39.375	4.375
Ctenopharynx pictus	Mchenga conophoros	Fossorochromis rostratus	1.02179	0.153439	0.343629	532.453	53.6094	65.0469	24.6719	15.4688	42.5469	14.0469	11.5938	19.6094	179.484	14.0938	20.5938	13.9688	15.3438	1.46875
Ctenopharynx nitidus	Stigmatochromis woodi	Otopharynx lithobates	1.02138	0.153536	0.246418	1091.44	93.4375	78.0625	59.1875	36.375	127.312	26.3125	24.25	37.0625	353.062	37.25	29.625	17.125	34.75	2.75
Chilotilapia rhoadesii	Eclectochromis ornatus	Taeniolethrinops praeorbitalis	1.02045	0.153757	0.731492	3722.12	469.25	845.875	167.25	156.5	442.562	121.688	91.875	245.812	1386.44	172.375	145.625	100.875	110.375	9.375
Docimodus evelynae	Nimbochromis polystigma	Ctenopharynx nitidus	1.02044	0.153759	0.54386	532.5	57.25	61.5	23	16	46.25	16.5	15.25	24.25	179.25	8.75	14.75	10.75	17	1
Ctenopharynx nitidus	Nimbochromis linni	Fossorochromis rostratus	1.01999	0.153866	0.657588	543.312	51.4375	52.75	19.25	12.5	47.25	13.75	21	24.3125	186.812	12.125	12.625	10.625	15.125	1.125
Pundamilia pundamilia	Aristochromis christyi	Cheilochromis euchilus	1.01951	0.153979	0.0194071	1646.62	316.688	204.375	407.188	75.625	109.812	6.125	4.25	14.0625	220.375	24.5	7.875	9.25	20	2.25
Taeniolethrinops praeorbitalis	Hemitilapia oxyrhyncha	Docimodus evelynae	1.01915	0.154066	0.41189	1058.88	86.1875	124.562	49	32.125	122.875	31.6875	27.375	43.8125	343.5	35.625	30.375	25.375	35.25	1.375
Pseudotropheus crabro	Labeotropheus fuelleborni	Cyrtocara moorii	1.01909	0.15408	0.901173	575.5	137.188	33.4375	8.625	8.75	23	4.9375	8.875	38.5625	148	15.5	7.5	7.875	2.375	0.875
Pseudotropheus flavus	Melanochromis auratus	Cyrtocara moorii	1.01905	0.154089	0.898058	582.812	141.125	16.0625	9.75	7.75	21.25	5.8125	9.75	40.5	141.062	17	17.375	4.25	6.125	0.375
Placidochromis electra	Otopharynx heterodon	Aristochromis christyi	1.019	0.154101	0.675105	538.25	53.5625	57.3125	14.875	11	62.625	10.0625	9.75	20.0625	185.25	7.375	16.5	13.125	23.5	0.75
Taeniolethrinops praeorbitalis	Eclectochromis ornatus	Mylochromis anaphyrmus	1.01807	0.154323	0.426937	3706.88	457.812	894.125	209.562	133.625	436	140.688	106.125	192	1368.94	103.125	122	128.375	182.625	6.125
Chilotilapia rhoadesii	Mylochromis epichorialis	Ctenopharynx nitidus	1.01789	0.154364	0.395062	526.312	51.75	52.5	25.1875	14.5	58.9375	16	11.75	22	174.938	17.25	19.5	19	13.625	0.75
Lichnochromis acuticeps	Cheilochromis euchilus	Cyrtocara moorii	1.0175	0.154458	0.620588	1539.81	171.75	194.375	53.9375	27.625	190.875	37.8125	42.5	64.1875	529.375	56.875	46.25	58.875	50	4.75
Labeotropheus fuelleborni	Mylochromis epichorialis	Mylochromis anaphyrmus	1.0173	0.154506	0.0675403	512.375	72.8125	68.375	64.4375	32.25	69.6875	6.625	3.25	10.8125	143.125	8.625	7.75	7.75	15.375	0.75
Pseudotropheus crabro	Nimbochromis linni	Cheilochromis euchilus	1.01702	0.154573	0.0597898	1549.31	272.062	213.938	194.562	62.875	177.312	15.6875	15.875	27.0625	440.938	40.125	15.875	11.375	33.125	1.875
Ctenopharynx nitidus	Fossorochromis rostratus	Pundamilia pundamilia	1.01697	0.154583	0.978846	558.75	37.3125	75.6875	5	2.5	80.4375	2.25	1.5	129.5	76.5625	5.125	39.375	4.5	5	0.5
Astatotilapia burtoni	Pseudotropheus crabro	Mylochromis epichorialis	1.01681	0.154623	0.0329755	576.375	160.375	61.5625	80.9375	22.75	20.625	2.125	4.25	4.8125	70.4375	7.25	0.875	2.5	6.625	0.5
Taeniolethrinops praeorbitalis	Lichnochromis acuticeps	Stigmatochromis woodi	1.0168	0.154624	0.378959	2034.25	242.625	277.812	81.6875	65.125	279.5	47.375	47.25	68.3125	664.188	56.625	65.625	76.125	84.875	4.625
Taeniolethrinops praeorbitalis	Mchenga conophoros	Ctenopharynx pictus	1.01641	0.154718	0.659406	1062.14	94.0469	125.734	37.1094	31.7188	109.984	26.3594	15.9688	47.1719	354.297	41.3438	37.4688	28.2188	34.9688	1.46875
Docimodus evelynae	Pladichromis "Mbenji Lip"	Auloncara stuartgranti	1.01631	0.154742	0.829424	523.375	61.875	77.5625	15.8125	11.625	54.3125	10.8125	14.625	35.125	167.125	20.75	11.875	7.375	10.375	1.375
Aristochromis christyi	Otopharynx lithobates	Taeniolethrinops furcicauda	1.01627	0.154749	0.48	522.625	71.1875	66.8125	19	15.125	58.6875	12.5	16.75	18.5	178.188	18.25	7.125	13.625	5.25	0.375
Pseudotropheus crabro	Mylochromis mola	Eclectochromis ornatus	1.01571	0.154884	0.0562258	1859.06	478.625	272.062	281	166	233.812	21.875	29.375	37.3125	572.875	34.875	21.75	37.375	47	2
Auloncara stuartgranti	Nyassochromis prostoma	Lichnochromis acuticeps	1.0157	0.154885	0.245125	494.5	72.1875	88.4375	31	16.125	46.625	14.0625	10.875	19.5625	161.875	18.125	13.625	16.875	19.5	0.625
Rhamphochromis longiceps	Placidochromis electra	Nyassochromis prostoma	1.0155	0.154933	0.0397614	526.625	99.1875	64.9375	62.125	45.125	38.4375	1.75	9	4.25	146.438	4.75	4	9.75	6.375	1.25
Pundamilia pundamilia	Mylochromis mola	Lichnochromis acuticeps	1.01531	0.154979	0.021691	543.438	71.9375	78.25	141.125	48.75	32.375	3	4.75	6.0625	73.9375	7.625	2.375	2.125	6.375	0.875
Fossorochromis rostratus	Placidochromis electra	Melanochromis auratus	1.01526	0.154991	0.907932	534.641	61.6094	69.5469	10.3594	3.84375	64.8594	6.29688	7.34375	46.3594	144.922	9.21875	45.8438	8.59375	9.21875	0.34375
Chilotilapia rhoadesii	Melanochromis auratus	Astatotilapia burtoni	1.01508	0.155035	0.965125	572.75	20.1875	68.25	5.4375	3.125	162.375	2.5625	3.125	82.125	69.5625	7.375	16.5	1.625	6.375	0.625
Pundamilia pundamilia	Labeotropheus fuelleborni	Otopharynx lithobates	1.01497	0.155059	0.0373972	561	148.125	75.125	83.625	15.375	35.5625	3.1875	1.875	6.3125	73.3125	7.75	3.25	3.875	3.25	0.375
Labeotropheus trewavasae	Chilotilapia rhoadesii	Docimodus evelynae	1.01463	0.155142	0.0633437	521.125	62.3125	83.5	61.6875	27.125	72.75	5.3125	8.75	9.125	142.938	5.25	3.75	9.625	10	0.75
Labeotropheus trewavasae	Mylochromis mola	Nyassochromis prostoma	1.01395	0.155303	0.0597976	479.25	95.9375	77.375	70.0625	33.125	65.625	6.1875	8.75	10.25	141.312	10.5	5.75	6.375	12.75	0.75
Nimbochromis polystigma	Mylochromis mola	Astatotilapia burtoni	1.01349	0.155414	0.984822	552.812	22.1875	88.375	3.375	0.75	76.4375	1.1875	2.875	143.125	72.125	13.25	41.5	2	2.5	0.5
Mylochromis anaphyrmus	Nimbochromis livingstonii	Otopharynx lithobates	1.01324	0.155472	0.585062	523.625	50	59.4375	23.4375	12.5	58.6875	17.1875	9	26	184.375	14	14	9.375	21.375	1
Stigmatochromis woodi	Mylochromis anaphyrmus	Astatotilapia burtoni	1.01307	0.155513	0.977155	1130.19	38.1875	177.5	12	4.375	157.812	5.9375	5.375	265.25	144.25	20.875	73.75	4.625	4.75	1.125
Pseudotropheus crabro	Docimodus evelynae	Aristochromis christyi	1.01204	0.15576	0.0759777	549.438	69.6875	71.5625	58.6875	14.875	58.625	7	5.5	11.25	149.375	5.25	3.875	6.125	12.125	0.625
Eclectochromis ornatus	Hemitilapia oxyrhyncha	Mylochromis anaphyrmus	1.01176	0.155826	0.587146	1883.89	221.609	187.547	84.7344	45.9688	452.734	61.0469	34.2188	94.7344	758.297	61.2188	56.5938	61.2188	86.8438	3.34375
Eclectochromis ornatus	Rhamphochromis longiceps	Astatotilapia burtoni	1.01147	0.155895	0.949482	2122.58	70.6719	193.172	33.9844	2.84375	966.672	19.3594	11.7188	294.234	266.797	35.9688	32.3438	1.84375	38.9688	0.84375
Pundamilia pundamilia	Labeotropheus fuelleborni	Mchenga conophoros	1.01077	0.156063	0.0359602	538.188	170.938	75	81.5	17.625	32.75	2.75	5.125	5.6875	75.8125	5.875	2.125	4	4	0.625
Docimodus evelynae	Mylochromis epichorialis	Cyrtocara moorii	1.01075	0.156068	0.698361	551.75	52.3125	44.875	21.6875	19.625	35.375	15.9375	9.375	29.25	174.562	15.875	17.5	18.375	16.625	0.875
Rhamphochromis longiceps	Taeniolethrinops furcicauda	Lichnochromis acuticeps	1.01024	0.156191	0.0655926	529.5	92.875	79.8125	55.3125	40.5	42.8125	4.5625	4	8.125	144	9.75	2.5	6.125	3.125	1
Pundamilia pundamilia	Melanochromis auratus	Astatotilapia burtoni	1.01007	0.156232	0.76652	703.656	20.0938	146.094	7.34375	6.3125	31.5312	4.03125	1.9375	14.9062	72.5312	3.0625	6.0625	3.4375	1.6875	0.3125
Auloncara stuartgranti	Stigmatochromis woodi	Ctenopharynx pictus	1.00965	0.156332	0.444685	1101.94	104.125	117.562	50.125	30.75	92.9375	34.125	29.625	46.9375	327.375	22.125	23.125	27	38.875	1.375
Nimbochromis polystigma	Rhamphochromis longiceps	Astatotilapia burtoni	1.00933	0.156409	0.958194	596	18.5	45.125	6.375	1.25	176.25	3.25	3.5	74.875	70.625	7.25	9.75	1.25	7.75	0.25
Nyassochromis prostoma	Stigmatochromis woodi	Tyrannochromis nigriventer	1.00899	0.156489	0.422122	1025.56	86.625	93.4375	45.125	25.75	190.312	29.125	31.125	40.8125	365.375	19.625	35.875	31	25.375	2.875
Nimbochromis polystigma	Nyassochromis prostoma	Cyrtocara moorii	1.00873	0.156553	0.537736	493.562	47.1875	87.3125	20.5625	19.125	66.6875	14.4375	16.375	21.5625	178.062	13.625	9.625	16.625	18.125	1.125
Cyrtocara moorii	Placidochromis electra	Tyrannochromis nigriventer	1.00859	0.156585	0.730519	543.062	50.8125	54.625	17.75	12.5	55.1875	12.5625	13.375	26.625	175.5	8.25	13.5	25.25	14.5	0.5
Ctenopharynx nitidus	Stigmatochromis woodi	Melanochromis auratus	1.0076	0.156823	0.927195	1065.94	118.938	136.562	22.6875	14.375	148.438	14.1875	15.25	122.438	284.188	20.75	49.625	16.625	15.5	2.5
Nimbochromis linni	Cheilochromis euchilus	Placidochromis milomo	1.00735	0.156884	0.532463	7647.88	985.125	943.062	305.312	269.375	916.5	213.5	154	318.062	2808.81	215.875	185.75	220.5	163.75	10.5
Mylochromis epichorialis	Chilotilapia rhoadesii	Melanochromis auratus	1.00734	0.156886	0.936695	516.75	61.25	74.6875	8.6875	3.125	76.25	5	10.75	59.5625	140.312	14.125	34	7.25	10.25	1
Pseudotropheus flavus	Labeotropheus trewavasae	Auloncara stuartgranti	1.00707	0.15695	0.922545	580.625	132.875	32.6875	7.9375	4.125	31.6875	4.4375	6.125	46.125	141.125	13.25	11.125	6.875	4.875	0.125
Ctenopharynx nitidus	Nyassochromis prostoma	Nimbochromis livingstonii	1.00694	0.156981	0.686007	494.875	70	79.4375	21.8125	13.125	44.1875	16.0625	13.125	28.625	179.5	17	11.375	17.125	16.625	1.125
Placidochromis electra	Mylochromis anaphyrmus	Docimodus evelynae	1.00691	0.156989	0.611111	531.562	48.25	67.4375	14.5	13.25	61.75	9.6875	17.75	17.25	177.688	13.5	12.25	15.875	22	1.25
Placidochromis milomo	Rhamphochromis longiceps	Astatotilapia burtoni	1.00648	0.157093	0.964938	2964.27	102.547	237.422	25.0469	6.46875	897.234	11.4844	12.9688	384.734	358.859	38.0938	27.3438	5.96875	40.5938	0.96875
Aristochromis christyi	Chilotilapia rhoadesii	Mylochromis anaphyrmus	1.00572	0.157274	0.442857	533.516	62.4219	56.8594	20.9844	20.9688	50.6719	13.6719	9.96875	19.4844	189.734	14.0938	8.46875	15.9688	6.59375	0.59375
Nimbochromis livingstonii	Labeotropheus trewavasae	Pundamilia pundamilia	1.00513	0.157417	0.965841	536.875	35.5	80.0625	4.3125	1.5	178.812	1.8125	2.5	72.5	81.875	3	15.25	1.375	6.375	1.25
Fossorochromis rostratus	Mchenga conophoros	Melanochromis auratus	1.00499	0.15745	0.932377	518.328	56.6719	85.9219	10.7344	8.59375	64.6719	6.60938	7.96875	63.4844	145.547	10.4688	29.0938	7.84375	7.46875	0.59375
Ctenopharynx nitidus	Nimbochromis livingstonii	Otopharynx heterodon	1.00483	0.157489	0.429185	518.062	56.25	70.25	25.3125	9.375	50.8125	17	16.375	23.25	181.438	8	11.875	20	15.625	0.375
Taeniolethrinops praeorbitalis	Taeniolethrinops furcicauda	Otopharynx heterodon	1.00429	0.157618	0.872323	1085.81	152.875	64.9375	29.875	17	73.375	20.1875	15	86.375	357.688	54.25	37.75	24.625	26	1.25
Labeotropheus trewavasae	Aristochromis christyi	Auloncara stuartgranti	1.0042	0.157641	0.105422	529.062	77.125	83.25	44.9375	21.375	70.25	7.8125	10.5	12.1875	142.5	7.375	7.5	3.625	6	0.5
Placidochromis milomo	Ctenopharynx pictus	Melanochromis auratus	1.00415	0.157653	0.908649	2625.95	277.734	312.172	63.0469	54.5938	478.734	40.7344	29.3438	262.672	721.672	50.7188	124.219	22.7188	38.0938	2.59375
Auloncara stuartgranti	Ctenopharynx nitidus	Cheilochromis euchilus	1.00411	0.157664	0.332099	1584.66	239.906	158.469	79.2812	44.4375	133.531	45.4688	34.1875	62.2812	493.094	53.8125	44.5625	38.5625	57.9375	1.8125
Taeniolethrinops praeorbitalis	Taeniolethrinops furcicauda	Stigmatochromis woodi	1.00408	0.157671	0.892565	2176.62	300.75	135.312	51.9375	36.375	153.25	33.875	30	183.938	712.312	100.375	75.875	41.125	58.875	3.375
Chilotilapia rhoadesii	Hemitilapia oxyrhyncha	Astatotilapia burtoni	1.00385	0.157726	0.98339	565.312	20.8125	75.75	4.125	4	72.8125	1.6875	2.625	146	69.375	10.75	42.375	2.875	3.375	1.125
Auloncara stuartgranti	Lichnochromis acuticeps	Nimbochromis linni	1.0035	0.157811	0.195876	528.938	54	69.75	29.5625	20	53.625	10.0625	16.125	14.8125	167.875	10.125	9.625	17.125	21.25	1.125
Ctenopharynx nitidus	Lichnochromis acuticeps	Fossorochromis rostratus	1.00325	0.157869	0.590698	534.812	49.0625	61.25	18.625	15.5	51.75	13.125	14	21.0625	179.188	17.375	11.375	18.875	16.375	1.625
Taeniolethrinops praeorbitalis	Ctenopharynx nitidus	Placidochromis milomo	1.00313	0.157899	0.648264	5103.19	795.25	552.375	181.188	121.75	638.688	128.625	126.75	225.5	1705.56	140.5	154.75	117.75	239.875	8.25
Stigmatochromis woodi	Fossorochromis rostratus	Cyrtocara moorii	1.00296	0.157941	0.367742	1082.33	115.547	96.3594	44.6719	22.5938	107.984	26.2969	27.0938	36.9844	360.047	37.8438	32.5938	21.9688	29.2188	1.46875
Taeniolethrinops praeorbitalis	Eclectochromis ornatus	Otopharynx lithobates	1.00266	0.158012	0.56665	3727.36	437.016	893.578	205.891	136.906	449.203	153.266	79.4062	222.078	1315.52	125.531	159.531	111.031	157.781	8.90625
Melanochromis auratus	Lichnochromis acuticeps	Cheilochromis euchilus	1.00245	0.158063	0.0561688	1523.64	250.484	220.172	196.109	94.0938	188.109	14.4219	11.5938	25.2344	412.922	30.9688	26.3438	33.0938	41.9688	2.84375
Taeniolethrinops praeorbitalis	Ctenopharynx nitidus	Otopharynx heterodon	1.00233	0.158091	0.501292	1046.81	132.875	104	36.3125	30.75	129.812	24.25	24.75	36.375	353.688	24.25	31.5	24.75	46.875	1
Hemitilapia oxyrhyncha	Labeotropheus fuelleborni	Pseudotropheus crabro	1.00216	0.158134	0.0843949	558.188	22.6875	36.5	39.875	5.75	154.562	3.9375	10.375	7.25	144.875	6.75	7.25	6	17.5	0.5
Labeotropheus trewavasae	Lichnochromis acuticeps	Aristochromis christyi	1.00211	0.158146	0.061284	518.812	62.8125	87.375	66.25	20.5	71.0625	5.9375	4.125	9.875	145.25	3.25	7.625	10.875	9.125	1.125
Nimbochromis livingstonii	Mylochromis epichorialis	Taeniolethrinops furcicauda	1.0021	0.158148	0.711921	512.562	62.5	51.3125	19.75	12.375	63.75	14.3125	11.625	27.75	179.938	15.75	18.375	18.625	14.75	0.625
Eclectochromis ornatus	Cyrtocara moorii	Melanochromis auratus	1.00166	0.158253	0.927504	1862.19	237.375	243.625	42.8125	34.5	553.875	26.4375	31.375	235.938	552.875	43.625	146.625	33.875	31.5	4.375
Nimbochromis polystigma	Nimbochromis livingstonii	Nyassochromis prostoma	1.00117	0.158373	0.848315	501.312	100.5	39.4375	16.5	10	37.75	11.4375	7.5	39.75	191.938	28	20	9.875	9.5	0.5
Ctenopharynx pictus	Taeniolethrinops furcicauda	Nimbochromis linni	1.00092	0.158432	0.507937	540.5	62.4375	57.1875	17.25	13.625	45.5	11.4375	13.625	17.4375	189.5	10.875	15.875	16.125	10.75	0.875
Placidochromis electra	Fossorochromis rostratus	Pseudotropheus flavus	1.00061	0.158507	0.905292	530.688	65.625	62.5	11.5625	4.625	73.5	7.3125	3.125	47.9375	137.25	15.5	43.625	8.75	11.75	0.25
Ctenopharynx pictus	Lichnochromis acuticeps	Nimbochromis polystigma	1.00042	0.158554	0.341667	528	63	63.625	22.125	14.5	47.75	12.25	11.75	17.375	186.375	11.25	11	20.25	14.25	0.5
Rhamphochromis longiceps	Mchenga conophoros	Mylochromis mola	1.00022	0.158601	0.0446128	515.625	87.0625	84.5	74.8125	36	42.6875	3.875	5	7.1875	141.5	5.625	5.75	6.75	6.625	1
Cyrtocara moorii	Nyassochromis prostoma	Otopharynx lithobates	1.00002	0.15865	0.750842	498.266	61.9844	85.7969	14.3594	18.3438	52.5469	9.73438	15.7188	23.6719	176.234	16.8438	21.4688	16.7188	10.3438	1.96875
Pseudotropheus crabro	Mylochromis epichorialis	Placidochromis milomo	0.999497	0.158777	0.063596	2557.33	428.297	393.359	304.047	138.219	295.984	27.0469	15.0938	45.8594	723.297	22.7188	44.7188	47.7188	72.5938	3.71875
Rhamphochromis longiceps	Nyassochromis prostoma	Fossorochromis rostratus	0.999384	0.158804	0.0589971	510.375	81.1875	112.438	65.125	28.875	40.25	5.3125	1.125	9.0625	144.75	4.125	8.125	8.625	4.5	0.125
Ctenopharynx nitidus	Hemitilapia oxyrhyncha	Nimbochromis polystigma	0.999276	0.15883	0.307958	523.875	57.4375	54.875	27.6875	15.375	56.75	15.1875	10.25	20.75	184.188	9.75	11.5	19.875	15.75	0.75
Pseudotropheus flavus	Nyassochromis prostoma	Otopharynx lithobates	0.999217	0.158845	0.103079	492.312	72.8125	109.375	51.75	32	58.5	9.875	4.75	14.6875	133.562	10.625	6.875	10.125	15.625	1.125
Placidochromis electra	Otopharynx heterodon	Chilotilapia rhoadesii	0.99918	0.158854	0.349345	538.062	53.75	41.75	20.8125	20.625	52.3125	11.5	18.625	16.5	178.188	18	21.625	6	24.625	1.625
Nimbochromis linni	Mylochromis mola	Labeotropheus fuelleborni	0.999106	0.158872	0.942886	506.812	73.8125	82.125	8.25	5.75	67.1875	4.6875	3.25	63.5	150.75	12.625	30.625	8.375	6	0.25
Placidochromis milomo	Chilotilapia rhoadesii	Labeotropheus fuelleborni	0.999002	0.158897	0.936962	2503.62	370	385.188	43.6875	33.5	425.75	25.375	25.25	297.562	735.562	52.75	137.875	32	41.375	5.5
Pseudotropheus flavus	Placidochromis milomo	Rhamphochromis longiceps	0.998759	0.158956	0.614644	2722.06	200.75	761.25	80.1875	26.5	345	55.1875	13.75	95.0625	663.625	6.75	66.125	42.375	38.625	0.75
Melanochromis auratus	Nyassochromis prostoma	Taeniolethrinops furcicauda	0.998686	0.158973	0.0597285	505.5	62.8125	90.8125	71.625	30.75	56.875	6.6875	6.375	10.8125	146.125	4.25	9.75	7.375	12.875	1.375
Nimbochromis linni	Mylochromis anaphyrmus	Mylochromis epichorialis	0.998511	0.159016	0.468421	526.562	62	53.9375	17.75	16.5	55.5	11.4375	13.5	17	191.438	20	11.75	12.125	13.75	0.75
Chilotilapia rhoadesii	Nimbochromis livingstonii	Ctenopharynx nitidus	0.998081	0.15912	0.611814	511.625	59.5	67.1875	21.1875	10.75	62.6875	15.4375	9.25	24.5	176.625	19	13.25	17.875	14.875	0.25
Ctenopharynx pictus	Mylochromis epichorialis	Mylochromis mola	0.998049	0.159128	0.158508	525.578	65.4219	48.6719	30.2344	21.3438	54.2344	7.67188	11.8438	11.9219	183.234	10.8438	15.3438	17.8438	19.4688	0.34375
Tyrannochromis nigriventer	Mylochromis anaphyrmus	Melanochromis auratus	0.998028	0.159133	0.9201	524.75	66.3125	87.75	10.3125	3.875	69.125	6.3125	2.5	52.375	150.062	12.75	27.5	5.625	4.25	0.5
Nimbochromis polystigma	Pladichromis "Mbenji Lip"	Astatotilapia burtoni	0.99788	0.159169	0.981663	553.812	20.1875	87.4375	4.9375	1.375	85.25	2.25	3.5	146.125	70.875	13.75	29.875	2.375	1.875	0.375
Mylochromis mola	Mchenga conophoros	Melanochromis auratus	0.997653	0.159224	0.936571	498.562	59.75	83.0625	10.25	4.125	84.4375	6.25	5.25	65.3125	145.25	12.375	30.125	10.125	8.25	0.875
Lichnochromis acuticeps	Labeotropheus trewavasae	Astatotilapia burtoni	0.996957	0.159393	0.965753	561.938	19.625	74.3125	5.375	1.25	168.625	2.5625	2.75	81.875	70.0625	6.25	15.5	2.375	9.5	1
[truncated: 21,311 more rows]
